# Supplementary material for: DNMT and HDAC inhibition induces immunogenic neoantigens from human endogenous retroviral element-derived transcripts
Source: Nat Commun. 2023 Oct 23;14:6731. doi: 10.1038/s41467-023-42417-w (PMC10593957; doi:10.1038/s41467-023-42417-w)
Supplement: Supplementary file 4 — Supplementary Data 1 [file 41467_2023_42417_MOESM4_ESM.zip]

Archive with 1 entries (1 files):
- SupplementaryData_1.gtf
