# Supplementary material for: DNMT and HDAC inhibition induces immunogenic neoantigens from human endogenous retroviral element-derived transcripts
Source: Nat Commun. 2023 Oct 23;14:6731. doi: 10.1038/s41467-023-42417-w (PMC10593957; doi:10.1038/s41467-023-42417-w)
Supplement: Supplementary file 6 — Supplementary Data 3 [file 41467_2023_42417_MOESM6_ESM.xlsx]

## Sheet: Sheet1
Transcript_id	adipose tissue	adrenal gland	aorta	brain	esophagus	heart	heart left ventricle	heart right ventricle	kidney	large intestine	liver	lung	muscle of arm	muscle of leg	ovary	pancreas	placenta	psoas muscle	right cardiac atrium	sigmoid colon	small intestine	spinal cord	spleen	stomach	testis	thymus	urinary bladder
ENST00000361681.2	10.6662	7.06808	3.15047	33.675	0	71.1902	4.41467	5.12739	37.2475	0	32.5643	5.30945	0	0	15.4431	5.78166	0	0	3.80613	7.49921	4.2853	0	3.40637	0.517483	8.91532	5.81793	0
ENST00000387459.1	0.144732	0.6219	0.047751	1.49818	0	0.979951	0.227311	0.211243	1.51957	0	0.579315	0.250875	0	0	0.113969	0.265801	0	0	0.22995	0.149542	0.1718	0	0.133904	0.0615215	1.31749	0.168381	0
ENST00000387461.2	0.191728	0.107286	0	11.7988	0	2.27731	0.155943	0.0985734	3.08383	0	0.587834	0.331134	0	0	0.693869	0.188462	0	0	0	0.311728	0.22504	0	0.23316	0	1.33687	0	0
MSTRG.34327.1	12822.2	25252.9	15175.9	12232.9	7441.97	26852.3	15176.5	16503.7	17694.4	5583.74	5564.71	3662.69	687.627	54.6802	3943.17	11274.6	106.522	5616.59	21498.7	28348.9	26123.9	126.482	9248.11	19590.2	7044.18	14280.4	5412
ENST00000387314.1	1.80206	1.07621	1.10167	1.45598	1.14127	0	1.60322	0.951661	1.02299	0.185171	0.552789	1.17914	0	0.238352	0.825869	1.2346	0.570432	1.7502	1.93003	0.919899	1.78282	53.3406	1.67107	4.02479	1.28038	0.295159	0.215232
MSTRG.34327.3	1377.01	2316.54	1847.07	11249	533.654	8385.16	783.257	1021.98	22178.5	477.399	2083.64	702.524	781.613	67.6409	875.714	1236.08	154.143	452.482	888.463	3159.31	2907.66	305.278	1644.27	1676.99	2363.57	1352.07	183.486
ENST00000389680.2	1025.14	11514.3	2155.36	2137.7	1738.11	802.441	11672.1	4054.88	10155.3	104.35	103.709	856.23	53.6028	19400.5	255.301	2457.91	40749.2	1443.78	3637.26	6010.31	3360.02	42000.8	3043.97	6516.41	528.641	4440.03	170.354
ENST00000387342.1	3.2073	1.20119	1.56958	40.8153	1.80858	1.83315	4.74461	1.79428	1.51957	0.190538	0.568812	1.83235	0	0.245261	0.849807	1.27039	0.737604	2.68299	2.69597	1.4785	2.63776	54.8867	2.20331	4.14146	2.13542	0.303715	0.22147
ENST00000387347.2	9076.66	58977.2	19306	63640.1	6898.99	41575.9	28476.2	27811.6	98047.7	4712.32	5553.46	5996.74	3950.29	55647.6	6500.47	10122.8	117387	9523.04	21271	40819	29116.3	137593	23480.5	44949.2	15645.8	35620.1	4181.81
ENST00000386347.1	71.398	28.9924	34.6898	156.61	7.74473	71.6304	118.161	52.1351	5.44676	7.17118	2.34503	8.18134	272.323	0.219779	1.57854	14.6092	0.525983	149.074	74.3619	50.1181	128.886	49.1842	32.0202	27.5664	15.0232	11.6324	1.19076
ENST00000361390.2	14720.5	12275	29031.9	3392.42	4715.1	17744.4	17314.3	15410.8	9008.82	3862.97	2374.61	2934.14	2632.22	12.8637	2454.91	11915.3	36.3696	9423.82	23709.5	26702.7	29198.8	33.5546	10198.9	18524.8	7044.59	9103.28	2368.29
ENST00000387365.1	2.37157	0.69411	0.909259	14.7568	0.582952	0.345274	1.03651	0.531679	0.754317	0.0945839	0.28236	0.602294	0	0.0548636	0.421847	0.630625	0.291372	3.91777	0.985844	0.749009	2.57145	27.2459	0.90422	0.855999	0.654006	0.150765	0.109938
ENST00000387372.1	207.658	173.919	416.017	421.43	81.1121	233.12	93.2429	129.676	166.913	21.2675	28.8866	40.8989	16.6684	0.0134523	35.0011	156.055	0.0321945	176.009	135.876	282.574	600.427	3.01048	155.199	211.658	26.7119	60.0781	8.8919
ENST00000387377.1	7.0087	2.12537	4.30788	39.0325	3.10231	1.98872	12.0452	5.76433	1.54191	0.193341	0.577176	2.17539	0	0.13672	0.862304	1.28907	0.595598	20.1629	5.27828	3.68372	10.0668	0.768957	4.38596	1.9668	1.33687	0.858292	0.224727
ENST00000361453.3	26139.9	37357.3	48428.7	21863	8479.91	27902.1	24109.5	28552.6	17764.5	4180.49	3909.91	5493.09	1736.74	7.71585	3962.01	16431.3	14.028	15848.4	33427.2	31356.3	48394.9	19.8196	18530.6	30122.1	4738.35	17110.6	3448.21
ENST00000387382.1	151.389	633.461	1494.17	10.7896	107.772	25.7991	71.7839	156.084	0.349663	106.049	67.8715	254.858	237.436	963.964	116.576	418.858	1626.31	93.4235	299.473	1467.33	1551.5	1789.13	1767.06	1152.92	204.302	2095.62	153.75
ENST00000387392.1	1.25098	1.14685	1.11741	1.47678	0.979361	0.685615	0.892878	0.965256	1.49786	0.187817	0.453393	0.879467	299.555	0.241757	0.572539	1.25224	0.578581	1.47281	1.95761	1.03361	1.50934	54.1026	1.69494	4.08229	1.29867	0.299376	0.218306
ENST00000387400.1	1.2974	0.775679	0.752104	0.993986	0.779138	0.461471	1.09451	0.649692	1.00817	0.126415	0.643711	1.08782	201.624	0.162721	1.31995	0.939519	0.389429	1.19485	1.31762	0.873644	1.33652	36.4152	1.14083	2.7477	1.41677	0.201503	0.146937
ENST00000387409.1	274.057	430.849	556.658	494.286	250.82	738.356	178.938	252.113	347.581	152.888	207.632	105.179	55.8671	0	169.117	429.226	0	151.891	314.975	1443.48	1514.99	0	401.35	532.101	151.485	277.453	57.4469
ENST00000361624.2	28456.9	84207.1	48684.4	27694.4	22591.6	76207	47770.1	58568.4	35566.4	22387	22377.6	11527.7	7316.28	662.049	14533.5	35350.8	1337.79	15927.5	60860.5	126493	101614	1768.58	37320.9	66998.4	21530.3	59589.5	16452.9
ENST00000387416.2	2556.54	2776.56	6297.79	11484.4	1307	3482.72	1158.82	1642.91	4617.77	523.712	959.141	590.457	875.951	31.7611	760.308	2349.29	55.6267	1571.59	1571.53	6036.93	7972.82	70.4092	2687.11	3127.62	559.081	1407.33	192.075
ENST00000387419.1	2.91662	1.2919	1.50421	4.62227	1.28778	0.70578	4.55531	1.71938	1.54191	0.193341	0.577176	1.42549	308.366	0	0.862304	1.28907	0	2.18045	3.58405	1.12713	1.88716	0	1.84833	1.74976	1.33687	0.294998	0.224727
ENST00000361739.1	32824.9	60712.9	51636.4	38889.7	24642.4	53567.2	28462.3	40129.2	51911.8	10695.4	14967.1	12890.1	1885.27	2.91213	10008.6	29918.9	89.2029	18024.5	31456.8	111545	107636	59.0891	37892.3	56445.5	15293.2	46335.6	13122.8
ENST00000387421.1	1.95703	1.1307	1.10167	103.919	1.14127	5.03812	1.67366	0.951661	4.43029	0.185171	0.552789	1.32581	0	0.130943	0.936627	1.2346	0.146394	1.76222	1.93003	1.16542	1.62328	0.0616522	1.98755	1.68034	1.76586	0.295159	0.215232
ENST00000362079.2	15244.4	44790.8	29559.7	18743.7	12646.9	16031	13923.6	20271.4	15368.8	4457.72	5555.83	4258.67	8815.67	382.599	4874.06	16772.3	1352.98	8782.45	22179.4	60595.9	49144	899.741	17598.1	31085.3	10517.6	26885.9	2761.87
ENST00000387429.1	2.57063	1.18058	2.56779	5.65629	1.19162	0.70578	2.29156	1.47736	1.54191	0.193341	0.577176	1.23116	308.366	0.248867	0.862304	1.39629	0.595598	2.49609	2.01518	1.03011	1.88205	0.768957	1.84833	4.20236	1.33687	0.308181	0.224727
ENST00000361227.2	6602.44	12084.5	17937.5	9325.99	1616.67	10945.6	5390.69	7722.35	29144.7	1343.33	1482.7	2628.39	1367.3	19.8827	1597.43	10270.2	135.378	3745.61	5637.92	18715.9	24652.8	60.4358	14034.1	15195.2	1482.53	10041.2	687.753
ENST00000387439.1	2.18172	1.23507	1.75629	8.08084	1.45129	1.04026	3.20659	1.80157	1.61308	0.202264	0.603815	1.28798	322.598	0.260354	0.902103	1.34857	0.623087	2.29477	2.10819	1.07766	1.96891	58.2644	1.85056	4.39631	1.39857	0.322405	0.235099
ENST00000361335.1	23503.5	37186	44691.2	9084.19	8556.53	55585.5	18505.6	23389.9	36063.2	8394.81	13201.9	4921.36	5230.06	0	10077.4	15478.8	0	10301.7	23333.4	38121.7	37137.9	53.7395	16825.5	32428.8	13365.9	23961.6	7680.93
ENST00000387441.1	1.88297	1.16347	1.21276	1.49818	1.17435	0.695551	1.64969	0.979245	1.51957	0.190538	0.568812	1.21332	303.897	0.245261	0.849807	1.27039	0.586966	1.80094	1.98598	1.01519	1.85477	54.8867	1.71951	1.72904	1.31749	0.303715	0.22147
ENST00000387449.1	264.318	723.603	296.108	843.839	91.665	1680.6	257.838	162.676	1095.04	344.946	339.036	71.1045	355.405	17.7021	62.4909	392.063	42.7484	103.748	279.593	245.798	321.774	89.2799	243.99	234.723	380.794	191.644	106.193
ENST00000387456.1	438.811	1033.74	593.793	1670.86	195.109	2127.94	572.14	372.465	1332.63	349.233	420.104	113.592	424.904	13.5655	93.0211	665.859	35.9776	214.652	595.423	359.28	416.347	21.7678	373.656	372.662	432.159	280.7	120.314
ENST00000361567.2	12925.8	15197.4	37802.7	7879.62	7496.64	26721.7	16319.9	15882.3	9386.62	6485.31	8554.41	5048.65	3521.46	80.5157	5134.32	9830.75	119.079	5035.85	27137.4	17051.5	23874.6	224.179	8886.46	15797.2	5836.51	14300.3	5444.25
ENST00000361789.2	24603.6	35448	54781.6	23601.4	12615.5	40902.3	26878.3	27146.3	47800.4	11079	10893	5242.31	4334.99	120.841	7382.97	22411	223	11351.4	44400.6	44773.6	56082.4	344.529	15613.9	37056.1	10653.5	17213.8	8273.43
ENST00000387460.2	812.732	1558.72	2387.5	1641.39	425.617	2390.09	825.262	1052.27	3092.38	312.918	574.45	478.437	118.867	44.3247	909.878	707.151	111.605	533.008	1181.07	2467.02	1786.33	146.981	1191.63	1304.59	1178.01	1643	619.077
ENST00000456328.2_1	0.071279	0.162994	0.040289	0.478859	0.1309	0	0.0742002	0.0408536	0	0.00793431	0	0.140857	0	0.158806	0.13715	0.121276	0.141029	0.165514	0.309895	0.0506138	0.0418722	0.0870323	0.134428	0.0122937	0.798251	0.104114	0.119891
ENST00000450305.2_1	0	0	0	0	0	0	0	0	0	0	0	0	0	0	0	0	0	0	0	0	0	0	0	0	0	0	0
MSTRG.2.4	1.74909	1.71179	1.02578	0	2.83156	0	0.63726	1.14268	0	3.09577	0.210031	2.73199	0	1.22953	5.24838	1.24945	0.143237	1.42445	1.5392	1.04682	0.614794	0.798212	1.35625	0.501918	1.28047	2.61522	3.79976
ENST00000473358.1_1	0.0208232	0.0379508	0	0	0.0378448	0	0.00701705	0.0134112	0	0.0726362	0.00557957	0.0238689	0	0.0829639	0.0187511	0.00900956	0	0.0149059	0.0113137	0.0117171	0.00560875	0.024184	0.0250756	0.00176808	0.346344	0.031519	0
ENST00000469289.1_1	0	0.0257043	0	0.0617967	0.00707592	0	0.0118446	0	0	0.0245741	0	0.00934527	0	0	0.0240131	0	0	0.00641336	0.0151304	0	0	0	0.0030665	0.0177019	0.234348	0.0373605	0
ENST00000488147.1_1	3.71326	14.7485	8.29187	0.905452	7.11039	0.419976	2.05991	3.06046	1.21622	2.33554	1.16393	6.73468	0	1.39644	12.6221	14.917	0.449144	3.60995	1.99382	2.77227	3.56548	0.875228	13.7694	3.47852	1.18317	14.9324	10.0783
MSTRG.2.2	14.9183	55.8664	55.9494	13.6477	25.3507	7.94343	10.7835	15.5739	17.6812	19.2895	7.18773	23.0895	33.5502	6.3069	29.6892	73.8869	5.08431	17.8891	9.49379	13.1924	16.7106	9.4	80.4032	24.7255	17.1672	73.0401	24.4503
MSTRG.2.3	2.93037	1.67468	1.41205	0.923401	2.58846	2.96283	1.03418	1.20299	1.40315	4.02297	2.36466	3.26959	10.4065	0.80728	3.43619	1.71745	0.984014	1.99523	1.62879	1.6934	1.18701	0.294626	2.26403	1.34196	4.43183	2.25267	2.35963
MSTRG.2.5	5.28117	5.07118	2.64565	2.83296	5.67106	1.1896	2.77294	3.17713	0.91044	2.64861	1.2048	5.2132	0	0.300721	12.1733	3.24765	1.28859	5.43938	2.14489	2.52034	1.25553	0.345847	3.36348	1.23274	2.10525	2.42745	5.05667
ENST00000495576.1_1	0	0	0	0	0.00287006	0.0148776	0	0	0	0.00996752	0	0	0	0	0	0.0069314	0	0	0	0.00208081	0.00151452	0	0	0.000242625	0	0.000679658	0.0115856
ENST00000477740.5_1	0	0	0	0	0.00850508	0	0.0103469	0	0	0.107105	0	0	0	0	0	0	0	0.00705492	0	0	0.00212374	0	0.00334129	0.00947193	0.715123	0.00365161	0
ENST00000471248.1_1	0.00314516	0.00636577	0	0	0.00505867	0.0311981	0.00795085	0	0	0.0418034	0	0	0	0.0269046	0	0.014535	0	0.00136845	0.0130224	0.00366812	0.00341823	0.0208775	0.0225251	0.00152634	0	0.0151143	0
ENST00000610542.1_1	0.0626295	0.00314625	0	0	0.16165	0	0	0.0155164	0	0.0904206	0.0373311	0.406807	0	0	0	0.0678919	0	0.00237209	0.0111345	0.00377522	0.0100959	0	0.055311	0.0063767	0.646591	0.0393913	0.0210199
ENST00000453576.2_1	0.0863463	0.00232873	0	0	0.172509	0.0584036	0	0.0205639	0	0.0782569	0.0463978	0.2031	0	0	0	0.123713	0	0	0.0481831	0	0.0119384	0	0.0812501	0.0137972	0.205176	0.0426153	0
ENST00000442987.3_1	0.105915	0.0997218	0.034421	0	0.281012	0.00514785	0.0313102	0.0272009	0.0169034	0.200035	0.0567325	0.317658	0	0.0423934	0.0853521	0.175785	0.0188045	0.020418	0.107796	0.0577195	0.0350285	0.0446584	0.373922	0.0566802	0.289356	0.114414	0.0320702
ENST00000490997.5_1	0.0166576	0.00244301	0	0	0.150016	0.0547672	0.0310444	0.0262789	0	0.228425	0.0236965	0.25274	0	0	0.0387522	0	0.0401312	0	0.0490727	0.029037	0.0174393	0	0.0198991	0.000617805	0.459944	0.0237485	0.0590017
ENST00000410691.1	0.199233	0.0037618	0	0	0.380941	0	0	0	0	0.126415	0	0.325811	0	0	0.247269	0.491488	0	0.00822191	0.405523	0.155564	0.019404	0.0420895	0.0811113	0	0.542666	0.0563541	0.146937
ENST00000496488.1_1	0.0294318	0.0156723	0	0	0.182809	0	0.0585823	0	0	0.143842	0	0.164445	0	0.0537178	0.216093	0.0431056	0	0.0037333	0.107583	0.0276263	0.020762	0.0383134	0.00425871	0.010228	0.370485	0.0499448	0
ENST00000491962.1_1	1.33249	0.267137	1.03937	0	0.428638	0.588499	0.0395142	0.02287	0	1.27688	0.492351	0.527656	0	0.216064	1.40605	0.439953	0.145686	0.280755	0.0279561	0.0273979	0.138249	0.423418	0.211604	0.0319455	0.327003	0.113873	0.164908
ENST00000442116.1	0.0616326	0.0925375	0.0141299	0.179124	0.0787634	0.10632	0.279084	0.279414	0	0.172989	0.0660214	0.346073	0	0.396994	0.273151	0.0129822	0.213883	0.157127	0.225684	0.118526	0.0235602	0.11858	0.0987648	0.0059447	0.545888	0.25615	0.958047
ENST00000335577.4	0	0.025543	0.0816599	0	0.0296345	0	0.0197675	0.0152579	0	0.0257787	0.0079208	0	0	0.0630884	0	0.00566344	0	0.0134252	0.0158721	0.0172908	0.00627757	0.119694	0.0479402	0.00439247	0	0.0845248	0.0299636
ENST00000466430.5_1	0.129286	0.0906074	0.0520919	0.0752362	0.155167	0.139718	0.0949858	0.0829683	0.0234482	0.282272	0.104624	0.144177	0	0.0452751	0.100205	0.115773	0.0740825	0.126999	0.113658	0.0543185	0.0333828	0.0953139	0.0782472	0.0199876	0.649078	0.0798791	0.194633
ENST00000423372.3	5.75471	7.21221	1.87837	0.0496975	17.031	1.93288	0.957604	1.12648	1.04124	7.72723	1.69638	17.0577	4.42298	0.0451453	4.37007	11.3123	0.179139	0.235438	1.77041	1.86598	1.18894	1.47248	8.43649	3.65242	19.808	9.75156	2.62443
ENST00000494149.2_2	1.10021	1.12104	0.277772	0.131369	1.60423	0.0751507	0.227866	0.19217	0.0853453	0.818432	0.155333	2.37868	0	0.0224145	0.501936	0.967931	0.0536433	0.263168	0.266773	0.159305	0.460213	0.0692571	0.86071	0.503361	1.21613	0.938717	0.323845
ENST00000595919.1_1	0.457481	0.282674	0.199771	0.116413	0.285318	0.0998923	0.220075	0.237915	0.113443	0.0462928	0.0949761	0.311606	32.392	0.059588	0.206467	0.34202	0.142608	0.338307	0.482508	0.129588	0.173666	0.0154131	0.401327	0.230561	0.121372	0.0737898	0.0538079
ENST00000493797.1_1	0.790294	0.138312	0.226367	0	1.67132	0	0.0684081	0.0825012	0	0.732659	0.263547	2.4828	0	0.0287831	0.436313	0.510213	0	0.027135	0.257575	0.162275	0.060417	0	0.1322	0.0441269	2.99858	0.340827	0.0946219
ENST00000484859.1_1	0.174632	0.0295013	0.0221383	0.00680273	0.40395	0.0614889	0.0463753	0.0144893	0	0.446354	0.0478043	0.627082	0	0.0376154	0.154219	0.129932	0.0544994	0.0118538	0.0734041	0.050858	0.0401487	0.0502908	0.0334751	0.0145244	0.479865	0.0689041	0.0314433
ENST00000466557.6_1	1.42325	0.490911	0.36088	0.181107	1.92889	0.456117	0.3441	0.360503	0.13012	2.6072	0.451088	3.10555	7.07097	0.367508	1.57145	1.05634	0.454284	0.225507	0.719197	0.356528	0.302065	0.436294	0.504787	0.143082	2.11779	0.785012	0.505075
ENST00000448958.1	0.239998	0.0501247	0.109391	0	0.154296	0	0.253703	0.26404	0.295912	0.224331	0.0268073	0.117913	0	0.0576852	0.0940357	0.0501377	0.0467011	0.217232	0.0832203	0.0702172	0.0646665	0.214401	0.167873	0.0897621	0	0.0745307	0
ENST00000424587.2	0.477433	0.280276	0.031032	0.531259	0.276518	0.493893	0.184198	0.229994	0.171296	0.104851	0.265042	0.437111	5.21468	0.0809973	0.169191	0.254705	0.158801	0.328489	0.460109	0.133421	0.0609494	0.441346	0.399918	0.103726	2.34299	0.426812	0.649986
ENST00000514436.1	1.6863	2.49058	1.03247	0.186787	3.0624	0.595322	0.367045	0.447657	0.208025	2.83316	0.464746	3.3591	0	0.01231	1.52298	1.84329	0.0896755	0.239692	0.529778	0.629837	0.431016	0.0247306	1.80564	0.707693	5.09114	2.25073	0.986695
ENST00000432723.3	0.0208165	0.00918831	0.00485189	0	0.0422177	0	0.010877	0.00925888	0	0.0955385	0.00629377	0.0576972	0	0.0365644	0.00548074	0.0287088	0.00839241	0.00415457	0.02341	0.0229406	0.00998374	0.0334801	0.0255998	0.00767611	0.0695792	0.0196461	0.00616933
ENST00000458203.2	0.124131	0.171826	0.126422	0.440252	0.123595	0	0.134651	0.145332	0.167365	0.273188	0.0700603	0.209047	0	0.151675	0.100164	0.193518	0.186189	0.0859357	0.173435	0.0423477	0.0517894	0.408067	0.257914	0.115742	0.504715	0.122805	0.158768
ENST00000634833.2_2	0.0287054	0.053249	0	0	0.353211	0.0592882	0.00555319	0.0400956	0.0336655	0.0412137	0.063624	0.0220492	0	0	0.373782	0.0195591	0.301861	0.021442	0	0.0156146	0.0205825	0.634039	0.0192791	0.00369084	0.13101	0.114571	0.0798403
ENST00000417636.2_2	0	0.000707462	0	0	0.055735	0	0	0	0	0	0	0	0	0	0	0.032686	0.127681	0	0	0	0.00302068	0	0	0	0	0.075179	0
ENST00000419394.2_2	0.0182714	0.0192382	0	0.141476	0.0494545	0.324891	0.0213859	0.0161183	0.0648246	0.105812	0.125763	0.079494	0	0	0.0775474	0.045503	0	0.0182921	0.0329622	0.0237458	0.0158737	0.0264224	0.123237	0.0345899	0.548733	0.0231874	0.184484
ENST00000423796.1_1	0	0	0	0	0	0	0	0	0	0	0	0	0	0	0	0	0.133445	0	0	0	0	0	0	0	0	0	0
ENST00000450696.1_1	0	0	0	0	0	0	0	0	0	0	0	0	0	0	0	0	0.0679541	0	0	0	0	0	0	0	0	0	0
ENST00000440196.3_2	0	0	0	0	0	0	0	0	0	0	0.0360316	0	0	0	0	0	0.0305107	0	0	0	0	0	0.00256747	0	0	0	0
ENST00000641296.1_1	0.0141223	0.0270072	0.0211182	0	0	0	0	0.0671065	0	0	0.108916	0.00545309	0	0	0	0.0331159	0.053428	0	0	0.00795632	0.0123143	0	0.0170897	0.00822691	0	0	0.0271188
ENST00000357876.6_2	0.00867008	0.00137918	0	0	0.00733374	0	0	0	0	0	0	0.00271088	0	0	0	0.0122658	0.280708	0	0	0	0.000204221	0.228335	0	0.000376055	0	0.0186179	0
ENST00000634337.2_2	0	0	0	0	0	0	0.00596454	0	0	0	0.00453379	0	0	0	0	0	0	0	0.0182782	0	0.00157023	0.0147384	0.00468505	0.00466925	0.228711	0.00333868	0
ENST00000635509.2_2	0.0238785	0.0065907	0.00277543	0.0341542	0.069993	0	0.0302419	0.0429274	0	0.298799	0.00417315	0.0173089	0	0.141585	0.113108	0.0105401	0.053688	0.0382746	0.0665382	0.00653027	0.014602	0	0.0298049	0	0.106827	0.0699577	0.110506
ENST00000648019.1_1	0.0848778	0.0476221	0.0217246	0	0.009178	0.0431288	0.0269504	0.0869981	0	0.00963162	0.083897	0.0927564	0	0.0111737	0.0357796	0.0488524	0.0296708	0.137773	0.0371038	0.00784347	0.00977116	0.00320682	0.115675	0.0840494	0.877425	0.0151831	0
ENST00000440200.5_1	0.0191603	0	0	0	0	0.190059	0	0	0	0	0	0	0	0	0	0	0	0.030892	0	0	0	0	0	0	1.085	0	0
ENST00000452176.2_2	0	0.000897309	0	0	0	0	0	0	0	0	0	0	0	0	0	0	0	0	0	0	0	0	0	0.000733998	0	0	0
ENST00000438434.2_1	0.0333035	0	0	0	0	0.066909	0.0119819	0	0	0.0310074	0	0.0174141	0	0	0	0	0	0	0.0183297	0	0.000819776	0	0	0	0	0.00701595	0
ENST00000332831.4_2	0.0047447	0.00959469	0	0	0	0	0.00502622	0.00846593	0	0.0132132	0.0075482	0.00308553	0	0.0153287	0.028008	0.00344957	0.0104462	0.00344227	0.0164645	0.00334392	0.00849494	0.0525519	0.00405618	0.00128652	0	0.0113963	0.0153582
ENST00000441245.5_2	0.00694974	0.0159571	0.014374	0	0.0183726	0	0.0156172	0	0	0	0	0.0144634	13.5484	0.0361547	0	0.0690728	0.0153078	0.0116917	0.061422	0	0.00612111	0	0.0704235	0.0481433	0.415591	0.0679935	0
ENST00000414688.6_2	0.0635256	0.0420334	0	0	0.0569328	0	0.0256695	0	0.0765269	0.124914	0	0.190124	0	0	0	0.0223511	0	0	0.0748042	0.00663637	0.0184946	0.0103974	0.00623267	0.0156387	1.63836	0.0272458	0
ENST00000447954.2_2	0.124047	0.158124	0.0566281	0.0931303	0.206558	0.0799138	0.0799437	0.04407	0	0.222205	0.187477	0.279938	0	0.0476704	0.171235	0.137996	0.0848075	0.0417214	0.139093	0.105962	0.0441623	0.159624	0.103474	0.0844061	0.388389	0.139128	0.0430463
ENST00000411249.1	0.0869657	0.0219935	0	0	0.032275	0	0.0553991	0	0	0	0	0.0295463	0	0.236048	0.117402	0.264896	0.0999422	0.0250309	0.310323	0.104594	0.020137	0.084179	0.033276	0.0123086	0	0.138314	0
ENST00000422528.1_1	0	0.000857953	0	0	0.065459	0	0.023186	0.0216463	0	0.0288315	0	0.0634169	0	0.0538356	0.0565473	0.0220978	0.177634	0.0244559	0.148941	0.098255	0.0319749	0.258136	0.0328607	0.0316976	0.247532	0.0776686	0
ENST00000434264.6_1	0.152872	0.0722622	0.0622343	0.248677	0.178292	0.125417	0.139929	0.0453747	0.306603	1.09269	0.0413519	0.130047	0	0.478811	0.281877	0.120376	0.153379	0.137132	0.306579	0.120752	0.110908	0.570484	0.179851	0.0244024	1.39121	0.160575	0.0810687
ENST00000457084.1_1	0.0536074	0.0137818	0	0.248457	0.0593551	0	0.0265075	0.0148882	0.185248	0.998812	0.00713712	0.0463392	0	0.32594	0.114777	0	0.0715559	0.0559715	0.0448642	0.0236597	0.0410427	0.131474	0.0745028	0.0186377	1.35653	0.0329161	0.215992
ENST00000589899.5_1	0.108126	0.0702998	0.0925113	0	0.113487	0.0597848	0.0287689	0.0766716	0	1.04619	0.0468395	0.106578	0	0.487031	0.304924	0.125929	0.215808	0.0450643	0.101862	0.106525	0.0841946	0.100628	0.0987284	0.0629727	0.299402	0.163918	0.135114
ENST00000609830.1_2	0	0	0	0	0	0	0	0	0	0	0	0	0	0	0	0	0	0	0	0	0	0	0	0	0.992162	0	0
ENST00000429505.5_1	0.0243056	0	0	0	0.0329501	0	0.0415881	0	0	0.423248	0	0.0185482	0	0	0	0	0	0.242919	0	0	0	0.10569	0.0628149	0	1.80324	0.0216451	0
ENST00000644482.1_1	0.117193	0.017764	0	0.351567	0.234004	0.239965	0.338727	0.173095	0.524251	0.0657358	0.142946	0.196879	0	0.0846149	0.293183	0.201942	0.202503	0.221282	0.206159	0.14374	0.0709956	0.261446	0.163962	0.0271429	0.454534	0.161527	0.0764072
ENST00000586928.5_1	0	0	0	0	0	0	0.024639	0	0	0	0	0	0	0	0	0.0152976	0	0.0373964	0	0	0	0	0.0178392	0	0	0	0
ENST00000585745.5_1	0	0	0	0	0	0	0	0	0	0	0	0	0	0	0	0	0	0	0	0	0.0354197	0.110818	0	0.0148534	0	0	0
ENST00000585768.5_1	0.186595	0.202342	0.103299	0	0.26459	0	0.407996	0.117552	0	1.00105	0.126667	0.217589	0	0.431909	0.47974	0.324432	0.390252	0.225962	0.314145	0.331447	0.217836	0.498735	0.129036	0.0653818	1.55934	0.478207	0.0775708
ENST00000590848.5_1	0	0	0	0	0	0	0	0	0	0.478078	0	0	0	0.169035	0	0	0	0	0	0	0	0	0	0	0	0	0
ENST00000587530.5_1	0.0370098	0.0334064	0.0824848	0.4079	0.0433568	0.0574911	0.032978	0.0140048	0.0314627	0.539239	0.0118348	0.037697	0	0	0.0250918	0.0226055	0	0.0216974	0.170381	0.0184106	0.00546514	0.0555713	0.0773833	0.0115633	1.48809	0.0519106	0
ENST00000591440.5_1	0	0	0	0	0	0	0	0	0	0	0	0	0	0	0	0	0	0	0	0	0	0	0	0	0.746902	0	0
ENST00000593022.5_1	0.0397738	0.0222958	0	0	0.0284365	0	0.0362445	0.0120877	0	0.113828	0	0.0680618	0	0.0708486	0.0195899	0.0568547	0.116885	0.0339883	0.0683192	0.0385579	0.0059214	0.0378988	0.0336801	0.00646511	0.198958	0.0578748	0.0220511
ENST00000589531.5_1	0.00820873	0.00974008	0.031561	0.0457279	0	0	0	0	0	0	0	0.0138243	0	0	0.017769	0.0100839	0	0	0.0117909	0.00245542	0.0019351	0	0.00577369	0.00885264	0.190703	0	0.0211362
ENST00000588951.5_1	0.0694106	0.0568399	0.0709416	0.176233	0.0266123	0	0.00585551	0.0271011	0	0.196226	0.048899	0.106227	0	0.0650409	0.146137	0.0226626	0	0.0695281	0.053613	0.0232338	0.0132226	0.144666	0.133654	0.0521414	1.00914	0	0.0814576
ENST00000586288.1_1	0.14546	0.147383	0.0745328	0	0.189357	0.129782	0.192809	0.0960925	0.0697047	0	0.0731659	0.139683	0	0.175648	0.26769	0.174493	0.320921	0.0357468	0.225597	0.195782	0.119863	0.276113	0.218398	0.0551376	0.556536	0.307141	0.0439965
ENST00000599533.1	0.0729743	0.243329	0.0612306	0.545065	0.376111	0	0.352554	0.205415	0	0.713412	0.0895354	0.277386	0	0.452674	0.321269	0.163409	0.0805736	0.116264	0.502761	0.27197	0.152622	0.878549	0.0419142	0.060972	0.97191	0.37843	0.118461
ENST00000443772.1_1	0.0514458	0.0136512	0	0.168617	0	0	0.0452275	0.0191976	0	0.15764	0	0.0304482	0	0.144043	0.0582265	0.025938	0	0.035096	0	0.0199818	0.0090461	0	0.0146959	0	0.218002	0	0.0366461
ENST00000412115.1_1	0.0981292	0.134128	0	0.113808	0.247423	0.198984	0.0474522	0.0279675	0	0.859883	0.0772867	0.106433	0	0.349528	0.279631	0.168551	0.262795	0.071539	0.0862094	0.224718	0.0597694	0	0.195276	0.08234	0.566537	0.539773	0.184114
ENST00000590817.3_1	0.653969	0.408755	0.914014	0.284669	0.451266	0.794478	0.3639	0.192204	1.17623	5.85501	1.0397	0.852637	0	4.09818	1.03935	0.227772	2.06922	0.154714	0.409761	0.473461	0.763927	1.76736	0.765207	0.356946	3.3001	2.841	0.371209
ENST00000326734.2_1	0.520071	0.395253	0.38801	0	0.258144	0.0302367	0.368932	0.165424	0	0.641489	0.0358855	0.242549	0	0.444625	0.29021	0.166453	0.467391	0.141244	0.384024	0.269123	0.140211	2.38918	0.121386	0.0376487	0.389486	0.328221	0.408133
ENST00000448975.6_1	0.409337	0.0880071	0	0.634921	0.13785	0.077831	0.0980185	0.0529704	0	0	0	0.202862	0	0	0.193887	0.165374	0	0.330288	0	0.0642424	0.0282291	0	0.0255455	0.02228	0.232252	0.112962	0.104811
ENST00000610067.5_1	1.0605	0.196659	0	4.10368	0.0969778	2.09055	2.27713	0.659704	0	0.449308	1.33432	0.559073	0	0.451538	0.519767	0.0704393	0.0926656	0.974384	1.15159	0.218199	0.126815	0	0.0368529	0.0123634	0.204871	0.134632	1.18074
ENST00000441765.5_1	2.92652	0.771854	0.670503	0.640722	1.69113	4.50292	3.52497	1.74966	0.343407	1.19751	0.67037	0.802883	0	1.23767	0.910908	0.347958	1.78269	1.83398	4.77261	0.197936	0.171878	0.841762	0.642345	0.228708	3.23139	0.433405	0.651534
ENST00000609139.5_1	0.132512	0.0206998	0	0.233236	0.0400458	0.200137	0.431451	0.307389	0	0.741991	0.291411	0.0354351	0	0	0	0	0	0.284046	0.404499	0.0540618	0.0442645	0	0	0	0	0.144926	0.700736
ENST00000623070.3_2	3.54739	0.187071	0.504164	1.50419	0.287802	8.93159	2.30896	1.47018	0	0.311369	0.406032	0.70305	0	0	1.67007	0.381974	0	0.891288	3.75025	0.11179	0.0796142	0.117992	0.171728	0.0518278	0.547817	0.306468	1.05003
ENST00000609009.5_1	1.47455	0.0566195	0.0556831	0	0.184269	0.596	0.746266	0.39108	0	0.367519	0.522535	0.314905	0	0.35374	0.131558	0.203098	0.62301	0.624731	1.5805	0.150306	0.0629548	0.0889923	0.0486836	0.0185206	1.60126	0.253468	0.737859
ENST00000622921.1_2	0.582905	0.036697	0.0226582	0.0456647	0.250778	0.235106	0.504817	0.143902	0.133499	0.96243	0.187429	0.319824	0	0.2196	0.410152	0.05631	0.114851	0.283397	0.522095	0.0972745	0.0525275	0.133012	0.0404926	0.0285853	0.14283	0.179843	0.253284
ENST00000415295.1_1	0.0926632	0.0144096	0	0	0.0360168	0	0.359674	0.224079	0	0.161766	0.0137302	0.18978	0	0.105047	0.166208	0.100766	0.0232528	0.0875195	1.02534	0.172081	0.116869	0.156148	0.00387103	0.00357968	0	0.261542	0
ENST00000416931.1_1	170.276	290.061	238.448	367.946	77.9164	799.329	221.791	229.627	1636.14	104.631	143.126	59.5276	145.113	2.73647	548.63	194.675	9.3361	116.592	284.125	388.041	407.986	6.13967	152.78	260.632	252.388	104.436	34.6873
ENST00000457540.1_1	1097.28	1367.55	1462.03	1672.35	339.047	2727.97	853.232	936.123	1458.12	652.334	464.754	280.127	440.756	57.7459	447.496	722.682	139.179	346.369	1415.29	1597.71	1607.39	150.229	682.259	1038.66	855.413	885.599	254.765
ENST00000414273.1_1	3595.03	11764.2	7047.56	1359.56	3377.73	3141.59	4793.17	4064.69	7591.9	1288.44	1215.37	1151.32	1745.1	139.621	1100.06	5002.09	245.544	1505.19	8951.91	16919	14213.2	395.86	3621.65	6345.02	920.25	1289.57	508.537
ENST00000427426.1_1	24.5789	45.5499	40.0637	104.821	16.4825	96.0918	15.1369	22.7959	232.975	36.1631	33.9489	9.31703	352.293	0.852895	8.73519	25.9538	2.61162	13.7262	25.3533	76.1434	81.8658	6.25981	29.3861	35.6444	27.4937	15.7079	18.9348
ENST00000467115.1_1	1291.7	2139.11	1300.57	2420.23	462.757	6526.57	1173.48	1311.73	0	2130.46	1563.93	290.286	2844.03	32.6849	765.241	1233.19	170.143	585.492	2246.05	1933.62	2825.71	218.014	757.279	1507.85	1541.15	587.265	658.774
ENST00000416718.2_1	80.175	763.186	197.306	1613.81	200.989	169.888	104.297	208.997	2716.1	917.528	52.8924	49.1125	267.617	15.575	38.7761	95.4113	32.1744	37.4955	102.844	1080.5	469.548	53.697	192.503	224.714	409.76	456.262	30.1183
ENST00000636676.1_1	0.51312	0.128189	0.132398	0.384226	0.313324	0.262257	0.218063	0.0705021	0	0.0718424	0.21447	0.480314	0	0.0924753	0.320419	0.179479	0.0567978	0.171913	0.659817	0.212866	0.127176	0.0239197	0.35309	0.100113	0.496759	0.114515	0.0835052
ENST00000440782.3_1	0.0844521	0.0677736	0.0224894	0	0.100167	0	0.0828523	0.0476013	0	0.412355	0.0906678	0.132778	4.79411	0.0606782	0.0792701	0.0794719	0.0494916	0.0639531	0.195748	0.103319	0.0660408	0.122639	0.0908632	0.0167217	0.182527	0.100038	0.0435723
ENST00000506640.2_3	1.77773	2.85856	1.09503	0.24661	2.01958	0.989917	0.53626	0.530896	0.282175	4.05092	0.676353	2.4135	4.67579	0.167042	1.54406	1.84566	0.223814	0.408859	0.711006	0.75067	0.522221	0.100225	1.75956	0.544341	5.9203	2.84853	1.28845
MSTRG.13.17	3.16242	1.08759	0.842034	0.731804	2.82103	1.62486	1.0638	0.581171	0.204218	7.47558	1.14903	3.09608	3.02709	0.588383	4.24744	1.55729	0.634034	0.459587	1.50691	1.50267	0.812678	0.672933	0.651439	0.139216	21.3643	1.54889	2.0692
ENST00000416385.1	0.126086	0.0393206	0.0396119	0.00680273	0.230231	0.0879538	0.0569142	0.0300365	0	0.457175	0.0843267	0.290312	0	0.0642469	0.198501	0.1146	0.0463872	0.0216536	0.122572	0.0735065	0.0451045	0.816184	0.0485913	0.0499223	0.521795	0.105808	0.037732
ENST00000428504.2_1	0.0892781	0.0697161	0	0.168617	0.097227	0.115091	0.0121831	0.0182519	0	0.0630559	0.0761092	0.0837226	0	0.0811654	0.140616	0.06175	0.12205	0.0369719	0.12055	0.0594936	0.0260407	0.0209943	0.00829904	0.0238961	0.218002	0.0368811	0
ENST00000585826.1_1	0.153484	0.0704241	0.0571509	0.224401	0.059177	0.175763	0.0854914	0.0916237	0.172451	0.0864944	0.138133	0.109714	0	0.0431249	0.0964419	0.0787746	0.0666129	0.0518924	0.134431	0.070131	0.0266323	0.1148	0.190379	0.293593	0.149518	0.0486647	0.025134
ENST00000591702.1_1	0.366697	0.286195	0.378186	1.9628	0.463506	1.0131	0.231742	0.258521	0.551045	1.89521	0.365363	0.38552	0	0.358733	0.548877	0.50089	0.17471	0.301201	0.386481	0.381981	0.275265	0.25423	0.515193	0.155978	0.977383	0.519907	0.375305
ENST00000447500.4_1	0.309788	0.279887	0	0.388755	0.508025	0.120105	0.236186	0.180819	0.480964	1.10062	0.263769	0.596302	0	0.396887	0.485577	0.306205	0.327586	0.187625	0.435441	0.438524	0.235649	0.585681	0.523681	0.584257	0.75843	1.3937	0.490689
ENST00000624927.3_2	0.485072	0.50288	0.183145	0.0481241	0.355239	0.930205	0.332162	0.166529	0	2.77487	0.163899	0.396327	0	0.771236	1.45576	0.214364	0.634918	0.236488	0.749107	0.461705	0.146353	0.375926	0.256213	0.0595049	2.07143	0.33911	0.378143
ENST00000473798.1_1	1.11227	1.10341	0.556946	3.24747	1.37824	0.529031	0.710413	0.713373	1.17872	3.75376	0.419547	1.2625	8.0393	0.298262	3.26615	0.638685	0.378244	1.55704	0.826468	0.901344	0.522814	0.456324	1.33708	0.630271	1.18602	1.943	1.74317
ENST00000623808.3_2	0.561098	0.161127	0.379381	0.60719	0.186142	0.777203	0.146955	0.174731	0	0.0839537	0.357771	0.120452	0	0.0995292	0.124038	0.463373	0.0769008	0.0528056	0.300467	0.102417	0.0591025	0	0.086948	0.0242698	1.26502	0.0356907	0.195165
ENST00000445118.6_1	3.00851	1.25808	1.17331	8.09307	1.26031	9.68043	6.77881	5.16017	0.00487706	1.41701	0.486275	1.31411	0	1.72845	2.00533	0.9864	0.776453	2.46722	7.12495	0.708112	0.352719	0.772586	0.569533	0.190158	0.613821	0.694769	1.49668
ENST00000608189.4_1	0.778734	0.141988	0.0233938	0.0833096	0.282832	0.550439	0.54668	0.290254	0.190864	0.700974	0.293017	0.326684	0	0.181575	0.295306	0.171307	0.0985213	0.727554	1.15964	0.178292	0.0668931	0.119004	0.191087	0.109602	0.816814	0.248013	0.688027
ENST00000449005.5_1	3.73406	1.0993	0.335975	2.28088	0.851082	19.1672	13.7303	10.4895	1.36937	2.46092	1.28458	1.16354	14.2882	1.43711	1.62117	1.22451	0	5.03462	10.1369	0.644045	0.45067	1.06678	0.867022	0.778359	2.90267	1.84655	8.75247
ENST00000416570.5_1	0.826198	0.059854	0.0125327	0.0540217	0.336019	0.110485	1.6666	0.132936	0.157931	0.0214823	0.25696	0.509993	0	0.14918	0.488399	0.208717	0	0.784199	1.69191	0.131024	0.0834568	0.320301	0.0944617	0.0115042	0.409727	0.0391031	0.124848
ENST00000425657.1_1	0.35013	0.0752794	0.225386	0.202198	0.136288	0.302199	0.283776	0.122218	0.122061	0.275493	0.189813	0.120852	0	0.246385	0.110741	0.189935	0.153546	0.202524	0.299785	0.0916545	0.0485043	0.0863512	0.123361	0.0405855	0.49255	0.113287	0.0711592
ENST00000607769.1_1	0	0.676839	0	0	0.0432555	0	0	0.0342111	0	1.91027	0.0213973	0.0736161	0	0.132435	0	0	0	0	0.072862	0.0668248	0.025747	1.21808	0.39091	0.0136762	0.491019	0.274847	0.174147
ENST00000398216.2_1	0	0.0109786	0	0	0	0	0	0	0	0.0890327	0.0339073	0	0	0	0	0	0	0	0	0	0.00156923	0.0494053	0.057075	0.00987772	0.0778093	0.0215681	0
ENST00000448179.1_1	0.0472379	0.503437	0.128314	0	0.113096	0	0.0317953	0.0289075	0	1.81459	0.0509257	0.0820471	0	0.202783	0.101966	0.112757	0.00683141	0.00700094	0.21045	0.0952256	0.0600739	0.717282	0.149222	0.0399195	0.22655	0.127243	0.271179
ENST00000420190.6_5	0.0420635	0.691191	0	0.291889	0.073143	0	0.0554654	0.136057	0.587848	4.17088	0.237076	0.453322	0	1.0541	0.258055	0.0407769	0	0.0484234	1.44199	0.181799	0.357044	2.1349	0.337014	0.130493	0.466627	0.00844232	2.08669
ENST00000437963.5_1	0	0.248868	0	0	0	0	0	0.0301192	0	0.296552	0.0101243	0	0	0.165466	0	0	0	0.0195403	0.181664	0.0628766	0.0290448	0.186502	0.0359665	0.0124688	0.17278	0	0.229796
ENST00000616016.4_1	0.075505	0.316325	0.40318	0	0.00177388	0	0	0.00722705	0.0404239	0.362908	0	0.0838426	0	0	0.34925	1.27941	0	0	0.419736	0.0768653	0.046306	0.0805527	0.112172	0	0	0	0
ENST00000616125.4_3	0	0.0113463	0.00183895	0	0	0	0	0.00598222	0	0.0176868	0	0.0186011	0	0	0	0.0195545	0	0	0.038723	0.0025844	0	0.214851	0.0577717	0	0	0	0.123348
ENST00000617307.4_3	0.0242692	0.05864	0.00177243	0	0	0	0.0118679	0	0	0.0681789	0.0960149	0.0746832	0	0.176778	0.0404377	0.00955024	0	0	0.214218	0.133534	0.0113485	0	0.794282	0.0566111	0.134065	0	1.684
ENST00000618181.4_3	0	0.0161539	0	0	0	0	0	0	0	0.434417	0	0.0774923	0	0	0	0.226904	0	0	0	0	0.00845434	0	0	0.00998695	0	0	0
ENST00000618323.4_1	0	0	0	0	0	0	0	0	0	0	0	0	0	0.0953697	0	0	0	0	0	0	0	0	0.123441	0	0	0	0
ENST00000618779.4_3	0	0	0	0	0	0	0	0	0	0	0	0	0	0.384755	0	0	0	0	0	0	0	0	0	0	0	0	0.909917
ENST00000620200.4_1	0	0.328542	0	0	0	0	0	0	0	0	0	0	0	0.0651103	0	0	0	0	0	0	0	0	0	0	0	0	0
ENST00000622503.4_3	0.347368	1.55592	0.312572	0.0387891	0.234664	0.0776636	0.11313	0.286341	0.214198	0.174816	0.250755	0.833888	0	0.13498	0.296179	1.4749	0.0588711	0.107031	0.716454	0.376223	0.272449	0.930681	2.11186	0.366136	1.81986	0.130482	4.6675
ENST00000598827.1	0	0.173169	0	0	0.0101647	0	0	0	0	0.74344	0	0.0599279	0	0.0830083	0	0	0	0	0.23953	0.0198048	0.0404353	0.195416	0.0767958	0.0038098	0	0.00856074	0.181922
ENST00000341065.8_1	0.111341	10.343	0.1884	0.857757	0.00177605	0	0	0.204831	4.0034	8.82062	1.24489	0.579726	0	1.16856	0.702537	0.0339869	0	0	3.09181	0.244982	1.1741	1.59193	3.51549	0.654181	0.0627575	0	6.06528
ENST00000455979.1_1	0.208574	2.26142	0.140811	0	0.115682	0	0.141991	0.198175	0.392326	2.13249	0.286009	0.582681	0	0.573299	0.651338	1.49897	0.0506283	0.022799	0.670956	0.385261	0.291446	0.704115	1.25062	0.199337	0.570854	0.0959685	2.50101
ENST00000478729.1_1	0	0.0378929	0	0	0	0	0.0268404	0	0	0.165999	0.0393679	0.129869	0	0.0192577	0.0651151	0.0259425	0	0	0.0621518	0.023163	0.037683	0.0331614	0.0248587	0.00519309	0	0.00726366	0.347306
ENST00000474461.1_1	0.0735894	0.113498	0.0172634	0	0.0224685	0	0	0.0459391	0.0347925	0.298154	0.0124731	0.190809	0	0.0265108	0.0957631	0.076091	0	0.00459265	0.0982999	0.0459874	0.0232108	0.0706491	0.0803439	0.0192644	0.0372241	0.00310627	0.0495079
ENST00000466827.1_1	0.0863166	0.153703	0.0263632	0	0.0520917	0	0.0578093	0.0608531	0.0807465	0.263602	0.0289475	0.128701	0	0.0752705	0.0636251	0.128823	0.0260501	0.0405242	0.17172	0.0582657	0.0737026	0.0764959	0.119644	0.0534296	0.0431949	0.0226444	0.421293
ENST00000464948.1_1	0.0845316	0.160456	0.0668393	0.0401716	0.0602723	0	0.0504235	0.0584021	0.0391468	0.559114	0.0329766	0.156902	0	0.0431553	0.0616924	0.160701	0	0.0301568	0.185209	0.0605958	0.043796	0.100766	0.126442	0.0555312	0.0418828	0.0163891	0.482767
ENST00000496938.1_1	0.699897	0.676931	0.0999465	0.137755	0.705669	0.199971	0.28126	0.352067	0.536964	1.42428	0.51516	0.4699	0	0.423075	0.348723	0.764819	0.168753	0.56088	0.479857	0.347489	0.276915	0.309065	0.570185	0.262231	0.953271	0.48423	0.382036
ENST00000342066.7_3	0.141751	0.894659	0.0134515	0.0258594	0.108463	0	0.0587569	0.18913	0.0755992	0.287931	0.137445	0.129498	0	0.0618099	0.0997046	1.73107	0	0.0698059	0.0182038	0.0599113	0.122328	1.11158	2.51685	0.298176	0	0.192794	2.19331
MSTRG.12.1	16.3186	3.88769	3.41296	4.4136	10.7544	5.01895	14.7263	6.43457	1.67955	27.1927	1.65635	14.232	6.48069	5.54425	8.21112	3.38846	3.31914	28.5704	4.85116	4.12039	3.16694	3.65107	5.81308	2.91305	13.6955	4.50467	10.5016
ENST00000327044.6_1	22.7334	15.2364	8.72211	30.7661	42.0818	14.8058	42.3718	41.7407	11.4351	16.6528	17.5792	43.5517	0	13.8725	22.8462	17.8159	9.52328	63.9784	22.7464	17.7724	14.3178	6.83705	25.6901	10.8845	25.8469	35.4621	50.5555
ENST00000483767.5_1	0.512172	0.650173	0.420759	0.1847	0.820564	0.193708	0.289456	0.461867	0.219985	0.685513	0.376664	0.462602	0	0.426542	0.515945	0.532794	0.264972	0.314413	0.66861	0.288827	0.366137	0.184469	0.686394	0.469941	0.418282	0.514992	0.322513
ENST00000477976.5_1	3.57952	3.86093	0.830713	1.95651	6.86203	0.679591	2.46381	3.43541	1.52918	5.73059	3.29487	5.48369	19.9261	0.895272	4.21109	6.0896	0.321352	3.60923	1.58271	2.99088	1.6944	5.63209	4.29251	1.41998	4.23418	4.34782	4.92042
ENST00000487214.1_1	0.720688	0.155879	0	0.0382211	0.46415	0	0.280597	0.0872662	0.0372461	0.0455971	1.33198	1.17036	0	0.0264487	0.272638	0.143858	0.106902	0.119845	0.0297727	0.136139	0.0586776	0.0303628	0.093154	0.0527617	0.0796983	0.0761888	0.105998
ENST00000469563.1_1	0.144676	0.0862292	0.0943179	0.0355115	0.0870358	0.030472	0.122265	0.0760022	0.0346056	0.0988508	0.0289723	0.084331	0	0.0363544	0.0629825	0.0900093	0.0435023	0.140126	0.155987	0.0773771	0.0917988	0.0561645	0.120334	0.105432	0.0370242	0.0255991	0.016414
ENST00000466300.1_1	0.856808	0.851569	0.604233	0	1.4515	0.155364	0.903729	0.673853	0.282303	0.259199	0.259641	1.19834	0	0.0835273	0.321191	0.606382	0	0.424869	0.319048	0.449685	0.176832	0.0958884	0.89485	0.495466	0.264279	1.18418	1.38922
ENST00000338591.7_1	2.97688	3.36085	1.55186	1.89548	4.28592	1.38306	2.07454	3.4208	0.527749	2.46125	0.927341	3.36212	0	0.809589	1.44075	3.53443	0.328359	2.63601	1.98055	1.49831	1.08923	0.882883	6.7122	2.7124	2.99794	4.67892	6.28184
ENST00000622660.1_1	0.163371	0.19883	0	0.39987	0	0	0.0400301	0.090397	0	0	0	0.108442	0	0.0539735	0	0.194008	0.28784	0.171568	0.0622581	0.0231763	0.157585	0.0695382	0.325844	0.0957663	0	0	0
ENST00000463212.1_1	0.522888	0.396276	0.147605	0.103857	0.644081	0.118825	0.192186	0.326155	0.101208	0.302866	0.17464	0.622831	0	0.101836	0.199282	0.346808	0.0968279	0.356034	0.207712	0.193832	0.108167	0.200928	0.416876	0.244951	0.108281	0.455602	0.384036
MSTRG.5.4	1.22429	3.49359	5.18767	0.0777128	5.89663	1.16221	1.05071	1.53641	1.28742	1.54075	1.20501	4.233	0	0.401369	0.374512	3.74795	0.23818	0.656998	0.704691	1.00529	0.685987	0.466781	6.80029	1.30104	3.10317	13.0113	3.99226
ENST00000481067.1_1	0.344239	0.290204	0.113613	0.0638248	0.275853	0.0547672	0.233353	0.137862	0.0621966	0.0761418	0.0520719	0.179878	0	0.0326698	0.200212	0.264956	0.0401312	0.429154	0.160158	0.0760007	0.181448	0.100944	0.314874	0.242376	0.0665435	0.0908439	0.0295009
ENST00000379410.7_1	0.0416034	0.568716	0.0319242	0	11.9402	0	0.157144	0.0278816	0	0.262506	0.0386485	0.645111	0	0	0	0.277417	0	0.0759072	0.0783302	0.19343	0.0576581	0	0.122519	1.98159	0	0.313287	0.731017
ENST00000379407.7_1	0.0323295	0.193379	0	0	5.79215	0	0	0.0445999	0	0.101869	0.0342318	0.329935	0	0	0.0222604	0.143555	0	0	0	0.103789	0.0203653	0	0	0.124706	0	0.117895	0.605964
ENST00000480267.1_1	0.0493873	0.0937916	0	0	0.817718	0	0	0	0	0.0566688	0.0161863	0.0703112	0	0	0.0816893	0.0400148	0	0.0443124	0	0.0370521	0.023756	0	0.0158321	0.0768099	0	0.0492044	0.0329341
ENST00000491024.1_1	0	0.159828	0	0	1.5228	0.121932	0.132845	0.0942525	0	0	0	0.112678	0	0	0	0.00791521	0	0.0492765	0.0715407	0.0143003	0.00298784	0	0.0222797	0.358047	0	0.057693	0
ENST00000341290.6_1	0.0278549	0.673374	0.0913018	0	14.5585	3.92197	3.43456	2.14943	0	0.103964	0.0395746	0.579211	0	0.14057	0.0296307	0.220679	0.070856	4.39244	3.01907	0.111676	0.0883061	0	0.15467	2.12315	0	0.835347	1.54577
ENST00000479361.1_1	0.091764	0.0204768	0.127428	0.136843	0.939365	4.38398	0.593953	0.716848	0	0.0217668	0.00956131	0.0816825	0	0.0980636	0.237737	0.0441872	0	0.539001	0.501721	0.0762118	0.0152023	0	0.135698	0.148475	0.347736	0.0979447	0.265654
ENST00000433179.3_1	0.100878	0.0542126	0.0967695	0	0.0235189	56.6724	82.2068	57.2613	0.250798	0	0.0542821	0.0284628	0	1.34967	0.131766	0.0319973	0	104.141	73.0954	0.0261209	0.0486536	0	0.125695	0.0129415	0.206404	0.0396056	0.064054
ENST00000624652.1_4	0.0734867	0.025671	0.677525	0	0	0	0.457941	0.659658	0	0	0	0	0	0	0	0.0176614	0	0	0	0.166162	0.00592993	0.534238	0.214975	0	0	0	0
ENST00000423619.2_1	0.134977	0.00508087	0	0	0.127963	0.764556	0.0329893	0.0491885	0	1.28057	0	0.106885	0	0.219779	0.167439	0.0583268	0.330485	0	0.156198	0.0730357	0.0112852	0.113696	0.0876426	0.0667269	0	0.0624177	0
ENST00000458555.1_1	0.0338544	0.0647001	0.0816706	0	0.0935062	0.486385	0.0936769	0.140073	0	0.474526	0	0.057815	19.5315	0.192293	0.165382	0.0840143	0.0441359	0.0499046	0.212983	0.0750856	0.0337011	0.203954	0.172821	0.0859246	0.219551	0.167993	0.194668
ENST00000477585.1_3	0.206446	0.0264576	0	0.575312	0.119394	0	0.0192614	0.0175888	0	0.945619	0	0.126035	0	0.0176938	0.132651	0.364107	0	0	0	0.102217	0.034	0.243471	0.0223214	0.0101125	0.439866	0.115967	0.0886395
ENST00000418300.1_1	0.0572367	0	0	0.0818348	0.0771978	0.0485733	0.0138689	0.00990768	0.0797471	0.0650849	0.0667654	0.0688702	0	0.0188764	0.0956253	0.0964002	0	0.0105267	0.215929	0.0272645	0.0148758	0.0108349	0.0195321	0.0448178	0.0853206	0.0447408	0.0378254
ENST00000379409.6_3	0.264586	1.23362	0.144473	0	33.8622	0	0.268408	0.40341	0	0.299894	0.11263	1.54056	0	0.0299988	0.0395608	0.166681	0.196361	0.242934	0.238513	0.207537	0.120419	0	0.115905	1.427	0.26677	0.934247	3.67253
ENST00000606034.1_2	1.77884	0.415294	3.94391	0.459624	1.05714	3.6823	4.28763	3.85112	0.254975	1.48741	0.0860712	0.669284	0	0.1915	0.762163	2.3845	0.0532637	0.807202	3.59502	0.498452	0.167122	0.504118	0.545233	0.328727	0.545299	0.553216	1.59701
ENST00000428771.6_2	1.32512	0.955059	1.43842	0.349686	1.50352	0.600122	2.87965	2.52572	1.67285	0.581509	0.323891	1.26857	0	4.3493	0.622498	1.25288	0.548303	3.32403	1.94068	0.751478	0.223255	14.9403	1.97014	0.90644	0.26515	0.765272	0.0146937
ENST00000304952.10_2	5.28357	1.81869	3.71771	1.54975	5.16443	2.33457	8.4513	19.8509	1.74513	1.99946	0.321016	6.78028	0	6.63816	2.24592	1.604	0.694799	3.75548	6.25135	1.96292	0.573592	12.9234	3.91355	2.03003	0.502681	3.79195	16.7459
ENST00000481869.1_1	7.69434	7.34317	13.7638	0.237424	8.46358	2.41929	5.7349	14.5815	2.16906	4.77971	0.496219	9.70396	16.5159	4.30353	4.48571	13.0174	0.853242	2.24873	8.04529	2.14749	1.08387	8.42336	19.9902	5.14097	0.495074	7.8035	15.4186
ENST00000484667.2_1	2.33793	0.639847	1.4704	0.0770659	1.29199	0.231452	1.42869	4.85583	0.18775	2.81944	0	2.01217	0	2.91462	0.33061	0.362593	0.169599	2.08379	0.654558	0.201373	0.127728	2.30266	0.742049	0.471298	0	0.805572	6.83925
ENST00000624697.4_4	1.50356	1.09985	0.621179	0	0.315845	0.829093	3.29797	6.38382	1.22813	0	0.266912	2.58687	11.6891	1.9471	2.74196	0.383955	0	3.21315	1.45509	0.937862	0.416886	0.344845	4.75549	0.21218	0	3.48495	2.17474
ENST00000649529.1_1	29.5531	55.2965	15.2079	28.3901	16.0326	8.5509	18.5449	28.1622	20.231	22.6618	36.2721	145.655	0	5.92538	53.6546	9.27553	15.2452	9.03507	31.1383	72.1718	24.5945	9.3125	78.1646	21.765	6.81815	140.913	53.4731
ENST00000379370.6_1	20.8685	0.366217	2.26932	10.4442	17.7846	4.07435	6.64383	7.1896	20.4919	90.307	12.7619	34.6839	0	7.30332	11.5671	28.5184	0.0123304	0.234726	5.67779	15.3048	7.5133	7.70326	1.19572	1.56883	17.4489	9.45284	43.4368
ENST00000620552.4_1	0.960791	2.62929	2.2273	4.06894	0.0511924	0.1192	1.26069	0.537163	0.0174292	9.87726	0.044289	0.472618	37.965	0.0210507	0.156162	0.953262	0.784205	1.71115	0.728268	0.166015	1.28399	11.0938	2.17876	4.13342	0.39471	0.0202741	0.0351345
ENST00000469403.1_1	0.153711	0.0276709	0.0565331	0.0367756	0.101498	0	0.134281	0.0753637	0.0358374	0.0877452	0.0300036	0.09033	0	0.0188242	0.056477	0.120622	0.0346852	0.0785207	0.0736576	0.0496284	0.0429442	0.0825091	0.0404486	0.0615069	0.0383421	0.0425887	0.0509948
ENST00000479707.1_1	0.23709	0.0476501	0.0995714	0.0566117	0.402995	0.0485777	0.233967	0.14527	0.0551675	1.80098	0.0992912	0.332905	0	0.199983	0.107728	0.642689	0.0693505	0.0673161	0.141481	0.179454	0.150852	0.328572	0.0792263	0.113036	0.295116	0.112447	0.157001
ENST00000466223.1_1	0.899294	0.256492	0.130889	0.13522	1.44383	0.232061	0.428375	0.288581	0.329426	3.36072	0.442783	0.922276	0	0.348001	0.537006	2.35136	0.0828234	0.211465	0.581828	0.488076	0.219569	1.27617	0.276406	0.499387	1.05735	0.565049	0.656258
ENST00000478677.1_1	0.423376	0.223812	0.172202	0.099283	0.456272	0.0851934	0.341828	0.213039	0.0967503	0.552733	0.0810007	0.460477	0	0.10164	0.191051	0.783756	0.121624	0.283131	0.461417	0.323981	0.210824	0.536798	0.243532	0.200533	0.414048	0.0715987	0.0917804
ENST00000492947.1_1	0.358529	0.128829	0.0994134	0.0442587	0.313056	0.151911	0.237143	0.138339	0.0862593	1.93599	0.0876794	0.286255	15.7557	0.123482	0.121515	1.03719	0.0542178	0.135219	0.163571	0.181206	0.158215	0.239615	0.128354	0.127183	0.0922879	0.233853	0.184114
ENST00000419249.2_3	0	0	0	0.0744623	0	0	0	0	0	0.0444161	0.00454911	0	0	0	0	0.00355419	0	0	0	0.00594165	0.00376221	0.0588841	0	0.000360386	0	0	0
MSTRG.30.10	0.12415	0.127506	0	0.152473	0.572875	0.218058	0.0921859	0.173996	1.11438	0.343584	0.0603514	0.487536	0	0.0903293	0.0417395	0.724494	0	0.0996586	0.0945521	0.144115	0.0806014	0.0871121	0.392497	0.962143	0.0794839	0.499362	0.234918
ENST00000461111.1_1	1.06801	0.456476	0.360096	0.0487485	1.24647	0.94769	0.419232	0.516895	0.332534	5.18365	0.384727	1.42486	3.47082	0.139521	0.50014	3.44594	0.0242043	0.187479	0.471316	0.687893	0.428193	0.487829	0.644843	0.764731	1.95221	0.350277	0.946359
MSTRG.31.1	0.109168	0	0	0	1.93097	0	0.0595068	0	0	0.72881	0	0.103024	0	0	0	0.254313	0	0	0	0	0.0300298	0.080885	0.0742944	0	0.562003	0.290742	0
MSTRG.31.3	0	0	0	0	0.285719	0	0	0	0	0	0	0	0	0	0	0	0	0	0	0	0	0	0	0	1.05481	0.166377	0
ENST00000427998.5_1	0	0	0	0	0.271581	0	0	0	0	0	0	0.0172967	0	0	0	0.00323042	0	0	0	0	0	0	0	0	0	0.86852	0
ENST00000394517.6_1	0.0946555	0	0	0.0389873	0	0	0	0	0	0	0	0.0438413	0	0	0	0.029241	0	0	0	0	0.0344901	0	0	0	0	3.53866	0
ENST00000442292.2_1	0.127778	0	0	0	0.171894	0	0	0	0.116591	0.0951543	0.0466705	0.0606427	0	0	0	0.210329	0	0	0.019529	0.0313105	0	0	0.0615742	0.00077207	0.582115	0.424919	0.0553008
ENST00000456409.5_1	0.563293	0.00758438	0	0	2.62379	0	0.00768737	0.0235781	1.63389	0	0	0.581784	0	0	0	0.491764	0	0.108987	0	0.147709	0.06731	0.0116728	0	0	0	0.751826	0
ENST00000412397.2_1	0.303005	0.0239037	0	0.135608	4.65322	0.0698181	0.013065	0.00362666	0.370016	0.237274	0.0298248	0.522147	0	0	0.0316169	0.810305	0.0170533	0.00355212	0.0139866	0.272137	0.0927961	0.0574544	0.782927	0.14037	0.226215	0.734285	0.313401
ENST00000433695.1_1	0.023864	0.00762978	0	0.228956	2.25698	0	0.0399582	0.0305615	0	0	0	0.079579	0	0	0	0.0141718	0	0.0844276	0	0.0342296	0.0597729	0	0.128994	0.121068	0	0.166771	0
ENST00000451054.1_1	0.0487167	0	0	0	0.268923	0	0.0825178	0	0	0	0	0.0211918	0	0	0	0	0	0	0	0.0319575	0.0248023	0	0	0.0523189	0	0.207456	0
MSTRG.31.2	0.659983	0.244026	0	0.874458	2.36638	0	0.224534	0.174515	0	0	0.181927	0.555706	0	0.0310317	0.168095	1.04642	0.0612547	0.0346018	0.2273	0.337076	0.201445	0.00445301	2.14743	1.27854	0.51672	0.568983	0
ENST00000453464.2_1	0.184429	0.0212348	0.00282505	0	35.5697	0	0	0.00464046	0.118572	0.0760351	0.00789743	1.02556	0	0.0711797	0	0.085315	0.0906397	0	0.0089641	0.716353	0.0754909	0.0115071	0.0543762	1.4467	0	0.2929	0.835578
ENST00000465822.5_1	0.0975302	0.262373	0	0.0171036	0.0701858	0	0.14121	0.127417	0	0	0.00626944	0.0658309	0	0.0551219	0.0314025	0.0396261	0.0860341	0.419075	0.0995294	0.114524	0.0368032	0.570207	0.129153	0.0494691	0.320979	0.100811	0.189733
ENST00000467751.5_1	0.250934	0.584122	0.126755	1.5751	0.209377	0	0.025111	0.157497	0.199539	0.5324	0.350085	0.120391	0	0	0.196988	0.322468	0	0.330431	0.639967	0.111513	0.273309	0.091304	0.57242	0.226689	1.26449	1.14111	2.59908
ENST00000464905.1_1	0	0.135164	0	0	0.033787	0	0	0.00680138	0	0.0809056	0	0.0360133	0	0	0	0.134427	0	0	0.0654644	0.0523016	0.00369636	0	0.234564	0.00708314	0.10606	0.0738788	0.0235099
ENST00000379320.5_1	0.389368	0.977837	1.32117	0.128034	0.77621	0.25635	0.165632	0.426368	0.554524	0.379027	0.317892	0.432185	0	0.1807	1.09721	0.625436	0	0.264291	0.310039	0.28612	0.117661	0.238591	0.449817	0.355126	0.14832	0.0734925	0.0526039
ENST00000379319.5_2	0.0735038	0.263969	0.128387	0.120552	1.28337	1.13788	0.453907	0.455204	0.0587381	0.886864	0.371565	0.358323	0	0.439365	0.76076	0.358631	0.0463944	0.232354	0.557198	0.477945	0.246268	0	0.082047	0.101289	1.22268	0.290446	3.67758
ENST00000434641.5_3	0.0111859	0.0750312	0	0	0.0729124	0	0.086013	0.0495317	0	0.421583	0	0.0666684	0	0.172084	0.418131	0.0459644	0	0.0417751	0.0194563	0.0640082	0.0979685	0	0.0272545	0.00684135	0	0.0502371	0
ENST00000462097.5_2	0.0112255	0.0160219	0.00971964	0	0.0906393	0	0.155287	0.0563663	0	0.0629051	0.0089838	0.0629459	0	0.0444829	0.0386166	0.0226516	0	0.0310918	0.056828	0.122333	0.0303724	0	0.0388275	0.0227357	0.0412315	0.0906793	0.0365585
ENST00000475119.5_2	0.0127227	0.00999117	0	0.0446774	0.078007	0	0.00931049	0.0455369	0	0	0	0.0744872	0	0	0.0512214	0	0	0.089735	0.0328166	0.0400391	0.0175293	0	0.0367611	0.00690345	0.139741	0.0406778	0
ENST00000442117.5_3	0.0480625	0.086604	0.00692191	0	0.522826	0	0.187025	0.0231662	0.11631	0.759402	0.0559798	0.223707	0	0.165185	0.388458	0.109343	0	0.0291806	0.127824	0.37638	0.118795	0.134322	0.0333475	0.0314443	0	0.177747	0.220671
ENST00000427787.5_1	0.0901577	0.224833	0.0674706	0	0.517865	0.197352	0.450112	0.11304	0	0.0914585	0	0.103053	0	0.0808429	0.0882623	0.232274	0.0542295	0.0569863	0.449675	0.144904	0.0587392	0.16665	0.194729	0.142024	0.179841	0.189108	0
ENST00000480643.1_1	0.13232	0.200869	0.36745	0.0571006	0.441291	0	0.227407	0.0888237	0	0.840146	0.0329197	0.150782	0	0.0979691	0.291477	0.159729	0.0519977	0.115404	0.417326	0.29757	0.0826993	0.354089	0.0976771	0.104498	0	0.228726	0.0527856
ENST00000648183.1_1	0.0842405	0.191787	0.00506874	0.150965	0.617438	0.0896055	0.353099	0.120798	0	0.648353	0	0.161387	0	0.278186	0.208702	0.281738	0.129945	0.042948	0.509469	0.483379	0.0759799	0.418652	0.0665117	0.0704583	0.220353	0.316575	0
ENST00000379339.5_3	0.261061	0.300123	0.195449	0	0.655948	0.128474	0.39483	0.349823	0.0397915	0.227328	0.108697	0.371092	0	0.227161	0.799554	0.569194	0.244943	0.201361	0.449129	0.308308	0.383579	0.156586	1.797	0.209556	0.17029	0.133054	0.0943687
ENST00000421241.6_2	2.71742	1.74092	0.565245	2.01133	3.78203	0	2.7406	3.42496	0.735008	0.10712	0.689478	4.66221	0	0.312258	1.06408	0.790357	0.2307	2.80411	1.6101	1.70517	1.02283	0.135528	2.04534	1.35372	8.27568	0.366511	0.722154
ENST00000379325.7_1	1.38709	2.88333	0.0790214	0.805971	2.27331	0	0.894448	0.75873	0	0.111195	0.45088	1.63059	0	0.221867	1.92002	0.679461	0	0.417852	0.0426792	0.208725	0.49286	0.0631552	1.76348	1.32484	1.30333	0.341366	0.859106
ENST00000487177.5_1	0.627393	2.16321	3.6149	0.139625	2.10751	1.12964	0.407245	0.579232	0.874693	1.23341	0.393587	0.935042	3.55039	0.215417	0.944375	2.03947	0.167043	0.4313	0.72618	1.14451	0.371715	0.250383	2.17774	0.768671	1.4331	0.82018	0.815932
ENST00000477196.5_1	0.704466	1.18344	0.360169	0	4.72299	0.0706146	0.277901	0.222179	0	3.56699	0.670033	1.45754	0	0.410114	0.607981	2.37444	0.411272	0.186348	0.800773	2.52336	0.869851	0.27868	2.28355	0.403834	2.47743	6.12687	2.97641
ENST00000482816.5_1	0.199522	0.221381	0	0.0336673	0.415337	0	0.0757012	0.0404165	0	0.455197	0.027058	0.304549	0	0.136164	0.91538	0.17307	0	0.205785	0.0316003	0.458541	0.140757	0.338773	0.161584	0.0382457	3.33463	0.168055	0.155616
ENST00000473600.1_1	0.112348	0.0598311	0.0349233	0.0833827	0.290663	0.214649	0.109563	0.108797	0	0.315001	0.00509408	0.100014	0	0.0288501	0.0981498	0.104494	0.0131072	0.0401966	0.103547	0.150902	0.0419997	0.0607193	0.0237614	0.0679549	0.260804	0.0818815	0.0963521
ENST00000472741.5_1	0.733848	0.264485	0.178701	0.200068	1.08232	0.343351	0.182618	0.247623	0	0.596694	0.147117	0.956047	0	0.119001	0.606491	0.486196	0.138268	0.273377	0.243664	0.661182	0.195721	0.0397335	0.223477	0.184422	0.312885	0.228594	0.485492
ENST00000506177.1_1	0	0	0	0	0	0	0	0	0	0	0	0.0814821	0	0	0	0	0	0	0	0	0	0	0	0	0.185653	0	0
ENST00000379290.5_1	0.763166	0.106726	0	0.28963	0.315707	0.124264	0.0314274	0.125647	0	0.236107	0	2.50316	0	0	0.0373456	0.382356	0.0273167	0.0939936	0.100807	0.153344	0.0686694	0.332678	0.0237936	0.0543708	15.9946	0.193525	0.113791
ENST00000379289.5_1	0	0	0	0	0	0	0	0	0	0	0	0.11925	0	0	0	0	0	0	0	0	0	0	0	0	0	0	0
ENST00000379288.3_1	0.148919	0.0177917	0	0.0625568	0.112605	0	0.0204087	0.00752406	0	0	0.00764354	1.18916	0	0.0392356	0	0.0829459	0	0.00359838	0.0304794	0.0899937	0.0160397	0.146563	0.0143271	0.0148478	9.98784	0.0739293	0
ENST00000460998.1_1	0.147887	0.00809856	0	0	0.0573522	0	0.0160488	0	0	0	0	0.0859633	0	0	0	0.00492753	0	0.0176243	0	0.0241892	0.000968203	0	0.0073452	0	0.192031	0.0117798	0
ENST00000514695.1_1	0.0214822	0	0	0.150965	0.123303	0	0	0	0	0.0600327	0	0.358503	0	0	0	0.0457695	0	0	0	0.0837328	0.00158715	0.238763	0	0	0.4151	0.0386206	0
ENST00000486379.1_3	0.0222393	0.0263058	0	0	0.0930593	0	0	0	0	0	0	0.104414	0	0	0	0.0159156	0	0	0	0.0142801	0	0.0102754	0.00912631	0	1.1328	0	0
ENST00000328596.10_3	0.0386267	0	0	0	0.0485808	0	0	0	0	0	0	0.147789	0	0	0	0.078778	0	0.0181019	0	0.0859057	0.0323853	0.0154312	0.987211	0.045846	0.202524	7.05889	0.107742
ENST00000486728.5_1	0.352	0.0895314	0	0.136429	0.987667	0	0.0435821	0.0197964	0	0.0723365	0.0111131	0.827276	0	0.635691	0	0	0	0.0904899	0	0.442963	0.225748	0	2.63331	0.130485	0.853441	7.92619	0.210199
ENST00000379265.5_1	0.0600806	0.00806849	0	0	0.579827	0	0	0	0	0.167836	0	0.152571	0	0.0527486	0	0.0548705	0	0	0	0.166825	0.0810756	0.0248358	0.792979	0.0905879	0	4.16352	0.0867032
ENST00000453580.1_1	0.0119824	0.0187688	0	0	0	0	0.0317882	0	0	0	0	0.0575102	0	0	0	0	0	0.0200072	0	0.035317	0.00839729	0	0.0296898	0.00467939	0	0.13777	0.0777682
ENST00000465727.5_1	2.84045	2.07967	0.0931734	0	2.39433	0.121769	4.54406	7.42535	0	7.22937	4.23416	6.01779	8.78218	2.40925	6.08946	0.374568	0.451481	4.50829	3.93955	1.92254	1.86369	7.4923	0.829615	0.439621	4.574	1.37712	3.79301
ENST00000403997.2_1	2.37394	2.25458	0	1.96282	3.99713	2.15797	5.77943	12.1166	0	13.013	4.76239	13.4085	0	3.28047	5.62569	1.33553	3.86042	6.08696	2.26484	3.93404	2.19699	0.97454	0.531626	0.192362	17.6185	0.804842	17.4645
ENST00000416774.1_1	0.0604039	0	0	0	0.0222336	0	0	0	0	1.35529	0.00498717	0.0698582	0	0	0.0158605	0.76896	0	0.00269201	0	0.953647	0.583738	0	0.210089	0.191049	0	0.0606783	0.0943299
ENST00000384997.1	1.1005	0	0	0	3.54113	0	0	0	0.67827	3.45978	0	0.790397	0	0	0	5.13811	0	0	0	4.29047	1.44093	0	0.0569151	1.14592	0.725674	1.19861	0.482572
ENST00000384875.1	0.870222	0	0.160922	0.734694	3.17293	0	0	0.035446	1.07393	3.65199	0	0.729792	0	0	0	4.95922	0	0.00956394	0	3.36285	1.40011	0	0	0.99251	0.76599	0.956728	0.679175
ENST00000362106.1	2.40823	0.0441543	0	0	8.03779	0	0	0	2.329	12.9888	0.187827	1.17977	0	0	0	12.4539	0	0	0	6.04649	3.70084	0	0	3.61122	1.24589	1.88653	1.2888
ENST00000606993.1_1	4.90843	0.0292146	0.0906057	1.20588	22.3815	0	0	0.0243916	3.36215	30.6234	0.261414	2.35952	0	0.0188388	0.0773812	32.2131	0	0.00173268	0	14.7456	10.1446	0	0.102589	13.785	0.523853	7.55132	2.98816
ENST00000379317.1_1	0.36222	0.0535749	0	0.168489	0.152724	0	0.00707405	0.0119703	0	0.141447	0	0.903234	0	0	0.0172451	0.224528	0	0.0177146	0	0.183946	0.0317827	0.153204	0.0165591	0.0154413	1.38581	0.137266	0.0346126
ENST00000379268.6_3	0.618005	0.392722	0.26434	0.644961	2.65283	0	0.06818	0.192926	0.0819792	0.334533	0.0724842	1.47547	0	0.819395	0.0851657	0.25321	0	0.293491	0	0.993326	0.420439	0	5.87091	0.779854	0.23389	4.65483	0.401802
ENST00000379236.3_1	6.51593	1.97261	0.177469	0.464343	1.04863	1.67348	2.48859	3.47368	0.874829	0.923255	0.24502	8.26807	0	1.37278	2.01287	1.37844	0.356064	2.84581	1.64262	2.35774	0.741035	0.172141	11.5422	1.12496	0.161374	10.4986	2.28935
ENST00000497869.5_1	1.13919	0.358608	0.0752292	0	0.137681	0.5983	0.262852	0.350287	0.339731	0.184846	0.0343028	1.02083	0	0.285545	0.546486	0.642699	0	0.340637	0.440334	0.283889	0.0757908	0.0359006	1.48582	0.170177	0.26251	2.18755	0.0984744
ENST00000360001.10_1	91.5888	38.0491	32.8015	44.0484	45.7193	38.3871	109.784	112.892	46.324	109.242	102.653	129.305	41.4838	22.2447	106.473	25.7211	27.4516	80.8463	98.396	30.45	46.514	19.0978	33.668	18.0564	67.4446	47.384	177.722
ENST00000263741.11_1	20.3599	8.69075	7.53184	4.94567	11.8815	1.44644	21.9352	26.3562	8.56973	28.7037	6.04921	27.9663	39.824	1.98848	15.1713	6.62498	1.75448	22.6216	15.3269	22.9958	8.23033	0.193705	8.49069	5.9363	5.04028	6.33765	0.492476
ENST00000494748.1_1	1.20458	0.308715	0.266696	0.0940309	0.588332	0.397728	0.50264	0.541731	0.0641425	0.261747	0.131051	0.641621	0	0.156189	0.65994	0.763284	0.0898072	0.561536	0.657269	0.365027	0.353929	0.385489	0.442753	0.224085	0.832546	0.251093	0.0869252
ENST00000478938.1_1	2.82775	4.23133	1.54921	0.434897	2.27494	2.54579	1.48501	3.2111	0.67985	12.2284	2.08641	3.54519	8.26753	1.15674	2.64493	3.38907	0.609568	1.85496	2.06238	2.5059	1.81885	2.72059	1.98342	1.16237	2.39167	2.09247	4.30929
ENST00000459994.2_1	0.716246	0.020194	0.167369	0.148701	0.282989	0.212664	1.10365	1.19479	0	4.17871	1.49619	2.55252	0	0.547067	1.66884	0.228706	0.34283	0.584843	0.53002	1.09284	0.53181	0.216568	0.0383307	0.0420917	0.258392	0.0490661	3.80318
ENST00000647651.1_1	6.12389	2.03447	0.13032	1.60129	4.0845	4.25692	9.2281	9.68289	6.17013	16.4719	6.08106	14.6754	12.5076	0	11.3308	1.63433	1.72056	18.488	2.58999	2.20038	1.78417	11.4256	4.25071	0.726125	1.68813	7.00679	16.6164
ENST00000462849.1_1	0.450713	0.377704	0.708009	0.0484769	0.40807	0.0831947	0.104859	0.18349	0.377922	4.97356	0.163534	0.283321	0	0.20096	0.333288	0.420241	0	0.187783	0.0346603	0.521933	1.99997	0.191851	0.526121	0.229786	0.202167	0.388957	0.134441
ENST00000478606.1_1	0.225567	0.438533	0.324526	0.0633357	0.24956	0.0543475	0.109846	0.241539	0.37032	2.26675	0.155018	0.326442	22.547	0.0794483	0.298477	0.534018	0	0.100841	0.186483	0.366559	1.08373	0.208727	0.931809	0.180933	0.132067	0.535385	0.380572
ENST00000330388.2_1	1.12003	0.49379	1.18599	0.414861	0.918797	0.465521	0.445153	1.06656	2.14578	28.071	0.265356	0.710324	0	3.58169	0.358564	0.341144	0.0802625	0.444496	0.0384439	4.50068	10.1732	2.03594	0.265379	0.351828	1.03142	0.833297	0.649019
ENST00000468365.1_1	0.452964	0.283377	0.200617	0.0510993	0.301693	0.0438476	0.112919	0.170837	0.298774	10.9729	0.0726503	0.1839	0	0.173888	0.16339	0.132184	0	0.146334	0.239507	1.12486	2.38066	0.0473588	0.186113	0.173723	0.0532759	0.352615	0.165332
ENST00000486627.1_1	0.434478	0.144772	0.0217546	0.103478	0.353462	0	0.0293906	0.16054	0.0504192	0.699536	0.320355	0.363699	0	0.0384179	0.240978	0.19325	0.0487981	0.0253011	0.0406065	0.293283	0.29147	0.10238	0.150105	0.0715386	0.215772	0.221373	0.0239146
ENST00000565563.1_1	0.185888	0.186621	0.186629	0.132702	0.161256	0.219875	0.0703791	0.179807	0.237991	0.978864	0.119478	0.176831	5.90458	0.134166	0.20413	0.235138	0.117324	0.122252	0.158147	0.171459	0.152143	4.84504	0.235421	0.0706534	0.263542	0.359102	0.107892
ENST00000347370.6_1	1.38071	1.05951	1.11267	0	2.39057	0	0.269151	1.43743	0	0	0.318924	0.712444	0	0	0.00650443	0.935139	0	0.624774	0.864519	0.0663189	0.0899128	0	1.52754	0.139107	0	2.28783	0
MSTRG.35.5	2.0031	0.188558	0	0	1.71419	0	2.72834	3.86787	0	10.1338	0	3.94286	0	0	3.95824	0.817505	2.49722	2.26866	4.27985	0.652774	1.99653	0	1.29926	0.114493	31.0807	1.71151	2.6847
ENST00000400929.6_1	3.97797	0.640371	3.76997	3.28483	5.46306	1.95741	2.20774	4.7312	4.62372	8.18825	0.501337	6.27355	0	1.51342	8.2487	2.31467	1.62556	8.43385	1.5519	1.70653	1.17829	2.10245	8.32923	1.41882	1.10987	10.8943	4.1191
ENST00000464036.5_1	2.42406	0.170743	1.34858	0.388347	4.22573	2.10013	2.93926	2.49049	0.807338	0.195612	3.4582	5.41762	0	0.0238874	1.13844	0.138405	1.74884	4.37245	0.861055	2.91026	2.48127	0.0445615	1.02433	1.68916	9.53104	3.38213	6.5697
ENST00000360466.6_1	1.6697	0.819187	0.265265	0.0548279	2.00126	0.0470471	0.662344	0.804595	0	2.55094	0.516692	3.55373	0	0.0660052	3.28605	0.965477	0.128387	0.700874	1.34	2.23376	0.88124	0.203258	1.01844	0.71317	1.11469	2.29343	0.848969
ENST00000473215.5_1	2.4993	0.41868	0.351677	8.29639	7.46201	3.5995	6.34625	6.43018	0.12112	6.85777	3.02344	9.67474	0	4.4262	8.08879	0.389118	1.05503	15.1663	4.23343	3.17973	2.66977	1.25066	3.13811	0.299911	15.453	5.36559	12.4664
ENST00000435198.5_1	0.920023	1.02325	0	1.38634	0.261957	0	0.101988	0.355195	1.9971	3.36769	0.393043	0.480963	0	0.757738	4.58514	0.0666683	1.13601	0.260307	0.188462	0	0.148846	0.62647	0.27646	0.197911	66.0402	0.0130752	0.320395
ENST00000509720.5_1	0.0716927	0.0266403	0.0276258	0.124759	0.0533983	0	0.0949737	0.0790086	1.70529	0.0744179	0.0672098	0.152605	0	0.244609	0.0512294	0	0.34083	0.171519	0.0458194	0.0655568	0.0260505	0	0.0200373	0.0316121	0.171522	0.0352729	0.288329
ENST00000491779.5_1	0.13302	0.0194403	0	0	0.0677292	0	0.0627874	0.0731798	0	0	0	0.185669	0	0.131685	0.120765	0	0	0.222341	0.187001	0.0451555	0.0272641	0	0.0334814	0.0394404	0.0976474	0.0652882	0.0865804
ENST00000466752.5_1	0.0126105	0.00387594	0	0	0.0043245	0.0205268	0.00602668	0	0	0	0	0.00885376	0	0.215156	0	0	0	0.0338348	0.00812949	0.0029297	0.0107797	0	0.0169202	0	0.685064	0	0
ENST00000503294.5_1	0.0317588	0.00619094	0	0.038177	0.0435231	0.0327591	0.013306	0.0184986	0	0.288448	0.0406685	0.124593	0	0	0.0148349	0	0.0480092	0.0821563	0	0.0738267	0.0162846	0.0101093	0.00378886	0.00776037	0.0398032	0.0238092	0.035292
ENST00000477894.5_1	0.377663	0.158091	0	0.662882	0.718629	0.248854	0.376317	0.20053	0.0403732	5.32147	0.247858	0.728168	0	0.178029	0.477374	0.379917	0.414107	0.627307	0.79108	0.706422	0.508635	0.383077	0.228385	0.0523774	0.259169	0.559791	0.363844
ENST00000502382.1_2	0.263672	0.153365	0.0212421	0.0589327	0.488959	0.353985	0.252904	0.0949776	0.0574293	3.04658	0.150849	0.447904	0	0.35901	0.793052	0.391781	0.274081	0.263395	0.407846	0.445555	0.315553	0.233655	0.182181	0.0243539	1.98369	0.458298	0.217917
ENST00000488418.2_1	0.103417	0.0239161	0.01027	0.0425499	0.0671994	0.0617671	0.915646	0.420981	0.0414644	0.84602	0.0259949	0.221142	0	0.102448	0.0497202	0.0213614	0.279535	1.16042	0.0315339	0.0302613	0.0806494	0.0394352	0.00735601	0.0144154	0.975971	0.048719	0.452346
ENST00000450390.6_1	4.55356	12.6815	1.73044	2.70366	5.76964	1.56088	3.30307	6.54965	8.27124	5.68811	1.91544	7.24498	28.9931	1.21668	4.75112	4.53887	1.9199	5.98116	3.05977	3.15212	3.23832	5.75313	7.11423	4.94883	7.21669	6.67766	5.02008
ENST00000349431.10_1	13.4746	5.16837	3.61316	4.63824	9.43484	1.24413	13.8119	5.31024	2.67707	6.00839	7.79206	14.5396	0	2.41631	5.22302	4.15775	1.37326	13.2849	5.90912	5.99076	5.03031	2.72536	15.2367	4.9864	2.14154	1.81398	25.907
MSTRG.35.4	2.65753	1.41893	0.505044	5.54877	5.51462	4.1032	4.95593	6.12375	1.60089	1.21128	0.833956	3.85097	0	4.29973	5.24061	1.79842	2.37792	12.3501	3.28637	2.9593	2.36123	1.80757	1.18892	0.54791	4.55676	9.16514	1.87459
ENST00000400930.8_1	1.37969	0.633637	0.0889092	0.539426	1.3373	2.86218	0.970858	1.09705	0.540467	0.085769	0.435099	1.47291	0	0.111959	1.13514	0.229397	0.152985	2.73823	0.438857	0.262984	0.440164	0.215547	0.61086	0.157211	2.81314	1.12427	0.185143
ENST00000467339.1_1	0.811852	1.63475	0.668802	1.01991	1.39333	2.5033	0.565546	0.659009	2.1144	4.95252	0.781064	1.28452	0	0.767347	1.63886	1.76078	0.61313	0.627351	0.740847	1.04177	1.14025	0.644119	2.08243	0.854005	2.00863	2.94199	0.474763
ENST00000471154.1_1	0.428931	0.233906	0.175441	0.93546	0.517463	1.21379	0.320218	0.24019	1.70495	2.03468	0.486691	0.435935	0	0.43557	0.785055	0.365654	0.457617	0.441075	0.293005	0.402128	0.447824	0.571089	0.438636	0.108955	1.45537	0.274004	0.0454805
ENST00000422076.5_1	0.1291	0.01319	0	0.0478455	0.0397448	0	0.145121	0.0916827	0	0.81813	0.0718829	0.216035	0	0.134543	0.310765	0.0398308	0	0.217952	0.0478	0.0167836	0.0341393	0.0506779	0.0261606	0.0162396	0.149651	0.0336793	0.375954
ENST00000461142.3_1	0.739125	0.20501	0.268592	0.270972	0.689709	0.761867	0.384402	0.28199	0.0364043	4.85776	0.391202	0.648557	0	0.469433	1.03646	0.621941	0.692527	0.319013	0.842577	0.64661	0.450394	0.434179	0.264133	0.115911	1.34221	0.455736	0.448946
ENST00000434139.1_1	0.759466	1.16392	0.41895	0	0.408213	0	0.352042	0.312308	0.240432	3.63018	0.158195	0.323816	0	0.315727	1.56838	0.453153	0.0387836	0.359449	0.501506	0.179597	0.164628	0.667882	0.420576	0.115882	1.41479	0.795268	0.399142
ENST00000453732.1_1	1.14097	3.84846	1.48822	0.594933	1.26394	3.29277	0.858627	1.23977	0.828222	12.0318	1.58575	0.668463	0	1.13969	4.15502	1.91884	0.133599	0.765713	2.16099	0.702146	0.795236	2.13311	1.77552	0.286819	6.37996	1.63573	1.64992
ENST00000379101.8_1	0.00618706	0.9348	0	0	0.112975	0.362748	0	0.154346	0	1.67528	0.543542	0	0	0	0.615687	0.596756	0	0	0.142833	0.0447749	0.242186	0.0887814	0.27047	0.00573412	4.39228	0.712225	1.33409
ENST00000338555.6_1	1.11414	3.71474	0.428789	0	1.75198	1.18376	0.609031	1.38927	0	8.17204	0.850451	0.412427	0	0.913166	3.48368	2.48513	0.103965	0.56328	0.893596	0.819863	1.68683	1.18156	1.68501	0.559263	2.06594	1.93502	1.00264
ENST00000400928.7_1	0.230642	1.65888	0.658778	0	0.740601	0.311638	0.260372	0	0.141565	0.577685	0.304832	0.214891	0	0.364189	0.668544	1.42419	0	0.039095	0.0398408	0.207066	0.189167	0.0528931	1.25051	0.0689062	0.618457	1.58269	0
ENST00000470022.1_1	0.251277	0.320724	0.35526	0.102516	0.198434	0.175934	0.0744082	0.148933	0	2.6702	0.0528394	0.127523	0	0.1456	0.549297	0.247998	0	0.0525109	0.297081	0.0787493	0.105184	0.236789	0.128395	0.0135514	0.587853	0.232411	0.0947686
ENST00000325425.12_1	0.571536	2.27226	0.300131	0	0.801955	0.69891	0.203639	0.143809	1.67162	1.07965	0.220005	0.0962566	0	0.269292	1.08438	1.70536	0	0.173811	0.49364	0.310675	0.828312	0.19934	0.826234	0.393957	1.45392	0.202825	0.71302
ENST00000467651.2_1	0.187357	0.124884	0.0199633	0.162065	0.0946362	0.139066	0	0.0760667	0	0.451128	0.151207	0.186065	0	0	0.192948	0.110862	0	0.00422674	0.0814687	0	0.119676	0.256319	0.0762004	0.0115294	0.168968	0.18304	0
ENST00000379116.9_1	1.06259	3.69619	3.5058	0.521334	1.14533	0.853775	0.263609	0.330548	0	4.27153	0.292378	0.686316	0	0.0817451	1.52864	2.28092	0.116096	0.493052	0.796559	0.0709846	0.761359	0.32724	2.468	0.809903	1.02137	3.66442	0.150606
ENST00000379099.3_1	0.493776	0.880408	0.712278	0.143277	0.673173	0.583986	0.190694	0.297195	0	0.997076	0.174289	0.152025	0	0.0413112	0.661141	0.4867	0	0.224607	0.29857	0.0868451	0.247519	0.0284549	0.493157	0.0439163	0.224071	0.356605	0.149006
ENST00000476572.1_1	0.780594	0.745136	0.23933	0.256289	1.28649	0.247408	0.539079	0.576761	0.0936565	1.75805	0.151804	0.611023	0	0.138575	0.663584	0.662901	0.305971	0.538172	0.685911	0.507004	0.432515	0.169201	0.609996	0.297733	0.267206	0.417448	0.340575
ENST00000470520.5_1	0.788029	0.468977	0.191184	0.122147	1.87527	0.768629	1.77354	1.22156	0	0.712407	0.700489	1.54647	0	0.0645811	2.23556	0.481837	0.0384015	0.676886	0.394565	0.724454	0.715638	0.247976	0.386341	0.454388	0.509402	0.663505	3.97092
ENST00000540437.5_1	0.202714	0.312147	0.128934	0	0.0784046	0	0.0354462	0.106376	0	0	0.0647132	0.22741	0	0	0	0.330064	0.0236855	0.122551	0.139072	0.239151	0.16401	0.05459	0.139302	0.0342303	3.9618	0.0701451	0
ENST00000545578.5_1	0.0332205	0.0121538	0	0	0.012818	0	0	0	0	0	0	0	0	0	0	0	0	0	0	0	0	0	0.0127457	0	0	0	0
ENST00000618806.4_1	0.0944167	0.641522	0.437877	0.368069	0.205079	0.0928926	0	0.360354	0	0.0344392	0.0423273	0.675593	0	0	0.186624	0.365099	0	0.374339	0	0.158797	0.202058	0.0229328	0.544996	0.194555	0.812641	0.430799	0.260195
ENST00000620829.4_1	0	0	0	0	0	0	0	0	0	0	0	0	0	0	0	0	0	0	0	0	0.017621	0	0	0	0	0	0
ENST00000411962.5_1	0.111227	0.0162835	41.3326	0	0	0.230022	1.83175	0.489311	0	0	0	0.0377208	0	0.305042	0.0694433	0	0	0.150087	0.0461278	0.171338	0.0174739	0	0	0.0083033	0	0	2.0981
ENST00000419704.5_1	0.0712509	0.363844	0	0	0	7.67952	1.66014	1.33503	0	24.5542	0	0	0	0	3.44571	0	0	0.00688724	0	0	0	1.22069	0	0	22.5667	0.274167	16.9378
ENST00000421495.6_1	1.45043	5.84265	10.3875	0.258022	1.68703	0.42805	0.451452	2.77825	0.888421	1.16286	0.787824	3.03201	0	0.605353	2.86906	2.07802	1.10321	2.56096	1.55045	0.896046	2.01838	1.08814	3.60217	1.61155	13.4964	5.3696	8.91285
ENST00000458452.7_1	0.00900573	0.0902558	0.172921	0	0.091732	0.713723	1.22261	1.41696	0	0	0.30546	0.0337249	0	0	0	0.0503007	0	3.20354	0.030426	0.150891	0.0866301	0.650228	0.0199861	0.135147	0	0	2.59761
ENST00000532772.5_1	0	0	0	0	0	0	0	0.67119	0	0	0	1.36283	0	0	0	0	0	0	0	0	0	0	0	0	0	0	0
ENST00000527098.5_1	5.30131	1.2562	21.5982	7.44652	4.6574	5.87242	9.38538	7.76019	2.58822	15.6418	1.98372	5.05594	0	1.11436	35.8026	4.16191	3.50765	9.72074	12.7794	6.40006	2.98506	0	0.284084	1.624	0	6.53649	59.5065
ENST00000531377.5_1	0.208	0.0119769	0.0743529	0.0810325	0.0394242	0.451964	0.104647	0.0539657	0	0.209452	0.0828359	0.345875	0	0	0.178959	0	0	0.0021799	0.00992006	0	0.044507	0	0.0387705	0.0117655	0.126726	0.214968	0.131091
ENST00000527383.5_1	0	0.00913996	0.095882	0	0.0246647	0.0420911	0.0429314	0.0118868	0	0.0390123	0.0334293	0.0119664	0	0	0.0361276	0	0	0	0.01201	0	0.0135659	0	0	0.000949623	0	0.0354986	0.0226728
ENST00000467408.6_1	0.297663	0.346065	0.083973	0	0.376026	0.254194	0.254126	0.284445	0.0988277	0.120986	0.320419	0.212299	0	0.414499	1.65668	0.392841	0.541467	0.252183	0.325828	0.227743	0.358755	0.254021	0.155548	0.131215	0.0528674	0.113438	0.0703134
ENST00000526332.5_1	1.02311	0.302309	0.0734047	0.921379	1.63115	0.790623	1.49003	1.0599	0.369713	0.0862109	0.592905	1.85588	0	0.0762044	3.32375	0.116854	0.40013	1.32209	0.52766	0.839717	0.490032	0	0.508577	0.0880473	6.0463	0.844753	2.53021
ENST00000527719.5_1	0.175428	0.00304852	0.0298811	0	0.0269541	0	0.028885	0.0350537	0	0.273188	0.117046	0	0	0.0241479	0.0634276	0.0896188	0.391462	0.10812	0	0.00725691	0.0567342	0.125066	0.0448693	0.00332491	0	0.106968	0.0595381
ENST00000530031.5_1	0.376044	0.0387423	0.153139	5.72214	0.459113	3.85306	1.04336	0.630642	0	2.30707	0.483006	0.511701	0	4.27127	0.622501	0.0113802	1.22429	0.815466	0.51329	0.679948	0.453296	0.978581	0.0228201	0.234913	5.88302	0.40184	1.35917
ENST00000526113.1_1	0.214583	0.075222	0.0126727	0	0.0975333	0.703737	0.0727079	0.28626	0.299701	1.56951	0.0187889	0.209326	0	0.0864831	0.716975	0.21438	0.0322294	0.0930746	0.0996928	0.378916	0.1417	0.142517	0.078786	0.0468228	0.106882	0.0884649	1.32676
ENST00000493534.6_1	0.0117212	0.378551	0.135641	0	0.506062	0.183225	0.182626	0.108154	0	0.608534	0.013045	0.191989	0	0.155969	0	0.0805696	0.926704	0.475474	0.0756395	0.292776	0.101527	0.113084	0.0642571	0.0372293	0	0.108643	0.707322
ENST00000532952.5_1	0	0.0123757	0	0	0.0249296	0.241589	0.00608405	0	0	0.0159941	0	0.0226863	0	0	0	0	0	0.00540996	0	0.0630857	0.0215665	0	0	0	0	0.128229	0
ENST00000490853.5_1	0.0839856	0.0431047	0.0797728	0.132954	0.198119	0.190143	0.052634	0.0417224	0	0.0881177	0.0324902	0.110803	0	0.0623119	0.193852	0.0724782	0.222927	0.167433	0.010418	0.0543578	0.0429251	0.0938833	0.0363849	0.0312507	0.231029	0.0680334	0.0614535
ENST00000531019.5_1	0.0795273	0.0445874	0	0	0.0121033	0	0	0.00766927	0.27774	0.0680025	0	0.183892	0	0	0.172326	0	0	0.04092	0.0401269	0.0195945	0.0236672	0.0981121	0	0.00496587	0	0.0215692	0.0790419
ENST00000498476.6_1	0.25613	0.0100315	0.0687875	0.22606	0.0541528	0	0.300174	0.261464	0	1.01132	0	0.273883	0	0.632684	0.352805	0.0115025	0.195443	0.259956	0.0280038	0.171774	0.226963	0.134279	0	0.0378588	0	0.266974	0.49632
ENST00000470679.3_1	0	0.0250138	0	0	0	0	0	0.00661931	0	0.0391284	0	0.0207689	0	0	0	0	0	0.0126265	0	0.0436691	0.00206896	0.0260554	0	0.00142867	0	0.00442673	0.204662
ENST00000525285.1_1	0.0180667	0.0231374	0.0184516	0	0	0	0.475297	0.412124	0	0.160087	0	0.00709595	0	0.304009	0	0.00840916	0	1.25892	0.0778526	0.0125323	0.00370334	0	0.0324619	0	0.577115	0.00818693	0.116297
ENST00000488011.1_1	0.292545	0.313286	0.118547	0.294532	1.06792	1.73968	0.910686	0.676671	0.143509	0.468496	0.539115	0.185673	0	0.193223	0.295383	0.247141	0.158452	0.400389	0.433106	0.266043	0.295579	0.369134	0.117982	0.0731832	28.9495	0.167601	0.204206
ENST00000354700.9_1	10.6439	16.0904	3.09198	11.787	12.6766	9.84258	12.4846	13.8893	5.68112	3.43189	4.78456	9.7212	3.02093	6.37451	8.6861	9.99516	5.44611	10.7786	9.73801	4.52833	6.29262	6.92453	8.78205	3.64831	2.82233	18.4307	34.4891
ENST00000492936.5_1	2.56842	14.6564	3.94968	5.17767	19.1466	4.20419	4.14903	5.47324	0	17.7718	2.09403	3.88204	23.1703	1.34788	7.89652	7.78189	0	2.85115	6.19881	3.99067	2.36429	5.51748	5.33151	4.10555	1.49648	9.38063	9.29125
ENST00000467278.5_1	3.22873	22.4883	5.80452	2.09154	14.2753	3.58945	3.23019	4.60904	0.217269	20.0078	1.4844	4.35305	0	2.36434	7.04607	10.0158	1.01838	2.33403	4.90065	2.98278	2.82681	2.27221	5.59446	5.0356	1.30617	4.49269	6.72305
ENST00000353662.4_1	1.85757	2.89076	1.14713	0.589097	7.25961	0.0616458	0.864903	0.901978	0	0.519944	0.864059	1.11282	0	0.0762273	1.83082	0.750196	0	0.994595	0.837029	0.752698	0.54348	0.229562	0.48217	0.514128	0.524308	0.64784	3.38702
ENST00000470659.1_1	0.762412	1.78338	0.373155	0.314121	2.31255	0.876015	0.540624	0.752467	0.0765269	2.56073	0.588526	0.677475	0	0.442168	0.941164	1.72348	0.337981	0.5795	0.824643	0.614723	0.599773	0.704757	0.927424	0.336495	0.245626	1.22529	1.45192
ENST00000379037.6_1	0.698265	0.910408	0.327412	0.388303	1.08907	0.366123	0.443722	0.528942	0.216227	1.14707	0.168427	0.58896	0	0.360715	0.614286	0.757387	0.390285	0.403207	0.509274	0.4216	0.271908	0.60719	0.610336	0.356807	0.462678	0.70852	0.66664
ENST00000493992.1_1	1.10384	2.55148	1.16296	0.291289	3.77345	2.49951	0.858562	1.08106	0.0709644	4.9519	0.775386	1.07679	0	1.44477	1.57552	1.98542	0.608671	0.619168	0.754659	0.917364	0.71601	9.70988	1.39687	0.499969	1.21479	2.58454	1.61566
ENST00000472541.5_1	2.41483	3.8673	0.687264	0.900435	8.14139	2.76988	1.48226	1.8174	0.165559	14.8497	1.70058	3.0864	0	2.21758	6.18309	4.59523	1.02883	1.12043	2.71113	2.27373	1.52755	3.08441	1.78485	0.797517	0.442825	2.91161	3.64367
ENST00000354980.7_1	0.316571	0.121504	0.171985	0.0848813	0.399758	0.619101	0.571166	0.311277	0	2.37965	0.0725989	0.316405	0	0.368373	1.03499	0.13136	0.285258	0.243181	0.974293	0.261165	0.196343	0.341849	0.117981	0.126287	0.309739	0.16276	1.58896
ENST00000478065.5_1	1.08187	1.00657	0.207293	0.202948	1.16012	1.15393	0.791042	0.786833	0.216606	3.88535	0.405078	0.895112	3.44038	1.83812	1.48456	1.22385	0.972986	0.574152	0.965367	0.6371	0.41436	1.42106	0.255808	0.305224	0.646735	0.57974	1.98333
ENST00000479108.5_1	0.313318	0.259139	0.0535176	0.147376	0.497064	0.0421536	0.248854	0.187424	0.047872	2.14887	0.10392	0.222687	0	0.11828	0.2616	0.163591	0.0601793	0.264805	0.0988724	0.255547	0.167996	0.331358	0.115203	0.0772148	0.0512177	0.0977175	0.0908258
ENST00000438966.1_1	0.739126	0.333805	0.295415	0.213298	1.0741	1.98487	0.923863	0.798279	0.0692857	4.29756	0.477799	0.880747	0	1.01542	1.51407	0.608272	0.395411	0.716998	2.10684	0.602325	0.437369	1.29548	0.158737	0.161893	0.593024	0.356462	2.69479
ENST00000379031.9_1	8.60626	9.98489	2.86049	5.16055	16.2235	2.81418	6.51735	7.7811	5.21689	10.0881	6.88753	11.5255	0	2.3308	7.868	5.44466	3.80399	5.81761	5.93617	4.23223	4.28632	1.00892	6.72497	3.74721	4.55068	3.9715	8.63831
ENST00000463758.1_1	0.381076	0.135583	0.179265	0.0347647	1.70244	0.0298311	0.421834	0.381567	0.0338779	1.576	0.0974093	0.510876	0	0.0694227	0.26939	0.329383	0.160551	0.773669	0.27407	0.449562	0.33713	0.105615	0.1814	0.172513	0.144982	0.311225	0.369583
ENST00000467712.1_1	1.44888	0.648825	0.408643	0.263286	2.12268	0.193648	2.60939	2.24742	0.329876	0.0897417	0.675765	1.88889	0	0.934942	1.7685	0.607584	1.32152	2.00391	1.48367	0.972831	0.692281	1.25946	0.94787	0.631241	0.235287	0.592043	5.61537
ENST00000493657.1_1	0.696448	0.957914	0.289253	0.336276	3.05725	0.614447	1.06881	0.997338	0.155225	0.851609	0.193793	1.28498	0	0.462649	1.36045	0.936779	0.404462	1.30229	0.420422	1.47716	0.764199	0.749649	0.915837	0.474437	0.72472	2.12388	2.48692
ENST00000470030.6_1	0.92344	1.94018	0.109993	0.0592362	2.05115	0.143401	0.877739	0.839062	0.352849	0.00553798	0.606566	1.11027	0	0.0559269	0.0322487	1.0967	0.143878	0.496701	0.286146	0.768364	0.260699	0.569484	0.735617	0.350902	0.256087	0.0135257	0.006437
ENST00000435064.5_1	38.5845	20.6594	9.30268	5.98735	23.0423	3.11694	23.5033	31.0472	11.7292	0.0183619	9.42065	25.0671	0	5.50467	11.4645	13.2731	7.17677	20.9655	13.1651	4.24788	11.0142	4.45302	26.681	15.5379	0.625843	2.83926	0.0142285
ENST00000497304.6_1	0.221621	0.21202	0.127041	0.0354734	0.182438	0.0608786	0.126819	0.0724978	0.0345685	0.0141064	0.0454897	0.0935614	0	0.0181577	0.0544773	0.213893	0.054608	0.183637	0.223011	0.207893	0.879133	0.107512	0.389407	0.328321	0.0369845	0.0276009	0.0163964
ENST00000323275.10_1	4.50154	11.3018	16.8378	0.603499	9.63592	0.461566	4.12341	6.1136	3.09394	23.7692	4.05388	13.4582	0	3.96905	17.4084	13.9546	4.34249	4.15615	2.8286	8.48455	4.96609	2.21298	16.0678	3.15229	11.7733	40.6644	0.0242563
ENST00000462432.5_1	2.70907	5.94694	6.57587	0.737756	5.34415	7.08025	2.67285	2.9168	1.11406	7.39786	3.13834	3.39451	34.305	2.67868	8.5908	7.51468	0	2.24115	2.02782	2.80712	2.31311	1.17961	5.45055	1.67348	5.18797	12.5697	6.10617
ENST00000478641.5_1	2.33626	9.75316	9.39922	1.00821	4.83925	1.58329	1.73211	2.20142	0.309152	5.12866	1.21419	3.03015	8.33273	1.37593	5.29902	8.40767	0.998406	1.09889	1.75177	2.07895	1.24946	0.408102	7.68198	1.35409	1.01147	7.83009	2.93909
ENST00000450926.6_1	3.41784	2.4559	10.9882	19.8545	3.67861	9.64476	3.02027	1.88695	0	1.88018	2.79103	5.03623	0	0.565066	1.08809	1.54314	0.546869	2.2191	0	0.790815	1.26548	2.00894	3.51537	1.49045	31.838	4.75248	8.81558
ENST00000485710.5_1	2.53983	5.68504	0.362616	1.99246	4.24048	1.13014	1.01087	3.21245	2.27072	0.0134292	1.4711	3.92989	0	1.17129	5.29669	1.89842	2.37673	1.31363	1.73232	2.84059	1.65653	0.397937	2.14887	1.10479	5.38696	0.326219	2.45065
ENST00000461514.6_1	0.916018	2.59613	0.951015	0.0627348	1.44746	0.153198	0.469074	0.399041	0.0611344	0.823256	0.137017	1.19582	11.1665	0.313193	1.11231	1.73656	0.117317	0.532427	0.524639	0.581814	0.409851	0.277801	1.10514	0.368984	0.0981106	1.58476	1.21788
ENST00000525164.5_1	1.65876	6.69028	5.30628	0.408164	3.00895	0.788039	1.0221	1.26254	0.198876	2.04241	0.827948	2.40827	12.1086	0.432044	3.46727	5.36	0.293884	0.749234	1.11469	1.20898	0.743287	0.179891	2.36467	0.730476	0.8511	5.35675	1.82371
ENST00000528879.5_1	2.90559	3.64871	1.64302	3.12257	2.55024	4.30882	2.36184	4.48954	0	0.604081	4.31876	9.16595	0	0.421376	3.6831	1.16689	0.0795966	1.73448	1.37328	0.90638	1.09366	0.597033	2.98427	0.977048	2.59566	1.81789	0.302313
ENST00000525769.5_1	1.51896	2.75284	1.72259	0.038177	1.90156	0.163796	0.692711	1.11757	0.186015	1.53333	0.296818	1.34344	0	0.6093	2.69633	2.063	0.201556	1.27868	0.84325	0.688168	0.872493	0.0657102	2.13866	0.672634	0.0398032	1.78867	2.78807
ENST00000531292.5_1	0.398065	0.603453	0.275267	0.0383097	0.554044	0.485179	0.421682	0.46174	0.111997	0.152342	0.313472	0.491318	0	0.168741	0.663051	0.646891	0.116702	0.42307	0.331875	0.312258	0.356541	0.30295	0.656746	0.340207	0.159766	0.686785	0.212488
ENST00000434694.6_1	1.16062	0.404417	0.525329	0	1.31332	1.52387	0.750446	0.704051	0	2.37755	0.776995	1.07326	0	0	0.747588	0.610712	1.20969	0.368831	0.731541	1.07274	0.937595	0.891352	0.286383	0.11295	2.34529	1.31382	2.16156
ENST00000531020.1_1	0.392109	0.233786	0.141701	0.187273	0.386195	0.102788	0.230373	0.141956	0.0583657	0.0952692	0.0624704	0.359824	0	0.0306576	0.609945	0.283466	0.0733708	0.243781	0.248272	0.172945	0.245067	0.102657	0.240656	0.227453	0.0624448	0.0980738	0.138419
ENST00000533916.5_1	1.15497	1.77546	1.23822	0.428859	1.5035	0.894293	0.735039	0.959938	0.1591	3.47345	0.392823	0.961566	0	0.148311	1.2357	1.75679	0.276996	0.8951	0.629862	0.779348	0.899624	0.139917	0.835676	0.605037	0.8511	1.02117	1.7734
ENST00000488042.6_1	3.60247	1.04391	0.311826	0.884582	2.12813	1.68414	1.42297	0.640035	0.862016	0.494667	1.05493	2.90883	0	0.164208	1.68897	0.963243	2.06417	1.50459	1.2743	1.0854	1.05304	0.412179	1.43559	0.974254	4.78423	0.612967	0.549416
MSTRG.51.1	4.05002	2.58578	2.72045	0.610093	5.33938	4.87484	2.27538	2.37072	1.13244	23.4176	2.09181	2.74966	8.08377	0.671295	7.10162	4.26206	2.64967	4.46664	4.40979	2.77019	1.88181	1.0773	1.61563	0.800514	3.94989	2.47544	6.10989
ENST00000526797.5_1	2.2434	0.679168	0.434931	0.0477764	1.12621	0.211143	0.552943	0.735896	0.139673	0.0189988	1.37649	1.40522	0	2.59218	3.30763	0.614108	0.0735472	2.02467	0.253658	0.61986	0.694012	0.957352	0.514408	0.69758	14.347	0.175976	0.817071
ENST00000430786.5_1	0.622389	0.101775	0.119285	2.81834	0.341963	0.589091	0.643683	0.583411	0.492951	3.86512	0	0.521105	0	0.718451	2.87766	0.0726052	2.30324	0.0513334	0.176935	0.41085	0.216599	0.114815	0.0487511	0.0143398	0	0.463649	9.56969
ENST00000526904.5_1	1.33724	1.49817	0.52462	0.735953	2.93025	4.16599	0.78101	0.853428	0.331005	8.12692	0.922612	1.60561	0	0.596721	6.29421	1.85467	0.231373	0.65126	1.85905	1.38205	0.970294	0.337293	0.651518	0.420741	2.90315	1.75612	3.06152
ENST00000525603.1_1	0.988021	0.509393	0.18691	0.039929	0.973551	0.674426	1.22345	0.610879	0.0389104	0.0476346	0.549681	1.39852	0	0.118594	0.456669	0.444468	0.124233	0.706242	0.803689	0.863065	0.469979	0.100157	1.14403	0.398848	0.95792	0.538489	0.387573
ENST00000444968.1_1	5.88545	5.37708	5.50573	0	9.01094	6.78556	4.92024	4.36144	2.64564	28.3015	2.6596	5.74932	29.9479	2.32824	14.5832	11.493	3.56316	7.06743	6.18945	4.88948	2.97617	2.36758	4.89699	1.98269	4.29773	9.76002	11.5486
ENST00000429572.5_1	1.76667	0.879762	1.2008	1.76114	1.68365	0.326663	0.755018	1.00287	0.0570732	2.22419	0.371083	1.18198	0	0.142494	2.38886	1.52433	0.280635	4.38614	0.905961	0.691388	0.791848	1.14602	0.844345	0.535036	0.671683	0.907063	2.07091
ENST00000498173.2_1	1.79194	0.943856	0.789538	0.332065	1.27479	0.391793	0.640461	1.10498	0.0606739	0.148555	0.544599	1.25249	17.3245	0.299417	1.61343	0.97508	0.232192	1.10452	0.751481	0.423429	0.220166	0.246257	0.523387	0.279086	0.281296	0.395188	0.316565
ENST00000496353.1_1	0.453032	0.696744	0.266545	0.0922762	1.30708	1.8738	1.16805	0.732376	0.513841	7.27602	0.407646	1.03433	8.36079	0.989813	1.82687	1.24903	0.716969	0.804825	1.09488	1.17333	0.693101	0.559397	0.527116	0.129972	1.73322	1.02421	2.55909
ENST00000534345.5_1	0.310438	0.10383	0	0	0.347662	0.112354	0.143791	0.0847017	0.0637977	2.05668	0.0385401	0.233196	0	0.44124	0.378302	0.229625	0.370479	0.170084	0.131673	0.314333	0.242589	0.138687	0.0806703	0.0397005	0.0682565	0.377999	0.211822
ENST00000530233.1_1	0.48091	0.196514	0.192833	0.421162	0.664603	0.587265	0.442574	0.426459	0	5.15	0.129493	0.587305	14.6486	0.266814	1.21243	0.688524	0.942832	0.433106	0.503553	0.613331	0.514666	0.256759	0.137796	0.112159	0.274439	0.710025	0.219002
ENST00000464957.1_1	3.17788	2.3163	1.48422	2.82109	9.61049	4.25671	13.4918	9.92411	4.13173	0.911904	5.23892	3.08794	0	0.920611	4.43498	0.691034	1.2269	3.96952	7.15483	1.41892	1.27497	0.888926	2.50543	1.73662	0.85378	1.08754	1.66235
ENST00000343938.8_1	11.1654	9.80884	2.69347	10.1448	39.7139	38.851	61.5962	49.6513	15.0938	16.623	24.9388	12.8987	23.3503	5.71295	14.1024	5.95758	3.64174	37.2493	31.0747	13.1638	11.6219	3.41627	7.04342	5.66841	40.4939	6.56672	16.0978
ENST00000610709.2_1	2.50244	6.22848	0	0	5.93585	6.40968	15.8454	7.29314	0	0	1.56508	5.61628	0	3.54953	5.51122	2.01108	0	30.5608	3.73098	0.827204	0.903239	0	0.457365	0.831529	0	0.361484	20.2358
MSTRG.39.5	0.666424	0.136289	0.00168726	0	0.581144	2.10144	7.53934	0.936418	0	0.103289	0.97997	0.990532	0	3.70763	1.07966	0.0281763	0.0408294	8.67266	1.24957	0.144095	0.39905	0.244435	0.0665184	0.105571	0	0.23672	7.64072
ENST00000631679.1_1	0.167919	0.185672	0	0.0732254	1.02043	0	1.04052	0.0966143	0	0.946362	0.561408	0.319282	0	0	0.290312	0.00331776	0.178214	2.7616	0	0.0351478	0.190181	0.111493	0.0352711	0.0508839	0.0381722	0.0159423	4.02767
ENST00000339381.5_1	0.348785	0.563984	0.150615	0.2215	1.6878	0.81811	1.91265	1.03473	0	0.846351	0.241691	0.523412	0	2.59196	0.878155	0.475023	0.570663	2.23687	1.12253	0.669893	0.325428	0.881398	0.629829	0.110435	0.542195	0.672756	0.427328
ENST00000378888.9_4	17.7893	23.125	7.20534	7.35942	26.0822	11.857	27.1128	24.9004	6.38588	13.0619	10.2318	25.0297	30.7823	4.3422	20.1176	15.3681	6.6536	78.0894	17.1256	8.58894	9.24369	10.3202	8.58062	8.78886	18.2339	11.847	20.7212
ENST00000378891.9_3	25.3672	20.9762	7.54142	15.2349	31.0396	9.88087	42.2405	32.8132	4.90803	26.3774	6.38782	21.0645	0	10.1781	22.9637	11.8537	7.1652	92.871	28.3739	8.87939	7.08638	12.6649	9.8659	8.01934	8.966	13.1538	28.5778
ENST00000632445.1_2	0.382866	0.366577	0.0830865	0.906917	1.40935	0.353733	0.972545	0.338718	0	0.409824	0.79208	0.765966	0	0.0728117	0.71809	0.341702	0.10234	3.38737	0.380974	0.326784	0.829886	0.245015	0.095781	0.214021	0.859589	0.168014	3.60124
ENST00000634054.1_1	1.12592	1.26644	0.253101	0.0798581	2.51982	0.376888	1.03236	1.15788	0.116731	1.27026	0.537929	1.33029	0	0.437278	1.72811	0.846558	0.209507	1.32374	0.436028	0.614127	0.483114	0.537217	0.414364	0.393797	0.291409	0.516334	2.30698
ENST00000633096.1_1	0.386017	0.376421	0.218028	0.0570022	0.486098	0.229485	0.267228	0.189189	0.055548	0.204008	0.0803491	0.294879	15.8609	0.166423	0.521559	0.369641	0.175499	0.476519	0.291117	0.184867	0.234078	0.135436	0.21094	0.19003	0.351347	0.15496	0.342515
ENST00000472445.1_1	0.93019	1.13927	0.397897	0.0959224	2.7017	0.295406	2.11022	0.563334	0.0311585	0.877325	0.818518	0.952445	8.89684	1.08483	1.09229	0.970203	0.374705	5.98385	0.932581	0.6903	0.521356	0.469212	0.535804	0.393583	0.200017	0.582303	2.06905
ENST00000477278.3_1	1.56012	2.64012	0.130677	0.0848346	1.43983	0	0.632413	0.155364	0.0708604	10.5062	0.00867628	0.467914	30.7461	5.83607	0.29356	0.515333	0.0952529	0.429231	0.0568704	0.953478	0.646082	23.504	0.739162	0.772237	0	0.308377	0.840255
ENST00000474033.5_1	1.0028	1.8678	2.25224	0.131195	2.85003	1.33956	0.527282	1.51596	0.153418	0.0313028	0.110298	1.28469	0	0.0342404	6.07379	1.90524	0.128574	2.43656	0.330292	0.157811	0.359131	3.24257	6.89751	1.1315	3.78715	0.529628	0.0242563
ENST00000342753.8_1	1.82127	0.0607303	0.143393	0	0	0	0.818267	2.03687	0	5.20347	0.264898	4.49807	0	1.8068	3.06938	0.282311	0	0.128658	0.443554	0.452763	0.566584	2.14922	0.820856	0.17001	0	0.584972	4.1988
ENST00000309212.10_1	23.9111	14.0619	34.9664	3.05542	9.32194	10.1511	6.88597	12.0349	13.9458	101.89	2.95555	30.0934	16.5631	6.21313	74.1821	3.02221	6.43884	6.06998	15.4834	5.93876	7.73805	13.8873	12.6956	3.84204	13.7497	3.09714	65.6161
ENST00000445648.5_1	6.86952	3.50357	8.90595	0.0587234	4.78232	0.324596	0.447189	1.70311	0.100144	116.048	0.333553	6.95166	0	12.846	36.4983	1.0792	0.559742	0.480972	0.73153	1.46826	5.76451	6.53465	1.71132	0.243764	5.03574	0.210236	54.7743
ENST00000473097.5_1	2.39264	1.00324	3.66548	0.261871	1.57248	0.140443	0.745635	0.791771	0.350887	32.178	0.280264	2.8112	20.7613	4.70972	14.6662	0.384056	0.284956	0.686396	1.66144	0.697526	1.40789	1.82823	0.630615	0.279184	3.24218	0.419498	12.1949
ENST00000478517.5_1	0.432043	0.988975	0.416759	0.0694564	2.85317	0.449236	0.332121	0.291064	0.296568	1.69863	0.168215	0.487064	19.3263	0.106657	0.223013	0.667874	0.0534608	0.433874	0.746403	0.284111	0.140009	0.320858	0.542885	0.303638	0.250264	0.368251	0.128415
ENST00000476718.1_1	4.81544	3.69589	8.81829	0.123941	5.08495	0.611524	1.266	1.44336	0.452922	22.376	0.603867	5.54735	17.2434	8.16053	17.0441	1.07963	0.697008	1.3417	2.07856	1.08666	1.18308	1.57832	1.75584	0.546951	2.8077	0.666527	17.4011
ENST00000464351.1_1	0.459025	0.18609	0.35738	0.0512578	0.176739	0.0879671	0.176478	0.170551	0.0499501	0.570729	0.0534631	0.472169	0	0.233544	0.176149	0.101173	0.0627917	0.503178	0.238413	0.064675	0.0866901	0.142147	0.150622	0.235848	0.0534411	0.0324904	0.355382
ENST00000460473.1_1	0.533261	1.06342	0.370469	0.114201	0.849648	0.0489972	0.196595	0.149887	0.111288	1.86195	0.0804879	0.334196	20.3274	0.103741	0.433494	0.204105	0.0699493	0.310395	0.251609	0.109429	0.151613	0.15835	0.242564	0.308659	0.238131	0.0442585	0.633428
ENST00000321751.9_1	9.69819	12.7333	0.346147	4.66558	9.0233	14.0812	24.4884	32.2118	37.8096	17.9561	16.7938	17.6117	0	2.10434	4.97557	3.14339	2.2871	16.1166	28.8878	5.17532	4.53179	1.24965	4.91901	2.7749	28.5429	0.731303	35.7187
ENST00000496905.1_1	0.23494	0.332999	0.139673	0.156986	0.257093	0.134708	0.47444	0.738231	0	0.486932	0.353652	0.29752	0	0.181055	0.0501857	0.0337539	0	1.0078	0.693986	0.143478	0.0984904	0.120553	0.21271	0.0599339	0.0654692	0.0837471	0.246709
ENST00000338370.7_1	17.5887	7.48302	7.41387	12.2755	12.3741	5.11773	21.9668	25.4479	3.07544	1.30693	6.76694	15.487	23.2446	0.198674	9.25829	6.68528	0.5854	45.3987	18.7307	6.13721	6.09779	7.92697	8.35797	7.63711	8.20226	8.52204	5.9657
ENST00000338338.9_1	9.2696	4.49436	6.79294	17.6174	5.8909	15.829	12.0202	7.18643	18.5336	0.545903	8.17274	8.3309	15.9158	0.0146393	5.86289	8.0866	0.0871228	17.0107	17.0989	7.80366	13.9005	1.03994	10.5477	9.21594	30.3845	5.79709	1.75816
ENST00000378853.3_1	16.7197	3.53839	1.19859	5.89837	9.30663	6.6036	16.1227	21.5518	10.8544	1.10734	6.77152	10.453	0	6.70043	7.01881	2.9472	12.9992	27.6417	17.7652	3.75018	3.69441	8.24512	4.12789	3.86445	7.49567	2.84698	10.0745
MSTRG.40.5	26.824	24.8782	8.16597	10.9373	40.3191	11.7381	42.8939	62.5491	8.22906	14.0022	14.7826	38.0786	0	12.9561	15.7077	13.3086	10.7071	90.096	34.3387	23.7709	14.8226	2.12471	38.3546	20.1967	11.6631	22.859	23.7503
MSTRG.40.6	30.1188	20.0087	3.73341	17.6522	31.5599	11.2976	41.9905	64.4123	22.524	27.419	17.1063	38.9282	18.0911	5.48323	12.4663	11.1743	6.74712	90.16	34.135	20.2892	14.345	2.61692	23.1687	13.8584	27.5553	19.8752	37.0541
ENST00000489799.1_1	13.6673	5.57918	4.141	3.24038	11.0362	1.41041	11.2859	19.9039	0.869516	9.54289	5.76405	15.8534	29.7853	1.24732	5.25484	5.2973	2.3251	35.9236	10.7597	4.66965	3.38991	5.92635	9.17858	3.15898	0.979248	7.56041	15.6287
ENST00000482621.5_2	0.851574	1.20992	0.782622	0	1.57356	0.194483	0.427811	0.328503	0.261184	5.84945	0.374053	2.35709	0	0.402462	2.1804	1.05052	0.338416	0.389884	0.884152	0.926616	0.851163	0.812499	1.78609	0.28802	2.00947	8.36038	1.23884
ENST00000482365.5_1	2.09221	17.8104	6.0537	0	5.20907	2.88823	0.651783	1.36805	0.0817452	39.1579	0.158868	5.11936	0	3.96065	10.6906	15.5129	0.518011	0.391333	1.7336	2.14933	2.91875	2.86267	8.1878	1.78316	0.0109323	38.5061	3.25694
ENST00000488340.5_1	3.61951	2.28973	0	0.186202	3.52667	0.569432	0.237594	0.968259	0.362904	54.341	1.50773	5.95647	0	0.800423	1.50862	2.1811	0.486931	1.55545	0.0922653	2.71328	2.87901	1.57506	3.75722	0.146193	0	16.2872	4.00684
ENST00000570344.1_1	0.688776	0.0883782	0.0939477	0.114996	0.38192	0.0493381	0.386697	0.541734	0.056031	1.73771	0.973853	0.744481	0	0.272332	0.462495	0.100286	0.265537	0.276342	0.221992	0.47492	0.31489	0.0456763	0.50522	0.158719	0.059947	0.434268	0.797293
ENST00000447725.2_1	0	0	0	0	0	0	0	0	0	0	0	0	0	0	0	0	0	0.0543887	0	0	0	0	0	0	0	0	0
ENST00000453521.1_1	0.151486	0.434252	0	0.809191	0.140798	0	0	0.0466882	1.2767	0.490337	0.0673081	0.388138	0	0.488949	0	0.0538826	0	0.0963149	0	0.10876	0.104131	0.137747	0.582175	0.00708676	0.803486	0.0250761	0
ENST00000493287.5_1	4.95744	5.66593	1.88001	0.547977	4.39314	9.99263	8.15721	6.95769	2.56642	16.0042	2.27764	5.37531	0	6.52554	4.6941	2.89516	3.31153	11.3246	13.8964	3.49352	2.60307	4.03126	7.37544	1.84891	6.50686	11.3548	11.5103
MSTRG.45.1	37.0704	38.9797	16.5139	4.24126	30.6287	21.9726	10.5328	13.2694	11.3706	0.94597	13.4021	27.2134	83.4224	4.53389	53.4491	17.8466	6.78733	12.2344	12.6205	7.77255	7.90308	11.1766	31.4025	15.1331	16.586	5.74179	43.9179
ENST00000480479.5_1	4.40651	52.459	8.03935	0.0116086	12.9361	1.92251	0.882589	3.41725	2.94124	23.1183	3.51126	10.3294	4.13256	1.16449	12.3628	33.5442	0.861173	1.1725	2.61719	4.98309	3.13871	1.34477	24.3494	4.58234	1.08489	87.346	6.50856
ENST00000400809.7_1	3.91902	1.70199	4.04877	2.38082	6.87404	1.01973	5.91439	9.23642	11.0094	5.98164	4.02076	9.5307	0	17.7906	2.79164	2.66979	7.52715	8.46308	5.30172	4.05843	3.74765	6.45259	11.3594	2.51428	15.5216	12.0746	1.27071
ENST00000463260.5_1	0.675161	2.54262	0.896915	0.167738	1.57139	1.08589	0.414076	1.17355	1.01345	3.94882	0.466789	0.931959	0	0.567153	1.14511	1.70775	0.352594	0.752669	0.642107	0.845873	1.04138	2.47966	3.37308	0.854821	0.83482	3.63427	0.449682
ENST00000496007.5_1	2.61977	0.72357	0.0901357	0.073946	0.210296	0.294215	0.10248	0.25375	0.0720596	1.91429	7.83414	0.379105	0	0.397507	0.696234	0.694695	0.134836	0.970651	1.01757	0.904474	0.441017	0.161382	0.922289	0.256631	0.368782	1.63347	0.14697
ENST00000408952.8_1	0.0504401	0.0717083	0.0254389	0	0.0549732	0.0411947	0.0180854	0.0120793	0.0155943	0.133635	0.020521	0.0273638	0	0.0290735	0.0660789	0.0754777	0.0341759	0.0290122	0.0312487	0.0288895	0.0198108	0.0127124	0.0893647	0.0110493	0.0333684	0.131618	0.0221899
ENST00000481223.6_1	3.7418	14.121	24.0402	0	9.45215	0.200349	0.30562	1.53679	0	41.2288	2.46502	6.76327	0	3.02072	13.3051	24.2381	0.340188	1.06828	2.75137	1.99404	2.4224	0.569956	3.04052	1.59908	0	19.7786	3.28616
ENST00000418865.6_1	1.97551	27.9006	3.47717	0.551873	7.497	3.95664	1.20662	3.55882	0.428243	1.99544	0.66978	3.0893	0	0.642433	1.6993	13.0405	1.54278	1.87386	3.05201	1.0223	5.10716	1.63144	14.7571	2.23567	1.72703	4.32379	0.127542
ENST00000505849.5_1	4.52965	1.68302	1.70395	0.0772098	2.76225	0.74203	0.60897	1.31432	0.300961	32.0358	1.34268	3.23123	0	0.181357	17.4433	1.79761	1.27713	1.03598	1.28675	1.34707	1.03663	0.0940477	1.10497	0.713378	0.225396	1.18975	7.6086
ENST00000492998.5_1	1.25557	1.52232	0.979017	0.0331607	1.8106	0.398367	0.458923	1.16333	0.0969444	1.76702	0.112287	1.61627	0	0.521894	2.30995	1.24893	0.401193	0.507566	1.8822	0.459056	0.472071	0.368082	1.63802	0.616623	0.311159	1.70603	1.62471
ENST00000469113.5_1	7.52129	11.1814	6.29965	0	7.15942	1.01839	1.09039	3.46658	0	15.2541	1.88672	8.64072	0	4.19576	34.3704	6.48151	1.62481	1.83486	2.92878	1.8509	1.6334	7.70878	2.99703	1.81719	0.353534	12.6985	10.7754
ENST00000480646.1_1	0.682227	0.380809	0.249424	0	0.576545	0.933267	0.287698	0.266621	0.0845613	4.91724	0.991231	0.881835	0	0.368776	1.09261	0.85308	0.160863	0.475992	0.309949	0.495847	0.499801	0.819898	0.770455	0.251554	1.11894	1.90085	0.601632
ENST00000471930.5_1	0.930107	0.757104	0.135465	0.195397	0.764572	0.46947	0.258672	0.528152	0.114248	7.36614	1.40415	0.981832	0	3.84301	4.81664	0.770839	2.36315	0.431692	0.609248	0.3329	0.467018	2.1355	0.587313	0.428211	0.122232	1.59675	1.28249
ENST00000408918.8_1	24.2497	5.95075	9.43021	0.276201	12.0072	5.8957	4.69425	6.99898	0.403732	90.5913	13.2597	17.4702	0	17.3514	31.4403	10.9004	10.7731	9.43225	8.60413	4.3097	5.50163	13.2925	3.1943	2.26291	9.08123	17.5498	33.5758
ENST00000473872.5_1	3.2083	1.01922	1.70944	2.66913	3.09252	3.98897	2.06273	1.4744	1.97738	15.0161	4.61676	3.47708	0	3.62583	3.94063	2.15028	3.11972	2.26645	2.22646	1.79719	1.91747	15.0516	1.33243	0.554104	2.96526	1.69942	1.8977
ENST00000425598.2_1	0.947944	0.171343	0.159007	0.199164	0.337685	0.101832	0.136775	0.166419	0.0485208	0.554398	0.99073	0.728652	0	0.152919	1.10481	0.348582	0.214292	0.355661	0.272071	0.134748	0.103511	0.190459	0.213934	0.0376328	0.0519119	0.299985	0.87454
ENST00000463895.1_1	1.26925	0.841808	0.490137	0.714351	1.62593	1.34331	1.21647	0.861767	0.311518	5.61742	1.16843	1.52915	0	1.84449	2.30142	1.43237	1.89796	1.22088	1.55581	1.01046	0.744278	0.934068	0.720847	2.2434	0.990005	1.42074	0.555689
ENST00000497013.1_1	0.280744	0.244346	0.125135	0.0603308	0.314847	0.409864	0.363723	0.15625	0.0587917	0.911664	0.347346	0.391292	0	0.188337	0.35929	0.329961	0.183785	0.279883	0.41602	0.305903	0.198706	0.366567	0.247461	0.17483	1.32711	0.242719	0.0836575
ENST00000448629.5_1	0.90112	0.815279	0.455413	1.42386	0.398982	1.19199	0.517524	0.191207	3.18117	0.0966703	0.943948	0.854038	0	0.304176	0.209354	0.199469	0.1713	0.235609	0.644262	0.166295	0.139501	0.280479	0.473179	0.297113	2.31728	0.147042	0.224727
ENST00000444362.2_1	3.1271	1.56233	0.10095	5.71522	1.71057	3.41017	1.86583	1.11408	4.09408	0.105358	1.80532	2.77356	0	0.642326	1.44008	0.795671	3.53038	3.21804	1.27503	0.765669	0.450325	2.0511	3.51278	0.748432	0.789228	0.917815	0.113714
ENST00000418833.2_1	5.71065	2.60911	2.16881	2.71532	6.01342	1.67071	5.05298	6.91774	1.04335	19.5309	8.11425	10.0562	0	5.39607	8.7442	3.57833	1.12376	4.72017	3.44417	4.35084	3.78131	2.0668	7.11891	2.64417	6.35557	7.97673	13.1782
ENST00000576232.1_1	0.459148	0.302634	0.00336457	0.271216	0.263704	0.418908	0.543664	0.543379	0.396446	0.905957	1.45648	1.46574	0	0.732092	0.348985	0.0930543	0.33989	0.344218	0.409693	0.629912	0.274833	0.525514	0.472641	0.0997603	0.735199	0.523153	1.40404
ENST00000572242.1_1	1.22332	1.34183	1.09785	0.451937	2.1585	0.660184	1.29396	1.27567	0.319942	0.252266	1.42195	2.72056	18.7139	0.385587	1.95649	1.47786	0.395518	0.889076	1.27693	1.0404	0.80829	9.32565	1.92176	1.0271	0.672714	2.70861	4.25507
MSTRG.47.1	7.01913	3.00491	1.05208	26.574	3.60333	4.59695	4.4439	7.00675	4.82862	2.64144	3.56925	6.03192	26.8711	3.81714	5.65258	2.52603	4.2134	10.4867	2.61639	1.48688	2.16323	6.14206	4.87317	1.98825	4.01786	4.56825	2.66902
ENST00000344843.11_1	95.4464	30.3516	27.785	45.5796	77.0184	84.3029	98.9478	115.131	90.8026	12.3995	55.8246	105.414	0	3.38846	77.3827	24.2082	6.95401	165	70.9753	41.4793	39.7498	4.02012	57.4479	30.9017	55.3587	39.9172	115.935
ENST00000487659.1_1	6.4582	4.55603	2.28187	4.16595	5.95092	4.01704	3.34242	3.00805	5.32021	26.0901	3.62436	7.18623	0	9.61852	7.38382	5.88812	7.13506	3.59576	5.13577	3.87274	2.64602	9.5981	4.4695	2.33305	7.11055	8.71849	6.75267
ENST00000492508.1_1	7.55144	9.20439	1.75179	1.62863	8.00624	5.68984	8.90407	8.49645	2.98948	30.8494	5.48522	12.8399	45.3169	6.56806	10.9384	6.78469	6.76159	15.8611	4.96078	5.49057	3.53771	4.76924	9.69824	2.73965	4.79108	11.576	12.5212
ENST00000482352.1_1	5.1251	1.17498	1.68386	0.43177	3.37212	3.16452	2.18952	1.62873	0.548617	14.2877	2.28334	4.37976	8.58147	4.34477	5.37171	2.66631	1.96057	2.34122	2.95281	2.10062	1.60609	2.10298	1.97332	0.574427	3.33023	3.69208	3.82036
ENST00000582431.1	0.377974	0.230688	0.224767	0.0950036	0.232846	0.137911	0.179602	0.194161	0.301293	0.0377792	0.112782	0.240572	0	0.0486293	0.168496	0.395061	0.116381	0.357082	0.393771	0.0977707	0.0724513	0.150256	0.29091	0.129049	0.261226	0.0602193	0.0439122
ENST00000477686.1_1	4.58556	0.472931	0.790809	0.16868	1.90439	0.629028	3.02881	2.4406	0.349663	3.95756	1.33606	4.14014	0	0.49805	2.89647	0.258168	1.30382	4.0738	2.60657	1.21883	0.799065	0.480164	0.957559	0.463089	0.35173	1.4834	8.18649
ENST00000607307.1_1	1.22439	0.769764	0.415229	3.59351	2.80064	2.00927	0.60193	1.13208	1.38934	7.48657	1.45487	1.51491	0	1.54116	4.32376	1.34307	1.09379	1.16897	0.875241	1.21054	0.795227	3.26219	2.95134	1.04858	7.43045	2.43681	1.93912
ENST00000520296.5_1	6.00149	0	0	7.37396	5.02527	0	0	0	0	0.314178	0	8.91436	0	0.550475	0	5.36645	1.49426	0.158696	0.240915	0.953322	0.0664141	0	0.584409	1.51659	2.38668	5.63471	3.88591
ENST00000427211.3_1	3.66083	0.118335	0	7.07173	3.20087	0	0.0219471	0.0199111	2.10329	0.538927	0	3.6909	0	0.225208	8.01955	3.87419	0.682726	0.304232	0.536155	0.364643	0.0140723	1.52638	0.719741	0.776514	0.366326	2.65594	1.53124
ENST00000537107.5_2	3.02395	0.85203	0.0254525	3.04949	1.51389	1.2245	0.696884	0.923044	0	1.26069	0.130785	1.78483	14.949	4.22399	4.91874	2.92023	1.39519	1.02288	2.08932	0.279051	0.348385	0.11393	1.02553	1.51172	2.9512	1.52881	6.76151
ENST00000454272.2_1	0.523556	0	0	0.021953	0.130509	0	0	0	0.128358	0.0785687	0	0.300264	0	0.105088	0.705347	0.308261	0.0483121	0.0130212	0.0206052	0.0139168	0.0078472	0	0.0134421	0.219713	0.160217	0.0210195	1.41044
ENST00000442470.1_1	5.37037	0.0339917	0	6.45374	2.06328	0.129541	0.019745	0	0.147113	0.435237	0.03228	4.97988	0	1.66222	0.6437	2.06345	1.98764	0.152474	0.0629189	0.336073	0.0660265	0.0399754	0.353816	0.316178	0.772704	1.16831	8.3385
ENST00000428932.1_1	0.703125	0.0158903	0	1.15684	0.697726	0.156737	0.0233401	0.0961619	0	0.387393	0	0.601141	0	0.283569	1.62019	0.576118	0	0.0802912	0.123083	0.0888283	0.0145651	0.530291	0.0843811	0.455101	0.0634798	0.49164	0.928706
MSTRG.42.1	0.260517	0.147131	0	84.3543	0.517832	0.103592	0.132649	0.172844	0.95309	0.838765	0.120219	0.509198	5.82074	0.39171	0.291391	0.399715	0.344233	0.0468526	0.499838	0.329136	0.0537457	0.89845	0.115727	0.165636	3.83837	1.05241	1.35281
ENST00000454562.1_1	0.292521	0.126835	0	0	0.492636	0	0.0196506	0.0407848	0.189889	0.387441	0.0885319	1.16412	0	0.359157	0	0.333383	0	0.0109908	0.113364	0.339585	0.0445786	0	0.137099	0.608229	0.677201	0.370117	3.42256
ENST00000475091.2_2	0.0689677	0.0411162	0	0	0.0355395	0	0	0.0215985	0	0.0487835	0	0	0	0.028297	0	0.108469	0.130997	0	0	0.0113692	0.00064487	0	0	0.016123	0	0.00535448	0.0283515
MSTRG.52.3	0.218447	0	0.0236164	0	0.126489	0	0	0	0	0	0	0.168079	2.34797	0	0	1.11756	0	0	0	0.0121969	0.101329	0.00111723	0	0.00563013	0	0.0308351	0
MSTRG.52.9	0.0249379	0.0092773	0	0	0.0473879	0	0.0073984	0.00296451	0.00842958	0.0275189	0.00196506	0.00779871	0	0.00686026	0.00317641	0.0217851	0.0105967	0.0028063	0.0127853	0.0126636	0.0173237	0.0103076	0.00136771	0.00107612	0	0.00501909	0.00399828
MSTRG.52.8	0.0105064	0.00512458	0.00930436	0	0.182168	0	0	0	0	0	0	0	0	0	0	0.00529289	0	0.0730368	0	0	0.0828106	0.0394352	0.206324	0.0571471	0	0	0
ENST00000378755.9_2	0.301709	1.53167	1.78482	0	0	0.150142	0	0.67225	0	0	0	0	0	0	0.14741	0.966654	0	1.75889	0.785621	0.186574	1.11248	0	2.58366	1.08452	0.194314	0	0
ENST00000430109.1_1	1.23706	0.282844	0	0.388956	0.950828	0	0.32896	0.278611	0.189517	1.83029	0.30568	2.37876	0	0.195818	1.24218	1.51306	0.101902	0.0538181	0.320722	0.860241	0.185983	0	0.245927	0.706164	0.608286	1.6986	1.82778
ENST00000434150.1_1	2.04767	1.40491	0.316515	0.148925	1.50339	0	0.488359	0.62379	0.217688	2.28002	0.943276	2.71436	0	0.539493	0.634403	2.81894	0.388281	0.23492	0.457719	0.853973	0.262172	0.118306	0.931142	1.66769	0.698707	2.07617	6.60819
ENST00000417917.1_1	1.3477	0.211917	0	0.24062	0.890291	0	0.437545	0.381321	0	0.459289	0.257111	2.12184	0	0.650191	0.969925	1.14517	0.0756477	0.125859	0.495573	0.591318	0.230285	0.247452	0.386299	0.751353	0	1.14865	10.0319
ENST00000495558.1_2	0.886121	0.127174	0.0674673	0	0.607081	0	0.403783	0.178889	0	1.21502	0.647303	0.908388	0	0.271677	0.106551	0.604801	0.107014	0.0230797	0.0367671	0.270263	0.0715143	0.0363047	0.00862619	0.193978	0	0.142367	2.13651
ENST00000338660.5_1	2.51668	2.46353	0.0771228	1.99267	2.96144	0.0532259	0.825105	1.06002	0.498681	8.46364	1.19894	2.12266	2.76021	1.29525	0.657533	3.0372	0.976811	0.0536921	0.352779	0.644475	0.106435	0.0838433	0.361337	3.95837	0.428444	0.243732	0.792026
ENST00000476993.1_1	37.4284	5.23363	0.466639	19.2021	11.178	2.30222	6.84922	11.881	16.5553	33.0588	36.1648	40.275	35.4778	9.60577	9.39607	10.5513	30.4852	2.97184	7.40913	10.5879	3.79252	4.94357	4.30353	6.62111	10.1497	6.47456	169.275
ENST00000471398.1_1	4.43719	0.124796	0.113111	0.164757	1.09702	0.141376	1.25153	1.04583	0.053518	2.27127	2.65988	2.6406	0	0.614107	1.17972	1.74759	0.743618	0.0777268	0.698443	0.98935	0.358387	0.326018	0.0420151	0.716369	0.458067	0.643422	7.36149
ENST00000378785.6_1	1.65796	0.379379	0.109339	1.46525	0.995746	0.191139	0.325359	0.362602	1.60803	0.637087	0.598081	0.913168	0	0.111854	1.05846	1.78962	0.220212	0.491353	0.280507	0.435557	0.162709	0.100706	0.270266	0.349494	0.656266	0.839526	1.32658
ENST00000484537.2_1	1.28025	0.0769818	0	1.35483	0.346069	0.0283552	0.0266294	0.0589457	5.4582	0.315374	0.0135631	7.18794	0	0.00929229	1.04116	3.25093	0.0051944	0.00671122	0.0234303	0.04809	0.026088	0.00656268	0.185062	0.148178	0.378975	0.724677	0.488762
ENST00000308647.7_1	1.66895	1.0585	0.0896343	0.121133	1.22985	0.852329	2.7612	1.8018	0.0865648	2.23829	0.779378	1.83476	0	0.488257	0.632116	0.504228	0.316741	2.16497	0.441236	0.99638	0.904726	0.304664	1.47766	0.423589	0.648303	0.606423	0.500174
MSTRG.52.6	2.18338	2.04802	1.36014	0.136701	5.71133	0.275128	1.19627	1.61265	0.0133214	0.576224	1.21539	4.65428	1.90187	1.83059	3.16325	1.84705	2.25251	1.99346	1.23365	2.48286	1.88041	1.47552	2.32337	0.71076	1.78373	7.4416	4.79579
MSTRG.52.7	8.36384	5.47556	3.29777	0.768377	9.92958	2.49004	3.194	5.9452	0.420545	9.55167	4.25142	9.02354	13.3517	4.02005	7.49643	4.72645	9.63767	7.23122	2.00711	5.55221	3.77419	5.34362	5.62771	2.10876	3.85792	11.3092	5.61925
ENST00000472194.6_1	0.741718	3.06266	1.08609	0.344867	0.552991	0.4406	1.04256	0.713124	1.41149	0.0243804	0.149458	0.77045	0	0.738699	0.315931	2.50659	0.648201	1.57514	0.205234	0.505527	0.356089	0.179597	5.50536	1.12475	0.0719114	0.318307	0.0318806
ENST00000378736.3_1	0.702915	0.338242	0.250259	0.0798581	0.595066	0.252975	0.369235	0.237614	0.155642	0.825667	0.195458	0.499556	0	0.230876	0.215787	1.09305	0.14804	0.350969	0.903033	0.337713	0.159321	0.200315	0.330712	0.2005	0.166519	0.214916	0.184558
ENST00000485748.5_1	1.6119	1.46313	1.35213	0.203287	2.27138	0.856012	0.533343	0.732446	0.640527	2.35242	0.628177	1.65417	3.77099	0.372143	1.3196	2.90348	0.331306	0.985023	0.593961	1.28367	0.591433	0.346326	2.52729	0.582561	1.04381	3.79029	1.01793
ENST00000474481.1_1	2.41682	3.62083	1.84884	0.0725317	3.32836	0.828243	0.653784	0.913226	0.430514	1.9115	0.847944	2.44494	6.5294	0.513355	1.90593	5.94498	0.282213	1.07455	0.579123	1.57839	0.894453	0.239794	3.61087	1.07811	0.934953	7.00138	1.66407
ENST00000378756.7_2	11.9298	6.33109	0.666094	18.6781	16.1315	4.34964	27.7233	24.5698	5.95526	8.68745	8.10389	19.8649	0	4.87936	7.78979	6.77896	4.85568	33.6244	8.53883	8.65417	6.66775	2.92773	5.56067	2.44318	6.08503	5.57177	16.0106
ENST00000339113.8_1	1.08819	0.0996547	0	0	2.55522	2.45738	0.0500473	0.0209923	0	3.2586	2.55561	0.82585	0	0.0159467	0.148806	0.763717	0.106049	0.685881	0.0073112	0.318587	1.20004	0.429847	0.433772	0.0160333	1.69983	0.092672	0.00655293
ENST00000439513.1_1	0.958234	0.412609	0.175408	0.164076	0.802696	0.211187	0.636211	0.57916	0.079945	1.01132	0.105615	1.08308	0	0.88365	0.369256	0.556194	1.54927	0.576903	0.479263	0.885167	0.456503	0.865984	0.459026	0.201522	0.256597	1.00461	1.09966
ENST00000429957.1_1	0.350116	0.169087	0.205802	0.0535839	0.232421	0.123764	0.230073	0.191761	0.0522169	0.149157	0.0689836	0.218849	0	0.0699237	0.205113	0.181664	0.196924	0.330615	0.287177	0.159767	0.129264	0.0989363	0.204689	0.0803539	0.0558663	0.140922	0.0495347
ENST00000400830.3_1	0.412556	0.15033	0.0475508	0.164484	0.448381	0.0470471	0.0669223	0.144722	0.0534293	0.15262	0.139284	0.557476	0	0.224517	0.192087	0.194957	0.0499281	0.321484	0.110574	0.233676	0.157172	0.0290369	0.18368	0.0297494	0.17149	0.649774	0.152054
ENST00000378733.8_1	0.961608	1.48571	2.38237	12.4786	2.04868	2.21266	2.03668	2.29737	0.628203	2.94804	0.21912	1.86189	0	1.20569	22.1299	0.719945	0.130287	0.713661	5.09225	1.14722	0.559969	2.42554	0.650283	0.912577	1.8723	1.08362	25.1569
ENST00000425828.1_1	0	0.0101998	0	0	0	0	0	0	0	0	0	0	0	0.192465	0	0	0	0	0	0.00382787	0.0111499	0.158731	0	0.00178534	0	0	0
ENST00000624426.1_1	0.218416	0.641078	0.609807	1.91057	0.452166	0.712799	0.729916	0.549279	0.161899	0.743244	0.159785	0.362318	11.557	0.339245	2.17354	0.291723	0.0391733	0.629006	0.639595	0.328274	0.111703	0.302152	0.242382	0.209848	0.0866069	0.513641	1.57422
ENST00000647566.1_1	0.106351	0.0581311	0.00427099	0.113613	0.0634498	0	0.0122756	0.0133985	0	0.0322709	0.0515897	0.188532	0	0.0374376	0.0239761	0.043009	0.0816416	0.0149811	0.0768562	0.0646025	0.0287601	0.0193401	0.0466608	0.0104319	0.135374	0.0944326	0.0825213
ENST00000291386.3_1	89.1276	34.2658	16.9637	177.736	80.5638	70.045	96.2091	99.9667	76.8188	69.1907	41.3519	93.1004	36.4947	11.8395	82.3351	28.962	19.6024	177.352	86.1599	41.6596	38.1373	8.32634	73.669	27.9988	55.9652	66.8339	85.6116
ENST00000378726.1_1	0.488927	0.959963	0.117793	3.31178	0.858971	0.306135	0.872477	0.359405	1.8101	0.452337	0.162919	0.689974	17.5905	1.02909	1.27426	0.662514	0.867206	0.984739	0.786635	0.866856	0.429342	0.480299	0.631541	0.321885	0.133031	0.902245	0.518941
ENST00000378725.3_1	2.66344	0.320695	0.299264	2.39596	1.12563	0.392278	2.15457	0.54457	0.357579	1.5905	0.44141	1.14557	0	3.05845	1.69104	0.440422	1.89828	1.21364	0.918672	0.952429	0.775623	1.99093	0.478239	0.409558	0.608742	0.529938	1.01763
ENST00000359060.5_1	7.91811	6.72319	2.83635	3.4773	5.20471	1.74697	4.23334	3.55157	3.61601	12.6992	5.33908	10.472	13.5253	3.88993	8.9099	4.17573	2.20961	7.67528	3.34868	4.23254	3.03392	5.52359	8.11176	1.79485	7.87724	8.2809	7.83427
ENST00000539195.1	0.179889	0.206166	0.597151	0.155025	0.125133	0.087184	0.131795	0.123537	0.282381	0.0216682	0.0783939	0.152367	8.63983	0.0209184	0.107811	0.222351	0.0333751	0.167391	0.136396	0.0792455	0.315966	1.64301	0.391914	0.504561	0.0891154	0.0707985	0.0188893
ENST00000366221.3_3	0.496425	0.424779	0.0818835	0.623897	0.368032	0.296958	0.189392	0.159611	0.199619	0.419257	0.239384	0.566886	0	0.129671	0.645978	0.195713	0.106279	0.647344	0.115836	0.154019	0.190697	0.205693	0.499021	0.167592	3.91906	0.599518	0.61824
ENST00000422725.3_1	0.82225	15.8053	0.126169	9.9263	8.40271	2.20946	1.43843	1.22792	6.89168	2.56638	0.36838	4.57776	14.4692	0.323511	1.62848	0.962277	0.185825	0.616214	0.483511	1.20879	0.970744	1.72279	2.79809	1.39929	7.8693	0.567881	2.40399
ENST00000520777.5_1	0.361181	0.380848	0.938465	1.88865	0.364779	0.452068	0.941064	0.558874	0.11624	0.644313	0.104796	0.251225	5.53177	0.262197	0.272859	0.781845	0	2.79379	0.360868	0.197433	1.14218	0.122324	0.137583	0.310044	0.407029	0.811684	0.712154
ENST00000518681.5_1	0.0766211	0.0483482	0.0314164	0.0529658	0.0711421	0.00908984	1.02787	0.138927	0	0.00842496	0.0170272	0.101897	0	0.0203165	0.024252	0.0439786	0.00999102	0.96612	0.0317589	0.0447916	0.142565	0.0126228	0.134771	0.0433561	0.0552219	0.0340642	0.00489633
ENST00000487053.5_1	0.309562	0.0321593	0.0156887	0.964033	0.0228767	0.00870761	0	0.647221	0	1.63028	0.071009	0.361618	0	0.0860278	1.18277	0.0101746	0.0223321	0.0738982	0	0.0118893	0.236096	0.0562829	0.0339125	0.475018	0	1.01215	0.11257
ENST00000502470.5_1	1.91829	1.25486	0.637298	0.467297	0.587636	0.20049	2.77009	2.53715	0.18974	1.45563	1.08897	2.44625	0	1.20076	3.03719	0.556351	0.134669	4.47954	3.21544	0.568619	0.566744	0.823248	0.317999	0.175843	0.446602	1.00042	6.47976
ENST00000378712.5_1	0.166872	0	0.303117	0	3.68616	0.235106	0.268572	1.30998	0	0.449437	0	0.662247	0	0.397629	1.00318	0.176097	0	0.957794	0	0.568287	0.256588	0	0.277936	0.277632	0	1.16801	0.269114
ENST00000463492.1_1	0.228252	0.470148	0.288827	0	0.0953222	0.398167	0.20797	0.218361	0.508703	0.438239	0.0566963	0.274623	0	0.305689	0.38484	0.0706168	0.408088	0.624034	0.603001	0.144508	0.0944739	0.497911	0.299363	0.083936	0.725674	0.551879	0.563001
ENST00000503789.5_1	0.0101945	0.0163336	0	0	0.0112226	0	0.0210054	0.0232466	0	0.28058	0.0123159	0	0	0.147142	0.119876	0.0147109	0.110912	2.70387	0	0	0.0346698	0.903854	0.00635784	0.00146352	0.516195	0.0379403	0.0931795
ENST00000378708.5_1	0.183819	0.0537058	0	0	0.0646765	0.197401	0.912042	1.25691	1.64399	1.17619	0.102208	0.0727943	0	1.28086	1.46574	0.19563	0	2.75606	0.376204	0	0.251482	0	0.0487598	0.0479161	0	0.17022	0.688627
ENST00000486072.1_1	0.0467762	0.0423989	0.078298	0.0518201	0.0797014	0.0444662	0.321368	0.0589155	0.0504982	0.0412137	0.0359461	0.0403544	0	0.0384781	0.100751	0.0145975	0.0162915	0.104469	0.0249984	0.0186382	0.0185858	0	0.0285708	0.00302824	0.0540275	0.0208767	0.0239521
ENST00000511910.1_1	0.0225282	0.0123944	0.168985	0	0.230761	0	0.00975555	0.0481758	0	0.0222456	0	0.0300866	0	0.0129036	0.0229709	0.0111526	0	0.0368022	0	0.0145327	0.108319	0	0.275026	0.227413	0	0.025737	0.0258569
ENST00000607222.1_2	3.07983	2.30225	1.54337	30.4721	4.74585	5.23784	2.30887	3.53341	5.42361	7.56703	2.42014	4.20581	26.3529	4.51743	12.8219	4.25725	1.38441	6.86046	3.20823	1.71522	1.99313	7.95482	2.94737	1.18401	5.7319	4.40697	9.59027
ENST00000355826.9_1	0.259419	0.522916	0.151859	0.030147	0.060952	0.00862292	0.488899	0.0276454	0	0.00799219	0.00819855	0.549295	0	0.00514376	0.0154325	1.25597	0.0123102	1.92266	0.0226168	0.464078	0.286881	0.0172238	1.69196	0.814999	0.0104771	0.0945149	0.00464482
ENST00000505820.6_1	0.245119	0.940946	0.0568499	0.0799063	0.204225	0.0171416	1.45697	0.0349964	0	0.0158878	0.0128086	0.0267919	0	0.00972057	0.0153392	0.53373	0.0122359	2.89826	0.0403352	0.361277	0.500306	0.710591	0.714758	0.314836	0.0104138	1.31715	0.00461675
ENST00000479659.5_1	3.08005	15.4172	7.52654	1.50808	3.71337	6.44716	4.96262	5.32168	0.272712	10.0219	1.6164	4.97817	23.0932	4.77951	6.62491	6.66077	2.2152	2.59488	3.04214	2.89159	1.38003	3.26137	6.55152	4.09194	4.78181	11.2765	7.87607
ENST00000489635.5_1	2.13004	2.10208	1.73669	0.641649	2.5105	0.186641	4.9279	5.06607	0	1.19362	1.0178	4.23987	0	0.981824	2.70355	1.04216	0.217995	12.5562	3.36294	3.32227	1.17217	0.560256	2.60623	0.582733	1.62143	5.79455	17.3374
ENST00000511502.5_1	4.25673	3.57404	2.40727	1.21053	8.27691	1.41336	3.89155	6.68299	0	1.04167	2.1697	5.667	0	2.98408	18.0819	2.24941	0.749526	4.62103	5.48048	1.66711	1.91393	0.458967	2.81209	1.57738	0.31035	4.16486	3.86164
ENST00000477990.1_1	0.227529	0.134494	0.141107	0.0585985	0.482687	0.744181	0.0824747	0.242731	0	1.43542	0.179224	0.225452	0	0.646214	0.666492	0.442603	0.172409	0.295845	0.282767	0.147653	0.146124	0.262066	0.364412	0.0844507	1.12414	0.171949	0.119175
ENST00000514363.1_1	0.991549	0.18697	1.15841	1.60642	0.800214	0.222331	0.6495	0.99979	0	3.25588	0.211541	1.13368	0	2.03316	3.48454	0.260056	0.509531	1.41718	0.297399	0.565744	0.407941	1.46563	0.182652	0.0953712	0.810412	0.344857	7.37725
ENST00000507082.1_1	0.687408	1.20392	0.316851	0.125839	1.00657	1.15124	0.988665	0.642796	0.222961	1.51488	0.381696	0.80111	0	0.999561	0.749083	1.2605	0.459364	0.744993	1.01936	0.891537	0.506027	1.01671	1.01378	0.231036	1.31014	1.28454	0.73499
ENST00000510793.5_3	0.273793	0.107077	0.0683393	0.0371893	0.174839	0.0319116	0.289094	0.109704	0.0362405	0.0295774	0.0569653	0.147147	0	0.0466502	0.0708466	0.122904	0.0455576	0.220175	1.27843	0.082287	0.365059	0.088361	0.0892158	0.106686	0.0387734	0.0354179	0.137516
ENST00000504599.5_2	8.05021	9.93586	5.42202	2.16289	14.3818	6.08954	6.83906	6.72218	3.26355	1.21285	2.6075	5.90905	0	1.77954	7.87983	8.59517	1.49211	15.77	5.17563	2.64864	1.74699	2.90366	5.18043	4.03559	4.01123	11.3632	6.74005
ENST00000507229.5_1	0.942551	1.01157	1.83458	1.96188	2.27353	3.55397	2.7518	3.27101	0.16522	2.56201	0.367244	1.74014	0	2.91056	4.49277	0.985693	0.192204	1.0418	3.85787	0.440813	0.657602	0.758413	0.655453	0.249254	0.770198	2.85327	5.18338
ENST00000506488.5_1	0.552219	0.968256	1.82204	0.118268	0.515179	1.43923	1.23207	2.22243	1.08964	1.98811	0.653986	1.1003	0	2.00452	1.97629	1.15768	0.209453	0.625126	4.14869	0.407012	0.28375	0.424622	1.0415	0.155752	0.29145	2.31416	3.86136
ENST00000512004.1_1	0.530099	1.08632	0.320176	0.154975	0.647645	1.15251	0.729644	0.549619	0.0503404	2.0337	0.224241	0.412278	0	1.35002	0.71876	1.04317	0.603702	0.570566	1.37729	0.734268	0.390686	0.641053	0.338915	0.147708	0.915597	0.507236	0.477545
ENST00000508455.1_1	1.11807	1.12846	0.455932	0.11914	1.25795	1.02232	1.06523	1.06584	0.17415	1.32656	0.545082	1.038	0	1.34334	3.89431	1.61059	0.260253	0.452909	0.95742	0.906696	0.506318	0.935979	0.571277	0.366274	0.558965	1.167	1.37671
ENST00000514234.5_1	1.67158	1.29336	0	0	1.74913	4.58462	3.98564	5.39242	0	1.45397	0.609913	1.7586	0	1.27972	4.63973	1.25362	0.33999	2.94655	0.597482	1.08498	1.00066	0.163638	1.36195	0.304419	0	5.34115	11.9847
ENST00000467597.1_1	0.251913	0.355021	1.68436	0	0.186793	0.38023	0.254753	0.274934	0.0959578	0.557995	0.109197	0.247071	0	0.57023	0.547916	0.321738	0.0688538	0.153113	0.584301	0.154055	0.129173	0.149397	0.491921	0.0799113	0.179662	0.574502	0.386872
ENST00000508148.1_1	0.299364	0.227698	0.197989	0.028018	0.29461	0.552963	0.374963	0.335005	0.109213	0.378816	0.0914346	0.294956	0	0.234511	0.398001	0.178997	0.0774537	0.33568	0.320991	0.150309	0.150178	0.20713	0.180272	0.117634	0.116846	0.324948	0.375561
ENST00000505370.1_1	0.546455	1.12544	1.22476	0.0408668	0.77876	1.01695	0.757562	0.75584	0.159297	1.54386	0.329827	1.05408	0	1.28545	1.33736	0.705348	0.151517	0.499836	0.802818	0.448258	0.459692	0.118742	0.634504	0.329823	0.17043	0.924325	2.07782
ENST00000473511.5_1	0.398404	0.625899	0.395326	0.0491252	0.260265	0.0210768	0.156961	0.322322	0.191488	0.117211	0.141835	0.250381	0	0.814526	0.215001	0.75202	0.113435	0.199014	0.507748	0.200031	0.375493	0.188089	0.873603	0.674568	0.0256089	0.328861	0.0340597
ENST00000464570.1_1	1.37233	4.25064	2.99076	0.0327664	8.97894	0.759142	1.23915	1.78676	0.0638609	1.10754	0.509097	2.20898	0	0.133242	1.50131	2.70553	0.152388	1.28453	0.989512	0.957116	1.30295	0.138588	1.4309	1.11067	0.0683241	10.4792	2.57467
ENST00000483015.1_1	0.376705	3.30825	1.53186	0.0612813	3.28149	0.315508	0.406114	1.40619	0.388167	0.950397	0.155678	0.691562	0	0.67568	0.410917	0.835347	0.0857003	0.16118	0.638365	0.198723	0.227086	0.466092	0.855537	1.66806	0.127783	1.88479	2.80419
ENST00000470373.1_1	0.269053	1.10669	1.2662	0.0600023	1.11076	0.566358	0.414025	0.444807	0.0584716	0.596513	0.063616	0.383254	0	0.638913	0.411078	1.27834	0.167823	0.225525	0.596618	0.207581	1.23734	0.229519	1.12903	1.1224	0.312791	0.80093	0.998425
ENST00000356026.9_1	0.24492	0.169062	0.856515	0.0226758	0.0772019	1.26475	0.510745	0.369006	0.132584	1.1001	0.116999	0.999112	0	2.55662	3.56085	0.0283126	0.657582	0.00266681	0.579813	0.0914843	0.080481	0.179645	0.196095	0.0933442	0.614683	0.0925713	4.68505
ENST00000472264.1_1	0.0474437	0.0386891	0.120084	0	0.0117864	0.204096	0.0898529	0.0783759	0	0.0709379	0.00726548	0.112719	0	0.243496	0.271247	0.028005	0.218529	0.00314775	0.148606	0.0244759	0.00789201	0.00787286	0.0211039	0.0028779	0.123991	0.0729085	0.329815
ENST00000512731.5_1	0.102138	0.23913	1.20749	0.0538165	0.0695668	0.55415	0.339203	0.470225	0	0.242541	0.0626171	0.494044	6.38608	0.663055	1.03276	0.116214	0.277318	0.006071	0.249288	0.0684944	0.0443352	0.0806239	0.144638	0.0768227	0.261841	0.0765812	0.646746
ENST00000378675.7_1	0.126775	0.170697	1.00697	0	0.057563	0.452808	0.451407	0.662676	0.268296	0.392316	0.142262	0.99116	0	1.02434	1.59634	0.0984933	0.682751	0.00858656	0.782952	0.108119	0.0269279	0.354582	0.076113	0.0982466	0.526252	0.0579774	2.74663
ENST00000479814.5_1	0.117766	0.023698	0.14257	0	0.0142019	0.245978	0.07227	0.171644	0	0.0379976	0	0.179723	0	0.140994	0.410333	0	0.0500674	0	0	0	0	0.138473	0.029394	0.00308307	0.464907	0.0381733	0.250274
ENST00000435358.5_1	0.0256548	0.046268	0.191835	0	0.00431404	0	0.167079	0.137045	0	0.0407453	0	0.0580394	0	0.112773	0.118125	0.0557913	0.0429504	0	0.0504728	0.0576279	0.014664	0.00452201	0.0402954	0.03083	0.142436	0.055956	0.0947197
ENST00000503792.1_3	0.00468852	0.0189582	0	0	0	0.195266	0	0.0672625	0	0	0	0.0884041	0	0.137333	0.106791	0	0.148017	0	0.0984519	0.020752	0.00735036	0.0172165	0.00411204	0.00649175	0	0.00352594	0
ENST00000489782.1_1	0.118434	0.142549	0.304644	0.0409174	0.0740335	3.44084	0.885555	0.559014	0.119621	0.0813562	0.0524708	0.126265	11.3853	0.0209443	0.0778627	0.078464	0.0629884	0	0.436576	0.0599343	0.0228006	0.00541746	0.21085	0.089617	0.0426603	0.0688882	0.510642
ENST00000486400.1_1	0.105572	0.154019	0.47727	0	0.0742727	1.52723	0.508919	0.34742	0.048594	0.099149	0.0824603	0.181077	31.6273	0.213181	0.489023	0.111429	0.0767642	0.00635996	0.350263	0.0486376	0.0491072	0.0198068	0.245589	0.385631	0.155971	0.0560234	0.161343
ENST00000490017.1_1	0.0470488	0.193091	1.47369	0	0.0122272	0.428217	0.397245	0.257138	0.182365	0.198448	0	0.297139	0	0.522119	0.624427	0.0374005	0.38614	0	0.294205	0	0.0314846	0.0903996	0.161481	0.0877841	0	0.0506912	0.115332
ENST00000407249.7_3	1.99722	1.71492	1.79537	1.24593	1.69611	0.939527	3.71661	1.45228	0.77264	3.95866	0.328516	2.70144	0	0.0492686	3.78304	1.85383	0.602221	2.75491	1.48195	0.83043	1.27962	0.178292	2.69867	1.8841	2.8998	2.50638	4.70601
ENST00000611150.3_1	0	0.779444	0	0	0	0	0	0	0	0	0	0	0	0	0	0	0	0.665069	0.705794	0	0.151895	0	0	0.023793	0	2.95692	4.02633
ENST00000615951.4_1	0.943919	0.210668	0.274589	3.43217	0.35074	2.00684	0	0.625566	0	2.21032	0	1.52097	0	0	1.52288	0.441289	0	2.10256	0.206595	1.49309	0.272746	0	0.57725	0.0251642	0	1.5301	2.92713
ENST00000626918.2_3	0.0886146	0.112699	0.0275851	0.3495	0.0655942	0.24146	0.165729	0.0441121	0.0814872	0.275333	0.112001	0.201405	0	0.138879	0.215935	0.115194	0.251318	0.341015	0.0911825	0.244427	0.0971975	0.0294658	0.0906719	0.0115875	0.356396	0.166355	0.17716
ENST00000629289.2_3	0.085582	0.075604	0	0.357452	0.0673347	0.291704	0.0991925	0.0787203	0	0.189412	0.186363	0.163326	0	0.0378575	0.205478	0.0913963	0.0836783	0.291537	0.155872	0.14833	0.101327	0.0113192	0.0517021	0.00517387	0.423834	0.159592	0.214516
ENST00000629312.2_3	0.13233	0.0895042	0.0854813	0.461875	0.106306	0.0940313	0.136515	0.115719	0	0	0.0801413	0.086444	0	0	0.100444	0.0475067	0.0336879	0.279724	0.0730729	0.0537519	0.0566492	0	0.114114	0.0465512	0.665681	0.0220517	0
MSTRG.71.11	1.51163	1.87341	0.106811	1.79574	5.16006	2.15922	3.39141	1.99433	0.0810628	2.0787	1.06118	4.19861	0	0.107809	2.30566	0.597992	0	9.98678	1.09627	1.93115	1.69192	0.659589	2.28792	0.498913	7.71097	4.62467	6.66858
MSTRG.71.10	0	0.0938253	0	0.702568	0.354187	1.21519	0.453496	0.357019	0	0.0935153	0.0167294	0.0791661	0	0.0453705	1.02196	0.0377444	0.0739322	0.15318	0	0.241541	0.214618	0.111722	0.195806	0.517077	3.87253	0.189703	0
MSTRG.71.14	0.649449	0.682513	0.0511839	0.0126478	0.480506	0.434115	1.03401	1.2565	0.973684	0.578394	0.927967	0.728273	0	0.247617	2.26933	0.123139	0.131217	1.63401	0.354854	0.834858	0.471605	0.355678	0.573597	0.0508992	2.36879	0.30394	7.16135
MSTRG.71.13	0.0831493	1.19047	0	0	0.429849	0.410655	0.756126	0.798716	0.945679	0.0792953	1.50303	1.11425	0	0.661594	0.180137	0.75635	0.532216	0.731637	5.15113	0.568925	0.343996	0.151079	0.430152	0.0959754	0	0.103813	0.0860234
MSTRG.71.15	0.10823	0.104358	0	0	0.346678	0.684276	0	0.0891326	0	0.353502	0.155791	0.111797	0	0	0.107361	0.194802	0	0.321381	0.326165	0.166422	0.10275	0.133275	0.253396	0.066139	0	0.03722	0.670716
MSTRG.71.16	0.0726796	1.15982	0	0	0.325191	0.0632399	0.45841	0.273613	0	0.263764	0.0648614	0.506918	0	0	0.846627	0.0505401	0.0509737	0.544852	0.177987	0.48238	0.30319	0	0.23231	0.0149859	0	0	0
MSTRG.71.17	0	0.287062	0	0	0.203403	0.484851	1.17122	0.132881	0.678675	4.81261	1.15718	0.952195	0	0.391002	1.99644	0.0709384	1.16826	0.672483	1.00109	0.0743343	0.164215	0.144402	0.0726038	0.00759175	0	0.0391938	2.95789
MSTRG.71.19	0.705398	0.66211	0	2.44807	1.1732	1.33678	0.40544	0.696555	0	1.21442	0.754444	0.552844	0	0.22245	0.345139	0.242941	0	1.36266	0.311303	0.679897	0.436828	0.0425617	0.73462	0.0480233	3.8543	0.221061	0
MSTRG.71.20	0.604711	0.870161	0.29538	1.53145	0.85797	1.66039	0.210096	0.347735	1.21233	1.81587	0.986827	0.400911	0	0.0288138	1.68849	0.980709	0.234127	1.30147	0.640619	0.323373	1.05991	0.135987	0.833926	0.150344	3.34569	1.1803	0.975138
MSTRG.71.21	0.27768	0.323327	0	0	0.492938	0.691365	0.200733	0.175863	0	1.4608	0.112263	0.555095	0	0	0.180499	0.127598	0	0.505517	0.165245	0.339585	0.213733	0	0.453181	0.0148182	0.0854264	0	0
MSTRG.71.22	0	0.0177967	0	0	0	0	0.0459682	0	0	0	0.0184121	0.610684	0	0	0	0	0.699836	0.0905938	0	0	0	0	0	0.00724016	0	0	0.153232
ENST00000341028.8_1	0	0.00420759	0	0.0807271	0	0	0	0	0	0	0	0	0	0	0	0	0	0.012038	0.0569548	0	0.00420494	0	0.015023	0.00073484	0	0.0439751	0.0350894
ENST00000607013.1_2	0.0707897	0.0574019	0.0463384	0	0.0670407	0.502599	0.0149092	0.0295861	0.0426726	0.0696538	0.107711	0.123652	0	0.0672436	0.395863	0.0681438	0.0275338	0.0398304	0.0107215	0.0609413	0.0670866	0.0173933	0.187851	0.0140206	0.136965	0.0839666	0.0809613
MSTRG.71.25	0.398766	1.16755	0.298702	5.58948	0.799702	1.36453	0.263178	0.340957	2.6549	2.68113	1.73233	1.64101	0	3.51086	2.9315	0.919056	1.94204	0.357321	0.562645	1.116	1.40945	1.22782	2.5697	0.280574	6.7432	0.365957	0.0521466
ENST00000617444.4_1	0	0.00751826	0	0	0	0	0	0	0	0	1.48468	0	1.4526	0	0	0.00805848	0	0	0.0012934	0.00441027	0	0	0.0159986	0.0378748	0	0	0
ENST00000611123.1_1	0	0	0	0	0	0	0.0694314	0	0	0	0	0	1.55552	0	0	0	0	0	0	0.00147398	0.00249828	0	0.00452152	0.00627104	0	0	0
MSTRG.71.31	0.350494	0	0.200723	0	0	2.35294	0	0.169495	0	0	0	0.245286	20.2761	0	0	0.209662	0	0.314729	0	0.0280943	0.294065	0	0.181563	0.545172	0	0	0
MSTRG.71.33	2.89053	2.17653	1.50619	6.31906	3.35852	3.79916	3.42314	0.70565	2.47697	20.5329	4.01036	4.07446	0	3.30479	19.563	1.62901	1.16592	2.87053	2.38245	4.01403	4.55334	3.88466	2.16988	0.256612	6.56973	17.8363	24.2295
MSTRG.71.32	0	0	0.18031	0.0443897	0	0	0.745281	0	0	0	0	0	19.8569	0	0	0	0	0	0.760001	0.102263	0.0468629	4.1263	0.393587	0.809493	0.0945143	0	0
MSTRG.71.35	0.0397462	0.0686901	0	0	0.259747	0.0413548	0.0384343	0.0955406	0	0.0191649	0.438544	0.268987	0	2.18146	0.736475	0.116508	0.643943	0.223537	0.127018	0.376717	0.277261	0.749758	0.0527895	0.0320171	1.45717	0.203778	3.53077
ENST00000597891.1_1	0.843916	1.08536	0.358518	0.197577	1.32025	0.612713	0.977413	0.620292	0	3.56178	0.311477	0.928984	41.7707	1.56112	2.10312	1.12422	0.891749	0.476331	1.60697	1.16403	0.725548	1.2436	0.826078	0.178005	3.04685	1.6177	0.791469
ENST00000463652.5_1	0.261201	0.864328	0.319519	0.0590907	0.554064	0.557754	0.212587	0.31168	0.115167	0.328973	0.130846	0.620938	0	0.0673083	0.486925	0.824755	0.0650205	0.202704	0.183802	0.496173	0.300137	0.0273826	1.56014	0.352348	0.296866	1.4853	0.273127
ENST00000356937.7_1	0.0858264	0.217251	0.208711	0.156016	0.0994521	0.130123	0.0347497	0.0899315	0	0.157924	0.0949734	0.149454	0	0.0552125	0.179242	0.19184	0.0967147	0.10134	0.105408	0.162604	0.112265	0.0150229	0.166666	0.271205	0.423473	0.138415	0.0983362
ENST00000378638.6_2	0.444531	0.0583072	0.0138124	0.844077	0.356817	0.601528	0.474177	0.647737	0.145902	0.0811887	0.334661	0.55886	0	0.0850686	0.543087	0.550543	0.0256747	1.42307	0.306841	0.199555	0.422875	0.0162189	0.359201	0.143769	0.976963	0.641478	1.51619
ENST00000509982.5_1	0.206989	0.198161	0.111037	0.0573482	0.142602	0	0.0371574	0.0757142	0	0.0855192	0.0425866	0.294691	0	0.00661409	0.0536563	0.310095	0.0792674	0.188639	0.0679904	0.082617	0.15086	0.0075929	0.564591	0.00671462	0.127792	0.120533	0.112656
ENST00000357760.6_3	0.0428144	0.0897948	0.00748288	0.120662	0.0450294	0.161924	0.208738	0.0799825	0.0294535	0.0959646	0.577161	0.152063	0	0.0309248	0.204186	0.120512	0.0779032	0.368876	0.0766669	0.147318	0.0458629	0.00355013	0.0337387	0.0699371	0.405359	0.140973	0
ENST00000460465.5_1	0.535609	1.2314	0.242269	0.266963	0.9885	0.120567	0.400973	0.558504	0	0.385531	0.244831	1.11517	0	0.00648198	1.37934	0.698306	0.0176693	0.736569	0.542022	0.489865	0.5977	0.0334856	1.0388	0.0563464	0.322282	1.56343	1.41579
MSTRG.71.40	0.212327	0.119992	0.0152064	0.0511982	0.1095	0.0295635	0.030091	0.0631556	0	0.142517	0.0603089	0.221983	0	0.00719856	0.126398	0.133722	0.044264	0.101342	0.0641463	0.0967969	0.0994821	0.00508398	0.190886	0.021305	0.0752286	0.00277652	0.124239
MSTRG.71.52	0.100211	0.128349	0.33343	0.33042	0.0875739	0.0645514	0.20458	0.0755138	0.242507	0.216236	0.294736	0.143363	0	0.0218443	0.234614	0.0612883	0	0.0373546	0.0587414	0.122102	0.217852	0	0.192315	0.101101	0.0265213	0.183597	0.100536
ENST00000495016.5_1	0.374711	0.245586	0.0974403	0.107342	0.228567	0.0921085	0.159369	0.303778	0.104603	0.0426856	0.137651	0.276265	0	0.0549447	0.208924	0.26093	0.0337467	0.203312	0.214994	0.141969	0.177818	12.1405	0.363113	0.12287	0.223828	0.077379	0.0496151
ENST00000468800.5_1	0.451263	0.523557	0.342718	0	0.364949	0.0925089	0.116599	0.158825	0.0350194	0.38584	0.0374823	0.562611	0	0.0569998	0.298315	0.649396	0.0880449	0.111396	0.126966	0.341626	0.383601	0.0475794	0.46663	0.17324	0.112401	0.423232	0.166103
MSTRG.71.55	0.0548178	0.210773	0	0	0.131608	0.0859307	0.200901	0.0926283	0.0557643	0.147913	0.0961648	0.179655	0	0.0527982	0.16191	0.0375809	0.135238	0.0913047	0.0934899	0.159681	0.137774	0.0245203	0.0894369	0.0121606	0.16407	0.00769403	0
ENST00000492390.5_1	0.583308	1.02642	0.278019	0.0942811	0.673381	0.8007	0.184599	0.236811	0.513379	0.337427	0.895842	0.553674	0	0.0942382	0.473631	0.909903	0.0197604	0.285428	0.437427	0.65811	0.536161	0.186562	0.855185	0.196317	0.369421	0.695757	0.711778
MSTRG.71.61	0.01019	0.0479209	0	1.98401	0.0315784	0.253505	0.0632521	0.0294978	0.0363633	0.0296776	0.0130362	0.0336308	0	0.00860728	0.0701519	0.00785475	0.0457118	0.0759537	0.0576487	0.0966827	0.369358	0.00494053	0.0305202	0.0079579	0.166303	0.0173583	0.0172477
ENST00000479362.1_3	0.0480867	0.0432256	0	2.84828	0.0749093	0.0306696	0.0196192	0.0287419	0.706692	0.0710657	0.317697	0.301087	0	0.00824437	0.109013	0.017297	0	0.0851394	0.0260049	0.172127	0.383475	0.00473222	0.43724	0.0220562	1.1355	0.0226555	0.0165205
ENST00000487462.1_1	0	0	0	0	0.00497274	0	0.00830076	0	0	0	0.0181849	0.00683544	0	0.0275465	0	0.00467573	0	0	0.0114931	0	0.00511489	0	0.00980067	0	0	0.00826204	0
ENST00000401096.2_3	0.0258245	0.071637	0	0.135218	0.0538048	0.0922943	0.0661307	0.0502597	0.201635	0.025283	0.0222117	0.0477338	0	0.0146655	0.0892824	0.0133833	0.0778859	0.101391	0.0650927	0.0435036	0.0579987	0.0084179	0.0520018	0.0212802	0.0662876	0.0295758	0.0293874
ENST00000417099.1_1	0.418724	0.19078	0.119577	3.0561	0.364396	0.141219	0.594874	0.0197923	0.0579923	7.14804	0.83898	0.56788	0	3.4181	2.6053	0.18136	0.80425	1.1753	0.865098	0.803479	1.07715	1.50833	0.802245	0.132955	0.019065	1.16624	4.62331
MSTRG.76.3	0.245766	0.375568	0.252472	10.3104	0.884557	0.49082	0.918864	0.084793	0.697244	9.73526	0.887932	1.20172	0	4.27214	4.09982	0.215119	1.25507	2.16518	2.59614	1.31404	2.25945	2.19623	1.29311	0.384404	0	5.00212	9.67648
ENST00000355439.7_2	0.0330329	0.114261	0.0549761	0.889403	0.106903	0.250009	0	0.0607814	0	3.20142	0.432761	0.541583	0	1.15316	1.68373	0.158712	0.323004	0.422918	0	0.455267	0.318451	0.466967	0.175707	0.0307258	0	0.803307	0
ENST00000475229.2_1	0.134418	0.338393	0.196924	0.735357	0.433093	0	0.544306	0.257812	0.445453	0.893074	0.59991	0.323002	0	0.886606	1.10357	0.711269	0.860321	0.14484	0.650787	0.541881	0.247696	1.44533	0.263411	0.0402204	0.922088	0.616336	0.156167
ENST00000246421.4_2	0.853081	0.390798	0.217345	2.62281	0.53051	0	0.714106	0	0	4.60196	0.761433	0.919136	0	2.80313	4.82357	0.574759	0.853508	0.806784	1.43337	0.81529	1.17898	2.43044	0.515048	0.109933	0	0.993375	5.60426
ENST00000424604.1_1	0.353627	0.358031	0.373334	0	0.735294	0.566904	0.319464	0.236061	0.286381	1.98668	0.323752	0.337963	20.443	1.20341	1.16212	0.564615	0.346466	0.268181	0.801245	0.361536	0.143263	1.21221	0.410513	0.131937	0	0.494101	0.373546
ENST00000418950.2_1	0.0128344	0.0355617	0	0	0.0264597	0.0965654	0.0219666	0	0	0.026453	0.0310325	0.0100507	0	0.0340503	0.0431381	0.019068	0	0.00696135	0.0336337	0.0151626	0.00824501	0.00880746	0.0162648	0.000643909	0.182911	0.0363781	0
ENST00000341991.7_1	2.16826	0.192496	0	0	0.793482	0	0.00163988	0.00142449	0	2.69478	0.87402	3.30724	0	0.0541553	0	0.770961	0	0.568651	0.00250865	2.2433	0.597883	0	2.95571	0.358094	0	0.945737	1.89415
MSTRG.74.2	0	0	0.00125343	0	0.00106364	0	0.00323723	0	0	0	0	0.358072	0	0	0	0.00329953	0	0	0	0.00610147	0.000435714	0	0.00859407	0	0	0.00591751	0
MSTRG.77.1	0.226719	0.117078	0.11459	0.257792	0.175452	0.119683	0.0707168	0.0923122	0.261472	0.0327859	0.0978753	0.208775	0	0.0422019	0.146226	0.228834	0.100999	0.199344	0.0630145	0.130708	0.133643	0.010916	0.306958	0.103364	0.2267	0.0522601	0.0381083
MSTRG.74.6	2.22614	0.558651	0	1.77559	0.762717	0.0503673	0.445539	0.224559	0	1.06204	2.26523	1.9086	0	0	0.134712	0	1.2698	0.384635	0	0.456979	0.372933	0.192345	0.0993987	0.0388725	6.94592	0.356023	0
ENST00000489538.1_1	0.341318	0.0629103	0.107649	0	0.215708	0.0597251	0.0992334	0.0983371	0.067827	0.110713	0.122076	0.500188	0	0.0356273	0.293431	0.0576318	0.0852646	0.0939556	0.0336061	0.1002	0.0420527	0.110082	0.142302	0.0496679	0.145135	0.044105	0.514743
ENST00000497615.1_1	0.380285	0.470126	0.0693006	0	0.0796128	0.825249	0.192444	0.0385223	0	0.344682	0.160905	0.707126	22.0403	0	0.135638	0.244886	0.365796	0.165295	0.197399	0.06311	0.390087	0	0.807821	0.227358	1.20303	0.146868	0
ENST00000497186.5_1	0.1883	0.0327703	0.0262739	0	0.0780102	0	0.0288834	0.0278692	0	0.0515575	0.56819	0.526241	0	0	0.113911	0.0314507	0.0135869	0.0291881	0.0208665	0.0926559	0.0400879	0	0.104398	0.0311541	0	0.0514976	0.0998787
ENST00000492768.5_1	1.68277	0.514244	0.414746	0	0.8655	0.374102	0.285955	0.442801	0	0.476765	2.84098	1.07248	0	0.444154	1.27163	0.767823	0.778268	0.194359	0.307081	0.910394	0.381237	0.273396	0.802825	0.123668	1.09848	0.671962	0.134342
ENST00000480542.1_1	0.16289	0.0342715	0.0203422	0	0.0388343	0	0.094436	0.0523081	0	0.280269	0.0302126	0.321868	0	0.0836103	0.0248973	0.00611651	0.0583463	0.0279176	0.111489	0.35105	0.0965966	0.0508989	0.288647	0.02556	0.0668014	0.104578	0.148076
ENST00000341832.10_3	0.709348	0.314137	0.0525927	1.29602	0.684852	0.59949	1.23213	1.62448	0.123777	0.246453	0.786775	0.684952	0	0.552432	2.64914	0.803532	0.198386	1.49457	0.536338	0.947887	1.00894	0.364546	0.679128	0.603818	3.8182	1.83277	3.95838
MSTRG.71.2	0.582574	1.84354	0.315538	2.70972	1.78152	1.94187	0.684569	0.95571	0.113987	1.45254	0.953114	1.6252	16.8573	0.0579711	2.63148	1.03939	0	2.90435	0.495691	1.24776	1.37312	2.72884	3.03326	0.538947	5.02336	1.95638	1.77468
ENST00000340677.9_3	0.331923	0.132141	0.135217	0.36611	0.493816	0.339875	0.864916	0.223515	0.0129701	0.222295	0.346975	0.772779	0	0.143828	1.67576	0.164073	0.0543969	2.00372	0.507149	0.551107	0.192946	0.0281952	0.338788	0.0944136	1.41937	0.758476	4.80467
MSTRG.71.12	9.40286	5.21829	6.51479	3.73529	4.40564	0.881924	5.68465	8.66497	1.12626	0.189622	1.2497	6.9221	0	1.20228	4.0922	5.09278	0.920588	7.59124	3.4156	1.53179	1.94865	0.201679	5.82396	1.62913	2.92327	1.72147	0.0551014
MSTRG.71.18	2.63712	2.81583	2.063	0	2.03301	1.94687	2.92679	3.92186	0	1.89834	0.619863	3.45637	0	0.807039	2.85279	2.0785	1.01394	8.16996	1.55198	1.67663	0.7939	0.050687	2.31874	0.769351	0	0.0963117	0
ENST00000614300.4_1	0.155446	0.253094	0.158223	0.535715	0.255888	0.303955	0.256344	0.118314	0.0596627	0.596491	0.251595	0.225888	0	0.26759	0.487092	0.297886	0.283246	0.380232	0.393154	0.110231	0.155501	0.188026	0.31159	0.0972338	0.576064	0.378145	0.509381
MSTRG.71.29	7.72261	2.22313	1.75139	0.854545	3.77648	0.184532	1.69026	3.62329	0	0.411833	0.41646	5.80789	0	0.120469	0.954212	3.60673	0.422647	3.71288	2.74093	2.23327	1.50384	1.66719	4.22691	0.370532	0.40122	0.565411	0.358363
MSTRG.71.30	0.44672	0.161439	0.423898	1.01719	0.308323	0.360217	0.216252	0.14301	0	0.800429	0.60044	1.1367	0	0.345568	4.02715	0.156397	0.104904	0.243034	0.197532	0.547494	0.751514	0.174787	0.404097	0.0311704	0	0.76647	0
MSTRG.71.28	1.57317	3.41815	0.848119	0.881985	0.95658	0.443197	1.18847	0.434366	0.0566128	0.745566	0.379052	1.73364	0	0.10877	0.942088	0.692514	0.381315	1.35153	0.225623	1.13091	1.21286	0.0174813	2.15112	1.14974	0.379936	0.664342	0.815336
ENST00000480991.1_1	0.943901	0.464866	0.414031	0.410457	0.871051	1.80046	0.378432	0.221916	0.146445	4.02689	1.67425	0.810357	6.4331	1.10432	3.27496	0.763699	0.48085	0.607165	0.714547	0.844226	0.776447	0.627712	0.866236	0.355468	1.22721	2.22499	1.69378
ENST00000481276.1_1	0.540664	0.311499	0.273486	0.5068	0.548181	0.946303	0.483824	0.24991	0.116205	4.49896	0.706968	0.58851	0	1.62338	2.41965	0.424348	0.484294	0.454354	0.600304	0.698866	0.498429	0.838899	0.408209	0.122105	0.808123	0.908521	0.8061
ENST00000596308.1_1	0.737854	0.874089	0.621045	0.497088	1.48023	0.573756	1.0738	0.719466	0.158597	4.65051	0.54316	1.05336	14.746	1.42186	2.30016	1.38503	0.696915	0.49597	1.3171	1.2945	0.722055	1.02563	0.951098	0.449228	2.46873	1.87328	0.687772
MSTRG.74.1	23.4554	12.3765	8.24206	6.54546	6.89388	3.501	3.86673	3.41997	7.64116	30.1614	31.5202	57.2882	0	1.62402	39.0506	5.10244	4.87891	5.77509	4.85699	19.8468	10.4309	3.08041	21.4824	2.48665	13.7091	17.1267	46.363
ENST00000234610.5_1	0.639682	0.804659	4.119	0.195052	0.333359	6.03606	2.46722	2.31643	0.633586	1.62885	0.472446	2.70215	20.6184	4.05896	7.31831	0.454808	1.80088	0.0499273	2.11969	0.400649	0.234327	0.640143	0.713495	0.576401	2.33864	0.344225	8.30938
ENST00000356200.7_2	0.537311	0.403358	0.541975	0.373855	0.674092	0.0855466	0.492158	0.841753	0.440485	0.158579	0.306165	0.416312	3.46752	0.0761905	0.281805	0.725124	0.291945	1.22188	0.375273	0.319259	0.606591	0.0115496	0.875039	0.35532	0.558684	0.729352	0.524166
ENST00000598846.1_1	0.680786	1.3709	0.285163	0.581445	1.08781	1.01763	0.193042	0.219607	0.0429015	3.03894	0.206171	0.416386	5.93979	1.6213	1.44368	0.674617	0.546406	1.0511	1.37906	0.365753	0.523244	3.67832	1.22899	0.350872	0.866727	1.14113	1.41712
ENST00000358779.9_2	0.87961	2.03613	1.29198	1.07086	1.68447	0.697894	1.2341	0.842565	0.660472	0.997222	0.667356	1.67835	0	0.175518	1.82388	1.15353	0.18986	1.16576	0.915063	0.682974	0.79314	0.050252	1.92396	0.407533	1.49806	2.23974	3.15779
ENST00000404249.7_1	1.14533	1.6889	0.570368	1.20515	1.34046	0.999651	1.0413	0.784488	0.574154	1.35785	0.538538	1.55483	0	0.160353	1.70326	0.891391	0.187553	0.991849	1.6008	0.714984	0.757538	0.0301394	1.70214	0.216857	1.64739	1.96112	1.32452
ENST00000378633.5_3	0.290133	0.205897	0.126742	0.0533676	0.193884	0	0.30076	0.104054	0.143017	0.14325	0.0818331	0.258254	0	0	0.0551444	0.200961	0.016778	0.260218	0.15801	0.164285	0.167718	0.260186	0.340888	0.227707	0.0417307	0.0222656	0.296009
ENST00000468397.1_1	0.338153	0.58397	0.282422	0	0.272042	0.0663612	0.0604474	0.206228	0.0376817	0.0153768	0.328709	0.387453	0	0.019793	0.12554	0.825714	0.0121567	0.142825	0.0981669	0.178092	0.310623	0.0102393	0.762015	0.144753	0.362837	0.264227	0.0357461
ENST00000478901.1_1	0.416021	0.772659	0.302609	0.0688059	0.497668	0.317846	0.237794	0.202978	0.100576	0.492505	0.223948	0.415345	0	0.337305	0.21349	0.650562	0.159999	0.214686	0.295486	0.277567	0.329734	0.154372	0.803345	0.264791	0.21521	0.540239	0.190819
MSTRG.71.49	0.0258601	0.0163512	0	0	0.017625	0.0109323	0.00975359	0.00511086	0	0	0.0493075	0.00118308	0	0	0	0.0127741	0	0.0134401	0.0119796	0.0368755	0.0210086	0.0184631	0.00933838	0.0486232	0	0	0
ENST00000491311.1_1	0.122603	0.16508	0.117497	0.052395	0.139231	0.0449594	0.0563558	0.0640726	0.0510584	0.0416709	0.0427468	0.10365	0	0.0268193	0.0804641	0.112883	0.113602	0.148217	0.0940375	0.140982	0.0927288	0.0069371	0.210989	0.0700247	0.109254	0.429085	0.0242178
ENST00000464748.1_1	0.245238	0.23726	0.175761	0.063094	0.273841	0.0541401	0.118831	0.163422	0.122969	0.02509	0.163857	0.190124	0	0.0436606	0.146104	0.196038	0.154583	0.26125	0.308861	0.120415	0.229082	0.00835364	0.32441	0.139371	0.0657816	0.0854664	0.0291631
ENST00000489300.1_1	0.308336	0.696554	0.196329	0.0571994	0.6106	0.132115	0.248871	0.292166	0.237142	0.159222	0.211719	0.244654	0	0.34519	0.278393	0.415551	0.618232	0.278892	0.439256	0.21755	0.293726	6.46933	0.594827	0.264436	0.157278	0.237672	0.052877
ENST00000474916.1_1	0.197132	0.229377	0.0525057	0.134954	0.296049	0.247833	0.1936	0.166764	0.0948202	1.14995	0.201347	0.211603	0	0.012137	0.108338	0.363967	0.0786075	0.224778	0.190076	0.181048	0.172857	0.108264	0.275373	0.106534	0.928666	0.183472	0.0797987
ENST00000498810.1_1	0.291705	0.246365	0.150136	0.302592	0.412983	0.269786	0.446093	0.181036	0.42146	0.274853	0.180784	0.313956	20.5044	0.243324	0.36991	0.465505	0.533873	0.305938	0.364862	0.284711	0.334684	0.19786	0.303158	0.175807	0.496903	0.212168	0.186359
ENST00000577672.1_1	0.144852	0.134832	0.219747	0	0.199005	0.185797	0.107918	0.047573	0.0783889	0.127953	0.075457	0.204162	0	0.150211	0.325333	0.180714	0.050579	0.118209	0.179756	0.108566	0.0671317	0.0532519	0.285975	0.0706146	0.640522	0.309871	0.0743623
ENST00000647043.1_1	0.733109	0.273731	0.32384	0	0.492874	0.0454671	0.681696	0.199438	0.209013	0	0.0284402	0.666367	4.2629	0	0.487444	0.324873	0.167414	0.269371	0.451993	0.213672	0.261649	0.177616	0.305094	0.116059	0.573618	0	2.81836
ENST00000643905.1_1	2.35611	3.61189	1.22268	5.73188	2.60913	4.49528	2.00944	2.06572	6.06976	0	1.53829	2.60834	4.79393	0	3.31774	2.4471	0.913773	1.65969	2.05905	2.48311	1.06858	2.9675	4.85239	1.78205	4.03236	6.36997	0
ENST00000643943.1_1	0.669282	0.0464969	0.0488084	0.0376123	0.22691	0.0968239	0.203372	0.082159	0	0.0299139	0.122019	0.834839	0	0.273337	0.211066	0.0695783	0.331909	0.145808	0.0551026	0.505956	0.232431	0.28829	0.0472534	0.0178648	0.274501	0.181261	0.10431
ENST00000341426.9_1	33.9297	12.3644	7.86405	4.49991	12.9107	4.84955	8.79161	10.2584	3.54598	6.44556	24.0809	24.7828	0	4.34175	13.0176	5.42196	4.66458	10.2384	7.26252	6.82364	7.75133	2.4093	18.9791	6.0581	10.4101	10.3594	8.10129
ENST00000378625.5_1	0.524512	1.23022	0.0627871	0.547997	0.195979	0.329617	0.541334	0.250167	0.676019	0.726998	0.329264	2.92049	28.7009	0.0669444	0.275826	0.723959	0.0620086	0.609668	0.661882	1.08276	0.722068	2.09397	1.72317	0.313419	0.782549	0.271378	0.686054
ENST00000342348.9_1	0.680439	0.231847	0.1353	0	0.179145	0.505636	0.126986	0.0681891	0.247984	1.29028	1.23366	2.13447	0	0.123752	0.236722	0.272169	0.636069	0.0928684	0.228131	1.54923	0.41299	0.20054	0.135387	0.212691	0.325771	0.124777	1.92571
ENST00000498806.1_1	0.41611	0.133467	0.175629	0.122904	0.254203	0.105462	0.19487	0.227547	0.119769	0.146623	0.100272	0.445002	0	0.0912603	0.21798	0.0962145	0.0386394	0.307755	0.509414	0.141153	0.0855693	0.0813626	0.196735	0.128536	0.466083	0.0845697	0.511275
ENST00000469045.5_1	0.474986	0.270553	0.013202	0.14639	0.0717818	0	0.0797438	0.0631113	0.069137	0.691213	2.88668	2.09316	0	0.068034	0.646776	0.144571	0.256504	0.162536	0.0184856	0.401317	0.218308	0.0798436	0.233609	0.0775139	0.403572	0.0471837	2.44306
ENST00000480499.5_1	1.1208	0.458392	0.492972	0.0585155	0.484809	0.100423	0.372299	0.269658	0.0570227	1.25654	0.424108	2.02946	0	0.103354	0.793741	0.423831	0.0716826	0.374062	0.248507	0.85595	0.375234	0.131284	0.519902	0.224503	0.183024	0.216662	0.622076
ENST00000497747.5_1	2.25738	1.16144	0.82482	0.199565	1.13475	0.0570813	0.409632	0.479319	0.648246	2.06334	2.01945	3.10359	0	0.245076	0.937763	0.94906	0.165144	0.410107	0.616587	1.33433	0.421303	0.333723	1.317	0.272601	0.618089	0.829857	0.891674
ENST00000477235.5_1	1.74438	0.781023	0.599088	0.0304431	0.71517	0.0783685	0.519344	0.29721	0.118666	2.8086	1.37331	6.21829	10.8375	0.129279	1.24041	0.601369	0.380856	0.405096	0.404228	1.33534	0.56359	0.0803937	1.16002	0.248629	0.305887	0.6304	1.49156
ENST00000492845.6_1	5.24469	1.01293	0.816052	0.0658591	1.06416	0.721491	0.648583	0.476158	0	4.47841	3.97666	30.6917	0	0.268963	2.85638	0.816602	1.99698	0.490641	0.615316	3.25658	1.05428	0.523184	2.33201	0.381656	4.40769	1.32375	4.13999
ENST00000460602.5_1	2.0447	0.865181	0.68374	0.0645098	0.890748	0.498194	0.3307	0.311306	0.251456	1.91115	2.00756	1.71779	11.4825	0.319713	0.734691	1.01436	0.666823	0.522215	0.868245	0.700379	0.453105	0.663644	0.796538	0.254073	0.35772	0.404468	0.447262
ENST00000464373.1_1	0.952198	0.359004	0.289699	0.0428255	0.559465	0.356151	0.348875	0.252933	0.041733	1.90736	0.317819	1.38191	0	0.394577	0.587153	0.455642	0.654151	0.295571	0.568946	0.891547	0.333422	0.679174	0.346933	0.177511	0.892993	0.450216	0.633428
ENST00000615252.4_1	1.32972	1.0772	0.0823311	7.45424	0.0630159	2.43851	2.8853	0.563206	3.34036	0.219982	0.309026	1.11903	0	2.28651	6.8412	2.59593	0.0204606	0.142793	0.0595909	1.05649	0.789858	1.11811	0.215356	0.00325483	14.4775	0.150696	0.175476
MSTRG.58.2	6.56248	2.10892	0	19.0879	10.3296	27.4253	18.0619	5.62132	0	0.022858	2.22297	38.6639	0	0	4.82504	0.0117263	0.0301188	1.14189	0	5.97748	0.878783	0.85745	0.0346041	0.00526229	7.17066	0.400409	0.265687
MSTRG.58.8	1.85033	6.20888	0.00844752	0.00898892	1.28878	0.0462796	0.190864	0.00943109	0	15.0774	0.279871	26.9979	0	0.00829369	1.81737	0.000961927	0	0.110242	0.00222705	3.35157	3.52126	0.00119013	0.0332721	0.0347569	10.4866	1.05435	1.21736
MSTRG.58.9	0.253185	0.047625	0.00273271	129.631	0.00464909	0	0.0859835	0.216442	0	18.5889	0.327129	5.11327	0	0.0320782	12.6151	0	0	0.0208413	0.00689101	0.630408	2.19969	0	0.588721	0.503122	39.8613	0.856002	0.278546
ENST00000471354.1_1	0.106603	0.152304	0.0366314	0.131195	0.174454	0.0259572	0.204675	0.0414073	0	0.904302	0.0103106	0.255987	7.78409	0.512784	0.420066	0.106103	0.267862	0.0607211	0.180843	0.34028	0.14416	0.494264	0.212808	0.073334	0.113987	0.246542	0.0303203
ENST00000437146.1_1	0.200877	0.0294759	0	0.312636	0.066897	0.113459	0.151469	0.0565472	0	0.217565	0.245215	0.36137	0	0.2919	0.20768	0.0151968	0	0	0.0183401	0.0742774	0.0762494	0.237446	0.0337445	0.0589308	0.592796	0.107315	0.252884
MSTRG.58.1	6.39782	2.44793	1.17213	8.12611	3.38311	11.6767	28.5057	11.89	7.59212	0.178738	0.778417	17.1272	0	3.24303	16.1997	0.976817	5.16234	1.23883	1.76504	2.8535	1.50669	0.743217	0.293613	0.251232	57.5816	0.135027	0.295472
ENST00000610897.4_1	11.8011	3.11151	6.6599	1.12482	4.5565	4.01411	16.7816	8.66279	4.2949	0.025082	1.80324	7.49521	0	1.56216	7.02622	1.80584	1.58021	8.39626	4.62043	1.35792	1.99549	1.01814	3.92179	2.22758	0.745287	1.62729	0.194359
ENST00000378609.8_1	70.1946	30.842	38.6665	139.36	37.3077	23.8475	42.9049	57.9695	38.7663	168.29	43.2699	79.9221	0	15.1778	108.19	22.9764	8.39662	58.7351	42.45	43.2294	49.5312	23.7948	73.3907	23.7241	47.2579	79.8327	216.218
MSTRG.58.6	16.3018	4.92637	1.476	391.166	6.61352	3.19104	17.4592	10.2972	6.87247	9.01459	6.47381	35.5724	0	4.39532	38.7923	1.74264	0.628935	6.92005	5.45758	7.62445	12.0851	3.90004	10.4533	1.34637	24.3932	4.43191	15.2571
MSTRG.58.7	0.235402	0.707214	0.0515701	0.731247	0.17834	0.0511608	0.297179	0.176785	39.5515	17.5168	7.15862	5.39915	149.617	0.209393	1.88328	0.15214	0.0719849	0.126408	0.284173	0.318532	0.849069	14.9813	0.292039	0.876799	16.7722	0.397256	1.21639
ENST00000461893.5_1	1.03083	0.237208	0.274269	0.0813649	0.672855	0.510072	0.562331	0.385012	0.105719	5.59752	0.28622	1.376	4.82754	0.626776	1.36917	0.424716	0.175972	0.284894	0.556889	0.873265	0.535404	0.454772	0.441829	0.127234	0.982073	0.43567	0.877523
ENST00000439272.6_1	0.397578	0.160842	0.0970921	2.63992	0.0772612	0.0444476	0.266821	0.128014	0.118743	0.223338	0.0932049	1.1661	0	0.0556037	0.807035	0.0161209	0.0458671	0.0820057	0.0547055	0.162388	0.119703	0.0148719	0.0270124	0.0113865	0.724104	0.0257636	0.519188
ENST00000434686.6_1	0.239538	0.137277	0.0145615	1.68598	0.135758	0.114133	0.199739	0.0861558	0.038309	3.34541	0.166318	0.533861	0	0.204332	0.289801	0.0748013	0.0370773	0.0433283	0.0878971	0.122185	0.187303	0.166273	0.0708649	0.0395834	1.72185	0.0802601	0.3089
ENST00000607589.1_1	0.236905	0.240237	0.145263	0.182319	0.263365	0.0846438	0.230179	0.131637	0.582672	0.0463744	0.0692205	0.253476	36.9821	0.204317	0.172836	0.325776	0.0897613	0.223807	0.28354	0.177677	0.23276	13.3359	0.493472	0.234342	0.160329	0.0963273	0.0269514
ENST00000472614.2_1	0.314758	0.583413	0.251046	1.75256	0.542579	0.330007	0.337206	0.295005	1.2772	1.33155	0.125325	0.672414	0	0.350724	0.806047	0.424415	0.18025	0.226028	0.557586	0.359411	0.405918	0.370884	0.611745	0.219025	4.75127	1.34375	0.498115
ENST00000412228.1_1	0.756287	0.941757	0.0710898	1.2772	0.514022	0.700888	0.525715	0.446739	0.497847	1.61074	0.0420762	0.498871	0	0.384641	1.10796	0.87404	0.167338	2.14769	0.740061	0.568435	0.525508	0.578722	0.71867	0.270121	0.695273	1.17447	0.320472
ENST00000378604.3_2	0.0173264	0.0400464	0.105641	0	0.0124706	0	0	0	0	0	0.063848	0	0	21.1089	0	0.0338419	0	12.6444	0	0.0249832	0.00711202	0	0.015893	0.0242589	0	0.268103	0
ENST00000462293.1_1	0	0.0192766	0	0	0	0	0	0	0	0	0	0	16.1392	6.79926	0	0	0	0.622223	0	0	0	0	0	0	0	0.0313133	0
ENST00000307786.7_2	0.534898	0.530105	0.257969	0.0900852	0.318983	0	0.0125155	0.0838956	0.0585247	1.28964	0.253413	0.149282	99.8953	41.9128	0.0648992	0.994288	0.075524	20.3912	0.118589	0.121665	0.0985032	0.13055	0.511958	0.411803	0.538067	1.68298	0.180435
ENST00000482402.1_1	0.345203	0.579336	0.429079	0	0.239619	0	0.0169166	0.0400873	0.102714	0.789388	0.316709	0.111386	25.806	9.17878	0.0460169	1.07621	0.0220914	2.57843	0.0754156	0.0923651	0.0698923	0.0651247	0.389464	0.26399	0.421254	2.11489	0.154276
ENST00000378598.4_2	0.773548	0.461337	0	0	0	0	0.0421819	0.0534954	0	0.950397	0	0.0487221	0	1.6584	0.179853	0.571052	0	0.399067	0	0.045243	0	0	0.0460979	0.0373212	0	0	0.0306856
ENST00000378602.3_1	6.2757	13.236	0.0263185	1.52632	1.24003	0.561307	1.06566	0.93368	0.743693	2.35196	0.822679	1.1401	67.0283	0.37824	0.780965	8.73478	0.108735	5.47247	0.506309	0.813702	0.635808	0.604092	0.496741	1.45001	3.61703	0.350683	0.163775
ENST00000310991.7_1	43.0734	9.84599	0	0	0.293971	0	0.138627	0.0554587	1.28316	11.6612	1.00404	0.720749	0	24.4169	0.318411	22.7832	0	43.3838	0.0356579	0.496117	1.24258	0.0235592	0.0335994	0.277215	11.0199	0.0193209	0
ENST00000470931.2_1	11.6074	2.27007	0	0.524782	0.183578	0	0.0485362	0.123609	0	2.67496	0.479985	0.488782	0	2.60718	0.0916714	1.45196	0	28.7916	0.0676538	0.0900399	0.300476	0.00631646	0.0348967	0.161749	3.38229	0.00413376	0.705637
ENST00000602604.1_1	7.70538	0.573166	0	0.187422	0.107159	0	0.0421629	0.132205	0	1.93779	0.154498	0.158677	0	3.55257	0.194936	3.35831	0	6.60491	0.0381866	0.108996	0.22398	0.00496293	0.0113429	0.0679273	0.390811	0.047483	0.277214
ENST00000416272.1_2	1.87304	0.249156	0	0	0.146379	0	0.0363502	0.0126367	0	0.0414737	0.136062	0.0928135	0	0.0827127	0	0.355086	0	1.03423	0	0	0.13479	0	0.0445964	0.142184	0.434947	0	0
ENST00000468310.5_1	0.0475066	0.0639474	0	0	0.367097	0	0.348582	0.0228309	0.0466925	0.190538	0	0.461818	0	0	0.0393501	0	0.0903826	0	0.119841	0.11637	0.0775752	0	0.0254993	0.00185521	0	0.00835141	0
ENST00000503297.1_2	0	0.00723461	0	0	0.205296	0	0.0925431	0	0	0.168553	0.0246796	0.914427	0	0.0325899	0	0.0530541	0.0865399	0	0.0698499	0.0992094	0.0949851	0.0280597	0.0192025	0.00644558	0	0.0268705	0.0326527
MSTRG.63.5	0	0.0561529	0	0	3.34331	0	0.582544	0.00154852	0	21.6364	0.13787	29.5374	0	0	0	0.00132554	36.9592	0	1.98803	2.0727	4.17899	0.851757	0.309903	0	0	0.0592435	1.91456
ENST00000479566.5_1	0.0181086	0.176946	0	0	0.153993	0	0.0876461	0.0495743	0	0.236176	0.023054	0.191679	0	0.0185568	0	0.0489094	0.325505	0	0.0170157	0.125422	0.0914622	0.00873714	0.110558	0.0224895	0	0.0770401	0.0305019
ENST00000466651.5_1	0	0.0436153	0	0	0.200925	0	0.150674	0.0603817	0	0.340279	0.0190099	0.377822	0	0	0	0.0165181	0.0978258	0	0	0.171296	0.106093	0	0	0.00805626	0	0.0465482	0
ENST00000400921.6_1	0	0.909677	0	22.6352	0.341368	0	0.0367554	0.0229636	0	14.9485	0	3.33166	0	3.04342	0.351481	0.362543	18.1246	0.0119019	0.0722987	1.82223	2.57817	11.0836	0.0310855	0.475388	0.449798	0.296928	1.56869
ENST00000461106.6_1	0	0.0463535	0.00468193	0.717029	0.0253202	0	0.0324037	0	0	0.161163	0	0.0115901	0	0.0175331	0	0.0279193	35.634	0	0.0225944	0.171667	0.0446879	0.889495	0.0105724	0.00135795	0	0.0535026	0
ENST00000461465.5_2	0	0.065038	0	0	0.0463067	0	0.034015	0.00542478	0	0	0	0.0168066	0	0	0	0.045788	0.671304	0	0.0657024	0.0609576	0.262085	0.00703747	0.00525275	0.000514506	0.0554173	0.032699	0
ENST00000470596.5_2	0.0307022	0.164807	0	0	0.258243	0	0.0529058	0.0118266	0	0.144122	0	0.143262	0	0	0.0147871	0.124731	1.86279	0	0.0410711	0.124869	0.192149	0.116716	0.0281708	0	0	0.0319938	0
ENST00000496325.5_2	0.00239454	0.110801	0	0	0.129461	0	0.024561	0.0146247	0	0	0	0.312877	0	0	0.0200233	0.0333269	1.64722	0	0.0953032	0.0493854	0.0753749	0.11586	0.0126283	0	0	0.0381996	0
ENST00000481140.5_2	0	0.0132783	0	0	0.0491157	0	0.0355784	0.0291039	0	0.0870673	0	0.0769537	0	0	0	0.0370085	0.255874	0	0.0523059	0.156746	0.0309379	0.0173933	0.0120793	0.00357153	0.045655	0.0582723	0
ENST00000482686.5_2	0.00660419	0.00402685	0	0	0.302429	0	0.0716444	0.0137343	0	0	0	0.926494	0	0.0257533	0.163376	0.0228229	37.1672	0	0.0675277	0.0105459	0.10155	0.0606275	0.00452523	0.0221623	0	0.00798072	0
ENST00000470986.5_3	0.00761627	0.0328939	0	0	0.0381526	0	0.0229563	0.0141993	0	0.0558661	0.00572183	0.286521	0	0	0	0.0314067	1.71135	0	0.0689373	0.0950621	0.0442065	0.0310008	0.0301644	0.00333145	14.1533	0.039215	0
ENST00000470511.5_3	0.0178592	0	0	0	0.0200244	0	0.00784004	0	0	0.0608665	0	0.103556	0	0.0117686	0	0.0283203	3.50725	0	0.0502553	0.0274756	0.0222982	0.161754	0.0253681	0.000987725	0.0531937	0.0117965	0
ENST00000471018.6_1	0.0900167	0.040778	0	0	0.0509406	0	0.0162727	0.0283495	0	0.238705	0.0435466	0.202078	0	0.170115	0.155286	0.0242439	1.15633	0.0178911	0.0470746	0.12324	0.0358272	0.0611356	0.0223845	0.00402263	1.34797	0.0712886	0.53357
ENST00000466352.5_4	0.016229	0.0757948	0	0	0.0116955	0	0	0	0	0.251949	0	0.216994	0	0.0722509	0.0423004	0.0154612	0	0	0	0.0415494	0.0237509	0	0.00317095	0	0.42036	0	0
ENST00000419838.6_1	0	0.0424	0	0.0718723	0	0	0	0	0	0.171485	0	0.0209497	0	0	0	0	0.198685	0	0	0.0123381	0.0188707	0.0380635	0.017958	0	0	0.00626313	0.0332205
ENST00000606533.1_1	0.0300065	0.109754	0.0175126	0	0.241047	0.00935349	0.0576767	0.0412312	0.0230347	0.560853	0.00471526	0.226434	0	0.0098837	0.0261225	0.177293	3.60378	0.00347056	0.168164	0.277383	0.12573	0.0936046	0.114818	0.0178832	1.15783	2.39172	0.0182095
ENST00000479263.5_1	0	0.0130549	0	0	0.417625	0	0	0.0655909	0	6.49456	0	0.00197394	0	0	0	0	17.4433	0	0.0464476	0.0308493	0.162516	0	0.00937672	0.0179521	5.28435	0.0114825	0
ENST00000503672.1_1	0.0116466	0.0825749	0	0.0272558	0.133906	0.226489	0.0315612	0.0253129	0	0.390188	0	0.249391	0	0.0265252	0.0978292	0.100326	3.78594	0	0.0965957	0.0986433	0.147901	0.100649	0.0782827	0.0256933	1.724	0.226212	0
ENST00000478770.6_1	0.0116862	0.400102	0	0.1634	0.0688013	0	0.00557973	0.0207779	0.0353848	0.0794172	0.0456309	0.165958	0	0.0204216	0.0133336	0.044047	0.375733	0	0.0174791	0.0596992	0.383437	0.012019	0.288232	0.0545672	20.1124	0.205158	0.0335671
ENST00000400919.7_1	1.50813	1.84453	0.107852	2.52697	3.25795	0.0555516	3.07948	5.28695	0.22801	0.474526	1.43788	7.08689	19.5315	0.460873	0.812366	2.15026	2.80034	3.02006	1.64412	1.539	1.73253	0.955388	6.52144	1.45986	0.0243946	6.50746	0.162223
ENST00000414253.5_1	0.218343	0.445115	1.44297	0	0.797289	0	0.873111	0.901928	0	3.69022	0	0.910983	0	1.12985	3.75399	0.408765	0	0.0842342	0.181121	0.546631	0.386197	0.0432417	0.41585	0.280415	0.538778	1.70688	9.74399
MSTRG.66.6	0.132963	0.0760366	0.208963	0.448288	0.143281	0.266083	0.232701	0.19983	0.0546065	0.445666	0.211891	0.275794	0	0.156341	0.679761	0.047886	0.0176169	0.316019	0.112258	0.234093	0.0586608	0.0667725	0.139225	0.0588544	0.0584229	0.217835	0.440313
ENST00000378543.2_1	1.73948	3.66664	0.31639	0.667904	1.81256	0	0.982811	1.84055	6.02051	0.265599	0.791949	3.92123	0	0.0854696	1.61463	0.709185	0.339104	0.771593	0.32439	0.810317	0.371766	0.0221076	3.34401	1.78463	1.62483	1.14551	2.98425
ENST00000401813.7_1	0.197319	0.220878	0.493461	0	0.056431	0.127287	0.119014	0.112684	0	0.231904	0.14535	0.267874	0	0.138342	0.261943	0.177541	0	0.0815732	0.160324	0.0749812	0.0379269	0.0118787	0.387761	0.0501935	0.168372	0.286072	0.153436
ENST00000487186.5_1	0.531294	0.274346	0.293336	0	0.216814	0.23092	0.16475	0.268664	0.0575661	0.318434	0.126558	0.676404	0	0.180864	0.881136	0.2465	0.0103176	0.112744	0.299274	0.363876	0.0933946	0.198534	0.449178	0.0570038	0.788855	0.310649	0.78273
ENST00000440825.6_1	0.0345711	0.109434	0.0705879	0	0	0	0	0	0	0.088533	0	0.101721	0	0	0	0	0	0.0755387	0	0	0.0233252	0	0.103579	0	0	0.055419	0.154358
ENST00000597060.1	0	0	0	0	0	0	0	0	0	0	0.0126349	0.00267974	4.7346	0	0	0	0	0.0669224	0	0.0298464	0.0366297	0	0	0.0176561	0	0	0
MSTRG.66.14	0.335607	0.189631	0.101752	0.167399	0.0369136	0.0287285	0.110475	0.19384	0.309944	0.252958	0.0467556	0.236812	0	0.0218445	0.100856	0.0601132	0.0152439	0.267276	0.237542	0.0978656	0.0224756	0.0820053	0.212629	0.0110746	0	0.226766	0.177961
ENST00000442483.2_1	0.00606842	0.0227325	0.234772	0	0.0981983	0	0	0.0291509	0	0.161315	0.331172	0	0	0.0467856	0	0.01772	0	0	0.0238399	0.0741684	0.0110582	0	0.108967	0.046376	0	0.0537373	0
ENST00000378567.7_1	7.20249	9.65992	1.41978	11.6885	19.6415	8.93489	17.1496	16.6984	15.099	30.0078	8.5085	29.9566	0	0.0829967	6.12934	9.85218	7.66443	0.355818	14.3785	8.67478	16.5541	1.09551	14.4748	6.49413	28.4598	18.9326	5.62378
ENST00000484419.1_1	0.173284	0.195136	0.159886	0.052065	0.343329	0.178705	0.21613	0.127011	0.0507368	0.351971	0.0424775	0.442551	0	0.0266504	0.0991852	0.186491	0.320596	0	0.255219	0.308101	0.269592	0.0961318	0.206317	0.107273	0.325696	0.103061	0.0481305
ENST00000495347.5_4	0.0529727	0.0439693	0.0432282	0	0.366046	0	0.0612301	0.0620563	0.044747	0.219119	0.0769681	0.647183	0	0	0.0714334	0.0830627	0.468924	0	0.124564	0.196989	0.12876	0.0425572	0.135605	0.0420176	0	0.0462125	0.0424485
ENST00000486681.5_3	0.0506536	0.0875542	0	0.0680973	0.137434	0	0.0163617	0.0228603	0	0.324955	0.0277788	0.486333	0	0.00785381	0.0125028	0.0689504	24.6596	0	0.0612908	0.104216	0.271526	0.0360643	0.0641998	0.027786	6.35102	0.110436	0
ENST00000497183.5_3	0.0402367	0.00558292	0	0.0433306	0.0981237	0	0.0141637	0.0465107	0	0.0861544	0.00984333	0.0732315	0	0.0121847	0.0337038	0.0394896	0.776014	0	0.020903	0.0580751	0.0515933	0.0229479	0.0412913	0.00905022	1.45009	0.115677	0.0200281
ENST00000505322.5_1	0.158622	1.30456	0	0.0710613	0.513091	0.236799	0.213367	0.137857	0.121185	0.600488	0.181088	1.09897	0	0.0372718	0.0533861	0.404941	1.44848	0	0.223019	0.508343	1.27694	0.0398579	2.61029	0.676984	0.78666	0.214532	0.106748
ENST00000472017.1_1	0.114834	0.114137	0.0311702	0.0495671	0.177281	0.0719536	0.109847	0.0914932	0.0966052	0.394218	0.0291796	0.3063	0	0.0482385	0.0579199	0.100692	3.70181	0.0180509	0.122581	0.10415	0.181688	0.117771	0.101448	0.0722586	0.206714	0.0831906	0.0458214
ENST00000333854.2_1	0.620257	0.965989	0.604577	1.24013	1.58851	1.20849	1.58732	1.81225	0.565676	15.6024	0.668339	3.03323	7.34185	0.577508	3.63518	1.03563	3.41823	0.669545	1.06837	1.65266	1.93306	0.233681	0.985108	0.407439	3.55658	1.55028	3.69535
ENST00000444529.1_1	0.458147	0.450332	0.107419	1.75405	1.00342	1.3683	1.38355	1.0906	0.414377	14.6267	0.356633	0.86166	0	0.32883	3.46367	0.611876	2.90764	0.271572	0.336177	0.4764	0.920003	0.435173	0.781137	0.384509	0.272206	1.16567	3.85721
ENST00000469733.5_1	0.879684	2.02593	2.36062	0.0870033	0.318523	0.423053	0.539277	0.519874	0.579356	0.93414	0.890376	1.00603	0	0.395771	1.40371	1.35185	0.0710538	0.698853	0.805403	0.509489	0.216411	0.271889	1.63534	0.472357	4.09453	1.29006	1.07908
ENST00000428120.5_1	1.82253	3.81619	3.68034	1.789	1.92279	1.05152	1.41502	1.70091	3.23987	5.3104	0.983874	2.91556	5.01472	0.506887	2.46666	1.54297	1.24108	0.846951	1.50642	1.01193	0.893197	0.530222	3.11473	1.73265	1.5876	3.72858	4.48612
ENST00000400918.7_2	2.44757	0.859911	1.41593	10.5321	1.41163	3.15971	5.16927	4.69417	1.62054	7.73084	0.981529	2.68496	0	1.44122	9.04071	0.869475	0.423228	3.15529	5.54027	1.03988	0.703152	1.79849	2.16435	0.686458	1.19715	4.99955	17.9534
ENST00000497675.2_1	2.9663	2.35832	1.58495	1.22436	1.83378	1.81277	1.78985	1.25442	0.736939	4.36487	2.2633	2.68118	5.22742	1.34816	2.69988	2.50433	0.689685	4.18868	2.18755	1.08901	0.546776	0.913322	1.81427	0.723662	2.02801	3.0029	3.15606
ENST00000378546.8_2	12.8505	17.593	6.90702	10.3713	9.85348	4.15826	13.9979	24.2036	16.6827	6.7897	3.38765	14.6819	0	0.172722	7.18377	4.12966	0.97017	6.45214	7.77384	2.95219	4.24961	0.095941	25.889	11.8497	3.0692	24.4017	18.2331
ENST00000476803.1_1	3.57888	8.45658	3.66988	11.0092	2.97969	2.39052	2.93678	4.48703	3.79418	11.0783	2.41267	5.67277	0	0.330565	3.83878	4.81565	0.208862	2.7415	4.14702	2.72684	1.47012	0.359235	4.97717	3.03226	2.86954	8.86536	2.0789
ENST00000420515.1_2	1.72065	1.56552	0.333829	0.904923	0.953519	0.415338	1.55021	2.19248	1.33301	1.06282	0.757615	4.92869	0	0.165836	1.02936	1.40919	0.360467	8.39634	1.22356	0.734449	0.452623	0.0501537	2.23081	0.80837	1.492	3.78584	1.9649
ENST00000514625.1_1	0.154718	0.331906	0.0286456	0	0.0371526	0.0403548	0.0565356	0.0379401	0.0458291	0.355329	0.0334315	0.136582	0	0.117986	0.200306	0.17651	0	0.0189836	0.124813	0.195106	0.0234807	0.0249064	0.134541	0.0242957	0.490321	0.342968	0.152162
ENST00000545087.1	0.322643	0.432669	0.169704	0.204714	0.150861	0.112926	0.15236	0.172174	0.146119	0.12211	0.218859	0.229402	0	0.0931897	0.414806	0.137226	0.00919416	0.0582252	0.306269	0.0874812	0.0749026	0.221902	0.263737	0.119223	0.604281	0.126802	0.162209
ENST00000420964.1_1	0.141451	0.115626	0.0370918	0	0.0400275	0.014768	0.0251209	0.038214	0.083857	0.0547513	0	0.114621	0	0	0.212143	0.106069	0	0.0139657	0.139632	0.0246759	0.00861292	0.00911464	0.104034	0.0246862	0.0179435	0.0698988	0.190919
ENST00000508416.1_1	1.01178	0.297527	0.111382	0	0.499123	0	0.706587	0.199309	0	0.373263	0.0236923	0.6791	0	0.710491	0.559544	0.625028	0.416076	0.134043	1.74185	0.647836	0.148013	0.798637	0.142138	0.0378505	0	0.616597	0.0964129
ENST00000478223.2_1	0.496033	0.133448	0	0.103966	0.294239	0	0.355765	0.101262	0	0.206716	1.26787	0.222536	0	0.420481	0.195836	0.251717	0.0326855	0.0792529	0.67056	0.312605	0.074824	0.274552	0.0772591	0.00503181	0.108395	0.201499	0.0961097
ENST00000378536.4_1	35.0914	5.8477	10.2574	43.5585	13.3195	12.2565	22.3375	15.2178	6.78645	48.7023	10.5678	31.579	75.547	8.07234	50.5562	4.94694	2.22145	17.5738	27.2026	8.5018	6.81607	4.80932	8.10001	3.31856	34.1653	12.9492	67.5147
ENST00000507179.1_1	0.459347	0.143676	0.119654	0.131195	0.175255	0.0750513	0.258211	0.12804	0.0426162	0.278247	0.0769214	0.420261	0	0.176869	0.411462	0.133965	0.0535723	0.174099	0.410833	0.128798	0.0915429	0.103906	0.144181	0.0357945	0.0911892	0.108238	0.525552
ENST00000607720.1_1	0.0906462	0.0591901	0	0.335307	0.0636589	0.115089	0.0206099	0.0568127	0.196052	0.320012	0.0650305	0.139586	0	0.0188579	0.34837	0.362581	0	0.525585	0.0993703	0.134585	0.0207948	0.0355157	0.142654	0.135905	0.279672	0.157749	0.123987
ENST00000600779.1	0.102535	0.0816452	0	0.97565	0.0089376	0.415524	0.0944384	0.0618685	0.209207	0.455313	0.136184	0.232381	0	0.133629	0.628554	0.28587	0	0.30843	0.0863558	0.150952	0.0662141	0.0378988	0.113789	0.0367541	1.55365	0.0873504	0.132307
ENST00000378529.7_1	0.241362	0.114021	0	0.837552	0.691195	0.0756517	0.104412	0.071685	0.0644357	2.30513	0.141712	0.759887	0	0.877196	1.07082	0.149877	0.0200711	0.396582	1.05123	0.835866	0.380184	0.567618	0.116038	0.0542874	4.09038	0.255402	0.499194
ENST00000607342.5_1	0.013788	0.124677	0	0.0241147	0.168012	0.02147	0.0370047	0.0262338	0.046999	0.0671263	0.0186157	0.175639	0	0.188544	0.133363	0.133996	0.0515006	0.075364	0.0445165	0.111646	0.0636226	0.129047	0.0411742	0.0211627	0	0.130188	0.128181
ENST00000419785.1_1	0.0306782	0.0263968	0	0	0.0636211	0	0.25649	0.103475	0.0520482	0.063718	0.0438445	0.130595	0	0.161336	0.120184	0.0394872	0	0.210556	0.154672	0.059191	0.0395097	0.148503	0.0329186	0.00865792	0.0556858	0.118442	0.123437
ENST00000378525.2_1	0.00822445	0.0679511	0	0	0.00984433	0	0	0	0	0	0	0.116625	0	0.0552075	0.0290019	0.00374836	0.0123444	0.0400374	0.0101245	0.0275887	0.0188509	0.0285929	0.00662293	0	0	0.0117116	0
ENST00000317490.5	0.00782922	0	0	0	0	0	0	0	0.0233394	0	0.00394434	0.00167311	2.95608	0	0	0	0	0.00930916	0	0.00262013	0.0112918	1.20016	0.00830252	0.0070812	0	0	0
ENST00000494279.2_4	0.196571	0.145081	0.337101	0.173186	0.184964	0.25796	0.0421267	0.109274	0.874297	0.226675	0.0664365	0.234166	0	0.0416822	0.125056	0.158509	0.176558	0.127627	0.100726	0.107544	0.111962	0.128791	0.166608	0.902242	0.139008	0.138559	0.075278
MSTRG.84.9	0.172725	0.0169582	0	0	0.0296541	2.91354	0.0390903	0.0190597	0	1.7755	0.715951	0.270747	0	1.382	0.0247852	0.329474	0.0534739	0.183274	0.00997796	0.574361	0.552957	0.0168899	0.0253115	0.00102901	0	1.3481	0.702652
ENST00000443438.5_2	1.97056	1.69811	0.887315	0.116824	1.4907	2.51213	1.14008	0.727096	0.512298	8.47829	3.11216	1.2416	0	0.753764	9.90012	0.715075	1.78953	1.5335	0.333642	1.16986	0.912719	0.68704	1.2378	0.0876691	34.3004	1.43439	1.26895
MSTRG.85.3	0.14532	0.154099	0.00656338	0.164648	0.0509733	0.0141282	0.0238072	0.0628114	0	0.0196422	0.00949229	0.10774	0	0.0645631	0.342925	0.127587	0.112807	0.118503	0.108683	0.00437356	0.0149	0.0305191	0.0404215	0.0269345	0	0.0263841	0.00761028
ENST00000650293.1_1	1.89998	1.94628	0.0947928	0.922284	1.52214	1.19566	0.946537	0.920926	0.922926	4.86583	2.09335	1.7417	0	2.73993	3.96114	0.423157	0.408817	2.02213	0.772731	0.789509	0.7802	0.318852	0.67546	0.275796	1.85773	1.45629	4.09221
MSTRG.85.6	0	0.00050677	0	0	0.175314	0.220488	0	0	0	0.0283833	0.0613184	0.0258985	0	0.0263421	0	0	0	0	0	0.160007	0.161292	0.0170103	0	0	0.163715	0.00619322	0
ENST00000507596.5_1	0.903292	1.20515	0	0	0.135282	0.935097	0.378235	0.305537	0	0.746694	0.106639	0.517688	0	0.412766	0.809482	0.0783239	0	0.471625	0	0.316961	0.140086	0	0.184461	0.017202	1.67803	0.376586	1.21663
ENST00000508384.5_2	0	0.000640306	0	0	0.0267531	0.0464311	0	0	0	0.0430349	0.179631	0.0151029	0	0.0374438	0	0	0	0	0	0.0740719	0.209808	0.0286567	0.0125011	0	0.0564149	0.054287	0
ENST00000502666.1_2	0.184181	0.256677	0.0119319	0.0482646	0.428482	0.210188	0.195975	0.107606	0.0470333	0.633367	0.112234	0.187058	0	0.337177	0.455998	0.221763	0.106216	0.127641	0.257271	0.32901	0.11456	0.426404	0.126627	0.0417938	0.402564	0.121642	0.178469
ENST00000514502.1_1	0.253217	0.0510402	0	0.0546467	0.20483	0.0468916	0.074423	0.0722451	0.0532526	0.804041	0.0620699	0.477955	0	0.130016	0.0852416	0.0533085	0.118484	0.219813	0.0140907	0.137141	0.0591527	0.0289409	0.129388	0.00423171	1.91145	0.0154325	0
ENST00000378531.7_1	2.03474	0.952565	0.789248	5.36017	0.874884	0.685703	0.260975	0.415627	2.18608	4.21908	1.32308	3.48361	0	1.39121	6.9636	2.19695	0.527453	0.883751	0.590927	0.752091	0.42409	1.8993	1.35812	0.582587	8.48622	3.11268	3.05119
ENST00000606372.5_1	0.294887	0.0964045	0.0977287	0.751392	0.344139	0.0859679	0.381609	0.186227	0.130173	0.451518	0.138619	0.468838	4.64613	0.21679	0.71021	0.167388	0.0608216	0.959774	0.218095	0.358847	0.101447	0.0573593	0.164248	0.123638	2.71768	0.490197	0.609714
ENST00000602865.1_1	0.30002	0.126592	0.0741069	0.0876361	0.212029	0.0407636	0.0951216	0.0839974	0.211228	0	0.09729	0.22453	0	0.18376	0.68352	0.145826	0	0.295082	0.242713	0.16979	0.140799	0.318483	0.0729854	0.114782	0.633073	0.183004	0
ENST00000607858.1_1	0.220132	0.969167	0.338993	2.50452	0.902471	1.90094	0.429024	0.491002	1.98726	2.80071	0.418712	0.956827	0	0.451511	0.857184	1.25353	0.0731971	0.585815	0.438808	0.535799	0.306096	0.699614	1.52066	0.448835	0.579503	1.98797	0.430463
ENST00000469374.5_1	0.456374	0.218939	0.0821532	0.225378	0.558634	0.297529	0.721261	0.231881	0.118262	2.67493	0.197459	0.485911	0	1.37035	1.15553	0.417823	0.379651	0.735861	0.793933	0.524012	0.296115	0.872542	0.19591	0.115982	0.58178	0.705985	0.496827
ENST00000449373.2_5	0.171642	0.520886	0.0893723	0.0485787	0.619443	0.0416847	0.149004	0.113387	0.142018	0.557457	0.0719663	0.489268	1.93101	0.169456	0.207371	0.325535	0.0774155	0.24069	0.17977	0.387041	0.204287	0.256621	0.188795	0.15817	0.411144	0.30146	0.160385
ENST00000607031.1_1	0.193407	0.345982	0.0240184	0.243658	0.63156	0.10638	0.271598	0.242651	0.344035	0.330983	0.141558	0.28818	2.93159	0.266151	0.467201	0.292202	0.170183	0.253972	0.245961	0.261602	0.130846	1.61996	0.222827	0.154381	0.468466	0.281024	0.262969
ENST00000475812.1_1	0.261161	0.113545	0.0886969	0.115397	0.18219	0.0495103	0.109078	0.115999	0.0562266	0.0458889	0.0470737	0.173627	0	0.045759	0.147174	0.134103	0.0706818	0.14883	0.239149	0.110468	0.0792554	0.091255	0.16514	0.185153	0.158651	0.0483285	0.0533384
ENST00000378513.7_1	5.39229	4.41478	0.429041	6.44311	7.41288	1.99881	4.68729	5.42329	0.86422	1.82624	3.26152	6.69267	19.2426	0.406138	7.43934	1.41643	0.469805	5.19226	3.27701	4.50472	2.85189	0.813295	2.33524	1.70796	4.69907	3.74149	10.2979
ENST00000378518.5_1	0.498098	0.241278	0.194907	0.375804	0.245447	0.125448	0.172226	0.100743	0.194527	0.0243918	0.167808	0.293936	0	0.0141485	3.50947	0.0863038	0.0944242	0.262013	0.107657	0.0942738	0.117267	0.234628	0.164298	0.190395	1.85524	0.0442166	0.0567029
ENST00000605895.5_3	26.6478	17.6457	11.7402	19.3989	29.0362	8.00372	39.6996	27.5541	41.6943	29.1881	37.5192	33.4427	0	9.21645	40.6717	9.80092	15.4664	49.9007	21.0197	17.5063	16.9963	2.96414	20.4546	9.28619	16.5466	15.7308	33.3541
ENST00000306256.13_4	0.0957976	0.0789027	0.049966	0.342992	0.783407	0	1.29889	0.96963	0.0550523	0.008551	0.0406082	0.742627	0	0.621564	0.873685	0.0902744	0.0752958	0.0660723	0.0715172	0.0853432	0.915527	0.0411267	0.122879	0.0334805	0	0.0237648	0.0198783
ENST00000493207.1_1	0.585369	0.480135	0.612931	0.0481942	1.05449	0.725105	0.496028	0.25984	0.199808	3.94798	0.670445	1.01526	0	0.522922	1.09109	0.556328	0.967611	0.443209	0.662181	0.826148	0.545468	0.477525	0.541951	0.219888	1.97839	0.445221	0.623732
MSTRG.84.7	3.39221	1.97897	0.679408	2.05089	3.35036	0.368553	3.86261	2.14409	0.303448	6.87034	3.81605	2.82819	0	0.561537	1.81958	0.0768785	1.12646	2.30674	1.37974	1.80571	1.10528	1.35661	1.58039	1.40311	4.27651	6.63814	3.8216
MSTRG.84.6	2.72415	2.25345	0.725799	6.14346	1.54581	2.24832	0.911487	2.78335	0.164296	6.6259	2.26949	4.08479	0	0.756184	1.87986	0.614535	0.607169	3.79044	0.609245	0.860893	0.851518	1.009	1.9985	0.181992	4.97012	2.30485	6.6312
ENST00000378512.5_1	5.70837	6.17892	0.892001	11.3905	13.8883	7.12559	5.30877	8.28416	5.24307	21.3148	10.9642	14.5973	2.9704	3.87192	6.24549	3.5774	3.98073	11.9992	5.88509	5.58442	7.37585	1.54431	5.55968	1.77203	13.4448	16.5636	20.946
ENST00000488353.2_3	5.45029	15.9624	1.98229	4.30993	7.87916	8.43047	3.78432	4.18145	2.83873	21.158	7.48668	7.4572	15.8987	2.47277	14.6779	7.19713	3.47013	4.41366	3.71046	4.37778	5.14693	11.8817	10.548	3.47002	23.473	7.67919	7.11204
ENST00000462129.1_1	1.03548	3.63385	0.299239	0.801512	1.75571	0.376058	0.933981	0.753917	0.192746	2.34134	0.68195	1.46676	0	0.0449989	1.10464	1.27195	0.116017	0.566192	0.454118	1.05772	0.763486	0.136963	1.16287	0.380528	0.438402	0.910597	0.648998
MSTRG.85.1	0.738614	0.848538	0.306409	1.86999	0.432814	1.2727	0.59127	0.364276	0.802396	0.92568	0.276766	0.736829	8.75294	0.0826287	1.20883	0.620641	0.0454695	0.501849	0.33975	0.361073	0.524282	0.105057	0.447455	0.245524	3.82727	0.354654	0.116319
ENST00000288774.7_1	0.314106	0.298047	0.914548	0.0794742	0.255761	0.00974224	0.68328	0.47519	0.0774467	0.0541778	0.0593202	0.531628	0	0.0406802	0.0485292	0.207497	0.0424631	0.384847	1.36828	0.167214	0.188947	0.212471	0.323466	0.393449	0.177556	0.0489968	0.0367342
MSTRG.85.5	0.442318	0.193006	0.435397	0	0.163743	0.414427	1.0679	0.0984084	0	0.0232796	0.159482	0.026552	0	0.0168793	0	0.47454	0	0.205412	0	0.434113	0.4616	0.00775088	0.369918	0.807306	0.24414	0.00396843	0
ENST00000447513.6_1	11.6231	4.83256	1.20489	11.9034	10.4553	5.05734	5.21292	5.754	4.14621	7.72239	2.69227	9.81424	0	2.91105	7.80255	3.46544	4.74426	6.29083	6.22036	2.36997	2.25002	5.16255	4.82175	1.24631	8.19881	4.29682	6.4202
ENST00000510434.1_1	1.61196	0.931591	0	0.350597	1.24521	1.1432	0.627445	0.716077	0.170826	1.5336	1.4412	2.12934	0	0.985479	3.21057	0.278027	0.176356	1.76194	0.145591	0.702186	0.355	0.181034	0.378427	0.242673	2.63182	0.217276	10.8899
ENST00000515760.1_1	0.195867	0.223714	0.020188	0	0.297945	0.0940942	0.113165	0.0678231	0	0.479664	0.0901305	0.160009	0	0.214641	0.268914	0.195513	0.237753	0.0974171	0.135084	0.280353	0.0782964	0.325873	0.0487939	0.0136389	3.08682	0.12376	0.101369
ENST00000609981.5_3	0.143844	0.0596174	0	0	12.6912	0	0	0.01584	0	0.185171	0.12401	0.922438	0	0	0.107236	0.0824834	0	0.0224619	0	0.526574	0.101766	0.0539457	0.601469	0.469382	0.424801	4.30274	4.7889
ENST00000378486.7_3	0.172879	1.36545	0	1.34651	14.9389	0	0.00131008	0	1.15896	2.51962	0.185074	1.11007	0	0.167156	0	6.46613	0.118113	0	0	0.498641	0.158688	0.360045	0.681496	2.84904	0.58435	6.87878	5.67091
ENST00000419816.6_3	0.0106781	0.190032	0	0	0	0	0	0	0	0	0	0.0505557	0	0.0990871	0	0	0.024897	0	0	0	0.00560722	0	0.128348	0.00682083	0	0	0
ENST00000343889.8_1	0.231333	1.12255	0	0.102468	7.62286	0	0.0115204	0.0296078	0	1.72973	0.332949	0.0301617	0	0.0413624	0.124301	6.88184	0	0.0077881	0.0667893	0.310494	0.104315	0.141772	1.35108	0.148708	0.131188	3.62727	2.55756
ENST00000278878.6_3	0	0.0492511	0	0.41097	1.11945	0	0	0	0	0.104315	0.0897453	0.110528	0	0	0	0.028984	0	0	0	0.208169	0.00320947	0	0.0883716	0.0771764	0	0.918582	0
ENST00000442305.1_1	0.241482	0.462247	0	0	1.79769	0	0.00988394	0.045853	0	1.66258	0.112355	0.205564	0	0.0987723	0	1.9383	0	0.0467136	0.0301862	0.330298	0.0830091	0.0766455	0.236979	0.149043	0.603552	0.941516	1.10003
ENST00000462379.1_1	0.00476161	2.20791	0	0.169472	2.00503	0	0	0	0	0.32573	0	0.00214134	0	0.00977281	0	14.3018	0	0	0	0.0277528	0.00969945	0.0355271	0.318792	0.334133	0.0147243	3.10397	0.894301
ENST00000449969.5_4	0.703667	1.92385	0	0.485303	0.755533	0	0.0235534	0.0100709	0.449276	0.426981	0.638091	0.0597649	0	0	0	18.1287	0.0133501	0.00450464	0.0419774	0.128063	0.0557831	0.261675	0.392448	0.489256	0.411105	0.350101	0.224315
ENST00000424657.1_1	0.401913	1.00322	0	0	1.41262	0	0.0247395	0	0	1.15579	0	0.118189	0	0	0	2.74136	0	0	0	0.214764	0.0910438	0.105825	0.1612	0.00140669	0	0.933704	0.671712
ENST00000473964.5_1	0.0662293	0.116123	0.0175372	0.028395	1.12909	0	0.0420244	0.0347395	0.0737884	0.101624	0.0836626	0.232485	3.00156	0.153017	0.0507671	0.483435	0.0173922	0.00947758	0.00822417	0.156692	0.045663	0.088075	0.14228	0.30165	0.0838795	0.184665	0.0853101
ENST00000435556.7_2	0.052908	0.0246673	0.224113	0.910352	0	0.199785	0	0.13681	0	0	0.028814	0.336505	0	0.151912	0.195206	0	0.141346	0.177905	0	0.129403	0.0928687	0.0325387	0	0.0279206	0	0.480653	0
MSTRG.69.2	0.191816	0.769268	0	3.05297	0	1.42244	0	0.42966	0.389949	9.22386	0.0358612	0.361956	0	3.53791	1.60822	0.018257	3.9584	2.06204	1.66724	0.315008	0.489256	0.7125	0.262833	0.0466905	0.402816	0.265648	0
ENST00000468002.2_1	0.0917869	0.144917	0.108823	0	0.244781	0.162343	0.24831	0.173623	0.0460913	0.319745	0.0771766	0.201382	0	0.196073	0.344672	0.286478	0.0876805	0.217893	0.245422	0.224787	0.0841983	0.0563602	0.148897	0.0194958	0.147938	0.157989	0.262342
ENST00000491212.1_1	0.148999	0.0822219	0.00444828	0	0.249321	0.0270671	0.213625	0.172743	0	0.072536	0.100374	0.1387	0	0.137748	0.135139	0.137382	0.0845361	0.325814	0.558369	0.291933	0.0672336	0.126791	0.0831204	0.0247654	1.49998	0.438712	0.274012
ENST00000378466.7_2	8.1083	5.27036	2.707	6.71724	7.35116	12.8336	21.9526	19.3009	4.89605	7.84802	7.20928	12.3204	0	4.68946	13.8692	4.34705	2.30539	27.9061	24.2771	4.37049	3.4909	4.17489	7.78558	3.17549	10.1898	12.499	28.3766
ENST00000505228.5_2	1.29871	3.20333	0.994799	1.19156	2.32832	0.199068	2.73022	2.8962	0.470333	0.568933	0.568483	2.53386	0	0.0830055	1.03212	1.9866	0.586392	4.9831	0.767043	2.01191	0.518414	0.593379	3.05286	1.18544	0.298999	1.14298	2.48582
ENST00000502512.1_4	0.381733	0.646569	0.161369	0.092479	0.348618	0.277742	0.364438	0.317353	0.0450599	0.588404	0.166065	0.473765	0	0.285041	0.194046	0.655178	0.0711813	0.391086	0.250554	0.230961	0.182722	0.390147	0.775899	0.224496	0.241046	0.66003	0.384708
ENST00000471361.1_1	0.486164	0.864789	0.430953	0.558408	0.419032	0.405505	0.514479	0.54603	0.086144	0.826091	0.32327	0.471662	0	0.324702	0.401645	0.66303	0.258268	0.387902	0.669514	0.396621	0.187583	0.356016	0.515503	0.175136	0.351944	0.461869	0.286016
ENST00000487804.1_1	0.261946	0.22268	0.425494	0.0457912	0.320826	0.117878	0.320197	0.279312	0.044623	0.127465	0.0645464	0.25952	0	0.310641	0.295203	0.484976	0.349477	0.252011	0.55868	0.399489	0.197565	0.181552	0.334021	0.120617	0.0954835	0.372101	0.126993
ENST00000515423.1_1	0.614848	0.597078	0.366919	0.153773	0.521572	0.659754	0.756306	0.389299	0.0749252	1.22299	0.316287	0.409079	0	0.3819	0.326209	0.640186	0.260891	0.452986	0.728456	0.631458	0.44052	0.203041	0.545816	0.264146	0.240485	0.782883	0.213229
ENST00000486396.1_3	0.270534	0.044624	0.00346031	0	0.104025	0	0.226876	0.20422	0	0.253915	0.0669085	0.242531	0	0.155237	0.130783	0.0571681	0	0.314592	0.179378	0.0704066	0.0513164	0.0234834	0.0463663	0.015992	0.147938	0.103832	0.787027
ENST00000502770.1_4	0.424794	0.29271	0.0927889	0.0924359	0.412114	0.0711672	0.310984	0.298957	0.0300259	0.367581	0.073395	0.608559	0	0.256339	0.217284	0.208739	0.238163	0.281361	0.447122	0.361292	0.135281	0.114226	0.179381	0.0845608	0.160622	0.50222	0.598155
ENST00000514922.1_1	0.424944	0.206614	0.142408	0.0551941	0.348351	0.0801219	0.309344	0.225812	0.053786	0.131691	0.0924982	0.423463	0	0.574983	0.161322	0.32443	0.339864	0.604668	0.413641	0.2073	0.167628	0.211126	0.274289	0.465387	0.0942192	0.319322	0.280627
ENST00000378453.3_1	0.11818	0.0208937	0	0.784762	1.04741	0	0.824264	1.02228	0	0.322136	0.0185587	0.220355	0	0.442569	0.417298	0.0457738	0	0.116684	0.459082	0.252271	0.0806088	3.04718	0.162225	0.115213	0.554257	0.398457	0.444636
ENST00000644246.1_1	0.274621	0.212755	0.362329	0	0.799742	0	0.347545	0.380218	0	1.90638	0.425034	5.42144	0	0.0398487	0.248283	0.452427	0	0.038171	0.502691	2.32219	0.946142	0.09721	6.09221	0.154444	0.382745	7.5562	1.61698
ENST00000606645.2_2	1.48407	0.790353	0.605425	0.872493	0.659226	0.294122	0.657504	1.24077	1.94339	0.148695	0.314894	4.13658	0	0.0247125	1.07352	1.31217	0.333753	0.63449	1.10527	1.1145	0.573624	0.151974	14.0648	0.744637	0.0649756	6.67435	0.316863
ENST00000443892.2_1	0.147476	0.647211	0.01935	0	0.163413	0.170216	0.244097	0.131516	0	1.60395	0.225474	0.633296	0	0.0185939	0.0501136	0.939661	0	0.0361895	0.278127	0.874447	4.01713	0	3.77548	0.0578763	0	1.79455	0
ENST00000451778.5_3	0.34185	0.273915	0.155724	0	0.0411837	0	0	0.0639606	0	14.4031	1.28192	3.16079	0	0	2.10889	0.286634	0.163388	0.0186111	0	2.71009	5.09534	0	0.353857	0.0355792	0	0.337913	1.29347
ENST00000409119.5_1	0.356304	0.308574	0.170114	0	0.368236	0.41161	0.127712	0.186626	0.539361	1.12983	0.116171	4.09043	0	0.0915196	1.36057	0.158985	0.0336012	0.0213696	0.0279646	1.0016	0.882046	0.0778999	1.86162	0.123568	0.0769409	1.15767	1.1427
ENST00000475523.5_1	0	0	0	0	0	0	0	0	0	0.0799219	0.181721	0	0	0	0.265531	0	0	0	0	0.0109207	0.0121855	0	0	0	0	0	0
ENST00000471768.1_1	0.520214	0.869312	0.654813	0.0613381	0.55439	0.0890409	0.126487	0.341927	0.0597734	0.463443	0.276046	0.5706	0	0.0455455	0.442128	0.249416	0	0.108152	0.108441	0.134121	0.3342	0.0162423	0.48895	0.25488	0.0639509	0.221471	0.567029
ENST00000463835.5_1	1.57764	3.10837	2.58412	0.227486	1.37902	0.617891	0.307864	0.894215	0.38827	0.497541	1.02274	1.4507	0	0.125188	1.9611	4.09356	0	0.92225	1.11251	0.968022	7.09314	0.065258	5.57412	2.78	0	0.994507	0.245344
ENST00000480305.1_1	0.83064	4.33087	1.10851	0	0.927662	0.574279	0.363521	0.44434	0.78262	6.0413	0.198677	7.71851	0	0.227744	2.11628	1.86706	0.0631214	0.210993	0.473579	1.38979	2.48239	0.0265828	8.72474	1.52388	1.04665	7.01769	1.39203
ENST00000456687.3_1	0.117002	0.0930556	0	0	0.103065	0.0656193	0.0921065	0.0611284	0	11.5963	0.0329448	1.62517	0	0.149405	0.395727	0.105366	0	0.0260234	0.138804	0.729601	0.887562	0.0269996	0.326449	0.0306184	0	0.938549	0.153168
ENST00000416860.2_3	1.22109	2.36206	0.369366	0.0563224	0.829778	0.42691	0.638593	0.643351	0.658627	74.0713	1.158	7.7008	10.4479	0.155716	1.21985	2.65321	0.0781548	0.25669	1.02096	9.6554	10.1772	0.11276	5.65578	0.670359	0.342542	6.82974	1.98719
ENST00000449660.5_1	0.311181	1.0353	0.267575	0.0202954	0.0905984	0.277068	0.258086	0.162551	0.118666	18.8289	0.0669548	1.81162	0	0.03277	0.142039	2.79007	0	0.275909	0.12105	3.78919	6.6878	0.0268711	3.12691	0.583806	0	5.27882	0.347092
ENST00000448624.2_1	0.868797	2.72836	0.500637	0.0818348	0.524021	0.983098	1.60757	1.79802	1.03671	46.5195	0.843094	3.96165	0	0.112092	0.238071	5.27208	0	0.576498	1.00558	7.33079	12.9901	0.0866794	10.5186	1.41204	0	12.9976	2.17496
ENST00000432521.2_1	0.576366	0.458389	0.056085	0.02749	0.263333	0.220162	0.340465	0.306579	0.0892956	29.2568	0.495913	1.25281	7.64912	0.0473672	0.128296	0.679872	0.0172849	0.141386	0.488253	4.54884	4.50954	0.0531834	1.22811	0.217169	0	2.22581	0.372718
ENST00000452793.1_1	0.0727218	1.26634	0	0	0.127446	0	0.0363256	0.0847022	0.169866	5.245	0.365916	2.08812	0	0	0.130623	0.73638	0	0.0135677	0	1.32018	1.57367	0	1.67077	0.0734417	0.0605791	0.759457	1.34283
ENST00000426449.5_3	0.0622402	0.215337	0.0278616	0.0500928	0.275548	0.0727167	0.0777685	0	0.439334	0.278879	0.0408685	0.871523	0	0	0	0.0197877	0	0.0629144	0.374577	0.263439	0.503568	0	2.10605	0.205665	0.0522266	0.691929	0
ENST00000434817.5_3	1.47219	1.64286	0.393871	0.872119	1.59274	0.0680321	0.0637219	0.407008	0.424936	4.42968	2.28058	6.65887	0	0.328925	5.72414	0.509138	0.81438	0.633371	0.402761	2.42052	1.50859	0.721728	3.39194	0.639542	0.0413304	1.98922	4.23263
ENST00000435221.6_3	2.43434	4.12035	1.75908	0.323865	0.951285	0.949507	1.1204	1.12863	2.86673	39.0658	2.56618	19.3914	0	1.00473	7.02645	1.74036	0.445017	0.322632	0.703355	8.79483	10.5186	0.409373	7.90093	0.995071	2.47618	6.17382	8.27069
ENST00000355716.4_1	8.33601	15.7858	15.9764	3.23446	7.74891	5.36808	3.08337	5.07858	7.76466	4.32847	5.79444	10.3445	0	1.16547	3.79261	7.40213	2.24118	3.36955	4.14314	5.9436	14.055	2.59865	15.444	5.65448	2.56452	8.23957	0.662464
ENST00000442392.6_1	2.36284	1.61165	1.22411	0.118076	2.41909	0.654639	0.884756	0.737369	0.805446	8.68651	1.49653	7.51909	0	0.124857	6.59876	2.03271	0	0.424132	0.936508	2.16861	2.2236	0.243785	1.61543	0.652674	0.697598	2.05053	7.94999
ENST00000482074.6_1	0.691933	0.434411	0.23489	0.0345468	0.293979	0.118576	0.318667	0.29427	0.0336655	0.0686894	0.442171	0.845453	0	0.207947	0.272229	0.282368	0.0640425	0.341138	0.45185	0.260212	0.852045	0.218554	0.403185	0.248567	0.252128	0.0695606	0.734531
ENST00000496064.5_1	4.90495	6.42674	2.15238	0.156371	4.22957	2.92975	1.8529	1.97142	1.48028	54.8094	3.92932	31.2948	0	0.377337	4.89915	4.00761	0.143123	1.02404	2.28992	7.94036	7.01922	0.292162	10.6514	2.71097	1.00148	8.0097	7.58909
ENST00000463471.6_1	3.57291	9.29807	2.70668	0.13986	4.3221	3.39657	1.24985	1.82319	2.39653	45.1113	3.4736	28.3849	6.48602	0.844425	4.81223	5.14255	0.0605639	0.703301	2.10789	7.31376	7.00541	0.525259	18.5471	3.08297	1.57754	17.3118	6.95656
ENST00000466750.5_1	6.40186	31.3438	3.55047	0.495347	9.00723	0.13824	2.02841	3.89764	12.9094	82.0447	5.32156	47.7366	3.53413	0.895061	11.3782	12.2984	0.0998271	0.976707	4.21884	16.5937	15.9246	0.213568	69.7705	11.4543	1.97323	52.8593	18.6101
ENST00000482602.5_2	0.387114	0.635267	0.444042	0	0.355889	0.0653673	0.0947069	0.367166	0.148469	9.0879	0.173253	2.00644	0	0.0955576	1.03487	0.655661	0.117269	0.1967	0.341586	0.950246	1.28958	0.0201719	1.63731	0.518902	0.0794229	2.33299	0.633793
ENST00000424215.1_1	0.371183	0.25146	0	0	0.12793	0.543822	0.471064	0.53502	0.205865	3.82234	0.180091	2.19616	0	0.181227	0.598611	0.337999	0	0.45191	0.469042	2.36318	0.786098	0.05594	4.92295	0.9387	0.360622	5.1788	0.707926
ENST00000493183.5_1	0.476219	1.11988	0.0634305	0.345803	0.832965	0	0.71552	0.744097	1.01094	10.5541	1.87089	6.3898	0	0.47004	0.0191961	0.158618	0.382378	0.0719627	0.289272	3.25848	3.67482	0.603372	1.66007	0.368525	3.60533	2.15027	7.01565
ENST00000474659.5_1	0.329237	0.388582	0.0254221	0.929689	0.237441	0	0.190368	0.195858	0.173748	34.0378	0.654017	6.29889	0	0.537583	0.821496	0.0427001	0.255141	0.0878104	0.233873	2.70602	3.00459	0	1.14216	0.239399	1.06224	0.640517	3.72618
ENST00000378425.9_2	0.105554	0.127406	0	0.0123964	0.0761175	0	0.0231655	0.0900614	0.0483207	0.0690139	0.0242346	0.204253	0	0	0.0770724	0.0700921	0	0.00146168	0.184277	0.172521	0.0342426	0.00492386	0.00565825	0.0256761	0	0.0415411	0.0572982
ENST00000444521.6_2	0.194698	0.262412	0.0840005	6.77935	0.34626	0.849355	0.112884	0.0211941	4.33894	0.0139418	0.747417	1.05055	31.9917	0.00926826	0.234493	0.251694	0.0249584	0.476874	0.61097	1.41208	1.22365	0.348058	0.794658	0.607845	3.38341	0.245809	0.226872
ENST00000378424.9_2	0.276925	0.540003	0.011835	1.81616	0.365722	0.0102528	0.00625102	0.00822849	0	0.603429	0.173921	0.750146	0	0	0.12793	0.0021635	0	0.0837829	0.227131	0.503225	0.335057	0.178762	0.20596	0.292181	0.361264	0.0945731	0.0552275
ENST00000650537.1_1	0	0.0237605	0	0.0505138	0.104248	0	0.191463	0.0667641	0	0.060262	0.159062	0.147	0	0.229271	0.0652931	0.103772	0	0.00937983	0.188313	0.27212	0.0890348	0.0267521	0.155322	0.0615119	0	0.114955	0.0175112
ENST00000378427.6_3	2.65606	2.55503	0.589878	4.51449	4.59223	0.673708	1.39235	1.69528	2.06816	40.0317	0.852835	5.76853	0	0.689129	4.09688	1.70596	0.520664	0.271235	1.24461	2.77664	4.32208	1.08605	2.9658	1.56942	0.895313	2.36937	9.0101
ENST00000464043.5_1	0	0	0	0	0.0942456	0	0	0	0	0	0	0.472827	0	0	0	0	0	0	0	0	0.050507	0	0	0	0	0	0
ENST00000465233.6_3	0.110488	0.0694101	0	0.0507074	0.133064	0.0435114	0.148656	0.113991	0.0494139	1.23003	0.115102	0.472615	0	0.0116964	0.234735	0.0181307	0	0.0668701	0.0897439	0.475578	0.434897	0.0268546	0.0617438	0.040632	0.0528674	0.0205366	0.234378
ENST00000498083.2_3	0.017677	0.00229234	0	0	0.00815623	0	0	0	0.0629255	0.641951	0	0.102511	0	0.0297892	0	0.0131762	0	0	0.0488288	0.0239303	0.0221633	0	0.0395032	0.0275346	0	0.00175092	0.119386
ENST00000484099.5_1	0.242033	0.625514	0	0.487516	0.615241	0.121096	0.511494	0.0640661	0.112519	17.4785	0.0582884	0.599826	0	0.603692	0.349315	0.0105846	0	0.0668129	0.0430047	0.596629	1.11272	0.164765	0.177604	0.12766	0	0.420469	1.66631
ENST00000471840.5_1	0.0523798	0.0612194	0	0.0556587	0.214007	0	0	0.00744508	0.216955	0.0221333	0.00680069	0.119662	0	0	0.0638482	0.161673	0	0.00433066	0.0145609	0.082126	0.147772	0.0880288	0.154414	0.120216	0.0580295	0.0255986	0.128632
ENST00000502556.5_3	0.00239537	0	0	0	0	0	0	0	0	0.567263	0	0	0	0	0	0	0	0	0	0	0.0185261	0	0	0.00221112	0.0699889	0.00145416	0
ENST00000504800.5_1	0.0500683	0.0309217	0.0109331	0	0	0.0918847	0	0.00538995	0	1.20294	0	0.037028	0	0	0.0416098	0.0140098	0	0	0	0	0.146186	0	0.0271187	0.00176352	1.13038	0.0198636	0
ENST00000491941.5_1	0.0161104	0.00718664	0	0	0.158816	0.0489128	0	0	0	0.113338	0	0.0345715	0	0	0.0209314	0	0	0	0	0.135464	0.0389951	0	0.0224704	0.143889	0	0.00309127	0
ENST00000469962.1_1	0.241215	0.104251	0.342928	0	0.0643488	0.0616726	0.10219	0.0524732	0.140078	0.114323	0.00878176	0.49975	0	0.0202107	0.113496	0.106276	0.130899	0.0202208	0.142648	0.0453933	0.0821472	0.0285477	0.355608	0.256916	0.545115	0.0680198	0.166103
ENST00000509374.1_1	0	0.00286613	0	0.0605517	0	0	0	0	0	0.120395	0	0.0261981	0	0	0	0	0	0	0	0	0.0327288	0.0160341	0	0.000586123	0.063131	0	0.055976
ENST00000511099.1_1	0	0.00138487	0	0	0	0	0	0	0	0.860964	0	0.0130683	0	0	0	0	0	0	0	0	0.0650025	0.0309898	0	0	0.549072	0	0
ENST00000427302.1_1	0	0	0	0	0	0	0	0	0	11.4905	0	0	0	0	0	0	0	0	0	0	0.91509	0.362518	0.0108201	0	0.739293	0	0
ENST00000637179.1_3	0	0	0	0	0	0	0	0	0	0	0	0	0	0	0	0	0	0	0	0	0	0	0	0	0	0	0
ENST00000648684.1_1	0	0.0496537	0	0	0	0	0	0	0	0	0	0.0939492	0	0	0	0.00562923	0	0	0	0	0	0	0.00550963	0	1.39506	0.246408	0
ENST00000638002.1_1	0	0.124628	0	0	0	0	0	0	0	0	0	0.114437	0	0	0.0260239	0.0304562	0	0	0	0	0	0.022376	0	0	2.35305	0.114663	0
ENST00000648044.1_1	2.67169	4.28088	0.556445	9.89778	5.38468	2.05832	2.38063	2.29618	6.42232	0.00963515	2.68229	4.93035	0	1.04932	3.52273	2.74504	0.26661	0.747382	2.82931	4.1564	3.37795	1.36157	4.3048	1.79092	1.13677	1.39584	0.0895944
ENST00000481683.5_1	0.245653	0.316298	0	0.487482	1.10516	0.0750797	0.23832	0.437162	0.0121807	6.9588	0.12754	1.91864	0	0.366716	0.746357	0.0901392	0.00392968	0.120178	0.347104	0.994327	0.883449	0.582538	0.312121	0.137467	0.13032	0.527641	3.23539
ENST00000477045.1_1	0.225319	0.160223	0.0964249	0.0415865	0.203498	0.142739	0.350738	0.111773	0.0405256	2.29869	0.00944712	0.415872	0	0.0776563	0.254546	0.133737	0.0901669	0.278085	0.0816837	0.226072	0.317869	0.0988087	0.190115	0.199321	0.201064	0.187522	0.0768878
ENST00000476686.1_1	0.774867	2.52371	0.615995	0.0527503	1.06794	0	1.28416	0.805743	0.0385535	3.62897	0.246181	1.21156	0	0.607971	1.50485	0.846523	0.124236	0.672043	0.837206	1.68059	1.45129	0.530033	1.67662	1.18107	0.164992	1.2579	2.35287
ENST00000378412.7_1	0.459261	0.669518	0.0840618	0.59183	0.748691	0	0.0351934	0.0771096	0.384488	19.52	0.0932476	1.23867	0	0.0983028	0.229242	0.446851	0.0218898	0.0281969	0.122689	0.629785	2.31488	0.428862	0.265124	1.45323	19.9488	0.160507	0.627564
ENST00000464195.1_1	0.423319	0.185282	0	0	0.779247	0.131746	0.222988	0.0385247	0.249364	0.671604	0.0295055	0.65473	0	0.011805	0.11964	0.473106	0.0160898	0.00802336	0.0360704	0.346511	0.292878	0.0203281	0.249771	0.56589	0.941099	0.233526	0.236555
ENST00000401095.8_4	0.192054	0.307373	0.273846	0.0712689	0.10162	0.0933416	0.107954	0.084678	0.0694508	2.25533	0.0438139	0.430119	1.33532	0.146621	0.759936	0.266699	0.00707556	0.0235532	0.242948	0.2211	0.152771	0.294295	0.184525	0.0404198	3.20827	0.296979	0.216721
ENST00000415573.1_1	0.0334954	0	0.155918	0	0	0	0.0547021	0.0113133	0	0	0	0	0	0	0	0.112769	0	0	0.0289099	0	0.0133053	0	0.0147421	0.162582	0	0	0
ENST00000378391.6_1	0.364074	0.0243037	0.708305	0	0.0034122	1.43493	0.733711	0.694879	0	0.617895	0	0.34704	0	0.0350011	0.164907	0.608734	0	0.00189959	0.240765	0.0234508	0.151026	0.0184832	0.00385821	0.0609789	0.126563	0.0279991	0.474126
ENST00000514189.5_1	0.139456	0.00195742	0.170469	0	0	0.00926516	0.355679	0.226056	0	0.561765	0.0240027	0.0877845	0	0	0.347886	0.0935599	0	0.00326472	0.0270717	0.000785459	0.0736883	0	0.00426023	0.0101086	0	0.00199786	0
ENST00000512462.5_1	0.0200477	0	0	0	0	0	0.0120855	0.00576315	0	0	0	0.00165072	0	0.0124858	0.0655912	0.0345567	0	0.0272009	0	0.0301183	0.022218	0.00235149	0	0.000343833	0.00925854	0.000799023	0.0123138
ENST00000463591.1_1	0.0350595	0.0263538	0.00998703	0	0	0	0.310694	0.16402	0	0.0684748	0	0.0905808	0	0	0	0.0750894	0	0	0.106784	0.00750417	0.0452797	0.0341977	0.30822	0.0158654	0.0897644	0.0320783	0.0397954
ENST00000607061.1_1	0.0401334	0.0104557	0.155116	0.096736	0.0105202	0.242701	0.937221	0.433427	0.0209859	1.92212	0	0.141727	0	0.04621	0.0729266	0.315067	0	0.0986414	0.0726033	0.31599	0.488284	0.232094	0.0102328	0.182059	0.14129	0.0440645	0.0927218
ENST00000509860.1_2	0.0312387	0	0	0	0	0.0910979	0.144782	0.0721177	0	0.0175905	0	0.181508	0	0	0.052053	0.0545408	0	0.00207661	0	0	0.0411867	0.0081994	0	0.0254152	0.156805	0	0.0327138
ENST00000378389.5_1	0.00411701	0.00805546	0.0705014	0	0	0.0248419	0.056651	0.0570502	0	0.115124	0	0.0113005	0	0.0229596	0.0231373	0.044431	0	0	0.0210635	0.00902293	0.013677	0.00766604	0.00143658	0.00487225	0.0796032	0.0303257	0.0133813
ENST00000321399.7_1	0.406995	0.0104612	1.6514	0.252698	0.0131884	0.0382337	0.0436727	0.0307595	1.53889	0.0354371	0.0134959	0.029651	0	0	0.0359788	1.56586	0	0.0191787	0.0217115	0.0230647	0.175376	0.0196645	0.0460484	2.94715	0.015485	0.00388957	0.0274599
ENST00000445317.1_1	4.53289	0.419405	16.6458	1.07526	0.145686	2.86395	2.16254	1.86986	10.7039	4.26888	0.0282622	0.571798	0	0.219995	0.829515	8.15976	0	0.0980638	0.681999	0.171742	2.03834	3.3804	0.399003	9.19889	1.46617	0.236718	1.21618
ENST00000413472.5_1	0.257364	0.0322659	4.17182	0	0	0	0.0865597	0.230215	7.55001	0.0937409	0	0.107562	0	0	0.0700878	2.56224	0	0	0.0146009	0.0048923	0.183559	0.380631	0.0708797	4.84525	0.564449	0.0461782	0.136198
ENST00000453118.5_1	0.329923	0.0255115	0.764378	0	0.011669	4.08968	0.636225	0.644625	4.49949	0.921928	0	0.0295555	0	0.0986122	0.00799987	1.14706	0	0	0.0254838	0	0.386756	0.327589	0.0686514	3.8289	0	0.0305318	0.0810448
ENST00000606861.1_1	0.0500618	0.0297847	0.0293397	0.730164	0.0451425	0	0.0539463	0.0314428	3.11246	0.0225354	0.00980088	0.0335032	3.1537	0.0136445	0.0632356	0.079494	0	0.0325076	0.0496367	0.0253044	0.0668804	1.32232	0.0549668	0.35441	0.263337	0.0071842	0.0104775
ENST00000321336.1_1	3.6057	1.19481	66.8053	1.54352	0.243627	4.66345	3.36588	4.1986	24.4545	5.44498	0.115783	1.57276	0	0.279254	1.85354	15.4435	0	0.0968293	0.983472	0.167672	4.59802	1.67637	1.12565	10.0811	6.91854	0.675049	0.851526
ENST00000511072.5_1	0.709491	0.0216915	1.42827	0.339723	0	1.21342	0.956013	0.656552	0.135432	0.792145	0	0.52818	0	0.138714	0.874894	0.622328	0	0.00380315	0.255637	0.10647	0.111212	0.0347568	0.100019	0.129784	0.344726	0.0244168	0.0535314
ENST00000607632.1_1	0.399132	0.0350709	0.269011	0.056904	0.0655322	0.146486	0.634662	0.404343	0.0554524	0.0226285	0.0139057	0.462253	0	0.118132	0.296559	0.663358	0	0.0974609	0.299008	0.168791	0.140089	0.158216	0.00930625	0.180449	0.118656	0.143053	0.0789059
ENST00000270722.9_1	1.65498	0.196784	2.45178	0.826866	0.166532	1.35713	4.56682	2.53794	2.21707	14.1003	0.0459486	1.82189	2.41299	0	0.795558	2.48849	0	0.162415	0.408924	0.249359	2.81654	1.06188	0.256671	1.08407	0.722739	0.265623	1.84468
ENST00000440516.1_1	0.226209	0	0.334636	0	0	0	0.58104	0.402727	0	0.72884	0	1.20712	0	0	0.0578925	0.208469	0	0.0226191	0.0859772	0.058258	0.0720306	0.139999	0	1.33554	0	0.0602464	0
ENST00000624175.1_1	0.0261348	0.0256411	0.416035	0	0.00393347	0.0961736	0.260113	0.159696	0.0481402	0.103134	0	0.0631455	0	0.0521734	0.0288106	0.421043	0	0.00768298	0.0368644	0.0450471	0.139218	0.169521	0.0204137	0.132568	0	0.020394	0
ENST00000606170.1_1	0.142957	0.0237305	0.043579	0.118712	0	0.305595	0.439998	0.210322	0	0.87333	0	0.173262	0	0.0136913	0.133509	0.24528	0.0373213	0.0245209	0.0886496	0.0710563	0.132012	0.055011	0.00586573	0.0439506	0.0618843	0.0413458	0.0548705
ENST00000418137.1_3	0.0151939	0	0	0	0.0110351	0	0	0.0141226	0	0.31859	0.0242664	0.0109201	0	0	0	0.0271273	0	0	0	0	0.074454	0	0	0.0131146	0.167058	0.00144825	0
ENST00000378378.8_2	4.57532	0.403031	0.546973	6.64249	13.4308	0.148288	0.419976	0.432953	3.79962	27.2435	1.89619	7.64838	6.01067	0.205481	1.26736	7.68314	3.58858	0.524785	0.795299	12.1359	13.4944	0.846134	0.397796	5.62115	2.1059	0.975849	3.72925
ENST00000378373.5_2	0.77709	0.0169627	0.0866277	0.0299062	1.38608	0	0.0113096	0.0176472	1.35516	3.0861	0.167884	0.819814	0	0.0103474	0.19031	0.817789	0.222569	0.00428236	0.116338	3.20457	2.37742	0.00593936	0.0118217	0.689133	0.12472	0.48753	0.228081
ENST00000378371.6_2	1.03163	0.0216114	0.11423	0.0595967	1.58786	0	0.0129822	0.0334863	2.06171	8.5258	0.144125	0.865954	0	0.00687341	0.448233	1.10879	0.46857	0.0128068	0.0245167	3.38929	2.60124	0.0039453	0.0355692	1.23332	0.32621	0.502913	0.454518
ENST00000445297.5_1	0.126746	0.0140988	0.0295208	0.0394997	0.130779	0	0.00688352	0.0349454	0.038492	0.0628299	0.0370524	0.107818	0	0.00911117	0.0606605	0.106498	0.109194	0.0113749	0.05853	0.322111	0.196755	0.119714	0	0.172313	0.0411822	0.0319161	0.0730296
ENST00000464620.1_1	0.168129	0.00371111	0	0	0.413955	0	0.00798719	0.0211057	0.114818	1.20883	0.0608421	0.145001	0	0	0.0733172	0.169618	0.115469	0	0.200361	0.752145	0.342333	0.0187198	0.00467237	0.0772445	0.0982738	0.0162919	0.0544599
ENST00000485984.1_1	1.05278	0.185811	0.028068	0.141287	2.32807	0.0727421	0.0397161	0.0619158	0.481891	6.7927	0.276166	0.950213	0	0.0401333	0.274962	3.5272	0.672101	0.0308514	0.128636	2.88826	3.6621	0.0486368	0.173708	1.5869	0.648145	0.338418	0.829377
ENST00000356575.8_1	1.10432	1.34112	0.889901	2.0364	0.768912	0	1.0448	0.696234	0.354367	11.3251	1.88823	16.086	8.43202	7.20187	5.83322	0.412079	0.43936	0.867588	0.375985	1.35795	0.632335	3.34386	1.06741	0.313877	1.82616	9.15673	13.5082
ENST00000491842.1_1	0.337809	0.407016	6.46515	0.044497	0.426684	0	0.00775979	0.174926	0.0433618	0.0353894	0.0155452	0.255615	0	0.0125127	0.266903	0.33211	0	0.0167529	0.0442019	0.0494477	0.021358	0.0703756	0.453465	0.219683	0.0463924	1.31104	0.246807
ENST00000475790.5_1	0.0759568	0.190169	0.948356	0.0748839	0.283745	0.0321284	0.062244	0.0218855	0	0.0297784	0.00457487	0.188628	0	0.0556037	0.0436478	0.089398	0	0.116698	0.22881	0.0708321	0.0166598	0.0148719	0.114007	0.096038	0	0.190328	0.207675
ENST00000385042.1	0	0.0311935	0	0	0.0331448	0	0	0	0	0.13695	0	0.172881	0	0.176281	0	0	0	0	0	0.0184924	0.0176576	0.045597	0	0.00666714	0	0	0
ENST00000294599.8_1	4.38686	2.50451	50.7066	0.822675	7.27277	0.49793	0.617475	1.24094	0.751583	0.353434	0.437437	3.70373	0	1.20215	3.83031	3.04839	0.175106	0.432921	2.79262	1.31281	0.45731	0.161014	4.48033	2.3863	1.22531	6.75167	7.26556
ENST00000494257.1_1	0.32155	0.333439	4.30812	0.112645	0.70655	0.0724942	0.113303	0.125853	0.0274428	0.302362	0.0429945	0.825842	0	0.439743	0.544998	0.384955	0.0433515	0.107192	0.210859	0.164347	0.0484264	0.163649	0.508904	0.300818	0.146804	0.649294	0.390497
ENST00000485002.6_1	3.02405	1.38191	21.8608	0.084322	6.96714	0.783852	0.191261	0.627979	0	0.187218	0.0526816	2.12266	0	0.211456	2.66277	1.92292	0.00883655	0.177999	2.36163	1.04895	0.256473	0.0223285	2.23572	1.74605	0.600744	3.47001	3.59544
ENST00000461795.1_1	0.433784	0.436698	2.94695	0.0790939	0.815142	0.0678694	0.131676	0.182487	0	0.345978	0.0732311	0.886818	0	0.293649	0.36113	0.511894	0	0.224245	0.481542	0.224909	0.0643216	0.292075	0.62051	0.355627	0.082463	0.948092	0.621494
ENST00000435049.1_1	0.257653	0.960774	0.536726	0.212613	0.544652	0.50171	0.247698	0.249352	0.466175	3.50873	0.105835	0.748927	0	0.163244	1.46006	0.574652	0	0.26021	0.119559	0.789684	0.382901	0.0422248	1.46118	0.325697	0.554173	3.5614	0.712479
ENST00000344579.5_1	0.807786	0.132128	0	1.3116	1.06392	0.677551	1.90406	1.98592	0	2.21218	1.65281	1.33544	0	0.139899	1.51253	0.193101	0	0.501208	0.60189	0.10512	0.49764	0.055889	0.394555	0.0471846	2.42057	0.0286151	1.05221
ENST00000424367.5_1	1.50112	0.170527	0	0.803921	1.44938	0.402403	1.73838	0.792961	0.228495	0.8525	1.53246	1.62465	0	0.193162	3.09407	0.143489	0.213522	1.66399	0.146531	0.689842	0.807188	0.235053	0.461778	0.124438	0.908012	0.867679	1.36248
ENST00000465916.5_1	0	0	0	0.339525	0	0	0.0443762	0.0616159	0	0.151893	0	0	0	0	0	0.00768472	0	0.0142696	0	0	0.0136756	0	0.00233649	0	0.132745	0.0701985	0
ENST00000419924.2_1	0	0.00859633	0	0	0	0	0	0	0	0	0	0	0	0	0	0	0	0.00836944	0	0	0.0167622	0	0.00634986	0.00208824	0	0.0481211	0
ENST00000604074.5_3	0	0	0	0	0	0	0	0	0	0	0	0.121859	0	0	0	0	0	0	0	0	0	0	0	0	0	0	0
ENST00000346387.8_2	0	0	0	0	0	0	0	0	0	0	0	0	0	0	0	0	0	0	0	0	0	0	0	0	0	0	0
ENST00000354437.8_2	0	0.00225323	0	2.043	0.810746	0	0	0	0	0	0	0.0655359	0	0	0	0	0	0	0	0	0	0.0130045	0.00883486	0	0	0.147856	0
ENST00000357733.7_2	0	0	0	0.161933	0	0	0	0	0	0	0	0	0	0	0	0	0	0	0	0	0	0	0	0	0	0.0223203	0
ENST00000443034.1_1	0.0683578	0	0	10.6754	0.0192535	0	0	0.0190875	0	0	0.0214303	0.0982022	0	0.0505706	0	0.055242	0	0	0	0.0299016	0.0135888	0.156114	0.197582	0.0238963	0	0.669836	0
ENST00000603362.5_4	0	0	0	0.103532	0.0737352	0	0	0	0	0	0	0	0	0	0	0	0	0	0	0	0	0	0	0	0	0.00280731	0
ENST00000604479.5_4	0	0	0	0	0	0	0	0	0	0	0	0	0	0	0	0	0	0	0	0	0	0	0	0	0	0	0
ENST00000378280.5_2	0	0	0	0	0.0175094	0	0	0	0	0	0	0.0261267	0	0	0	0	0	0	0	0	0	0	0	0	0	0.0247066	0
ENST00000378285.5_2	0	0	0	0	0.184554	0	0	0	0	0	0	0.129399	0	0	0	0	0	0	0	0	0	0.0661909	0	0	0	0.333065	0
ENST00000378288.8_2	0	0.000370331	0	0	0.46225	0	0	0	0	0	0	1.19174	0	0	0	0	0	0	0	0	0.00880893	0.102593	0.0114535	0	0	1.07651	0
ENST00000603364.5_1	0	0	0	0.0852644	1.41534	0	0	0	0	0.0762891	0	0.298693	0	0.0299708	0	0	0	0.0105672	0	0	0.00348643	0.0282225	0	0.012241	0	0.152125	0
ENST00000604194.1_1	0.011628	0.00143306	0	0.0302759	0.269222	0	0	0	0	0.0120395	0	0.0758108	0	0.0914533	0	0	0	0	0	0.00282896	0.00619713	0.0561193	0	0.000586123	0.355889	0.0447352	0
ENST00000378290.4_2	0	0	0	0	0.164538	0	0	0	0	0	0	0.0471977	0	0	0	0	0	0	0	0	0	0	0	0	0.908898	0.00225739	0
ENST00000416554.1_1	0	0.16111	0	0	0.492248	0	0	0	0	0	0	0.0174935	0	0	0	0	0	0	0	0	0.00396108	0.137181	0.0157438	0	0	0.114245	0
ENST00000604566.1_1	0	0	0	0.0236602	0.408206	0	0	0	0	0	0	0.0178172	0	0.070969	0	0	0	0	0	0	0	0	0	0	0	0.00934751	0
ENST00000648526.1_1	0.117318	0.0465387	0	0.385454	0.0227516	0.0326705	0.0145451	0.0328397	0	1.26191	0.0209982	0.100819	0	0.0576003	0.115818	0.024437	0.061484	0.13481	0	0.00781304	0.00864226	0.00893936	0.0243073	0.0147017	0.155742	0.0635946	0
ENST00000648432.1_1	0.275581	0.0872403	0	0.509105	0.0167194	0	0.291637	0.110862	0	0	0	0.186165	0	0.399269	0.706519	0.0305188	0	0.0395113	0.00799125	0.0713405	0.0555308	0.287147	0.206722	0.0457808	0.276011	0.186983	0.0894202
ENST00000648479.1_1	0.256921	0.052294	0.0182848	0.188792	0.127179	0.0583199	0.184139	0.210471	0.110385	2.96697	0.0959114	0.248705	0	0.0751856	0.928382	0.183499	0.108146	0.207431	0.904367	0.0631784	0.0818064	0.094985	0.319054	0.118569	1.03928	1.26322	0.931966
ENST00000650545.1_1	0.051601	0.0434865	0.0917046	0.291146	0.0561244	0.0192012	0.0313782	0.0531556	0.0315243	0	0.0320009	0.0810643	0	0.0497459	0.102676	0.0217461	0.0501498	0.0232055	0.022568	0.0279803	0.00289944	0.0999385	0.0138953	0.0303956	0.40176	0.172486	0.338923
ENST00000649123.1_1	0.642191	0.76227	0.42708	0.501561	0.352519	0.889205	1.04066	0.774464	0.203653	0.916921	0.441477	0.581431	0	0.285818	0.886221	0.677634	0.355695	0.26462	1.74226	0.272344	0.118028	0.710805	0.43766	0.245882	2.10834	0.486314	0.0354184
ENST00000648270.1_1	0.241718	0.343801	0.285527	0.155949	0.140985	0	0.0222826	0.039822	0.151971	0.00689054	0.735591	0.089778	0	0.00886949	0.0760687	0.0409262	0	0.479814	0.00429303	0.00575384	0.0128696	0.00229419	0.0248368	0.10505	0.234855	0.0973288	0.00800914
ENST00000650037.1_1	0.420389	0.111401	0.108721	0.864616	0.185189	0.132485	0.415683	0.093129	0	0.90049	0.121907	0.256947	0	0.186578	1.29502	0.123115	0	0.175011	0	0.137137	0.0818858	0.00681399	0.0947077	0.0766195	0.21463	0.17277	0.347306
ENST00000649468.1_1	0.927778	0.0891416	0.242766	1.18375	0.232483	0.430928	0.351139	0.24016	0	2.07787	0.44581	1.16072	0	1.63606	2.84935	0.249977	0.647347	0.309455	0.612941	0.533632	0.286768	0.493931	0.373136	0.0397661	1.5913	0.793092	4.1119
ENST00000648553.1_1	0.509478	0.232198	0.960393	0	0.0950708	0.0538149	0.364319	0.302495	0	0.324211	0.110268	0.201443	0	0.481879	2.74328	0.230629	0	0.997786	0.762889	0.0721057	0.0434711	0.0595081	0.152694	0.0254616	0.272443	0.252278	0.173927
ENST00000636630.1_1	0.500866	0.0132893	0	0.562696	0.11473	0.0985391	0.453663	0.104282	0	0.168963	0.182153	0.430703	0	0.229349	0.6781	0.0160544	0	0.149487	0	0.149459	0.0556304	0.0152043	0.084027	0.0179748	0.215509	0.0707152	0.636948
ENST00000587071.5_2	0.470872	0.0293289	0.0249017	0.0836994	0.217622	0.0359106	0.248417	0.110573	0	0.615753	0.273976	0.525486	0	0.169257	0.488696	0.0597624	0.674179	0.143545	0.602369	0.13971	0.147647	0.149604	0.173233	0.02176	1.57936	0.306017	0.444903
ENST00000637775.1_1	0.0370563	0.0362489	0.0508217	0	0.0124196	0.0543996	0.0298709	0.0203213	0	0.0378154	0.0385191	0.0459799	0	0.0657022	0.0421944	0.0747431	0	0.0447305	0.0371306	0.0212049	0.0100557	0.00839369	0.0154879	0.0218406	0.0330484	0.0173261	0.0293029
ENST00000608600.1_2	0.0506076	0.0215329	0.180213	0	0.0822149	0	0	0.0106319	0	0.373749	0.0451057	0.0567123	0	0	0.0874374	0.00500992	0	0.00729775	0.0544678	0.0359448	0.00784361	0.0219597	0.0231297	0	0	0.0186387	0.0766628
ENST00000649290.1_1	0.955782	0.154217	0.426273	0.172362	0.272918	1.19246	0.454024	0.404055	0	2.66884	0.68682	0.861714	0	1.68865	2.49643	0.342328	0.149018	0.391804	0.900367	0.38308	0.283469	0.316638	0.362165	0.0337708	2.10029	0.731837	4.53115
ENST00000647686.1_1	0.0832361	0.0459694	0.0151469	0	0.0238765	0.0191685	0.158217	0.049392	0	0.99492	0.0122826	0.224925	0	0.0753806	1.61762	0.0252113	0	0.050235	0.256965	0.0231862	0.0170126	0.300228	0.0165184	0.0245295	0.232902	0.0489012	0.087765
ENST00000649413.1_1	0.868742	0.158943	0.174351	0.242602	0.43027	1.34156	0.367924	0.433447	0.0788043	0.273341	0.488374	0.439101	0	0.528804	0.5675	0.120696	0.405607	0.53902	1.3816	0.230654	0.170001	0.772646	0.160724	0.0767464	0.744756	0.100662	0.0560673
ENST00000636250.1_1	0.00527405	0.00728073	0	0.0861932	0	0.0422635	0.00429462	0.0431884	0	0	0	0.00187074	0	0	0.0328494	0.00117546	0	0.0240702	0.00289452	0.00525126	0.0118396	0	0.00144971	0.0006376	4.35382	0.0181757	0
ENST00000294600.6_1	0	0	0	0	0	0	0	0.00204353	0	0	0	0	0	0	0	0	0	0.00241385	0	0	0	0	0	0.00777652	16.548	0.050196	0
ENST00000462521.2_1	0	0.00121607	0	0	0.0120963	0	0.0192933	0	0	0.20433	0	0.00445193	0	0.0823377	0.962281	0.0109273	0	0	0.251305	0.0138208	0.00756291	0	0.0104109	0.00156317	0.306124	0.0417764	0.210357
ENST00000378344.6_1	32.0149	12.4471	15.3799	79.8122	36.1314	32.0416	37.9913	32.5656	42.717	88.8711	52.7615	41.7397	52.0319	5.87542	63.7974	15.3209	5.04061	55.9498	28.7848	22.2404	24.5657	4.85899	23.2252	12.6925	37.483	30.0696	76.6916
ENST00000270708.11_1	8.26287	5.68963	3.12417	10.8641	9.25978	4.44273	8.0062	9.68804	5.76632	9.66494	4.18561	15.9268	0	2.57181	12.1694	3.99457	4.27254	14.5373	6.90827	5.11206	6.65863	1.61297	10.3557	4.04077	12.5871	10.7227	18.0991
ENST00000378322.7_1	3.66571	4.37176	2.44866	3.14159	4.70479	2.34337	2.80404	3.32229	1.44536	4.24523	1.8101	6.64796	0	1.42687	4.21862	3.65445	0.817246	3.54741	1.50366	2.1455	1.93882	1.02124	7.09142	2.216	3.17663	6.11807	4.34986
ENST00000471223.1_1	1.09847	0.489772	0.629476	0.114711	0.961128	0.724894	0.353307	0.419738	0.186537	2.29735	0.594501	1.45256	3.86584	0.301294	1.03532	1.06997	0.164815	0.485865	0.386831	0.599343	0.540452	0.217274	0.74569	0.238266	1.08192	0.936573	0.78804
ENST00000497940.5_1	0.230977	0.0562466	0.109166	0.0289503	0.132689	0.0745256	0.16553	0.121659	0.0282118	0.057562	0.0510583	0.183028	0	0.0281743	0.152344	0.116148	0.0445663	0.232247	0.190367	0.0862447	0.0863193	0.0802845	0.208493	0.081207	0.0796032	0.0817684	0.0401439
ENST00000469643.1_1	0.21018	0.113598	0.110199	0.164477	0.134411	0.154927	0.143439	0.0859657	0.129799	0.0248999	0.148588	0.187297	0	0.0160255	0.131366	0.130962	0.0481957	0.154238	0.152762	0.0750099	0.132852	0.0495162	0.186259	0.105202	0.192975	0.0614828	0.0434132
ENST00000494884.1_1	0.133964	0.0955929	0.10044	0.0350597	0.0947552	0.0300842	0.12152	0.0820687	0	0.0139418	0.0546371	0.100001	0	0.0260329	0.0530923	0.107877	0.0429487	0.143763	0.163174	0.0665832	0.115798	0.0554497	0.128739	0.281997	0.119697	0.0101166	0.0162051
ENST00000479331.1_1	0.368798	0.149637	0.14522	0.0721861	0.229654	0.104788	0.27723	0.171244	0.140689	0.0287056	0.121315	0.297715	0	0.0572487	0.128028	0.183666	0.111124	0.312482	0.316871	0.148102	0.231708	0.123726	0.382447	0.176718	0.273747	0.178722	0.133462
ENST00000378295.8_2	0.174425	0.115075	0.0940721	7.0432	1.73844	0	0.0911869	0.0589606	0	0.600593	0.199336	0.526854	2.26861	0.502604	0.209865	0.185394	0.0412438	0.161322	0.169477	0.107875	0.0878794	0.578038	0.395374	0.774227	0	1.09201	0.159059
ENST00000624167.1_3	0.137204	1.15691	0.322639	0.696466	0.257377	0.075337	0.155715	0.110244	0.682866	0.0113533	0.207037	0.192289	7.94416	0.0306709	0.0876649	0.225931	0.0439505	0.10731	0.125035	0.0954408	0.0805539	0.0865293	0.934814	0.23185	0.273451	0.04574	0.0131964
ENST00000418088.6_3	0.0410728	0.0223457	0.22738	0.179913	0.0153762	0	0.00670566	0.0275345	0	0.110095	0.0174702	0.0425506	0	0.0273362	0.00896512	0.0126571	0	0.069102	0.165537	0.000881473	0.00274899	0.00509108	0.0114911	0.0237199	0.0400902	0.161986	0.0426558
MSTRG.107.5	0.509937	1.02186	0.603483	0.0570267	0.356315	0.691191	0.144299	0.691361	0.347325	1.05733	0.146325	1.03291	0	0.777631	3.43115	0.898627	0.0336158	0.514427	0.237422	0.261775	0.142961	4.03868	1.58181	0.292117	0	1.77715	0.220754
ENST00000452079.5_2	1.11128	1.09883	0.802007	2.41501	0.719663	3.93039	1.83494	1.21545	0.678641	4.12528	0.831742	0.615459	5.50922	0.160389	1.28215	1.08144	0.0510581	0.99354	0.825188	0.771727	0.356821	1.34253	0.441902	0.545121	2.1489	0.130513	0.0715312
ENST00000419973.1_2	0.0432888	0.728767	0.0423102	0	0.0267506	0.0331418	0.0192493	0.0719546	0	0.0307177	0.0180177	0.078466	0	0.120571	0.185339	0.1264	0.0703427	0.131198	0.106001	0.0475075	0.0147216	0.0102274	0.132704	0.0458699	0.1062	0.0547233	0.0714086
ENST00000647831.1_1	0.164991	0.214839	0.245522	0.299158	0.10459	0.0806782	0.147903	0.263013	0.0583053	0.183544	0.433585	0.209899	0	0.0950122	1.64462	0.0821431	0.00806153	0.320369	0.346075	0.105984	0.0612424	0.0215018	0.399159	0.00464081	0.169318	0.136478	2.1334
ENST00000648717.1_1	0.00976065	0.0222263	0.0360767	0	0.0104004	0	0.020178	0.0116247	0	0.0516926	0.0151377	0.00656995	0	0	0.0320047	0	0	0.0368014	0.0101676	0.0429305	0.00307371	0	0.00469179	0.0182859	0.0451763	0.0830171	0
ENST00000648600.1_1	0.409419	0.0934713	0.627624	0.00924273	0.356246	0.0158621	0.0895561	0.285295	0.0540417	0.00367547	0.118459	0.197827	0	0.00686302	0.127627	0.0388808	0.148195	0.634257	0.374522	0.192962	0.0785395	0.125445	0.311014	0.0665853	0.26982	0.0289926	0.00427214
ENST00000423764.6_4	1.14744	0.337507	0.750869	0.00937908	0.80559	0.24949	1.07348	0.634998	0.255915	0.0895125	0.125867	1.1355	0	0.47521	0.530526	0.33324	0.15333	1.54431	1.81535	0.511893	0.261552	0.926286	1.15236	0.235968	3.82343	0.852434	0.00433516
ENST00000647817.1_1	0.786717	0.533674	0.437645	0.39107	0.600696	0.540652	0.391096	0.323743	0.0634709	2.99152	0.603787	0.774309	10.8739	0.485115	0.972037	0.548398	0.100336	0.283428	0.660587	0.294674	0.283272	0.0575897	0.871464	0.354122	4.27687	0.67199	0.0722527
ENST00000650039.1_1	1.61043	0.383776	0.717761	1.53334	0.58908	0.576902	1.76092	1.50548	0.655161	3.48496	0.502569	1.40633	0	1.00668	2.82242	0.681953	0.575404	1.63624	2.20188	0.55302	0.447286	0.304522	0.891225	0.0632884	1.25433	0.999703	6.05152
ENST00000649348.1_1	0.366096	0.196031	0.104731	0.151866	0.128012	1.45437	0.164241	0.27699	0.0221988	2.06236	0.40111	0.365012	0	0.496994	0.370874	0.135628	0.0696411	0.328459	0.271605	0.192083	0.18369	0.0831155	0.327527	0.0682372	2.90828	0.0462094	9.3956
ENST00000648935.1_1	0.153062	0.0615733	0.083797	0.0102041	0.129478	0.0834773	0.154593	0.0563803	0.00994378	0.929228	0.11062	0.128396	0	0.203835	0.367913	0.176999	0.0846253	0.0945399	0.223399	0.112006	0.0558897	0.285533	0.0827039	0.0283773	0.895861	0.0876838	0.0990464
ENST00000624948.1_3	0.0944216	0.0509005	0.0713509	0.0926085	0.0394103	0.0397331	0.0236149	0.0226804	0	0.386681	0.120224	0.0434679	0	0.0817857	0.145221	0.0385007	0.0145574	0.0421129	0.0348839	0.0228886	0.016876	0.0306534	0.0101122	0.00358569	0.636602	0.0584463	0.0856103
ENST00000642557.1_1	1.94912	1.49083	0.417813	0	0.350613	4.57981	3.33312	1.52277	7.44044	20.6345	2.92341	4.12373	0	1.71919	4.0755	1.41059	1.76072	0.218425	56.4739	0.42416	0.908897	0.675602	1.00396	1.39015	7.34217	1.27925	2.09006
ENST00000561886.2_2	0.352564	0.350235	0.00793892	0.19486	0.201544	0.445885	0.686958	0.438033	0.316482	1.80806	0.325102	0.987815	0	0.177937	0.688991	0.566843	0.357005	0.0277184	3.80489	0.16254	0.119986	0.325856	0.275635	0.328909	0.948081	0.286398	0.630472
ENST00000444870.7_2	0.970732	0.874535	0.449829	1.3297	0.296625	4.04536	1.83654	0.856597	5.18313	20.3577	1.03584	1.89535	0	1.01789	1.63594	1.00547	0.904224	0.177622	20.9095	0.233768	0.973834	0.647757	0.564791	0.549942	21.3623	0.953837	2.90543
ENST00000452264.1_1	0.383752	0.443382	0.138878	0.29585	0.118193	1.07893	0.626614	0.433155	0.360379	7.47064	0.155934	0.524922	0	0.412711	0.343657	0.207676	0.548444	0.132127	7.61151	0.0918681	0.285086	0.605008	0.213814	0.287863	2.23628	0.414008	0.239307
ENST00000581512.1	0.194939	0.352121	0.184722	0	0.3816	0.613879	0.413	0.178576	0	3.38706	0.130023	0.371882	0	0.381375	1.26763	0.406139	0.345049	0.0958064	1.31113	0.346507	0.249805	0.17806	0.286504	0.063506	4.20767	0.355571	0.518015
ENST00000378251.2_1	21.7743	8.63309	6.67397	24.7429	16.8143	21.2973	29.522	25.1433	14.0104	31.8887	15.6105	19.9655	34.0562	13.2524	32.1453	9.6454	9.26594	64.8733	17.3374	8.86105	8.31555	6.97964	13.52	6.50017	26.7629	19.6192	37.1222
ENST00000462356.5_1	0.722001	0.44331	0.728962	19.4359	0.422152	0.633601	0.267401	0.178915	0.182348	2.42365	1.49609	0.573722	0	0.210564	0.591651	0.504444	0.633923	0.434413	0.383436	0.28644	0.327079	0.516004	0.464119	0.304845	1.86426	0.411861	0.37207
ENST00000479239.1_1	0.423282	0.217643	0.249211	2.18426	0.419322	0.525544	0.269891	0.190628	0.275237	2.50799	0.528006	0.473094	0	0.309192	0.848544	0.408386	0.346178	0.375315	0.427001	0.278236	0.324152	0.297894	0.425767	0.212513	3.13444	0.409506	0.429599
ENST00000607459.1_1	2.06186	1.45993	1.09336	1.03566	2.18052	1.94343	0.856644	0.777471	1.50248	11.3397	2.45438	1.7852	0	1.21776	2.01021	2.72996	0.639879	0.491105	2.32717	1.05428	1.15556	0.748812	1.514	0.681481	7.74399	2.72828	2.18717
ENST00000460038.5_1	0.106077	0.0706824	0.200354	0	0.15449	0.046119	0.0827593	0.0625085	0	0.772453	0.088919	0.118942	0	0.0666558	0.300818	0.0720389	0.0366416	0.158421	0.124331	0.122236	0.0839517	0.123169	0.0144159	0.0105295	1.93395	0.225485	0.0538711
ENST00000443466.1_1	0.112002	0.0321266	0	0.0753104	0.0957925	0.0447007	0.183893	0.038361	0	0.0898439	0.0263099	0.0931229	0	0.0385489	0.133569	0.0527811	0.0922566	0.285034	0.0381411	0.072209	0.0253502	0.11911	0.0670911	0.0517479	0.314073	0.0563041	0.0348097
MSTRG.101.12	0.195867	0.101867	0.0527012	0	0.223822	0	0.0973263	0.0790595	0.22609	0.196054	0.0871423	0.122736	0	0.0652416	0.113493	0.0618287	0.264409	0.111244	0.10944	0.0771685	0.0397365	0.0499167	0.0546796	0.0481367	0.120946	0.120188	0.0134048
ENST00000378223.3_1	0.0493605	0.0419433	0.091276	0	0.0823871	0	0.0244263	0.00968459	0	0.269745	0.0430138	0.0396221	0	0.113968	0.0649863	0.113834	0.117659	0.0356911	0.079235	0.0386702	0.0371167	0.175079	0.063998	0.0183023	0	0.100386	0.0272639
ENST00000625756.2_1	0	0	0	0	0	0	0	0	0	0.395403	0.0112939	0.0150033	0	0	0.018256	0.00868679	0	0.00258873	0	0	0	0	0.00606902	0	0	0.0129763	0
ENST00000491998.5_1	0.857436	0.478195	0.509998	0.736149	0.383273	0.680099	0.338015	0.494174	1.51645	0.0458816	0.466288	0.38694	16.2237	0.0147477	2.11745	0.847031	0.0197855	0.753195	0.384462	0.421168	0.812503	0.620895	1.98458	0.552976	1.49203	0.436192	1.87624
ENST00000477548.5_1	0.0182779	0.0702261	0.0028063	0	0.0212312	0.00970558	0.0418098	0.00304397	0	0	0.0384313	0.0294752	0	0.00782694	0.503075	0.04406	0	0.0127654	0.0159245	0.0304935	0.140335	0.00898524	0.0197549	0.000875875	0.0353776	0.0513054	0.041824
ENST00000378206.5_1	0.044348	0	0	0	0	0	0	0	0	0	0	0.0105319	0	0	0.18044	0	0	0	0	0	0.0622938	0	0.24904	0	0	0.00757046	0
ENST00000475969.5_1	0.16881	0	0	0	0.0512881	0	0	0	0	0.389938	0	0.0547546	0	0.030638	0.718828	0.0454776	0	0	0	0.256826	0.0556902	0	0.0729769	0	0	0.0022978	0.246204
ENST00000341385.4_1	0	0	0	0	0	0	0	0	0	0	0	0	0	0	0	0	0	0	0	0	0	0	0	0	0	0	0
ENST00000461150.1_1	0.10977	0.721637	0.141101	0.0481942	0.0703434	0.0413548	0.0309878	0.124128	0.516613	0.191649	0.0733368	0.159893	0	0.0493381	0.303243	0.233951	0	0.0186427	0.0715946	0.0973548	0.0691878	0.152446	0.863641	0.0164443	0	0.246394	0.0445523
ENST00000378230.7_1	7.08117	4.75349	2.1093	16.5783	4.99201	5.6878	8.00768	4.93153	5.40123	17.3083	5.63884	8.50179	6.11392	2.20421	8.01384	2.59846	2.52197	10.5382	5.25213	3.31559	3.31685	2.5141	3.69381	1.90313	25.8103	6.61158	17.536
ENST00000484420.1_1	0.320993	0.338199	0.157786	0.0721861	0.261104	0.123884	0.260526	0.17386	0.0703446	0.746345	0.0752919	0.235895	0	0.0572487	0.140499	0.207697	0.0884294	0.299133	0.318082	0.19264	0.244503	0.114168	0.264622	0.171965	0.273747	0.15048	0.0667312
MSTRG.101.3	0.220808	0.554298	0.0151329	0.0109402	0.0249958	0	0.104079	0.0341663	0	0.300183	0.345212	0.15696	0	0.177227	4.18779	0.0238626	0.0171972	0.383255	0.0267826	0.29202	0.0562803	0.153302	0.0218792	0.0127603	0.741403	0.110376	0.505673
ENST00000438539.5_1	0.29262	0.453614	0.205442	0.137833	0.374364	0.587287	0.308711	0.149427	0.0429571	0.0350591	0.265094	0.263617	0	0.032732	0.488802	0.189681	0.203579	0.382909	0.20688	0.117489	0.0806506	0.133601	0.250555	0.185928	0.121209	0.0969614	0.0407505
ENST00000461667.1_1	0.371215	0.22813	0.541939	0.147339	0.291014	0.282636	0.285538	0.208612	0.252399	1.47657	0.0732583	0.483832	0	0.143381	0.4909	0.444942	0.208623	0.352498	0.289868	0.331954	0.268064	0.108466	0.358664	0.111104	1.35068	0.3741	0.0825132
ENST00000495701.1_1	0.267886	0.167453	0.0910551	0.213143	0.208782	0.0989547	0.24501	0.139315	0.0664285	0.433721	0.106233	0.178946	0	0.111568	0.153329	0.214323	0.126368	0.256216	0.300374	0.121005	0.183752	0.143914	0.208585	0.156274	0.187437	0.0587767	0.0315081
ENST00000494653.5_1	0.412092	0.0740481	0.0251097	0.264294	0.142679	0.0747044	0.487969	0.149758	0.044134	0.186101	0.0564924	0.306144	0	0.063345	0.142943	0.0597074	0.907979	0.165207	0.142725	0.0472713	0.070914	0.0779521	0.0335034	0.0112152	1.01198	0.115819	0.16049
ENST00000428079.5_1	0.0175524	0.0101757	0	0.149922	0.0041599	0	0.0130108	0.00901186	0	0.0280323	0.00800689	0.0359198	0	0.0162602	0.0214005	0.00378364	0	0.0306744	0	0	0.00470317	0.0139999	0	0	0.0601677	0.0038229	0.032583
ENST00000494951.1_1	0.332827	0.0821731	0.126024	0.445354	0.228771	0.27401	0.347711	0.123509	0.268846	0.809056	0.307909	0.303739	0	0.0867845	0.291497	0.149778	0.284892	0.246529	0.209132	0.220499	0.189749	0.257537	0.159285	0.0792487	0.522516	0.224543	0.195916
MSTRG.101.13	0.0588208	0.0571847	0.0667852	0.052395	0.0718956	0	0.0220238	0.0318398	0.0575533	0.125013	0.0160048	0.0645454	0	0.130125	0.0193499	0.126031	0.176934	0.021046	0.170577	0.0329741	0.0307315	0.103867	0.0438034	0.0397655	0.218507	0.0284886	0.0847624
ENST00000338895.7_2	0.294885	0.247481	0.164071	0.0212339	0.155273	0.260495	0.201615	0.277126	0	0.0168878	0.281115	0.153719	0	0.283267	0.0403772	0.526192	0.00333783	0.219805	0.645827	0.152247	0.0992633	0.0168682	0.16027	0.0586496	0.0221384	0.0255806	0.0392587
ENST00000378209.7_2	1.19144	0.191291	0.0279275	1.6487	0.844797	0.665201	0.699192	0.481116	0	6.09163	1.34733	3.21683	0	1.33349	2.16021	0.596737	1.50325	0.475387	0	1.3536	1.8417	0.576798	0.605017	0.0655265	1.26358	2.43646	2.5385
ENST00000468793.5_1	0.473071	0.106147	0.722271	0	0.189563	0.389533	0.223109	0.172482	0	1.40013	0.14685	0.360098	0	0.269584	0.708953	0.425555	0.0646968	0.120116	0.318773	0.389708	0.44614	0.0322508	0.485301	0.055547	0.103893	0.216089	0.91095
ENST00000339350.7_1	0.0601737	0.392984	0.146916	0.0110021	0.0349042	0.0188815	0.0328535	0.0706944	0	0.595013	0.0770198	0.211636	0	0.0261763	0.69072	0.0866125	0	0.029221	0.13356	0.0861579	0.0512087	0.0956642	0.416018	0.272723	0.0229415	0.0487954	0.045768
ENST00000481945.1_1	0.611414	0.144713	0.309131	0.0498661	0.273828	0.256737	0.181824	0.103233	0.145782	2.20111	0.334229	0.439265	0	0.196638	0.697712	0.39513	0.061087	0.168359	0.274049	0.319881	0.331436	0.184144	0.416806	0.108702	0.207961	0.272141	0.345734
ENST00000579705.1	0.144316	0.127638	0.116313	0.106134	0.0831933	0.089569	0.0798953	0.089824	0.23996	0.0944867	0.0730514	0.114144	21.5286	0.0252043	0.135969	0.113904	0.0522532	0.145937	0.14069	0.106302	0.191313	0.0581791	0.250837	0.267692	0.186667	0.0263196	0.125515
ENST00000361605.3_1	9.45404	4.78499	2.99999	6.6557	9.54375	4.15203	9.84635	8.38476	6.71686	27.4567	6.57048	14.5281	0	7.98766	17.1467	2.97256	13.8006	24.7521	5.95092	6.00861	5.22977	7.01868	12.4972	3.43031	10.9751	12.8414	13.7113
ENST00000474140.1_1	1.88103	1.36143	1.10245	2.84754	1.991	4.18654	1.18294	1.02991	2.33144	2.49492	2.92602	2.50512	13.4547	1.03432	1.97372	2.10856	0.518618	1.47845	1.87286	1.59772	1.51055	0.474227	2.64061	0.968059	5.58041	1.58576	4.84342
ENST00000486765.5_1	0.178141	0.0755838	0.21841	0.0806669	0.219901	0.0229695	0.157728	0.0928602	0.0850163	1.20033	0.52158	0.354812	9.18419	0.179864	0.0733913	0.0930836	0.260245	0.269696	0.0913355	0.166352	0.224793	0.114149	0.0619951	0.0454954	0.694745	0.160837	0.15502
ENST00000413332.5_1	0.0406916	0.0220255	0	0	0.126382	0	0.340404	0.102741	0	0.663579	0	0.0614773	0	0.109405	0.0574459	0	0.208038	1.6982	0.403743	0.30694	0.145838	0.0276171	0.0374612	0.00302861	3.24295	0.00141399	0.0723097
ENST00000442673.1_1	0.00985687	0.00359191	0	0	0.0624866	0	0.111728	0	0	1.11744	0.0475403	0.0661481	0	0.0542295	0	0.0011702	0	1.36466	0.242711	0.0628256	0.189693	0	0.0146333	0	1.34092	0	0.0749335
ENST00000439488.1_1	0.231681	0.120892	0.0433687	0	0.256328	0.0610423	0.425747	0.367506	0	0.413722	0.320235	0.216372	0	0.0136549	0.0915916	0.0820489	0.0740348	2.38845	0.470272	0.494432	0.396559	0.0211919	0.278819	0.133999	1.59673	0.189281	0.172625
ENST00000466761.1_1	0	0.00131284	0	0	0	0	0	0	0	0	0	0	0	0	0	0	0.0348792	0	0	0	0	0.014689	0	0	0.305056	0	0
ENST00000378190.7_1	0.513275	0.0314124	0	0.0416214	0.0276937	0	0.00241775	0.0127169	0.297437	0.0496535	0.0605327	0.0194717	0	0.084823	0.413001	0.270807	0.164392	0.000357977	0.0101906	0.00902838	0.0148597	0.458321	0.0669423	0.0111871	0.650914	0.0791362	0.173143
ENST00000378191.4_1	0.405609	0.0710477	0	3.09203	0.0806487	0	0.018122	0.0203608	1.18392	0.5308	0.104558	0.0490136	0	0.258964	1.47549	0.70231	0.0713078	0.0279116	0.0171833	0.0235912	0.0315186	4.14831	0.189763	0.0537744	1.95419	0.0450525	0.657576
ENST00000641426.1_1	0.405513	0.00545714	0	0	0	0	0	0	0	0.0387251	0	0	0	0	0	1.72427	0	0	0	0	0	0	0	0	2.59402	0	0
ENST00000641583.1_1	0.187154	0	0	0	0	0	0	0	0	0	0	0	0	0	0	0.292424	0	0	0	0	0	0	0	0	0	0	0
ENST00000649109.1_1	0.0157974	0	0	0	0	0	0	0	0.11645	0	0	0	0	0	0	0.587212	0	0	0	0	0	0	0	0	0.40798	0	0
ENST00000641860.1_1	0.484458	0.00568962	0	0	0.0292048	0	0	0	0.276986	0.0356936	0	0.00583699	0	0.0034507	0	3.16507	0.0329222	0	0	0	0.00294989	0	0.00343644	0.00421269	0.506299	0.0129392	0
ENST00000564261.1_1	0.469181	0	0	0	0.00492162	0	0	0	0	0	0	0	0	0	0	1.72138	0	0	0.00914303	0	0.00217351	0.00773832	0.00982387	0	0.524535	0.0151669	0
ENST00000460696.1_1	0.486209	0.0718782	0.0307554	0.0666726	0.065911	0.0429081	0.0540728	0.10098	0.0243644	0.477235	0.0142562	0.266279	0	0.0479513	0.288376	0.15217	0	0.0188905	0.0678825	0.114494	0.0421098	0.0584818	0.0631989	0.0335736	0.564789	0.186861	0.281206
ENST00000478423.6_1	0.37484	0.644039	0.426456	0	0.458947	0.108682	0.327552	0.214149	0	0.323148	0	0.0757362	0	0.0267627	0	0.885113	0	0.0986328	0.306678	0.00494652	0.0785613	0.00969289	0.0575516	0.0377943	0.748762	0.39771	0
ENST00000378156.8_2	4.79184	0.560176	0	4.18229	1.49501	0.789301	0.612514	0.76219	0.0128975	7.59725	1.21049	4.25492	0	0.110237	4.67472	0.829713	0	0.224791	0.118813	0.905673	0.677347	0.656246	0.132172	0.0407338	6.81663	2.05855	4.31282
ENST00000378169.7_1	1.42806	0.00471894	0	0.0389965	0.285826	0	0.204249	0.347908	0	0.372177	0.00857666	0.736606	0	0.223078	0.0596363	0.0911627	0	0.00635237	0	0.147483	0.0771471	0.0475009	0.147033	0.00317211	0.617996	0.0476016	0.111754
MSTRG.110.8	0.313052	0.0222279	0	0.635405	0.12984	0.00865449	0.19285	0.00267793	0	0.16444	0.213181	1.2266	0	0.00283616	1.18185	0.052481	0	0.0714638	0.156479	0.148176	0.079383	0.0974812	0	0.00741969	0.315462	0.110631	1.19809
MSTRG.110.10	0.129705	0.0369273	0	0.0243889	0.0153713	0.0877471	0.0121878	0.00678799	0	0.0501626	0.00661135	0.0470579	0	0.0223206	0.0770031	0.037481	0	0.00593595	0.0789866	0.025983	0.00549532	0.0318019	0.0438303	0.00206372	0.464308	0.0132828	0.0318032
MSTRG.110.11	0.0650516	0.00371958	0	0	0.04379	0	0.046647	0	0.0109065	0	0.0656402	0.14504	0	0	0.184239	0	0	0.0480211	0.0246625	0.0117059	0.0133361	0	0	0	0	0	0
ENST00000622020.4_2	0.10497	0	0	0	0	0	0	0	0	0	0	0.102986	0	0	0.0444549	0.018949	0	0.0130467	0	0.00925532	0.00914088	0	0	0.00617887	0.321287	0	0.442572
ENST00000466897.1_1	0.0763199	0.171895	0	0.0734151	0.143343	0	0.057955	0.0354294	0.0238474	0.291943	0.0233765	0.110066	0	0.0808023	0.104754	0.138559	0	0.0193597	0.0912042	0.0954437	0.0291383	0.161473	0.0379766	0.0124764	1.39429	0.0403232	0.0226224
ENST00000585151.1	0.128663	0.0348206	0	0	0	0	0.132192	0	0	0.152874	0	0.0785993	0	0.17735	0.299832	0.0847747	0	0.0498398	0.100572	0.128653	0.0312612	0.101798	0	0.00744239	0.400809	0.101347	0
ENST00000378111.5_1	0.239152	0.00266469	0.0246412	0.546919	0.0605915	0	0.0300307	0	0	0.0869952	0.0406113	0.250761	0	0	0	0.0656307	0	0.550618	0.160976	0.121894	0.242354	0.0144824	0.0868316	0.149196	0	0.0926277	0.695186
ENST00000478098.5_1	0.349261	0.0849148	0.0464288	0.0800515	0.0384854	0.0686911	0.178163	0.128369	0	0.636666	0.0279663	0.406852	0	0.0594407	0.186914	0.0632555	0.0251671	0.0462247	0.200877	0.208428	0.0455563	0.0317964	0.184194	0.00154975	0.0834613	0.216557	0.0740021
ENST00000445501.5_1	0.0917619	0.209467	0	1.60621	0.12785	2.27897	1.13109	0.768826	0	0.29275	0.0701421	0.893392	0	0.0685141	0.131506	0.146894	0	0.174723	1.56456	0.261136	0.044816	0.0974704	2.05487	0.176322	0.805864	1.26614	0.464011
ENST00000341524.5_1	0.855064	0.736849	0.115709	11.2902	0.176544	7.56565	3.04841	0.67105	0	11.335	0.996652	20.6698	0	0.114916	1.9781	0.361564	0.0543412	0.149715	0.467088	1.42344	0.73148	0.149794	6.07034	0.0458034	1.47446	3.22196	2.52028
ENST00000352527.5_1	1.62208	1.39083	0.173193	13.3086	0.313297	1.59348	0.999133	0.896232	0.162404	7.90849	0.516704	13.6642	0	0.314484	0.837238	0.0557545	0.299395	0.0701244	0.818245	1.1516	0.448072	0.172318	9.47053	0.0841166	0.314412	1.4788	1.09677
ENST00000389632.8_1	0.31181	0.0336524	0.0161434	0.0659905	0.0240182	0.141564	0.473779	0.0818226	0	0.223056	0.023054	0.359576	0	0.0540027	0.112165	0.0362197	0.0103732	0.0281718	0.0408676	0.0636669	0.0965678	0.00436857	0.1073	0.00234731	0.378408	0.0293392	0.0152509
ENST00000428161.5_1	0.40175	0.0970322	0.100311	0.034403	0.11136	0.147604	0.180369	0.104059	0	0.328337	0.0162223	0.981222	0	0.0369582	0.155139	0.0421379	0.0108158	0.0998147	0.0675449	0.172864	0.0800389	0.0136649	0.37623	0.0532855	0.21521	0.432204	0.0159016
ENST00000435937.5_1	0.042435	0.039579	0.0566756	0.0661225	0.00636381	0.0567388	0.0993171	0.0484604	0	0.105177	0	0.295927	0	0.0796022	0	0.0126681	0.041576	0.0134544	0.0163822	0.126964	0.0253118	0.0175092	0.0549409	0	0.0689391	0.171833	0.0305629
ENST00000164247.5_1	0.163349	1.47249	0.181121	2.98508	0.455976	0	0.022985	0.00872227	1.03349	0.214672	0.0629916	0.319039	4.29174	0.00828478	0.161503	0.394577	0.365185	0.381294	0.0164007	0.118832	0.147562	2.63804	0.225001	0.526781	1.01369	0.492801	0
ENST00000459822.1_1	0.0147327	0.0814558	0	0	0.0560504	0	0.155167	0.0498726	0	0.0853711	0	0.346408	0	0.105253	0.13457	0.00371464	0.0112489	0.03288	0.141461	0.187871	0.0171195	0.0236867	0.109071	0.00522089	0.0373047	0.31169	0.0661534
ENST00000594544.1	0.119473	0.0234086	0	0.408164	0.0414395	0.35024	0.223997	0.0846539	0	0.162311	0	0.746822	0	0	0	0.0435252	0	0	0.0957761	0.0708479	0.0452312	0	0.264623	0	0	0.118728	0.18866
ENST00000472700.6_1	0.0203728	0.046228	0	0.1847	0.0231911	0	0.0571995	0.0305423	0	0	0	0.593645	0	0	0.0292881	0	0	0	0.136529	0.0730705	0.0203166	0	0.290409	0.016183	0	0.268171	0.0284571
ENST00000378083.7_1	0.285336	0.0227933	0.254325	0.477304	0.0345473	0.0136523	0.076851	0.162659	7.66685	1.24639	0.0393184	0.295115	0	0.0122158	0.0545554	0.0384054	0	0.00290662	0.0705177	0.0998807	0.0521447	0.00947925	0.0510601	0.0122779	0.0165878	0.212861	0.0110309
ENST00000458166.6_1	0.054629	0.0176152	0	0	0.0065751	0.0492738	0.0244387	0	1.35698	0.490949	0.0391086	0.097868	0	0	0	0	0	0.00111124	0	0.0418725	0.012376	0.00760279	0.014391	0	0	0.0574962	0.0265418
ENST00000462676.2_1	0.0857255	0.0890849	0	0.0484059	0.0160789	0	0.103055	0.044469	0	0.307986	0.00591451	0.496709	0	0.0359429	0.0356516	0.00517072	0	0.00255414	0.133856	0.170435	0.0451937	0.0128179	0.227452	0.0164596	0	0.342408	0.067122
ENST00000378161.5_1	0.662103	0.165699	0.158938	0.0529585	0.251002	0.123345	0.191783	0.229359	0.0516075	0.872466	0.0832336	0.360916	0	0.11448	0.217631	0.297902	0.0209143	0.116716	0.181594	0.0992185	0.0735505	0.18877	0.125354	0.0909288	0.897203	0.154633	0.122391
ENST00000489180.6_1	1.72921	1.19657	0.679912	0.126736	0.71315	0.0818152	0.643406	0.635659	0.923433	0.300953	0.276659	0.27321	3.77954	0.331215	0.272668	0.981048	0.279534	1.08008	0.985468	0.56522	0.389148	2.77411	1.12436	0.518463	1.16958	0.025437	0
ENST00000468253.1_1	0.738824	0.104362	0.139228	0.0423319	0.207354	0	0.172258	0.138323	0.041252	1.06053	0.0244053	0.239439	0	0.0411973	0.0823926	0.237632	0	0.0742522	0.199639	0.178116	0.0773827	0.128604	0.0875867	0.038438	0.882703	0.118756	0.273931
ENST00000506941.1_1	0.274479	0.117364	0.0682453	0.0580022	0.153351	0.0497709	0.172183	0.113991	0	0.207587	0.0473214	0.174584	0	0.0296894	0.112892	0.127913	0.0182351	0.134692	0.0853611	0.0852001	0.0811803	0.114774	0.0758145	0.0397526	0.0604729	0.0992278	0.0536191
ENST00000470763.1_1	0.344933	0.150931	0.0174171	0.0523784	0.234558	0.100906	0.150632	0.0549279	0.0306253	0.862313	0.0715793	0.153602	0	0.0589838	0.1752	0.215211	0.0131736	0.0397258	0.272518	0.148922	0.0767576	0.178467	0.0418571	0.0262885	1.96136	0.0849654	0.0193681
ENST00000378097.5_1	1.44468	2.07247	0.573859	24.1683	0.843188	6.12498	4.64198	2.71693	0	0.53202	1.03118	14.8612	0	0.3775	2.11058	0.656761	0.0618543	0.462201	6.17342	3.07715	0.7629	0.948761	7.22828	0.230935	2.05127	18.3963	9.50134
ENST00000493807.1_1	0.0448988	0.0325725	0	0.118076	0.0121977	0	0.18449	0.0726484	0	0.0469541	0.0268231	0.198223	0	0.0302196	0.0945306	0	0	0.0408652	0.320331	0.121547	0.0220931	0.0156332	0.150717	0.00342882	0.123105	0.218486	0.0545766
ENST00000378092.5_1	0.723201	0.144737	0.233308	0.458809	0.0603385	0.0810554	0.271641	0.468373	0	0.0429295	0.0464229	0.255157	0	0.0238347	0.0772158	0.0762494	0.0678791	0.0151497	1.98925	0.132227	0.0950266	0.177984	0.261596	0.0146419	0.0422076	0.236736	0.0623732
ENST00000602612.5_1	1.00471	0.619681	0.174398	0.0813649	0.491801	0.651516	0.574587	0.337511	0.590264	4.16668	0.194957	9.34814	0	0.0571591	0.68872	0.244412	0.066449	0.153224	0.550722	1.08954	0.256366	0.0919707	2.15655	0.0743547	0.893873	3.97716	0.722912
ENST00000481789.1_1	0.47139	0.520389	0.0863453	0.0342959	0.2468	0.192393	0.231196	0.156714	0.100263	0.893297	0.0364478	2.98602	0	0.0215104	0.289281	0.231744	0.0420131	0.0968432	0.219748	0.333456	0.0730398	0.045284	1.00358	0.0344371	0.160905	2.05904	0.229856
ENST00000475121.1_1	0	0.112819	0	0.0585155	0.0378597	0	0	0	0	0.0232693	0	0.00816623	0	0	0.0430974	0.0567256	0	0.011936	0	0.0151141	0.0148288	0.00774745	0	0	0.061008	0.0319827	0.0270468
ENST00000462991.5_2	0	0.00384773	0	0.00743451	0	0	0	0	0	0.0118256	0	0	0	0	0	0.000798078	0	0.000399999	0	0.00398843	0	0.00590597	0	0.000143928	0.418645	0	0.00343635
ENST00000377999.5_1	0	0.0104471	0	0	0	0	0	0	0	0	0	0.00163764	0	0	0	0	0	0	0	0	0	0.00143377	0	0	0.711294	0	0
ENST00000496404.1_1	0	0	0	0	0	0	0	0	0	0	0	0	0	0	0	0.00118276	0	0.000669312	0	0	0	0.0682604	0	0	0	0	0
ENST00000491020.1_1	0	0.0570637	0	0.0463692	0	0	0	0	0	0.0553176	0	0	0	0	0	0.00847752	0	0.00364594	0	0.00784672	0	0.0184178	0	0	0.0966887	0.0040178	0
MSTRG.119.1	12.0805	6.28827	2.08026	22.1996	14.4243	22.9191	41.0715	25.3454	6.81127	40.2775	9.42785	21.6344	0	9.57812	11.3022	2.62017	10.7596	43.521	24.2854	8.78651	9.6918	6.39095	3.61383	1.44307	9.67582	6.70571	29.5953
ENST00000484532.6_3	0.106573	0.242684	0.0355074	0.542477	0.176298	0	0.226971	0.0668104	0.129316	4.55664	0.0133717	0.14123	0	0.145259	0.130278	0.054213	0.0370113	0.160922	0.110696	0.0747001	0.0237359	0.329214	0.166228	0.0508565	4.1913	0.145291	0.0362764
ENST00000462296.5_2	0.451386	0.163005	0	0.165306	0.530109	0.701403	0.356936	0.211494	0	1.33663	0.424762	0.36159	0	0.268126	0.663133	0.417968	0	0.23045	0.277997	0.270795	0.162725	0.014591	0.177538	0.072697	1.59906	0.527521	0.432974
ENST00000463453.1_1	0.119065	0.00978593	0.0144163	0	0.0246362	0.106652	0.232824	0.0649368	0	0.0494254	0	0	0	0.0286693	0	0.0132767	0	0	0.127716	0.0179561	0.0167582	0	0.0362735	0	0	0	0.057449
MSTRG.119.2	3.55857	2.57246	2.12982	20.0316	2.64717	3.59099	5.19382	3.78547	10.6293	4.98445	1.97917	4.90688	37.9433	3.91799	3.56431	1.64395	5.47394	6.11466	0.863808	1.25462	3.54171	6.77016	1.84594	1.989	5.0474	2.16166	11.2353
ENST00000495791.1_1	0.0120176	0.00588156	0	23.3293	0.0136526	0.0199223	0.0123531	0.0183842	0	0	0	0	0	0.0118841	0	0.0603121	0.00729915	0.00242716	0.0472116	0.00601405	0.153961	0.00307395	0.00552799	0.000224735	0.0484123	0.00465299	0.0107314
MSTRG.119.4	0.000711109	0.0049377	0	0.023768	0.00269079	0.250182	0.0286494	0.00619226	0	0	0.00269966	0	0	0.0221915	0	0.248924	0.0336254	0.0290984	0	0.00189655	0.00821662	0.00157344	0	0.0013804	0	0.00547806	0.0439438
MSTRG.119.6	0.0140629	0.00914357	0.00108763	0	0.0816186	0.197273	0.0390999	0.0171178	0	0.0527433	0.00524988	0.0146161	0	0.058392	0.0171797	0.0280887	0.105636	0.0579963	0.00631838	0.00601403	0.0413047	0.0677101	0	0.0103559	0.00921892	0.00869312	0.00408704
MSTRG.119.8	0.269094	0.229797	0.356415	0.563617	0.172003	7.03016	0.401524	0.320836	0.0124827	0.0713135	0.046251	0.42215	0	0.0219776	2.0625	0.132727	0.0394379	1.06348	0.123286	0.0361225	0.0495413	0.81848	0.0881714	0.137723	3.81521	0.198785	0.153939
ENST00000650463.1_1	0.0155302	0.0229396	0	0.0796273	0.113859	0	0.0455944	0.0454009	0	0.272316	0.0802591	0.044661	0	0.0281286	0.0189602	0.0430556	0.260178	0.0326961	0.0552812	0.0489153	0.15215	0.0904369	0.0844973	0.0309728	0.132831	0.0628972	0
MSTRG.122.2	0.00641472	0.00227017	0	0.0639483	0.00615455	0.0365821	0	0	0	0.0847657	0	0	0	0	0	0	0.0970557	0.00165002	0	0	0.00424425	0	0.0511128	0	0	0.00404596	0
ENST00000441724.1_1	0	0.00766377	0	0.0201347	0.0193193	0	0	0	0	0.0800679	0.00738053	0.00840065	0	0	0.0148719	0.0036458	0.118307	0.00157263	0	0.00958945	0.0300968	0	0.0199581	0	0.587787	0.00761886	0
ENST00000429480.2_2	0	0.00460993	0	0	0.00562007	0	0.00390195	0.00613167	0	0.090879	0.0155131	0.00621793	0	0	0	0	0.0781792	0.00327596	0	0.0116773	0.0138592	0	0.0123782	0.00356057	0	0.00619679	0
ENST00000262450.7_1	0.117955	4.03572	0.112326	5.63213	0.158531	0	0.0275844	0.0235513	0.146961	2.7232	0.00563432	0.089847	0.953694	0.0374599	0.244767	0.676885	0.0326235	0.144326	0.29836	0.325547	0.378023	2.30002	0.0494875	0.163075	22.1694	0.416464	1.21827
MSTRG.118.8	45.043	25.4921	13.5429	28.0576	32.1756	51.375	19.4422	13.4981	83.4759	8.79051	29.1709	45.7076	54.0229	6.28367	64.7361	27.0771	13.7667	43.2845	26.4015	24.23	18.7049	7.64806	72.5772	33.8126	42.8155	22.8656	12.9738
ENST00000234875.8_2	57.1062	35.5239	46.0593	159.667	100.878	31.3616	50.416	61.7186	42.1076	40.3369	28.4663	87.1158	360.555	85.2513	347.048	18.5859	23.6998	92.9747	35.6506	36.5419	43.1365	39.407	147.129	29.6314	46.5195	134.914	187.412
MSTRG.118.9	15.5403	18.3025	5.84218	209.032	20.4827	6.17778	4.61034	4.94032	56.2885	304.26	12.5516	14.0425	61.8198	56.3342	100.652	20.0252	1.29608	21.2163	2.17594	13.1365	17.2508	34.1742	35.2514	12.5221	14.6755	86.9805	13.3304
ENST00000480661.1_1	1.11596	2.1715	0.642967	0.151508	2.71436	0.527265	0.324266	0.358214	0.953867	6.79086	1.14252	2.36519	32.3796	1.40914	2.53048	1.59688	1.76138	0.456767	0.808697	0.978875	0.687688	2.09429	4.39013	0.972188	2.11594	2.47105	1.47885
ENST00000497965.5_2	1.26122	9.74491	0.566011	2.01901	2.78688	2.10615	0.606365	2.78697	0.646852	3.57951	3.1297	1.40643	0	0.362421	0.756591	3.50558	0.257638	1.05972	1.93712	1.61379	0.743315	1.28069	1.07749	1.49776	4.91646	1.57693	0.330515
MSTRG.118.13	37.3745	46.098	17.0389	78.938	25.0513	40.3099	39.0759	33.0703	87.7372	14.263	12.08	52.5001	0	18.6902	50.4766	15.0785	11.477	36.2301	32.2931	21.9519	19.3028	11.8448	125.888	31.0746	62.6604	33.1686	25.9407
MSTRG.118.14	41.4431	34.9979	15.4401	106.889	56.7359	30.6287	30.9281	39.3906	43.8506	11.7689	42.794	65.5913	0	41.6491	136.589	15.9009	20.4914	44.9575	24.2292	28.4563	19.7135	12.698	111.219	29.8062	56.3271	106.657	45.8286
ENST00000471204.5_2	0.401615	0.989273	0.0542859	0	0.557441	0	0.106911	0.0384485	0	0.393039	0.501177	0.18521	0	0.180658	1.33753	0.366266	0.0310732	0.235524	0.356795	0.274634	0.00454013	0.0523445	0.718082	0.0895254	0.253082	0.251042	2.01012
ENST00000465387.5_2	70.7984	20.8339	25.788	57.082	92.1749	44.8103	51.2246	61.8751	69.2159	194.099	21.5434	96.0587	0	71.9398	200.724	20.9578	29.7441	58.0694	43.2397	48.7347	30.1965	16.9275	166.129	44.4797	41.0812	79.1763	156.309
ENST00000465335.1_2	2.03375	0.548973	0.00333327	0	0.181364	0.0351978	0.191843	0.231956	0	2.78928	0	0.17657	0	2.71707	0.127741	1.03444	0	0.94599	0.203887	0.553841	0.494113	1.39337	0.183414	0.176145	2.16224	0.144465	3.24209
ENST00000455744.1_1	1.70922	0.684018	0.266277	0	0.711906	0.975667	0.651751	0.406456	1.02279	2.26075	1.03173	0.566867	0	0.337984	0.163007	1.1404	0.0549947	0.477449	0.73758	0.641411	0.378935	0.104222	0.425515	0.656695	0.364757	0.57227	0.687261
ENST00000466994.5_1	0.790796	0.324416	0.396725	0.124827	0.928772	4.98282	1.9857	1.234	0	1.31897	0.591832	0.420046	0	0.638439	0.301734	0.606142	0.160841	0.437838	2.24726	0.372043	0.188133	0.427902	0.167122	0.202084	0	0.140561	1.55782
ENST00000484435.1_1	0.896694	0.180229	0.488655	0	2.10965	6.33598	3.01019	2.50112	0.373468	6.3399	0.373404	0.571785	0	1.35697	0.245243	1.73771	1.13839	0.17814	5.95616	1.03727	0.540987	0.260473	0.1018	0.226734	0.426208	0.477461	0.921138
ENST00000377939.4_1	3.37141	2.41703	2.20463	0.252762	6.0244	29.9346	11.2301	10.7998	3.19215	12.0851	1.8899	2.12009	10.6875	3.59706	1.55263	3.85154	2.02836	1.38791	17.6715	1.96848	1.14935	1.36033	1.43016	1.48543	0.949568	2.06676	6.15308
ENST00000485539.5_1	0.959806	0.749208	0.145216	0	2.47511	5.92468	2.64055	2.52085	0.205064	3.4681	0.4378	0.517088	0	1.21366	0.250335	1.70331	0.683874	0.28997	3.9113	0.979847	0.372338	0.543323	0.116145	0.335492	0.316905	0.194228	0.886194
ENST00000496676.5_1	1.39563	2.63292	1.04746	0.0940844	3.58773	17.1799	2.82551	3.36219	0.64179	6.36406	0.967132	0.802496	0	0.644437	0.924899	3.36141	0.588312	0.45008	3.91225	1.0283	0.821569	0.387202	0.646861	1.24384	0.944683	1.10414	0.887141
ENST00000496329.1_1	0.82957	0.666287	0.373285	0	1.09224	3.23196	1.49126	1.19677	0	1.60872	0.490328	0.380624	49.6605	0.785455	0.322738	1.04257	0.346315	0.336684	1.99898	0.506096	0.353593	0.203166	0.377008	0.22778	0.290882	0.108166	0.386872
ENST00000492476.1_1	0.491169	0.211612	0.0292471	0	0.489368	0.250687	0.189411	0.160966	0.332143	0.290438	0.0748286	0.284527	0	0.0747702	0.129795	0.444925	0.267622	0.14638	0.505916	0.280421	0.0572425	0.0128934	0.14703	0.172898	0.0507651	0.0645056	0.0450116
ENST00000483336.1_1	1.06438	3.23891	0	0	4.41713	1.7217	1.00803	1.14713	0	4.14604	0.101747	0.417456	0	0.239843	0.241384	2.74983	0.583583	0.281693	1.07793	0.732007	0.443118	0.0324379	0.09457	1.47306	0.127717	1.91006	1.34633
ENST00000343813.9_1	9.27893	7.04581	4.84875	21.7744	9.32983	9.47194	7.13724	9.45737	8.87045	11.0203	3.26953	7.86814	1.91533	4.38667	9.57921	3.11022	4.94921	20.784	9.34148	3.98007	3.05016	4.51102	2.67808	2.98979	6.4444	9.49419	12.0393
MSTRG.119.7	0.228248	0.284426	0	0.699927	0.311156	2.76388	0.410809	0.170908	0.387845	0.289248	0.254236	0.231145	0	0.117734	0.347145	0.0830509	0.703287	0.353525	0.184987	0.708236	0.0599492	0.027256	0.553941	0.0109902	0.684592	0.0297251	0.367922
ENST00000489498.5_1	1.48038	1.84187	0.287515	1.6075	2.16123	18.4162	0.74233	0.65637	4.50615	0.130868	0.264697	0.980765	0	2.10449	1.35507	0.161877	3.99675	0.975106	1.93391	0.600901	0.63746	0.591573	0.212866	0.238178	2.91645	0.503694	1.57378
ENST00000474756.1_1	1.1995	0.443398	0.25421	0.511951	0.650237	0.115605	0.307133	0.504559	0	1.21078	0.13304	1.02838	0	3.86037	0.802886	0.0976603	6.69272	0.399097	0.450016	0.337279	0.140915	1.08672	0.0642575	0.277253	0.891538	0.514151	5.49235
ENST00000377893.2_1	15.2677	1.16578	1.3233	2.2597	4.24393	1.38333	4.00837	3.48282	0.47356	21.6661	2.80496	5.02161	17.0347	5.58663	13.6249	0.563635	2.50371	1.20698	7.86076	5.00683	6.27832	7.0338	2.74336	1.14453	4.04608	4.51554	15.8392
ENST00000377842.7_1	0.353228	0.503935	1.50314	0.765898	2.75808	1.33006	0.386835	0.626373	0.870752	0.116026	0.344299	2.45812	0	0	1.51552	0.193019	0.288628	0.125462	0.0900054	1.81693	1.68988	0.226954	5.8046	0.125276	0.171112	1.33615	0.859739
ENST00000377845.7_1	0.318863	0.00718247	0.375907	0	0.0763554	0	0.274243	0.287904	48.1243	11.6415	3.61049	0.00322201	0	0.0224686	0	0.341877	0	0.0214456	0.0114401	12.9143	18.4019	0.00305678	1.27915	0.133001	0.26478	1.59079	0.1494
ENST00000377855.6_1	0.911243	1.20871	0.865442	29.4373	9.35737	0	10.7313	13.6515	0	0.146422	0.00440238	11.8983	0	1.39965	1.49425	0.0326237	1.55025	2.13059	0.92436	1.79398	0.75945	0.182174	0.0370925	0.989606	1.33352	0.659017	1.63026
ENST00000377860.8_1	0.0731819	0	0	0.0264279	0.0025901	0	0.173539	0.0457691	0	0.430882	0	0.0179825	0	0	0.00542597	0	0	0.137631	0.00654765	0	0.0239216	0	0.0112201	0	0	0	0
ENST00000418124.5_1	0.06226	1.15404	0.128686	2.95457	0.00553188	0.267325	0.202224	0.20736	0.0372604	0.00506829	0.194012	0.148749	10.6392	0.0124037	0.00468012	0.560114	0.0120208	0.707193	0.807051	0.149277	0.29175	0.0219372	0.0366975	0.284213	0	0.00290893	0.00589107
ENST00000473466.2_2	0.0623651	0.0563516	0	0	0.190831	0	0.265642	0.00965069	0	0	0.00465393	0.00906711	0	0	0.0839186	0	0.0838225	0	0	0.217204	0.12352	0	0	0.0215402	0	0.0191399	0
ENST00000481175.1_1	0.0115173	0.0151525	0	0.0441995	0.0483429	0.037927	0.0142096	0.00535421	0	0.158188	0	0.00821246	0	0.040781	0	0	0.0402496	0.0164149	0.0207429	0.258614	0.0473517	0.0468161	0.00243332	0.0145876	0	0.080941	0.183868
ENST00000545482.5_1	5.92262	2.07519	1.74202	9.99051	10.6432	0.957716	6.15833	8.61463	1.94978	10.6411	4.22716	6.42984	0	1.41213	10.4186	0.560279	2.02019	2.43559	1.62171	5.61053	1.66016	5.12719	5.12256	3.65421	26.6646	4.39197	22.0005
ENST00000607670.1_2	0.0682179	0.0911207	0.0335536	0	0.0305316	0	0.0316503	0.0221332	0	0	0.0146652	0.0454392	0	0	0.0384873	0.0948226	0	0.0422441	0.0389111	0.0437883	0.0189792	0.0572423	0.126358	0.0594221	0.269712	0.0205183	0
ENST00000636330.1_2	0.13839	0.5334	0.00752721	0.412305	5.05451	0	0.0313305	0.0369587	1.19174	4.45464	0.49263	0.513903	0	0.0282631	0.059991	0.0301297	0.0911374	0.00337847	0.0171745	0.850758	0.599943	0.0756175	0.0423608	0.534197	7.89734	0.92047	0.167963
ENST00000377828.5_2	0	0	0	0	0.182557	0	0	0	0	19.3024	0	0.0154925	0	0	0	0	0	0	0	0.289738	0.820245	0	0	0	24.8061	0.330622	0
ENST00000585139.1	0	0	0	0	0.157998	0	0	0	1.02279	0	0	0	0	0	0	0	0	0	0.123141	0.0364489	0	0	0	0	0	0.138347	0
ENST00000633651.1_1	0	0	0	0	0.0518706	0	0	0	0	0	0	0	0	0	0	0	0	0	0	0	0.0012048	0	0	0	0.0597392	0	0
ENST00000632142.1_1	0	0	0	0	0.08418	0	0	0	0	0.0233106	0	0.0278179	0	0	0	0	0	0	0	0.0158279	0.00123257	0	0	0.00824596	0.366697	0.0101793	0
ENST00000418286.1_3	0	0	0	0	0.273185	0	0	0	0	0	0	0.0306036	0	0	0	0	0	0	0	0.0677897	0.000424402	0	0	0.0020903	0.462961	0.131866	0.0186587
ENST00000419034.1_1	0	0.0565039	0.0544869	0	0.866858	0	0	0	0.275366	0.224738	0.0213973	0.11453	0	0.0217266	0.0366012	0.0355349	0	0	0	0.159086	0.0499148	0.0374129	0.0166471	0.126706	3.0087	0.135526	0
ENST00000632803.1_1	0	0.00693816	0	0.269888	0.497509	0	0	0	0	0.241478	0.0471431	0.00941617	0	0	0	0	0	0	0	0.0837162	0.0131402	0	0	0.0266248	1.26623	0.0472413	0
ENST00000632593.1_2	0	0	0	0.126429	0.0683198	0	0	0	0	0.150828	0.0298082	0	0	0	0	0	0	0	0	0.00550975	0.0150985	0	0	0.0166368	0.131815	0.021941	0
ENST00000416731.5_1	0.0127939	0.0343804	0	0	0.551299	0	0.00350853	0	0.266999	0.544772	0.034696	0.0233378	0	0.0315996	0	0	0	0	0.0113137	0.267626	0.293086	0.003023	0.00906395	0.0590427	0.14283	0.214238	0.116088
ENST00000461727.6_2	0	0.1179	0	0.502659	0.606433	0	0	0	0.489836	16.091	2.67285	0.072338	0	0	0	0	0	0	0	1.64742	2.6103	0	0	0.106502	2.33449	0.0797806	0
ENST00000475228.6_4	0	0.167853	0	0.34162	2.17026	0	0	0.0280572	0.628821	21.6453	5.05462	0.0287909	0	0	0	0	0	0	0	1.87869	2.18732	0	0	0.256445	1.06852	0.226737	0
ENST00000478323.1_2	0	0.0398116	0	0.0903313	0.0918214	0	0	0.0230001	0	0.862109	0.0736973	0.0135938	0	0	0	0	0	0	0	0.0501024	0.0534319	0	0	0.0118443	0.0941791	0.00782703	0
ENST00000633239.1_1	0	0.299347	0	0	4.12788	0	0	0	0	56.6483	0	0.00715463	0	0	0.0082991	0	0	0	0	0	2.39777	0.0141386	0.0486272	0.581314	25.1173	1.11004	0.157948
ENST00000475479.2_2	0.00942653	0.0498925	0	0	0.303362	0	0	0	0.190638	15.1957	2.87602	0.0314713	0	0	0	0	0	0	0	0.139536	0.725399	0.00863374	0	0.037265	0.271949	0.0683207	0.0602818
ENST00000636644.1_3	0.0171766	0.00478556	0.451357	0	0.0928586	0	0.0201929	0	6.04085	16.8206	28.0833	0	0	0	0	0	0	0	0	12.2018	15.0157	0.00804652	0	0.0315869	0.633631	0.0492665	0
ENST00000434576.2_4	0	0.566086	0.161004	2.92107	2.21525	0	0	0.0042706	4.01106	4.52318	1.45263	0.255797	0	0.0373371	0	0.00472771	0	0	0.0438717	1.04432	1.52152	0.0292992	0.212876	0.593526	4.15296	0.984106	0
ENST00000477679.2_2	0.0888799	0.762161	0.822067	5.05524	4.47629	0	0	0	11.8231	34.2684	31.6964	0.810886	0	0	0	0.0392466	0.0317859	0.00347833	0	16.3432	19.6742	0.11999	0.0785726	1.03707	3.6894	2.10043	0.109042
ENST00000468561.2_2	0.0029929	0.0827833	0	0	1.10265	0	0	0.00965246	4.24047	0.855261	3.22703	0.0474926	0	0	0	0.0107679	0	0	0	2.05219	1.71109	0	0.0690643	0.377792	0.365033	0.841234	0
ENST00000647810.1_1	0.586229	2.78021	1.30579	0.710995	3.65343	0.442319	0.834292	1.61495	0.588928	11.8536	0.940471	1.01237	0	0.170059	1.43342	1.646	0.0726462	0.307039	0.50572	4.82656	3.67782	0.45044	12.2477	0.798665	0.37064	1.32891	0.246475
ENST00000356876.7_1	0.615171	3.36208	0.00238966	0.0195513	4.49904	1.42602	0.389809	1.40741	0.514419	0.0310991	0.0631891	1.11438	0	0.806365	1.30793	0.540644	0.0835096	0.177664	0.949285	0.875973	1.19867	0.245916	6.99994	2.63858	0.142689	4.01415	0.813323
ENST00000377782.7_1	0.00429467	0.0239047	0	0	0	0	0.00639403	0.00465973	0	0.0841785	0	0.0181282	0	0.0487034	0	0.00205212	0	0	0	0.00387334	0.00343943	0	0.216149	0.021504	0.0401275	0.042414	0
ENST00000480393.5_1	0.640668	7.0279	0.0566739	0.0184494	5.43287	0.569921	0.651994	0.910692	0.377553	0.102712	0.113412	0.718829	0	0.651036	0.730199	1.20411	0	0.357677	0.357714	1.45234	0.855654	0.207629	11.274	2.84512	0.653998	5.58733	1.27061
ENST00000351959.9_1	0.325957	0.277965	0	0	0.64331	0	0	0.11018	0	0	0	0	0	0	0	0	0	0.00975924	0	3.21539	1.69441	0	2.64777	0.180429	0	3.60339	0
ENST00000348333.7_1	0.00630968	0.124335	0	0	0.0582248	0	0.0196429	0.0475248	0	1.09474	0	0.171089	0	0	0.171563	0.0304767	0	0	0	0.336246	0.463085	0	0.0922359	0.044044	0	0.270876	0
ENST00000351748.7_1	0	0.148161	0	0	0.0523475	0	0	0	0.0750124	0	0	0.00357404	0	0	0	0	0	0.00300613	0	0.0127804	0.122202	0	0	0.0435075	0	0.0194025	0
ENST00000414040.6_1	0.355709	1.3502	0.108062	0.317897	1.17929	0.335733	0.150112	0.435976	0	5.83454	0	0.530678	0	0.0338434	0.749024	0.220582	0	0.013977	0.192531	2.761	1.07824	0.0323765	0.750875	0.493867	0	1.28307	0.350388
ENST00000502588.5_1	0	0.0315448	0.0120462	0	0.01126	0	0	0	0	0	0	0	0	0	0	0	0	0	0	0.0328398	0.00502835	0	0.0147704	0	0	0.0288678	0
ENST00000502730.5_1	0.0237127	0	0	0	0.0319847	0	0	0	0	0	0	0	0	0	0	0	0	0	0	0.0112935	0.0449111	0	0.0253133	0.0193086	0	0.017456	0
ENST00000510563.5_1	0.249604	0.182669	0.62929	0	0.0937356	0	0	0	0	0	0	0.0600932	0	0	0.164091	0.0389828	0	0.0147298	0	0.183515	0.00476144	0	0.0131636	0.00232088	0	0.0339928	0.135452
ENST00000475730.5_1	0.222168	0.647942	0	0.730269	1.77406	0.328519	0.182859	0.194588	0.452861	7.78797	0.288515	0.205129	0	0.383866	0.197862	0.0837043	0.185684	0.0690705	0.487197	0.921506	0.770702	0.499101	0.276697	0.378973	3.47371	0.866552	0.214799
ENST00000469691.5_1	0.424963	0.363817	0.064769	0	0.887917	0.318757	0.171805	0.111475	0	1.5921	0	0.0426529	0	0.0952066	0.250553	0.481092	0.0129763	0.00777251	0.136922	0.321359	0.356681	0.0437184	1.17073	0.232464	0.172132	0.138075	0.0381559
ENST00000481401.5_1	0.0428623	0.257724	0	0	0.444054	0.118009	0.124771	0.106899	0.0268035	0.0765641	0	0.0517146	0	0.0697891	0.250733	0.135655	0	0.0224249	0.0390051	0.220238	0.0432979	0.0327752	0.282911	0.140426	0	0.0772352	0.101707
ENST00000461703.6_1	0	0	0	0	0	0	0.0155423	0.0606234	0	0	0	0	0	0	0	0	0	0	0	0	0	0	0.0056616	0	0	0	0
ENST00000515145.1_1	0.0215465	0.0326108	0	0	0.0101494	0	0.0395735	0.0472567	0	0.0336244	0	0.0277021	0	0	0.0657136	0.0238638	0	0.00497213	0	0.0427297	0.0203983	0	0.0334093	0.0155339	0	0.0352922	0
ENST00000400913.5_1	0.176887	0.0360105	0	0.640395	0.222448	0	0.162819	0.0458408	0	0.915096	0.0154774	0.00290234	0	0.111093	0.19619	0.00839323	0.0442486	0.0878376	0.0104718	0.136061	0.028871	0.208727	0.0424462	0.0111715	0	0.0370962	0
ENST00000340850.9_1	0.173143	0.130316	0.0112081	0.0841432	2.19873	0	0.0377007	0.0744598	0	0.694304	0.0145649	0.127806	0	0.0921919	0.0719338	0.159559	0.00220445	0.000363481	0.104317	0.26118	0.097816	0.0213527	0.0281359	0.0952542	0	0.0283738	0
ENST00000537245.5_1	0.0117783	0.0228887	0.0350272	0	0.00661409	0	0.0138658	0.0285171	0	0.0301666	0	0.00461316	0	0.0513598	0.00566366	0	0.0108406	0.00551504	0.00499528	0.00381587	0.00518693	0.304439	0.073224	0.0026138	0	0.000934991	0
ENST00000377725.5_1	0.108735	0.0306358	0	1.6412	3.03532	0	0.0102044	0	0	0	0.0359334	0.0363147	0	0.0720279	0.0420424	0.0397603	0	0	0	0.285734	0.42199	0.0791307	1.02742	0.0602208	0	0.213518	0.135932
ENST00000377728.7_1	0	0.00924159	0	0	8.34828	0.0235561	0.0122335	0.438989	0	0.0109165	0.00426879	0.00555496	0	0.00468391	0.337446	0.00518471	0.791129	0.000484404	0.0114349	0.00781388	0.0330612	0.00363463	0.0298426	0.166428	0.0190808	0.000792885	0
ENST00000377732.5_1	3.06986	8.3032	0.567181	0.581413	5.78266	2.84223	3.80547	4.20377	0	5.55943	0.18083	1.90983	0	1.17152	1.58385	1.00227	0.228628	0.181161	2.88241	0.393533	0.454847	0.411298	11.3053	0.38854	2.23184	1.59936	0.240236
ENST00000400915.7_1	0.822272	3.6276	0.295775	7.34198	1.63355	3.56056	3.23487	1.53278	0	2.23327	0.00109267	0.121492	0	2.49018	9.0892	0.212913	0.205237	0.0450489	3.10437	0.254622	0.196186	0.573302	1.78246	0.0446811	2.06053	0.552284	4.46002
ENST00000377740.4_1	0.0903877	0.756178	0.0321212	1.48077	1.36412	0.255724	0.0762764	0.21051	0.780489	0	0	0.166863	0	1.06979	0.028951	0.084384	0	0.336075	0.00692206	0.722499	0.42025	0.488286	1.58267	0.167938	0	0.35344	0.456291
ENST00000639593.1_1	0.0222852	0.186197	0	0	0	0	0	0.0724054	0	0	0	0	0	0.197486	0.0578106	0	0.0494952	0	0.155222	0.0142576	0.0112648	0.290684	0.0355602	0	0	0.0137432	0.145538
ENST00000645284.1_1	0.0741343	0.26183	0.174719	0.64663	0.807482	0	0.0135516	0.0308449	7.0485	0	2.46881	0.215659	0	0.0361634	0.037588	0.0506551	0.0478685	0.00848248	0.0570253	0.936425	1.81403	0	0.48983	0.263672	1.18268	0.156241	0
ENST00000473343.5_1	0.981288	4.59934	1.40031	0.0159025	5.48752	1.11895	0.753943	0.809013	0.123974	0.0442665	0.14413	0.738367	0	0.924391	1.11753	1.92124	0.230839	0.34835	0.808877	0.896002	0.850843	0.533302	9.11832	1.28206	1.01137	8.97137	0.455724
ENST00000513135.5_1	0.911095	0.994767	0.250957	0.707484	2.20326	2.34943	0.799629	0.607354	0.909251	13.6449	0.12515	0.410341	10.8004	0.822585	0.972806	0.362539	0.253003	0.335545	0.628238	2.01073	1.35224	0.709039	1.43085	0.321969	1.25034	2.8338	0.419244
ENST00000485036.5_1	0.140404	2.15564	0.0247951	0	1.87579	0.273339	0.124545	0.395036	0	0.0507892	0	0.2574	0	0.675652	1.101	0.0334243	0.223118	0.0971813	0.00428138	0.223168	0.131195	0.284793	5.73331	0.281535	0	1.11122	0.101202
ENST00000453260.6_1	0.629002	2.08022	1.18245	0.592394	3.07845	2.03438	0.690927	0.615022	1.3195	8.91808	0.17515	0.817922	0	0.268024	0.499219	1.28246	0	0.208407	0.415842	2.28122	1.32679	0.283038	1.6532	0.937998	0.735272	1.09651	0.325969
ENST00000453341.1_1	0.516733	0.229334	0.00632287	0.413266	1.0449	2.14035	0.538666	0.240895	0.0671205	7.25833	0.00420793	0.316355	0	0.237109	0.355654	0.169575	0.139632	0.0947008	0.38261	1.29328	0.845648	0.136791	0.267411	0.106104	0.323152	1.04705	0.095509
ENST00000377748.5_1	0.579612	1.60974	0.735565	0.602	0.695141	0.498685	0.107074	0	0.102423	1.25912	0.239468	0.307704	17.6512	0.744922	0.410764	0.47047	0.756793	1.03353	0.859494	0.144037	0.219197	1.87626	0.0788499	0.591523	0.429782	0.178578	0
ENST00000535355.5_1	1.53759	0.168767	0	1.29446	0.568398	1.47101	1.40087	1.34197	0	1.90042	0.0390867	1.54879	0	0.749104	1.11398	0.443291	0.0219979	0.2806	1.06919	0.966696	0.571762	0.393794	0.580509	0.106862	0	0.37498	1.44567
ENST00000489097.5_1	0.509301	0.37599	0.212417	0.0984356	1.48838	0.454382	0.399363	0.397927	0	1.38831	0.109211	0.571738	0	0.346401	0.319569	0.197728	0.0360689	0.148657	0.268338	1.63259	0.280163	0.389992	0.824534	0.0953449	0.0864633	0.206104	0.409487
MSTRG.136.28	1.07988	1.25032	0.496224	0.378135	3.87394	1.85644	1.08971	1.09344	0.22906	8.43287	0.11498	0.900178	0	1.19795	1.18266	0.491721	0.449484	0.34815	0.779789	2.25831	1.14062	0.514502	1.63862	0.622259	0.809794	0.418713	1.0534
ENST00000487949.4_1	0.444138	0.679025	0.121951	0.474389	1.26073	0.250502	0.394987	0.501994	0.734918	2.4137	0.177392	0.619578	0	0.371621	0.387577	0.350202	0.315952	0.410225	0.227238	1.74129	0.890602	0.144593	3.17726	0.54843	0.0760917	0.160392	0.29236
MSTRG.123.1	0.224925	0.183832	0.0792161	0	0.492543	0.0110993	0.250689	0.103017	0.601351	0	0.048852	0.283062	5.20324	0	0.024253	0.705305	0	1.06077	0.436485	0.209545	0.070847	0.0812983	1.05053	0.130429	0.159608	1.61674	0
ENST00000464383.1_1	0.221478	0.195546	0.227624	0.534802	0.28924	0.17243	0.303812	0.192204	0.0385842	0.991941	0.161321	0.331364	0	0.248335	0.500264	0.253032	0.513797	0.310559	0.444718	0.174972	0.0934248	0.298239	0.244496	0.0599139	1.99368	0.197212	0.0732045
ENST00000517213.1	0.0178226	0.200807	0	0	0.464377	0.176789	0.147912	0.184346	0	0.236886	0	0.088601	0	0.221162	0.477426	0.502261	0.0936396	0.0148312	0.929587	0.289466	0.0970432	0.118306	0.146335	0.0144154	0.508444	0.318708	0
ENST00000456162.2_1	0.411536	0.374787	0.352961	0	0.382193	0.0978734	0.467432	0.261279	0	0.950792	0.345776	0.468403	29.3505	0.578327	0.716707	1.02604	0.735596	0.311769	0.658791	0.404621	0.308299	0.576762	0.616486	0.109976	0.570536	0.431674	0.152433
ENST00000464665.1_1	0.0229731	0.0108566	0	0	0.0137466	0	0.0300967	0	0	0	0.00527364	0.0132753	0	0.0896011	0	0	0.0678459	0.00896925	0	0.0137759	0	0.080003	0	0.00752012	0	0.0641286	0
ENST00000377705.5_1	3.68124	3.05905	1.67601	4.69755	3.90458	5.53687	4.7475	2.94423	3.68079	10.8139	3.30156	4.00764	7.08049	8.15339	9.19788	3.08661	4.73931	9.32122	3.33746	3.14903	2.27275	4.67866	5.51339	1.58926	8.50234	5.64175	4.86092
ENST00000462798.1_1	0.369817	0.194554	0.0896974	0.345548	0.260899	0.194861	0.251656	0.134134	0.255738	0.738817	0.213183	0.301421	0	0.173101	0.425438	0.188496	0.308318	0.331565	0.17592	0.224287	0.131471	0.201148	0.260959	0.117099	0.293633	0.360912	0.132116
ENST00000460777.1_1	0.362017	0.194638	0.0948476	0.155919	0.361625	0.190781	0.396887	0.199967	0.158145	0.832851	0.244212	0.313879	0	0.290854	0.489363	0.495714	0.228671	0.222521	0.381309	0.25125	0.212888	0.138288	0.236882	0.0421043	0.274229	0.278577	0.138294
ENST00000377674.8_1	2.22081	6.21161	3.50868	3.90737	1.3925	0.805861	0.634418	0.939297	0.702526	5.90561	2.07277	3.13572	18.2895	2.22081	4.84324	1.95572	0.126453	2.25583	0.958493	0.735671	1.46914	3.02829	2.81672	1.33714	5.79321	6.68743	4.83835
ENST00000488936.1_1	0.457192	0.0245865	0	0	0.0345995	0	0	0	0	0	0.166201	0.239215	0	0.456878	0.767473	0	0	0	0.196898	0.118994	0.0511503	0.420222	0.0765167	0.0193857	0	0	2.1656
ENST00000466813.1_1	0.0300793	1.06048	0.579394	0	0.248192	0.146265	0.121757	0.0582735	0	1.93595	0	0.248975	0	0	0.120068	1.20632	0	0	0	0.0405088	0.0469388	0	0.237988	0.122587	0	0.938226	2.87157
MSTRG.129.1	2.74822	3.52058	2.57341	3.24413	4.40438	3.01881	2.56212	4.30036	2.21998	8.72081	3.18308	6.03133	4.01192	1.78911	9.38821	6.10253	1.80582	3.30088	2.04571	2.09884	1.48778	0.461767	6.65682	1.7314	8.52343	12.7298	5.28486
MSTRG.129.2	2.27406	1.69069	3.59225	0.425555	2.79591	0	1.48093	1.99366	2.0449	5.03011	1.64494	4.31236	0	1.63353	5.38721	2.18731	0.65049	1.91096	1.83774	2.53307	1.08288	0.85681	3.21509	0.959211	7.95568	1.04391	2.15012
ENST00000319084.9_1	0.133509	0.0443183	0.0498294	0.0314869	0.12586	0	0.747178	0.0715453	0.0306837	0.0500844	0.0328416	0.130397	0	0.0161171	0.14778	0.315372	0.0197981	0.165683	0.115358	0.12623	0.0404097	0.0208443	0.0683117	0.0785929	0.0984844	0.0195873	0.0145538
ENST00000435905.5_1	0.539047	0.129497	0.24982	0.250701	0.217702	0.134452	0.516389	0.173485	0.0305382	1.19633	1.08761	1.31612	0	0.360815	0.931582	0.0950265	0.0492606	0.566971	0.718334	0.308225	0.236792	0.0207455	0.0758323	0.0179799	2.3851	0.415953	3.05629
ENST00000482360.5_1	2.17516	10.8301	3.65704	0.186336	2.87076	1.0867	0.66197	1.1738	0.583657	8.12964	2.09554	3.70033	7.40687	1.2147	3.25492	5.67688	0.417716	0.865145	0.93798	1.60791	1.49325	0.854605	6.76922	2.07849	1.86982	7.52403	3.13749
ENST00000498342.5_1	0.667453	1.58407	0.537081	0.0940385	0.840457	0.454863	0.270225	0.377634	0.0654568	1.57595	0.318605	0.940743	0	0.388564	0.817702	1.06502	0.0878193	0.400354	0.611726	0.463578	0.338856	0.266025	1.08214	0.468401	0.466055	1.33245	0.825856
ENST00000466941.1_1	0.256545	0.558587	0.365167	0.0632146	0.162716	0	0.119506	0.125376	0.061602	0.025138	0.051574	0.177015	0	0.0323575	0.112116	0.399364	0.0774391	0.227781	0.452811	0.140624	0.668737	0.0999792	0.806147	0.449183	0.173818	0.420747	0.0584376
ENST00000467612.5_1	0.0913137	0.00977032	0	0	0	0	0	0	0	0.202631	0	0	0	0	0	0	0.169621	0	0	0	0	0	0	0.00464222	1.96879	0.0227572	0
ENST00000610898.1_1	0.109449	0.0159957	0	0	0.0745428	0.117783	0.23268	0.0548119	0	0.182506	0.0515285	0.0326755	0	0.257212	0.182078	0.00819501	0.240846	0.832805	0.416511	0.0280327	0.0071463	0.0810196	0.00836005	0.0169845	0.318998	0.0465601	0.251417
ENST00000496707.5_3	0.0993984	0.00742257	0.0614243	0	0.076374	0.0238151	0.122543	0.0129962	0	0.0478659	0	0.385649	0	0.0185098	0.0148177	0.0588484	0	0.190286	0.0594703	0.0246667	0.012113	0.0106245	0.0159867	0.00527322	0.0836639	0.0746581	0.0927272
ENST00000495385.1_1	0.382669	0.833134	0	0	0.29287	0	0.358268	0.0732425	0	0.24057	0.0515356	0	0	0	0	0	0	0.0617885	0	0	0.0771195	0	0	0.0264734	1.75028	0.420426	0.810909
ENST00000377658.8_1	29.5671	4.69505	5.59698	12.0023	19.9273	13.8078	30.9482	16.8323	5.28013	7.32358	7.70618	17.6451	7.64421	13.4652	40.383	2.7426	2.59308	136.096	35.883	4.52267	2.56819	3.4417	4.97041	3.38135	4.39885	6.50236	79.3087
ENST00000377663.3_1	5.19707	1.94475	3.95565	0.854429	4.13681	6.34875	4.27671	2.0128	1.67837	2.32141	2.16693	3.87063	23.1734	1.20498	6.1827	2.61377	0.164386	5.28007	7.80883	1.36423	0.610638	1.74112	1.04667	1.3638	10.6547	2.98295	5.71661
ENST00000463043.1_1	0.200888	0.122193	0	0.0495671	0.134527	0.114486	0.494858	0.0246189	0	0.0985544	0.0302819	0.515084	0	0.0786204	1.22651	0	0	0.322378	0.352223	0.0497242	0.101484	0.00656268	0.0265911	0.00549993	1.04776	0.00863939	1.26009
ENST00000377648.4_1	10.4465	5.1452	3.39875	24.1882	10.7775	4.17293	5.59926	5.23135	4.36006	17.4724	3.60728	7.06583	27.7843	6.74303	20.1479	3.73224	4.78537	8.21718	3.97068	3.43982	2.37424	3.64027	4.86098	2.64999	68.2931	9.84099	24.124
ENST00000484669.6_1	0.00626154	0.0199552	0	0	0	0	0	0.103711	0	0	0	0	0	0	0	0	0	0	0	0	0	0	0.0473455	0	0	0.0318878	0
ENST00000465508.5_1	0.341879	1.84914	0.505453	0.0764254	1.13969	0.750123	0.313108	0.410143	0.541303	2.20896	0.345247	0.509029	0	0.401346	0.518293	1.32424	0.536632	0.617059	0.494133	1.38367	0.789883	0.191289	1.74282	0.934753	1.2645	0.870226	1.05577
ENST00000451196.5_1	0.262287	0.491357	0	0.219271	0.457575	0.250872	0.610822	0.754755	0	0.494108	0.859352	0.697354	0	0.0449583	0.503871	0.0867651	0.628082	2.80224	0.998313	1.68395	0.529882	0.0677402	0.284635	0.158091	0.609631	0.482025	0.968463
ENST00000294401.11_1	1.32198	1.56823	0.177388	0.104719	2.2715	1.55304	2.55023	1.57323	0.553972	0.39263	1.07688	2.16151	0	2.7878	2.07144	0.876334	1.9184	7.67857	1.937	1.90755	1.93119	0.518939	0.666771	0.345701	8.76508	0.719623	4.4254
ENST00000472414.1_1	0.0327888	0.0811082	0.0761711	0	0.0442207	0.0767778	0.00687462	0.0342098	0.0982845	0.0533714	0	0.0348341	0	0.0125804	0.0502941	0.0160632	0.0703247	0.171366	0.0234078	0.0289917	0	0.00592329	0.0589185	0.000433049	0.0466435	0.00779086	0
ENST00000473993.5_1	0.311745	0.079728	0	0.270045	0.140817	3.41978	0.245206	0.132867	0	0.245454	0.125346	0.064137	0	0.0800868	1.28906	0.163666	0.181925	0.346472	0.207529	0.15422	0.156858	0.219632	0.0118422	0.134395	0	0.166896	1.12337
ENST00000469318.5_1	0.052037	0.0535169	0	0.0931303	0.0205946	0.190469	0.0768536	0.0432611	0	0.0370342	0.147645	0.162305	0	0.0785656	0.163037	0.0883575	0.231202	0.0971859	0.162556	0.0645347	0.0276569	0.147293	0.104851	0.0161932	0.671129	0.0419918	0
ENST00000054650.8_1	5.48215	1.75583	0.10348	4.92286	0.631796	0.732258	1.42697	2.07379	4.40363	3.22178	1.41612	0.586449	0	0	3.98344	0.772896	1.3088	3.47887	1.4925	0.731606	1.17194	0.281267	3.83604	1.43775	1.27973	0	1.1671
ENST00000484676.1_1	0.319483	0.390851	0.20132	0.186156	0.383588	0.319475	0.253465	0.245852	0.181407	0.755073	0.0487592	0.391667	0	0.192456	0.494368	0.304203	0.148532	0.331351	0.259402	0.20892	0.099694	0.191978	0.102208	0.0591155	0.543439	0.314515	0.206506
ENST00000307896.10_1	3.65098	3.77814	2.94113	2.86388	3.55149	3.15959	6.8381	7.99182	0	3.55601	1.6149	7.79192	0	5.47658	12.7914	2.26594	1.5986	7.40156	4.72834	2.48925	1.66685	2.24036	4.78654	1.67787	5.8666	6.81558	3.28682
ENST00000377627.7_1	0.663836	3.53645	0.729465	0	1.21176	0.027637	1.67623	1.93465	0	2.68322	0.569709	0.893768	0	1.62037	5.80474	2.13346	0.377791	2.11064	1.70863	0.767165	0.769844	1.12927	1.75605	0.190901	3.15205	2.8837	7.0713
ENST00000487819.5_2	1.065	2.08161	2.55955	0.894061	1.89108	0.652921	0.569844	0.704037	2.29863	0.385791	0.199673	1.62401	0	2.05819	0.7415	1.07318	0.0119609	2.96655	0.845551	0.757894	0.517692	0.224154	1.17565	1.55885	0.535488	1.48188	9.65421
ENST00000472925.1_5	1.39086	2.65357	0.664499	0.874976	1.58906	0.456345	1.3844	1.67225	1.14783	1.86661	0.938179	2.59689	6.03257	1.0019	2.02438	1.88734	0.383213	1.29661	1.06271	0.603357	0.632849	1.02689	2.80997	1.0887	1.02957	1.7136	2.1618
ENST00000480647.1_1	0.445241	0.226126	0.275595	0.0910778	0.24604	0.240331	0.328708	0.241744	0.0887544	0.0724361	0.0743064	0.216287	0	0.114248	0.161534	0.263088	0.251778	0.507492	0.423892	0.205305	0.332048	0.156106	0.344811	0.286	0.0949574	0.0817993	0.168391
ENST00000377577.9_1	18.7071	18.2264	6.28859	25.8832	21.2291	30.363	35.6108	27.1094	18.0799	36.5468	19.3134	21.2327	0	7.7518	23.2624	9.34334	7.70388	49.3929	26.2031	13.704	11.9082	5.4607	14.4318	5.22415	25.3001	12.6168	25.4629
ENST00000426784.1_1	0.545608	0.639159	0.236995	0.0602758	0.945148	2.66577	0.601123	0.309629	0.441054	2.7325	0.776985	0.492702	0	0.946256	1.48628	0.368886	1.30721	0.906079	0.753335	1.40865	0.767704	0.445603	0.249203	0.0685227	1.4143	0.3493	2.14525
ENST00000485073.5_1	1.5048	0.87924	0.288749	0.80679	0.768265	4.17958	1.57918	0.854637	1.62938	3.83832	1.09304	0.976201	0	1.59343	3.34966	0.670687	2.34558	0.998514	0.891356	1.24507	0.694118	2.17753	0.461099	0.307483	5.69714	0.374453	1.8763
ENST00000460594.5_1	0.181314	0.136776	0.100665	0	0.191534	0.0831947	0.228241	0.186529	0.0472402	0.693985	0.0228588	0.116149	0	0.379556	0.238961	0.0911691	0.441973	0.317049	0.57007	0.306188	0.112676	0.0898568	0.0637031	0.017177	0.58372	0.074079	0.291288
ENST00000465911.1_1	0.0771432	0.152905	0	0.0827216	0.171266	0.0692598	0.17122	0.0849004	0	0.061869	0.0383868	0.063902	0	0.0706657	0.0869365	0.0421152	0.0489129	0.0473773	0.205686	0.132979	0.0475701	0.0205991	0.172639	0.0300947	0.479486	0.196391	0.179782
ENST00000557126.5_1	0.617999	0.778128	1.62452	3.9722	1.75367	2.3728	3.8299	3.52365	1.82427	1.72736	0.280119	0.944639	0	0.280095	3.5863	0.391692	0.303474	2.195	2.87433	1.03202	0.88284	0.223658	1.48187	0.649573	6.46323	2.24823	6.17207
ENST00000467404.6_1	0.203812	0.737598	1.08872	2.96652	0.586517	3.80889	2.32691	2.26828	2.02995	1.51872	1.24841	0.949973	0	0.21163	1.40602	0.138205	0.175499	2.64479	1.80974	0.617018	0.589877	0.572344	1.11184	0.278642	3.64218	2.16776	2.10779
ENST00000486138.1_1	0.242779	0.771835	1.04028	14.4725	0.952272	2.30669	3.5021	3.48255	3.29314	5.66649	2.47737	1.53893	31.3436	0.332964	2.95222	0.439906	0.153867	3.18317	2.6236	0.617287	1.24062	0.193884	1.54004	0.350345	4.42663	3.03806	2.23885
ENST00000482934.1_1	0	0.0591871	0.0862839	0.0437318	0.0219927	0.0778715	0.0148895	0.017616	0	0	0	0.00663078	0	0	0.0765348	0	0.041246	0.021836	0.0525245	0.0108912	0	0.00579009	0.0385788	0.00659232	0.0911892	0.00118581	0.181922
ENST00000433407.1_1	0.0183677	0.178741	0.168663	0	0.200437	0	0.229558	0.0581089	0	0	0	0.067675	0	0.57089	0.51313	0.179911	0.0726853	0.0481084	0.548821	0.24429	0.0903473	0.2908	0.131477	0.0999017	0.317856	0.324583	0
ENST00000470648.5_1	0.18034	0.16474	0.0519437	0.133559	0.10604	0.036653	0.072366	0.0483819	0.229305	0.016986	0.193971	0.14121	0	0.144415	0.119025	0.0848747	0.248203	0.0496151	0.18309	0.0637579	0.071313	0.264881	0.116748	0.0210978	1.04483	0.0109322	0.0197435
ENST00000461580.5_1	0.031322	0.0770565	0.0337957	0	0.0751	0	0.0435581	0	0	0.314812	0	0.0390315	0	0.00869561	0.0416874	0.0278289	0.0355553	0.0528518	0.029445	0.0403212	0.0468936	0	0.0723151	0.0645408	0.19652	0.0452826	0.0174247
ENST00000472283.1_1	0.102506	0.176495	0.0508572	1.69868	0.227866	0.144742	0.0788915	0.0626219	3.04677	0.201232	0.245561	0.1563	0	0.164159	0.171396	0.0627447	0.209379	0.0464885	0.150381	0.0195736	0.123617	0.122833	0.119672	0.470734	1.07159	0.0784889	0.0779665
ENST00000467267.1_1	0.0625192	0.155274	0.00644148	0.0687325	0.152993	0.0575473	0.236507	0.0811813	0	0.192774	0.0297596	0.148149	0	0.267025	0.149752	0.0792777	0.149251	0.450861	0.43023	0.146069	0.0768837	0.546066	0.133896	0.386914	0.49023	0.24867	0.0448136
ENST00000456701.1_1	0	0.00448397	0	0	0.00915941	0	0.0145569	0	0	0	0	0.0299465	0	0.0437023	0	0	0	0.0122689	0.117217	0.0335842	0.0115646	0.337278	0.00521526	0	0.161711	0.0492085	0
ENST00000384328.1	0.0516986	0.0680313	0	0	0	0	0.0671268	0	0	0	0	0	0	0.0462185	0.0476597	0	0	0	0.0940347	0.0201649	0	0.0530583	0.0319628	0.0684211	0	0.261096	0
ENST00000427317.1_1	0.00542001	0.187822	0.155525	0	0.0391739	0	0.0339239	0.0856141	0	0	0.0110674	0.0101145	0	0	0.0351973	0.0369367	0	0.166214	0.0236964	0.0157896	0.0117812	0.537707	0.0535479	0.0401289	1.7258	0.239135	0.0837339
ENST00000618051.1_1	0.0107818	0.00452809	0	0	0	0	0	0	0	0	0	0	0	0.0215207	0.0282634	0	0	0	0.0369512	0.0130789	0.0038196	0.262345	0.00955508	0.00296318	4.49101	0.0133274	0
ENST00000411708.1_1	0	0.0307687	0	0	0	0	0	0	0	0	0	0.00747644	0	0	0.128578	0.0570745	0	0	0	0	0.00486047	0.169826	0.0164276	0.000778645	2.72982	0.04943	0
ENST00000440032.1_1	0.148346	0.422946	0	0	0.079491	0	0.031942	0.308285	0	0.0364187	0.0111901	0.0128871	0	0.0515066	0.174385	0.0253407	0	0.0560341	0.110034	0.0230815	0.0383014	0.0363765	3.85012	0.00265947	1.35458	0.242037	0.50797
ENST00000602640.1_1	0.0319254	0.0679947	0.0787266	2.01791	0.0143679	0.214169	0.00909539	0.00987945	0.131043	0.51183	0	0.0313356	0	0.103734	0.0365548	0.0451196	0	0.00540593	0.0234383	0.0588742	0.0316364	0.273863	0.185979	0.0526904	0.728509	0.110769	0.0355176
ENST00000602973.1_1	0.0901871	0.246841	0.120657	0.986037	0.135108	0.149313	0.0323495	0.102794	0.621748	0.738086	0.0141741	0.0925648	0	0.102447	0.0688944	0.333033	0	0.0388398	0.269849	0.0821037	0.0693607	0.290983	1.32337	0.152235	0.46185	0.1889	0.241286
MSTRG.151.15	0	0.027735	0	0.218184	0	0	0	0	0	0.290911	0	0	0	0.0559404	0	0	0	0	0	0	0.010428	0.0270956	0.456839	0.00515565	0.0535241	0	0
ENST00000495233.5_1	0.000923933	0.0353706	0	10.7559	0.00144357	0	0	0	0	2.58455	0	0	0	0.001824	0.00420632	0.0171112	0	0	0	0.000549499	0.0243383	0.241136	0.000381839	0.0102342	0.0110726	0.0786976	0
ENST00000490905.5_1	0.00120958	0.00162116	0	0.0847073	0	0	0	0	0	0.0538956	0	0.00472859	0	0.0195389	0	0.00154867	0	0	0.00209867	0.000791499	0.000534335	0.0167617	0.00104379	0.00237783	0.00883155	0	0.00783061
ENST00000476864.1_1	0.0130433	0.00192325	0	0.0339264	0	0	0.00325133	0	0	0.0573375	0	0.0218776	0	0.10891	0.00605222	0	0	0.000877453	0	0.0168984	0.0191367	0.0145373	0.30177	0.0169945	0.0554857	0.141457	0.011761
ENST00000303635.11_1	0.980538	1.06767	0.130643	17.7415	0.279733	1.62038	1.06184	0.561514	1.97703	5.46812	0.133933	1.43511	8.53931	1.94625	0.907138	0.527657	0.165199	0.341005	0.857516	0.529395	0.448601	8.13047	1.91807	0.555585	8.54542	1.29599	0.734754
ENST00000490738.5_1	3.01629	2.60652	5.87769	25.8108	2.59284	8.78541	7.09534	8.62642	17.1271	0.977484	2.34234	3.57944	0	0.0770855	4.0085	1.79378	0.511638	7.65378	12.5121	2.10264	2.58276	0.186247	3.43179	3.39038	5.34934	2.42892	2.38595
ENST00000476163.5_1	5.26616	8.19875	11.4431	12.7863	8.7348	6.84742	14.9404	17.8427	18.7887	7.64759	6.46163	7.44009	0	1.05286	13.7601	2.70664	1.12175	10.9246	23.2638	4.96701	5.89477	0.935039	10.4715	5.06598	5.55705	14.2835	19.1594
ENST00000473578.5_1	9.36083	10.3025	10.7151	22.4369	10.6465	31.4213	31.2041	26.2472	43.9224	3.65952	8.12907	18.272	0	3.67022	13.5761	4.65972	2.33769	26.4423	68.7413	6.80179	9.09077	1.48427	7.73612	9.69878	14.4358	15.4821	11.4217
MSTRG.151.4	0.922754	1.37419	4.42045	5.81564	1.85825	1.83993	3.05165	4.13384	8.50493	1.47649	1.7099	1.48361	0	0.143842	3.48875	0.30629	0.212108	3.30165	2.10894	1.10369	1.02464	0.089536	1.87058	1.87209	3.35204	3.74636	4.26806
ENST00000461311.1_1	5.41543	9.02254	8.99945	17.7995	11.1495	13.2134	17.4434	19.8086	19.8389	13.0382	8.79927	10.1119	0	2.46781	18.0477	3.71263	0.949265	18.5281	17.8237	6.03249	5.18158	2.12164	12.039	6.66215	13.5353	12.423	23.1121
ENST00000602916.1_1	0.302286	0.449948	0.12943	2.1835	0.238109	0.539247	0.163667	0.310556	1.38872	2.65898	0.0611026	0.406207	0	0.519572	0.0802983	0.437383	0.112759	0.0191875	0.815778	0.258842	0.252762	0.867117	2.71719	0.951767	3.73385	0.929071	0.286169
ENST00000054666.10_1	53.1132	28.6277	25.4949	90.7291	52.0781	38.3286	37.2848	34.5408	52.9473	64.3556	21.6047	63.0869	0	10.4902	57.8845	10.748	18.5197	37.9756	38.6701	21.7687	20.0973	12.0634	28.8321	15.9199	90.32	30.4898	68.2091
ENST00000470357.1_1	5.1167	3.22489	4.12386	60.8927	3.86311	10.7333	9.57116	5.68418	15.2424	37.4115	3.2174	18.9114	42.4985	13.2852	38.5722	2.73335	14.681	9.22685	2.64839	3.04395	4.29732	18.356	3.4437	2.37909	21.3612	7.31316	24.2825
ENST00000602406.1_1	1.08431	0.413355	1.25262	2.98823	1.19426	2.31485	1.10864	0.792885	1.74387	9.86873	1.01697	2.00375	0	1.5611	1.86536	1.02436	1.34245	2.8078	0.901209	0.742484	0.869103	0.933179	0.922331	0.527602	3.90827	1.51717	1.32206
ENST00000487194.1_1	0.708652	0.358604	0.461747	0.37728	0.510468	0.318395	0.516974	0.430912	0.382665	1.77535	0.202782	0.684892	0	0.308814	0.49305	0.352505	0.29955	0.890212	0.619475	0.37536	0.570504	0.477526	0.480288	0.454259	0.743728	0.298885	0.557717
ENST00000614998.4_1	0.146785	0.636387	0.661722	0.100314	0.261254	0	0.0102899	0.0197377	0	0.0146966	0.109747	0.169373	0	0.0965028	1.58302	0.484629	0.0547751	0.0230619	0.128822	0.0117104	0.00195514	0.0482329	0	0.0132296	0.0165137	0.0156766	0.0927331
ENST00000377532.7_1	0.673486	1.02413	0.887165	7.56634	3.10316	4.37349	0.894211	0	0.820967	3.24962	2.43297	1.46594	0	0.812236	15.4245	0.49452	0.326106	0.241484	3.37044	0.759335	0.609147	2.82808	0	0.0249645	5.71269	0.279646	18.365
MSTRG.163.7	0.897645	0.121181	0	2.7029	0.306228	0.398986	0.232449	0	0.0267368	0.0600078	0.257509	0.394689	0	0.077153	1.70395	0.104273	0.0733186	0.0470975	0.815878	0.131421	0.170727	0.442818	0	0.00185905	0.442273	0.11374	0.126817
ENST00000473653.1_1	0.0901297	0.0558175	0.127891	0.416311	0.23528	0.103966	0.127673	0.0620237	0	0.121894	0.0519841	0.169696	0	0.0549298	0.543572	0.0633694	0	0.0580842	0.236646	0.0585961	0.0342874	0.0924481	0.0475175	0.0750577	0.377778	0.0114678	0.303605
ENST00000463106.1_1	0.119595	0.162066	0.304998	0.196681	0.258107	0.213601	0.122225	0.0890161	0.101584	0.31259	0.0877628	0.261264	0	0.094674	0.372922	0.127678	0.127826	0.0564847	0.101886	0.0749	0.0715154	0.103742	0.0702218	0.0622047	0.894243	0.0992526	0.0641179
ENST00000451646.1_1	0.187198	0.587149	0.572924	0.538024	0.549274	0.509869	0.334022	0.212912	0.350035	0.380159	0.104709	0.255855	0	0.165126	1.14647	0.23778	0.0500915	0.114935	0.656591	0.141827	0.0383077	0.410212	0.195146	0.0614214	0.339984	0.227767	0.368228
ENST00000377516.6_1	0.0760135	0.0132055	0	0	0.0684456	0	0	0	0	0.0903302	0	0.0467618	0	0	0.150122	0.0128924	0	0	0	0.0209463	0.018436	0.0109364	0.35331	0.000399779	0.423015	0.15802	0
ENST00000361696.9_1	0.0717685	2.46366	0.150371	0	0.261778	0	0	0	0	0.26622	0	0.29136	0	0	0.01891	0.00491607	0	0.0604267	0	0.110838	0.0310935	0.754966	0.817222	0.0420002	1.03014	2.77159	0
ENST00000054668.5_1	0.056245	0	0	0	0.0846575	0	0	0	0	0	0	0.0919193	0	0	0.0487417	0	0	0	0	0	0.0117943	0	0.287597	0	0.675896	0.0784092	0
ENST00000377541.5_1	0.331758	0.190957	0.371923	0.108469	0.231732	0.211904	0.286584	0.083696	0.0211403	0.0776407	0.0125069	0.139044	0	0.0683407	0.370476	0.371686	0.0136404	0.0698675	0.356755	0.10991	0.0595194	0.128782	0.113565	0.046107	0.460795	0.151583	0.230625
MSTRG.163.2	0.915622	1.16966	0.229424	1.3846	1.13684	0.869647	1.02355	0.600389	1.00809	0.0918797	0.0505166	1.99689	0	0.646292	1.5463	0.519047	0	0.0392763	0.894734	0.804721	0.303712	0.32797	0.248845	0.148811	5.37628	0.56182	0.249998
ENST00000613533.4_1	1.4335	1.55629	1.7377	25.6614	0.542037	1.41869	0.459277	1.37182	1.83908	0	1.49574	0.438176	8.09259	0.0497586	0.113852	1.38405	0.285868	1.26179	0.697318	0.982487	0.548845	0.0186657	1.63179	1.65286	0	1.09094	0.0386933
ENST00000361923.2_1	0.217186	0.245349	0.00867025	13.2574	2.21	2.16388	0.616279	0.233994	0.057133	1.71466	1.2375	0.543499	0	0.101917	1.87222	0.651193	0.0825106	0.132308	2.21666	0.273473	0.114311	0.430462	0.279098	0.299332	4.9699	0.113077	3.05727
ENST00000602883.1_1	0.207768	0.198229	0.762467	0.586072	0.297581	0.330115	0.281979	0.17883	0.167894	0.199997	0.241941	0.252523	0	0.145028	0.757534	0.279983	0.057392	0.173383	0.719258	0.136102	0.0924179	0.276485	0.152531	0.265008	0.619877	0.208495	0.159054
ENST00000494684.1_1	0.62092	4.20927	1.13145	2.10867	1.42578	0.107251	0.501559	1.09992	2.02852	0.0184651	0.363903	1.32312	0	0.0225949	0.30894	1.88116	0.0357406	0.205955	0.738439	0.257311	0.269475	5.29312	1.51901	1.23844	0.194841	2.70905	0.00536568
ENST00000615230.4_1	0.0823838	0.0173215	0	0	0.0594664	0	0.0255409	0.0173947	0	0.281882	0.0176027	0.798961	0	0.0147331	0.00430386	0.0280763	0	0.00835048	0.031322	0.394233	0.0408989	0.00733217	2.30794	0.0297189	0.242559	5.16079	0
ENST00000377507.7_1	0	0	0	0	0	0	0	0	0	0.0990992	0	0.763565	0	0	0	0	0	0	0	0.177362	0.00227066	0	0.566737	0	0	2.55395	0
ENST00000474475.1_3	0	0	0	0	0	0	0	0	0	0	0	0.0417619	0	0	0	0	0	0	0	0.00590492	0	0	0.120563	0	0	0.273696	0
MSTRG.139.3	0	0	0	0	0	0	0	0	0	0	0	0.0594514	0	0	0	0	0	0	0	0.0105213	0	0	0.249447	0	0	0.311867	0
ENST00000492571.1_1	0	0	0	0	0	0	0	0	0	0	0	0.0326073	0	0	0	0	0	0	0	0.0145641	0.000569811	0	0.109245	0	0	0.111466	0
ENST00000603760.1_1	0	0.00220409	0	0	0	0	0	0	0	0.222205	0	0.0422747	0	0	0	0	0	0	0	0	0.00587468	0	0.014725	0.0358512	0	0.0558083	0
ENST00000493373.5_3	2.4317	4.14645	1.65264	22.6613	2.31897	5.84567	1.01502	5.06191	6.25212	5.89608	4.41723	8.58862	54.6404	3.35858	7.41894	2.95951	2.02668	8.54062	1.7999	1.28287	0.682826	31.0184	4.40612	1.36976	12.6213	1.82735	7.37823
ENST00000377488.5_1	0.231534	0.00699365	0.00655536	0	0.0454994	0.0482063	0	0.0185682	0	0.659033	0.291455	0.134339	0	0.213014	0.487562	0	3.81496	0.203114	0.0550197	0.0334835	0.0649105	0.338027	0.0613626	0.0207141	19.6051	0.197758	2.31104
ENST00000497113.1_1	2.2223	0.698962	0.68611	0.493452	1.3726	0.687025	0.824841	2.40593	0.252665	2.62943	1.90561	2.42512	0	0.650638	0.697865	0.544313	1.12873	2.82453	0.977672	0.955354	0.335246	0.905279	1.29633	0.38877	0.65975	1.99251	2.89663
ENST00000469225.1_1	3.77656	10.7172	1.34546	37.9636	2.57573	47.546	3.52265	4.53539	16.033	8.55832	10.6808	7.18183	12.6012	3.70018	18.4651	2.8772	3.26179	6.04943	3.56164	2.23468	1.6115	1.86196	4.63747	1.30521	4.14831	3.38039	8.01703
ENST00000363474.1	0.380742	0.252069	0	0.320983	0.541396	0.190521	0.252427	0.153679	0.312795	1.27642	0.493185	0.19279	0	0.328602	0.77744	0.661775	1.19007	0.0790388	0.0839727	0.256853	0.120768	0.212491	0.335045	0.0732182	1.09587	0.525612	0.296727
ENST00000338639.9_1	64.9649	43.7994	22.1309	116.639	31.738	85.0848	61.7642	117.178	88.7739	94.2008	31.2928	84.2048	0	62.377	105.355	24.1862	40.7432	144.141	107.622	18.4035	23.9595	74.9865	63.8501	29.0052	25.7509	49.6962	155.181
ENST00000460192.5_1	1.36994	0.437701	0.425394	0.703402	0.968879	0.511928	2.10115	1.80123	0.5424	2.02264	0.620333	1.6532	17.691	0.698505	1.75513	0.312715	0.995975	2.2295	1.67588	0.628732	0.633329	4.217	0.870574	0.291856	0.967353	0.800683	1.80732
ENST00000493678.5_1	96.1117	84.0231	49.3591	48.1859	86.6206	36.2433	146.505	125.902	96.8295	25.1705	103.614	125.075	0	12.4707	65.9103	27.9841	7.02233	161.244	124.944	47.8778	37.8188	4.13833	111.889	36.9838	19.5582	105.969	30.8578
ENST00000377493.9_1	11.359	19.488	4.66979	22.2521	7.39152	44.3659	13.5657	16.8166	11.2241	19.7788	19.6548	17.0097	0	7.1769	28.5073	4.95574	4.61681	19.4224	17.3766	4.08859	3.74466	3.98898	11.4824	4.6629	8.432	11.0723	26.7838
ENST00000465354.5_1	1.44095	0.293798	0.592116	0.10893	0.623688	0.307926	0.779338	0.644732	0.110485	3.9206	1.28422	0.807489	0	0.566123	1.31886	0.359938	0.673016	1.13945	1.01751	0.603517	0.641045	0.267276	0.516082	0.492449	0.68052	0.47328	3.26884
ENST00000377491.5_1	3.82802	1.10329	0.385807	14.0179	0.76575	5.46272	0.671205	1.7856	3.37346	2.88128	3.11116	3.75536	167.238	2.10755	5.07667	1.87934	6.96723	3.4189	1.90594	0.703859	0.542118	1.84046	2.37482	0.960227	111.613	1.24101	4.55218
MSTRG.143.2	11.128	2.17468	0.357242	0.398125	0.945221	1.02351	1.12111	0.324647	0.0101346	0.206781	3.5024	5.13292	0	0	3.76682	5.56328	4.25349	7.4423	0.00254632	0.143354	0.284011	0.0578317	0.4229	1.16935	0.0216858	0.218284	2.00932
ENST00000641354.1_1	3.6226	0.402767	0.218531	0	0.550062	0.200409	0.378975	0.389125	0.444972	0.663302	2.4316	0.891184	0	0.0999398	0.682908	1.79687	1.41267	2.18555	0.322858	0.361437	0.257007	0.255468	0.784086	0.311479	0.526616	4.49404	0.712795
ENST00000641100.1_1	0.143817	0.0299647	0.255756	0	0.0434705	0	0.0516396	0.0738022	0	0.277313	0.0591492	0.0443234	0	0	0.0123174	0.332932	0.0697583	0.0754774	0.0547174	0.0333098	0.0215491	0.0251811	0.0359994	0.0445014	0	0.177034	0.0293029
ENST00000642135.1_1	0.342809	0.0472827	0.0956077	0	0.161779	0	0.074603	0.0661315	0	0.188152	0.11644	0.199517	0	0.114274	0.108556	0.426884	0.371718	0.299159	0.0796265	0.0915611	0.0333089	0.0489413	0.102581	0.0335157	0.200404	0.632235	0.0820113
ENST00000474874.5_1	10.3035	0.0272822	0	0	0.0247095	0	0.212031	0.270338	0.144112	0	0.59329	1.22571	0	0	0.0509802	0.0124761	1.49339	0.371263	0	0.0118813	0.064101	0	0.00805617	0.0516901	0.111979	0.139052	10.976
ENST00000377482.9_1	55.3857	3.96843	15.4496	4.33503	18.6543	8.17115	13.8799	13.7323	30.0051	2.70652	9.27702	31.4498	0	1.62095	50.2445	33.4116	34.719	51.9348	9.29861	13.0977	9.84883	7.05997	1.72487	13.7057	25.5378	12.492	2.26957
MSTRG.143.6	70.7608	1.2059	0.954025	10.3872	1.28911	0.382403	2.02295	0.80309	0.091613	27.5603	111.008	19.8359	8.25299	0.231549	33.7981	11.1401	6.07845	26.7035	0.118224	2.21724	3.30393	3.87072	1.0885	1.98093	4.90549	38.3774	70.7589
MSTRG.143.4	3.42342	0.0107226	1.03785	0	0.0944806	0.00622379	0.0210527	0.0199799	0	0	1.14523	1.40973	0	0.0228278	0.309531	0.435691	5.36324	0.497612	0.0733904	0.122245	0.897173	1.62709	0.00763269	0.194006	0.0109323	0.111308	27.8294
MSTRG.143.5	2.30964	0.229988	4.16074	0.0211469	0.553256	0.0551056	0.0130965	0.121626	0	2.50686	0.868679	0.578665	0	0.0420054	0.0285806	0.0222729	2.05249	0.676414	0.0200059	0.0337556	0.37701	0.799417	0.430402	0.29561	0.130095	0.00566191	6.56757
ENST00000467067.1_1	16.4542	0.362844	1.12028	0.207124	1.04428	0.557393	0.500487	0.419728	0.830542	7.37241	17.3624	4.00629	0	0.187607	6.8384	6.24629	10.3448	2.32315	0.445414	0.899201	0.989933	2.07426	0.286805	1.23337	3.81519	1.33362	9.59697
ENST00000469499.5_1	13.9317	0.0399858	1.37499	0.139649	0.287459	0	0.446876	0.0971615	0	3.44672	5.97129	7.56966	0	0	5.22822	0.234972	2.68685	1.50308	0.0497148	0.193842	0.180572	1.83873	0.0383708	0.247202	1.54407	0.412338	20.1679
ENST00000487559.1_1	13.583	0.083037	0.790754	0.165513	0.321322	0.289386	0.237378	0.158678	0	1.97454	5.09271	9.00347	0	0.104989	0.783127	0.187871	0.317144	0.742784	0.0214944	0.150415	0.165972	0.863211	0.00955967	0.10637	0.765137	0.0573707	5.66121
ENST00000635451.1_1	0.0610382	0	0	0	0	0	0	0	0	0	0.533928	0.152235	0	0	0.027254	0.0182217	0.27361	0.0326597	0.0810946	0.00483013	0	0	0	0.00357168	0	0.0512171	0.0682207
ENST00000364105.1	0	0	0	0	0	0	0	0	0	0	0	0.0206083	0	0	0	0	0	0	0	0	0	0	0	0	0	0	0
ENST00000452982.1_1	0	0	0	0	0	0	0	0	0	0	0	0	0	0	0	0	0	0	0	0	0	0	0	0	0	0	0
ENST00000289877.8_2	0.115709	0.108725	0.420134	0.826187	0.170518	0	0.603587	0.601679	0.375718	0.147844	0.0437442	0.0625052	0	0	1.28606	0	0	0.0689813	0.557508	0.0384261	0.258187	0.212808	0.0837519	0.0559933	0.0717816	0.146299	0.350054
ENST00000516445.1	0.239231	0.193878	0.596289	0.622242	0.0999303	0.502113	0.100336	0	0.285114	0.34904	0	0.112877	0	0	0.189731	0.218752	0	0.0835764	0.145318	0.0714778	0.0251791	0.0774745	0.0340212	0.00283206	0	0.34076	0.270468
ENST00000481265.1_1	0	0.00238719	0.040543	0	0.00919098	0	0	0	0	0.018944	0	0.00723765	0	0	0	0.0150039	0	0	0	0	0	0	0.00515827	0.000461128	0	0.0163222	0.0220194
ENST00000471889.5_2	0.851079	1.1114	1.02804	3.13512	0.524584	0.44285	1.20001	1.21067	2.28567	1.37894	0.157966	0.792995	0	0.132192	2.38426	0.576716	0.0112004	0.640901	0.756656	0.425547	0.186166	0.582928	0.757902	0.452653	2.27598	0.252681	7.94811
ENST00000497660.5_1	0.261008	0.593815	0.882686	0.90838	0.350886	0.60084	0.438552	0.949405	0.295069	0.504213	0.0115616	0.334609	0	0.0611131	0.973588	0.0893212	0	0.19555	0.639757	0.227431	0.151517	0.130019	0.273416	0.124126	0.197307	0.625159	0.682285
ENST00000377464.5_3	9.09945	3.81958	5.62133	7.98783	6.47765	22.2993	22.764	10.8882	2.72529	16.2237	5.83104	3.01597	1.34631	3.39694	22.2419	1.67305	1.36017	19.7751	24.052	4.36253	1.83156	2.29355	1.26149	0.208786	2.33313	7.76657	46.6517
ENST00000467350.1_1	0	0.00863513	0.00911157	0.156949	0	0.0633246	0.0118625	0.0374834	0	0.0293463	0	0	0	0	0.0175532	0.0232427	0	0.104998	0.036654	0.00444294	0.0038988	0	0	0	0.125976	0.013071	0.0341104
ENST00000400907.6_3	0.169327	0	0	0	0	0	0	0	0	0	0	0	0	0	0	0	0	0	0	0	0.0146408	0	0	0	0	0	0
ENST00000400908.6_3	4.21668	1.05532	0	10.6609	2.57587	3.79239	6.20508	0.0386721	0	31.837	0.354425	5.47805	0	1.12782	3.51985	0.959079	0.240552	4.19556	8.51977	2.61704	2.48318	0.38481	0.56681	0.0288518	21.437	1.25853	21.6817
ENST00000505225.1_3	0.012522	0.000734009	0.0148896	0	0.0142313	0.0532259	0.023736	0.0371177	0	0.0246663	0	0.026803	0	0.0174427	0	0.00631237	0	0.0440695	0.0153679	0.0113917	0.00698965	0	0.00716527	0	0	0	0.0286706
MSTRG.173.7	0.113571	0.0204149	0.00125512	0.0134614	0.0384838	0.300328	0.298866	0.0395058	0	0	0.00917401	0.0664434	0	0.204411	0.0248571	0.0328778	0	0.0928874	0.0698677	0.0625497	0.0120565	0	0.00169123	0	0	0	0
MSTRG.173.10	0.0290954	0.0406638	0	2.22476	0.00736788	0.0152772	0.108861	0.00645142	0	0.0204705	0	0.00523469	0	0.177326	0.329467	0.00491416	0	0.167288	0	0.0347686	0.0321661	0.220856	0.0032381	0.0564307	8.88427	0.010293	0.0356904
ENST00000488215.5_2	0.133575	0.347061	0.457306	0.0687344	0.240358	0.39911	1.29344	0.255883	0.066981	0.136665	0.00839836	0.220501	0	0.2832	0.407587	0.218811	0.252603	0.812912	0.732695	0.137775	0.0730239	0.154211	0.136108	0.0746434	2.29709	0.281635	0.397127
ENST00000492766.5_1	0.348538	0.0801199	0.180724	0.270255	0.180627	0.386504	3.74195	0.354224	0.087787	1.39711	0.117979	0.434956	25.0663	0.389673	0.559235	0.0268681	0.198251	1.23566	1.31317	0.317364	0.217103	0.701108	0.0268214	0.0471655	0.281767	0.0122135	1.83211
ENST00000464972.5_1	0.00621974	0.024059	0.0727159	0.13692	0.0328542	0	0.0497839	0.022459	0.0426726	0.0174135	0.00535048	0.0351685	0	0.0874451	0.0719082	0.0504927	0.187039	0.0124856	0.0570222	0.0501536	0.00270559	0.600123	0.00458371	0.00551033	1.5447	0.0405227	0
ENST00000444276.1_1	0.105805	0.0788368	0.301351	0	0.10538	0	0.149306	0.0407813	0	0	0	0.102202	0	0.208457	0.146321	0.0410332	0.324123	0.0489845	0.07849	0.143992	0.0300064	0.794426	0.0455202	0.0364491	6.18383	0.0437858	0.174048
ENST00000480342.5_1	0.13086	0.183183	0.049948	0.0365992	0.338508	0	0.198598	0.0699621	0.332878	0.0824729	0.0482487	0.123681	0	1.49296	0.240583	0.132233	0.636018	0.149448	0.318047	0.155538	0.0355905	0.787358	0.0719268	0.219298	0.89774	0.243728	0.0958614
ENST00000507012.1_1	0.0402577	0.0227755	0	0.0790939	0.025101	0	0.0282998	0.00958337	0	0.0314525	0	0.0232018	0	0.0404856	0.112878	0.0582591	0.240943	0.0230921	0	0.0215541	0.0128307	0.010472	0	0.000765605	0.352498	0.0361136	0.0365585
ENST00000408156.1	0.0345092	0.904439	0.488696	0	0.326797	0.313978	0.169259	0.106139	0.515485	0.315532	0	0.0791867	0	0.528168	0	0.480373	0.332608	0.027445	0.196126	0.204703	0.0448336	0.175092	0.363947	0.284051	0.275756	0.407533	0
ENST00000605785.1_1	0.0477886	0.149963	0.0317491	0.179194	0.135971	0.0531805	0.16184	0.0463034	0	0.0356291	0	0.0807898	0	0.545813	0.112254	0.200271	0.30402	0.0184461	0.289151	0.196926	0.0199246	0.0711757	0.0559006	0.0739933	0.305893	0.203585	0
ENST00000469251.1_1	0	0.110383	0.0757222	0.990329	0.0375972	0	0.0143108	0.0089863	0	0.0370342	0	0.0425805	0	1.88473	0.0563495	0.0676472	0.436154	0.0118779	0.162052	0.0569921	0.0149684	4.35288	0.0728846	0.57166	0	0.176507	0
ENST00000514428.1_3	0.176866	0.123668	0	8.22651	0.133207	0.103917	0.18981	0.0700535	0	0.144474	0.0275108	0.192026	0	1.77053	0.214786	0.0802951	1.20653	0.0687599	0.179449	0.0616624	0.0384974	2.96281	0.0283533	0.160641	0.332992	0.111439	0.055976
ENST00000468247.1_1	0.230505	0.0487716	0	0.249697	0.0973484	0.115925	0.178159	0.0881843	0	0.0317564	0.0181412	0.189086	0	0.0408768	0.129598	0.239688	0.122934	0.0451113	0.159947	0.075608	0.0269704	0.126302	0.0268137	0.0240351	0.219582	0.045865	0.0369117
ENST00000437586.1_1	0.0173147	0.152127	0	0	0.0832735	0.0298231	0.0951921	0.0649369	0.0489633	0.199805	0.0468789	0.0992012	31.8676	0.724099	0.242107	0.0376014	0.281066	0.0115644	0.123399	0.0909346	0.0245472	0.637184	0.0961818	0.622673	0.0523853	0.0697841	0.0232241
ENST00000428803.2_1	0.0435011	0.279919	0.0522177	0	0.25474	0.108624	0.299403	0.0964137	0.206635	0.074806	0.0174606	0.153945	16.7419	0.518748	0.261601	0.134672	0.748945	0.0110856	0.353876	0.208923	0.0512475	0.986977	0.0601053	0.0744645	0.160561	0.164052	0
ENST00000410579.1	0	0.0409701	0	0	0.177536	0.198218	0.216666	0.0357097	0	0.1328	0.155789	0.0372908	0	0.170939	0.0794329	0.0957253	0	0.344171	0.256214	0.125732	0.021154	0.0442152	0.0165011	0.00323256	0	0.185493	0
ENST00000445254.1_1	0	0.237848	0	0	0.244621	0	0.176865	0.168142	0	0.0633598	0	0.186233	0	0.640374	0.150009	0.343597	0.295367	0.0244623	0.137519	0.181223	0.0315626	0.494593	0.14931	0.0703067	0	0.30927	0
ENST00000433876.2_1	0.130605	0.453871	0.317192	0	0.41129	0	0.304172	0.140908	0	0.148976	0	0.307018	0	0.68124	0.141768	0.380122	0.661998	0.021664	0.394783	0.276132	0.26392	0.790916	0.813292	0.244261	0.417405	0.808221	0.0432902
ENST00000436229.2_1	0	0	0	0	0.021149	0	0.139098	0	0.393671	0.0712583	0	0	0	0.0710567	0.0348158	0	0	0	0	0.00605267	0.00567547	0.0118626	0.004446	0.0747705	0.305893	0.0792296	0
ENST00000646370.2_2	18.0795	2.84443	14.2694	1.04902	37.8268	15.165	77.0526	85.6302	1.83063	8.82296	6.89091	58.4703	0	12.0287	15.1802	0.733188	19.1588	104.506	13.3069	5.62615	6.68249	10.477	11.2983	1.74171	137.478	6.76138	22.2666
ENST00000645600.1_1	0.687958	0.119297	0.0665971	0.421749	0.911956	0	0.490038	0.464208	0.373907	0.792487	0.135585	1.04744	0	0.658405	0.867553	0.0614696	1.61923	0.487533	0.255648	0.273007	0.112619	2.51888	0.063486	0.0709438	0.140505	0.389761	1.15733
ENST00000497492.1_1	0.19355	0.0267432	0	0	0.0598161	0	0.0212976	0.0117169	0.44904	1.93042	0.0189718	0.0689096	0	0.0574772	0	0.0282697	0.0465327	0.020848	0.0373108	0.00445379	0.0611227	0	0.00995027	0	0.72654	0.0715276	0.543235
ENST00000646660.1_1	0.00475709	0.0109308	0	0	0.114552	0	0	0.0815184	0	0	0	0.00611015	0	0	0	0	0	0.0135374	0	0	0.0021893	0	0	0	0	0	0.140197
ENST00000646680.1_1	1.48814	0.042528	0.0314237	0.159529	0.651656	0	3.04685	0.196546	0.0497189	2.94188	0.0356484	0.999522	0	0.167008	0.769671	0.0266824	0.330205	0.219472	0	0.715927	0.191364	0.175633	0.0628379	0.0995865	0.106387	0.877156	0.943299
ENST00000646906.1_2	0.631092	0.178865	0.117481	0.646419	0.565172	0.0389155	0.550982	0.192053	0.0883891	1.80345	0.168079	1.13098	0	1.2428	0.141247	0.0764914	1.40563	0.279061	0.420253	0.472315	0.214508	1.34142	0.110908	0.259966	7.80935	0.551801	1.13196
ENST00000646156.1_1	0.459116	0.146724	0.0360188	0.0463692	0.37391	0.0397888	0.271225	0.108157	0	1.51202	0.154401	0.616754	0	1.70332	0.268416	0.106572	1.52313	0.257454	0.373134	0.284576	0.11047	0.974807	0.0379003	0.217654	0.0966887	0.322354	0.0642978
ENST00000643438.1_1	0.130011	0.0406366	0.00419968	0.0450426	0.0754828	0	0.0149659	0.0416133	0	0.483615	0.0705445	0.310618	12.5332	0	0.0107137	0.00787685	0.679716	0.0130199	0.0551415	0.164949	0.0700568	0.232582	0.00558603	0.130139	0.140884	0.127891	0.208194
ENST00000414948.1_2	0.19899	0.0895921	0.00846427	0	0.893364	0.0711006	0.22262	0.107898	0	0.359439	0.0648713	0.479573	9.67333	0.172678	0.266128	0.181402	0.15829	0.141284	0.4961	0.159575	0.0882385	0.385385	0.163609	0.0454625	0.323018	0.23853	0.0482064
ENST00000442636.1_1	0.311862	0.408848	0.0781042	0.0725027	0.464789	0.951906	0.121509	0.123456	0.211959	0.20182	0.117938	0.334182	0	0.141119	0.302614	0.513888	0	0.392588	0.908523	0.111349	0.112901	0.0767949	0.820318	0.0792738	11.0336	0.939904	0
ENST00000337907.7_3	11.5217	13.4056	5.9322	35.198	6.98383	16.9687	32.9703	26.1996	11.0151	9.29948	2.70887	9.89951	49.9973	2.89427	16.7323	8.56083	2.3614	28.3627	13.6352	6.03401	5.53451	7.93938	10.7002	4.85841	36.2004	6.46668	3.2392
ENST00000476556.5_2	2.96981	0.369928	0.678966	0.0575228	0.515272	1.374	5.12297	1.8628	3.90286	0.794891	0.217696	1.26345	0	0.038827	0.299287	0.221106	0.00904219	5.78162	0.890868	0.73672	0.204146	0.0275043	0.0328022	0.118318	0.214683	0.0335812	1.86448
MSTRG.173.9	1.38318	0.502993	0.0330688	9.76082	0.640672	0.819248	1.95438	0.0266952	0	3.94262	0.18824	1.5678	0	5.22434	2.22848	0.917646	6.58531	0.892529	2.06437	1.49748	0.474142	4.42184	0.106705	0.148752	0.769752	0.473119	3.45772
ENST00000464367.1_2	0.441439	0.245005	0.261777	0.161776	0.218915	0.242343	0.49768	0.251714	0.0504192	0.864132	0.104767	0.307663	0	0.286089	0.356911	0.298636	0.208093	0.295831	0.713946	0.37378	0.204107	0.198284	0.19824	0.152007	0.338471	0.261607	0.191317
ENST00000460659.5_1	1.04223	0.616568	0.637354	0.0555651	0.673703	0.612303	2.63438	0.730381	0.108295	2.05493	0.450529	0.953959	15.4611	0.537589	1.22861	0.342268	0.309018	2.4108	1.87957	0.78119	0.508154	0.483946	0.538845	0.167342	0.805946	0.436158	1.95192
ENST00000465125.1_1	1.3264	0.377469	0.295401	0.333952	0.550428	0.931319	5.02465	0.756672	0.162716	1.75959	0.34411	1.15477	23.2306	0.224493	1.57514	0.344794	0.335786	3.48709	2.24424	0.849841	0.581537	0.440345	0.231632	0.192465	0.783398	0.292338	3.3187
ENST00000449895.5_1	0.412082	2.05054	0.306832	0	0.278964	0.494393	0.457357	0.34964	0.187313	0.942722	0.0896695	0.606983	0	0.536285	0.760072	0.540624	0.513309	0.760612	0.337306	0.498134	0.251488	0.186629	2.32158	0.162428	8.37719	0.905173	0.769995
MSTRG.182.1	221.88	66.1088	60.0713	440.924	583.043	32.5719	124.928	212.317	444.258	435.883	219.747	1044.6	89.3517	24.9459	148.63	25.9379	94.6596	85.5122	25.3414	205.338	148.129	65.8281	117.021	39.7502	220.057	152.802	518.517
ENST00000234590.10_3	10.1212	23.5024	10.6711	2.46312	12.6097	0	5.90011	0.837514	0	15.2786	20.0685	28.2713	0	5.16204	0	9.29514	18.334	1.13975	0	9.97777	12.0546	42.2257	17.1289	6.97928	0.578712	7.16705	40.9536
ENST00000464920.2_2	18.0528	5.05746	7.08216	1.55233	36.9911	5.86479	15.8728	27.9224	1.64966	61.9644	6.8525	37.651	154.238	12.1144	21.362	5.81878	15.8218	12.9381	5.42001	10.9028	5.02259	54.6419	5.5786	6.93447	2.90438	14.0375	30.8939
ENST00000647408.1_1	6.48231	0.840497	0.25767	0.88777	7.40473	14.6191	53.4341	37.4529	0.461176	8.76937	1.14973	9.34934	4.83158	86.8087	1.39492	0.314048	4.30153	60.3138	28.8161	2.29981	2.0058	1.10152	1.14251	0.850381	0.324273	1.85984	4.96005
ENST00000645609.1_1	5.16851	1.61404	1.01664	2.72584	5.19974	0.392725	4.60811	1.31436	0.0651853	21.759	1.52831	13.3256	0	6.11016	1.72228	0.222894	11.3467	1.30926	0.800699	2.69211	1.35853	11.4386	0.386216	1.5493	2.13072	4.11871	4.38269
ENST00000489867.2_5	0.231023	0.0388755	0.0351905	0.0948673	0.232055	0	0.204715	0.072755	0.0462236	0.792225	0.205605	0.336409	0	0.279371	0.247949	0.017974	0.744081	0.0912461	0.0117519	0.0747476	0.0832501	0.488487	0.0479698	0.0502569	0.427151	0.103763	0.219246
ENST00000486051.5_1	1.59052	0.32042	0.413746	0.351182	1.63673	0.930245	0.610214	0.475005	0.31821	7.74066	0.791705	1.75322	0	1.03005	1.13255	0.441323	1.35914	0.771545	0.446774	0.611775	0.416667	1.09418	0.380817	0.276073	1.79331	0.422154	1.13625
ENST00000492343.2_2	1.29517	0.242816	0.291263	0.124083	1.20702	1.69111	1.48316	1.43992	0.1771	4.53317	0.968052	1.17382	0	0.935426	1.06901	0.271293	0.779799	1.88344	0.613455	0.395987	0.296	12.595	0.158843	0.375604	0.679093	0.267203	1.35363
ENST00000425872.1_1	0.0746366	0.120017	0.0808036	2.21037	0.0773028	0.225141	0.00534807	0.0839058	1.16238	1.677	0.21593	0.227577	11.4601	0.776096	0.189479	0.0979018	0.726249	0.0506996	0.0493856	0.114339	0.106379	0.425061	0.381523	0.424592	0.454757	0.399073	0.267834
ENST00000549778.5_1	0	0	0	0	0.00715707	0	0	0	0	0	0	0	0	0	0	0	0	0	0	0	0	0	0.0210244	0	0	0.00924195	0
ENST00000476083.1_1	0	0	0	0	0	0	0	0	0	0	0	0	0	0	0	0	0	0	0	0	0	0	0	0	0	0	0
ENST00000480186.7_2	0	0	0.0211209	0	0	0	0	0	0	0	0	0	0	0	0	0	0	0	0	0.00413827	0	0	0.00543913	0.000643047	0	0.0182052	0
ENST00000377443.6_1	0.0142215	0.0138299	0	0	0.0206585	0	0	0	0	0.0498376	0	0.0266926	0	0	0.0184082	0	0	0	0	0.0740582	0.00105409	0.00995597	0.189499	0	0	0.700843	0
ENST00000377436.6_1	0	0	0	0	0	0	0	0	0	0	0	0	0	0	0	0	0	0	0	0	0	0	0	0	0	0.0180817	0
ENST00000377442.3_1	0	0	0	0	0	0	0	0	0	0	0	0	0	0	0	0	0	0	0	0	0	0	0	0	0	0	0
ENST00000484798.5_3	0	0	0	0	0	0	0	0	0	0	0	0	0	0	0	0	0	0.0163879	0	0	0	0	0	0	20.3516	0	0
ENST00000474145.5_2	0	0.00184977	0	0	0	0	0	0	0	0.0310807	0	0	0	0	0	0	0.0368581	0	0	0	0.0423183	0	0	0	18.1345	0	0
ENST00000479813.5_2	0.00622542	0	0	0	0.0105034	0	0	0	0	0	0	0	0	0	0.0622469	0	0	0.0220473	0	0	0.0155151	0	0	0	7.02048	0	0
ENST00000486632.5_3	0	0	0	0	0.349404	0.0662214	0	0	0	0.0443661	0	0.0221161	0	0	0.097303	0	0.0233836	0.0134668	0.00874218	0	0	0.225692	0	0.0360716	27.136	0.015126	0.0687579
ENST00000487835.5_3	0	0	0	0	0.0765674	0	0	0	0	0	0	0	0	0	0	0	0	0.00332055	0	0	0	0	0	0	2.24561	0	0
ENST00000464985.5_3	0	0	0	0	0	0	0	0	0	0	0	0	0	0	0	0	0	0	0	0	0	0	0	0	58.828	0	0
ENST00000473209.1_2	0.0499651	0	0.0202751	0	0.00932163	0.671318	0.045427	0	0	0.89574	0	0.0110173	0	1.09537	0	0	0	1.94905	0	0	0.0799076	0	0	0	0.35131	0.0255089	0
ENST00000516595.1	0	0	0	0	0.0975092	0	0	0	0	0	0	0.0401281	0	0	0	0	0.112978	0	0	0.0096482	0.0037781	0.0237897	0	0	0.306724	0	0
ENST00000377424.8_1	5.99821	1.0705	0.739973	1.13154	2.38281	1.53532	0.473174	0.44217	5.48807	54.5962	0.0320205	1.64682	0	1.28536	1.02565	0.079473	0.164362	27.4194	1.45424	1.54093	32.126	0.778812	3.10626	0.619403	51.6772	4.94921	1.75012
ENST00000487492.1_1	0.77407	0.103085	0.0524818	0.0633357	0.230273	0.0543475	0.0643494	0.0385928	0.06172	1.38524	0.00773871	0.15627	0	0.0324195	0.0972659	0	0	0.306476	0.0783426	0.07224	0.59707	0.191956	0.229392	0.0918721	0.0660336	0.0733793	0.0292748
ENST00000377414.7_1	1.52034	0.0847637	0.150424	0	0.957274	0.296839	0.0413278	0.0598933	0.158187	13.3154	0.00172338	0.200697	0	0.110836	0.177068	0.0134613	0.170185	0.738763	0.18279	0.385829	3.97063	0.206676	0.37015	0.134657	2.15279	0.309104	0.117349
ENST00000377411.4_1	2.30238	1.18923	0.692068	0	13.3719	7.66064	4.36373	3.27674	2.02387	14.4681	1.6728	3.41973	0	0.378369	2.99428	1.04369	8.39163	12.1599	4.6145	1.07437	1.19643	0.455819	1.74084	1.15208	3.38069	4.47171	1.97948
MSTRG.167.2	0.912354	0.418655	0.0130701	0	5.41159	2.61411	5.19624	2.08935	0	10.6922	0.626312	1.77813	0	0.155772	1.42991	0.0408883	7.45793	7.28	1.18064	0.420741	0.680114	0.13593	0.033205	0.0225298	0	0.205352	1.53218
ENST00000465853.1_2	0.246487	0.0733046	0.0368912	0	0.2263	0.151398	0.360381	0.191352	0	0.124421	0.085089	0.253674	0	0.0533848	0.144447	0.0411132	0.160551	0.398477	0.154541	0.10222	0.12765	0.0138085	0.0599085	0.038488	0	0.0485156	0.0482064
ENST00000466131.1_1	0.46762	0.0676494	0.0384233	0	0.800504	0.100482	0.523895	0.317613	0.0380376	0.558793	0.122531	0.684533	0	0.0728887	0.313657	0.0838567	0.23062	0.692697	0.259866	0.116957	0.117695	0.010336	0.0387836	0.0381661	0.081392	0.0417165	0.0541255
ENST00000385130.1	0.47833	0.314631	0.424744	0	0.698931	0	0.102332	0.04019	0	0	0	0.594163	0	0.0693277	0.422062	0.201684	0.0944909	0.0305781	0	0.393134	0.0561351	0.475356	0.172247	0.163927	0.313359	0.139813	0.138922
ENST00000635405.2_2	0.0239999	0.16276	0.175962	0	0.109314	0	0.0693743	0.00665919	0	0.00589955	0	0.12673	0	0.0279147	0.340848	0.104879	0.0433441	0.00695644	0.0967944	0.0938121	0.0172317	0.141051	0.0414468	0.00646477	0.170144	0.137571	0
ENST00000635271.1_1	0.0776916	0.147602	0.0970204	0	0.256646	0	0.0124949	0.0248907	0	0	0	0.121423	0	0.0418781	0.290562	0.0813459	0.0234099	0.0338094	0.0194802	0.0371741	0.013796	0.073941	0.0666993	0.0853137	0.38817	0.143772	0.0344177
ENST00000437157.3_1	0	0	0	0	0	0	0	0	0	0.0321446	0	0.0196688	0	0	0	0	0	0	0	0	0	0.0107025	0	0	0	0.00704411	0.0373629
ENST00000412639.2_1	0.353923	1.64416	0.829062	0.100694	2.16299	0	0.0489603	0.0730695	0	0.186863	0.0304993	0.741497	0	0.0249229	2.89636	0.584954	0.105523	0.0409918	0.169145	0.245548	0.0702693	0.173315	0.615681	0.834001	4.40731	1.36211	0.465425
ENST00000634966.1_1	0.0482316	0.431533	0.0117989	0	0.142446	0	0	0.00517518	0	0	0	0.0936017	0	0	0.158966	0.16394	0	0.00263165	0	0.0183162	0.00621971	0	0.0965298	0.0280971	1.69696	0.080868	0.0703134
ENST00000632503.1_2	0.0588566	0.0470047	0.0241291	0.0749688	0.0531207	0.0321649	0.0172113	0.00454178	0.0730563	0.00745304	0	0.073889	0	0.00432316	0.0332407	0.0545209	0	0.0218861	0.00880366	0.0234822	0.00442644	0.0395682	0.0326525	0.0185091	0.316294	0.01188	0.0606406
ENST00000635687.1_1	0.953322	1.74408	2.44486	0.0628093	3.34608	0.572643	0.198899	0.278646	0.629993	0.602565	0.349515	2.33607	0	0.201558	3.31888	1.28682	0.373478	0.113663	0.290026	0.61459	0.222717	2.40084	0.910208	0.64758	3.62419	1.47327	0.693126
ENST00000602477.1_2	3.0697	0.610644	0	0.446852	0.108034	0	0.839713	0	0	1.57618	26.9076	1.53713	0	0.138147	3.04408	0	0.103995	3.59757	2.13112	0.871204	0.46591	0.00537847	0.0415335	0.0128203	1.14959	0.108515	0.641086
MSTRG.168.4	1.62359	0.663739	0	0	0.208833	0.431914	0.171988	0	0	0.51098	3.90511	0	0	0	7.49694	0.0496642	0	0.0154486	0.148026	0.15919	0.0879992	0	0.43983	0.223404	1.2501	0.0381571	0
ENST00000495451.1_1	0.0043946	0.0674925	0	0	0	0	0	0.0187387	0	0.00973503	0.0573739	0.130675	0	0.00970748	0.0174688	0.225002	0	0	0	0.0200161	0.000128688	0.00324125	0.101246	0.000118483	0	0.000331903	0.0282885
MSTRG.169.1	0.484089	0.0710738	0.059115	0.0547372	0.0922704	1.34655	0.028178	0.0492909	0	0.130601	1.04902	0.160218	0	0.0785218	0.5919	0.107004	0.0670541	0.0660502	0.0392728	0.0441152	0.0307929	0.0289888	0.0243513	0.00105968	2.32031	0.0600083	0.177103
ENST00000517032.1	0.0482943	0.00884952	0	0.491702	0.0457238	0	0.0371637	0	0	0.183876	0.274462	0.160424	0	0.130027	0.410047	0	0	0.224615	0	0.0209377	0.0395901	0	0.0250826	0.0164476	0	0.0401476	0.213726
MSTRG.170.1	11.0209	0.0706049	0	0	0.988755	0	0.917771	0.141512	0	0	1.2373	1.25448	0	0.545936	6.30477	0.181718	0	0.498142	0	0	0.50737	0	0.0257956	0.382176	3.42413	1.86542	10.4187
ENST00000450402.1_1	0.212342	0.00644978	0.0130338	0	0.0497294	0	0.0171142	0.0260073	0	0.0288948	0	0.0388267	0	0.0204328	0.136045	0.0596648	0	0.0228144	0.115203	0.0808036	0.0590917	0.0288614	0.00360566	0.00281339	0	0.0526227	0
ENST00000357898.3_1	1.02507	0.00276874	0	0	0.451139	0	0.00697933	0.22402	0	0.0169204	0.440614	0.57723	0	0.00490737	0.444332	0.252377	0	0.536543	0.012983	0.156266	0.222654	0.0562592	0.000527856	0.000205935	0	0.00462301	0
ENST00000377403.6_2	19.9226	5.12848	4.30586	3.06176	7.30349	11.6038	9.89643	4.7399	0	40.4333	37.383	22.8998	0	14.0278	81.7019	1.82668	5.95743	8.51782	20.9107	9.10875	9.20996	5.18545	3.36863	0.437929	11.0501	13.3889	34.1485
MSTRG.168.2	2.94759	0.0159671	1.20535	0	0.206005	0	2.86637	0.730977	0	2.22118	1.27865	4.40713	0	0.0587175	6.81433	0	0	1.11593	0	0.53359	0.595509	0.619276	0	0	0.852667	0.49036	1.45576
MSTRG.168.3	0.598565	6.60388	0.742493	0.672283	1.91751	1.21633	0.291917	1.86592	3.26925	0.817071	13.2622	2.87867	48.3041	0.113996	3.84346	3.73804	0.0422648	5.481	0.253155	0.556241	0.496759	4.48746	3.07056	3.06267	6.94675	2.59318	0.128252
ENST00000328089.10_1	49.6543	3.93202	9.38349	6.22018	16.5936	4.09712	5.02641	4.55734	5.50388	22.0215	13.0914	16.9266	11.3169	2.35505	31.4226	5.51806	1.28454	26.821	10.7253	8.33779	13.3672	1.99372	2.04552	3.3476	10.7129	8.95591	27.629
ENST00000377399.2_1	2.04553	2.02563	2.20808	0.064259	2.63724	0.0275699	2.06716	1.76436	0.0313099	0.511065	0.405124	6.06332	0	0.0912651	4.13814	1.10477	0.275515	6.0618	3.4163	0.697531	1.76927	0.266839	0.78884	1.39413	0.423326	0.101168	0.148508
ENST00000641006.1_1	0.251964	0.0685545	0.128998	0.637138	0.0621343	0.137166	0.0388835	0.0406722	0.630559	0.0893858	0.64651	0.0845792	0	0.209579	0.414841	0.109172	0.0117779	0.0843671	0.357487	0.0760799	0.0537487	0.2104	0.0874081	0.0372095	0.463548	0.0796258	0.363638
ENST00000641507.1_1	0.0207687	0	0	0	0.00879946	0	0	0	0	0.0272763	0.0239628	0.0302858	0	0	0.0534971	0	0	0.00540085	0.0161241	0.0240877	0.00144226	0.226049	0	0.00493047	0	0.011931	0.126817
ENST00000517147.1	0.12186	0	0	0	0	0	0.0971215	0	0	0	0.690149	0	0	0	0.0714896	0	0	0.023614	0	0.0182958	0.0526624	0	0.0957224	0	0	0.0532346	0
ENST00000641325.1_1	0.803987	0.208524	0.54381	0.636314	0.234321	0.425207	0.249761	0.286565	0.607121	0.468388	1.3467	0.482682	0	0.684102	2.07784	0.272833	0.108904	0.197505	0.776248	0.322014	0.210841	0.917017	0.378666	0.207437	3.16643	0.356849	2.43427
ENST00000641940.1_1	0.0924981	0	0	0	0	0	0	0	0	0	0.497557	0	0	0.0181789	0.0144699	0.036351	0	0	0	0	0.00885179	0	0	0	0	0.0103197	0.0364278
ENST00000441033.1_1	0.360787	0	0	0	0	0	0.12286	0.118903	0.808324	0.0557083	0.926491	0	0	0	0	0	0	5.44325	0.183627	0.0198282	0	0	0	0	0	0.105312	0.0431679
ENST00000435277.1_1	0.286952	0.110041	0	0.251568	0.315427	0.48384	0.229223	0.0866988	0.172904	1.85801	1.27155	0.382461	37.5114	0.272463	0.18272	0.148422	0.182092	0.336579	1.25883	0.355764	0.151464	0.515113	0.318244	0.685174	3.63396	0.151867	0.246034
ENST00000302692.6_1	6.73499	1.6021	0.635163	16.3609	2.86245	6.51606	5.78093	5.41516	11.248	7.26266	9.52701	5.71075	8.49466	1.16665	3.39789	1.46638	0.777089	8.64132	10.9755	2.87998	2.02876	2.91112	3.24077	1.53263	41.5934	5.1102	3.50514
ENST00000416541.5_1	0.126569	0.133328	0.0367147	1.37156	0.736251	0.236075	0.058343	0.219049	0.261706	1.70108	0.137115	0.588513	0	0.351034	0.476	0.199901	0	0.059698	0	0.304044	0.131855	0.157466	0.4852	0.00687023	1.25325	0.691738	0.913251
ENST00000510900.1_1	0.306748	0.0452071	0.0138448	0	0.179636	0.30725	0.240505	0.126643	0	0.664477	0.0562804	0.142857	0	0.485734	0.755347	0.165768	0	0.0324193	0.0993655	0.154103	0.0570841	0.323091	0.035922	0.00404361	0	0.0841276	0.303422
ENST00000340305.9_2	3.78292	2.10828	0.405319	9.30227	1.81215	9.17947	16.6583	11.5797	2.96417	3.11012	1.2817	2.82167	17.0025	2.59438	4.94164	1.53964	0.529197	25.4713	10.6237	1.01259	0.655974	1.50022	0.811546	0.382696	4.65952	0.895777	4.19039
ENST00000340381.10_2	2.10617	1.09776	0.423196	6.54921	3.0617	0.848978	1.08364	0.838668	0.622856	5.76581	0.597825	1.74016	6.23386	0.518632	3.28729	1.13879	0.220971	1.35233	0.494524	1.24047	1.08645	0.254402	1.53763	0.709027	7.84145	1.43642	4.82401
ENST00000508400.1_1	0.280038	0.140374	0.0300821	0	0.260913	0.0317687	0.0351597	0.141022	0	0.279727	0	0.044845	0	0.0293616	0.250741	0.426319	0	0.437679	0.017406	0.0502475	0.036419	0.0049018	0.15601	0.00575125	1.34079	0.312034	0.222462
ENST00000536656.5_1	0.446906	0.311326	0.439397	0	0.208609	0	0.0951272	0.0817852	0	0.00239737	0.160893	0.0684844	0	0.0542491	0.778061	0.221416	0.0265346	0.0317435	0.052821	0.0233658	0.0368666	0.00239459	6.51217	0.127093	1.82211	0.0471383	0
ENST00000628140.2_1	0.00283756	0	0.0417136	0	0.0076124	0	0.00484626	0	0	1.66887	0.000736752	0.717425	0	0.0101736	0.0538589	0.00655685	0	0.00285911	0.0216879	0.0559089	0.0327078	0	0.634362	0.00176182	0	0.227182	0.156075
ENST00000377346.8_1	1.80358	0.168391	0	2.61526	0.458012	0	0.0191453	0	0	9.00914	1.07378	22.3337	0	0.0650423	1.52812	0	0.300382	0	0	6.42056	0.787859	0	23.0602	0.0219356	5.12126	18.4096	5.30802
ENST00000377320.3_1	0.0791826	0.0234021	0.0227933	0	0.018741	0	0.0227211	0	0	0.0360591	0.0171033	0.433546	0	0.0152994	0.0475062	0.0075848	0	0.00191164	0.046329	0.28126	0.00938197	0.0168081	0.926483	0.00511384	0	0.368665	0.0251477
ENST00000426570.3_1	0	0	0	0	0	0	0	0	0	0	0	0.090604	0	0	0	0	0	0.00202627	0	0.219051	0	0	0.165904	0	0	0.222144	0
MSTRG.198.5	0.00986604	0.0032835	0	0	0.0113172	0	0	0.0076438	0	0	0	0.00354515	0	0	0.00218743	0	0	0	0	0.00145531	0	0	0.00716272	0	0	0	0
MSTRG.198.8	0.738027	0.188576	0.673882	3.48397	0.991557	0.968737	0.881422	0.0543786	0	4.24561	0.0165459	1.93953	0	0.336011	5.39357	0.164897	0	0.0622708	0.747192	0.822456	0.264472	1.04243	0.206445	0.0623608	0.132892	3.36693	1.024
ENST00000361110.6_1	0.0265791	0	0	0.0613381	0.00267374	0	0	0	0	0.190256	0.00149893	0.179865	0	0	0.0115241	0	0	0	0	0.0221996	0.0253261	0.00406058	0.123542	0.000358444	0.0383705	0.0164934	0.0311866
ENST00000543390.2_1	0.0396505	0.00668873	0.0164273	0	0.0355999	0.00526236	0.00106873	0	0	0.00243872	0	0.0223938	0	0.00707294	0.0476	0.0413196	0.223385	0	0	0.0103949	0.000378913	0	0.00579778	0.00665634	0	0.0119463	0
MSTRG.198.12	0.116883	0	0.0522631	0.232726	0.0807698	0	0.00585801	0.00854298	0.0687241	0.098155	0.000861691	0.31104	0	0.0357878	0.0995826	0.0484728	0.0044343	0.0179765	0.0726273	0.0662483	0.0356847	0.0112047	1.61468	0.0455528	0	0.0866061	0
MSTRG.202.2	0.90451	1.01866	1.02595	28.5582	1.4858	0.113964	0.334544	1.33634	4.77618	0.00998834	0.780256	2.15182	0	1.39231	0.90327	0.868271	1.51711	0.145345	0.132941	1.19284	0.588211	1.40067	0.707631	0.0430383	4.24068	0.246862	1.13776
MSTRG.202.3	0.0209609	2.02045	0.226453	0.854712	0.229722	0.0183811	0.442587	0.0562387	0	0.504902	0.171029	0.735754	69.7451	3.63555	0.768725	0.57056	0.0303489	0.0120933	0.0323463	1.75034	1.27135	14.986	2.24899	0.622847	0.7426	0.0905078	0.446591
MSTRG.202.4	0.414673	0.00257546	0	0.178108	0.242913	0	0.0552758	0	2.32142	0.0265599	0	0.00227594	0	1.27298	0.00576746	0.00354222	0.00466621	0.000586735	0	0.279451	0.010691	0.0304594	0	0.00216163	0	0.00200321	1.10452
MSTRG.202.6	0.314498	0.0901292	0	0	0.379823	0	1.58521	0.108989	0	0	0	0.0476092	0	0.441842	4.76108	0	0.0551135	0.00575739	0	0.00174319	0.061407	0	0.00891708	0.0274713	3.35083	0.156336	0
ENST00000377298.8_1	1.83876	0.648708	8.26933	7.32021	0.784928	9.45466	8.2581	2.13944	6.1955	4.31356	0.389213	2.2585	0	1.12015	15.3577	0.15808	0.0809364	2.19536	11.0034	1.19813	0.589636	0.624428	0.170463	0.0105782	5.044	0.455392	0.0175615
ENST00000650348.1_1	0.0173279	0.0153125	0.139396	2.857	0.0287456	0	0.0193245	0.00638492	0.300698	0.0272147	0.043888	0.0464445	6.9246	0.718922	0.0142436	0.0945744	0.0269788	1.08281	3.3974	0.206007	0.0232585	0.0427442	0.0174764	0.00120445	0.0454059	0.140699	0.0258813
MSTRG.202.13	0	0	0	0	4.67272	0	0.210618	0	0	0	0	0.453307	0	0	5.71558	0	1.11847	0	0	0.00144448	0.205546	0	0	0.00403609	3.39366	0.0277183	0
MSTRG.202.12	3.79198	0.589857	0.00694063	97.7533	5.00852	5.74029	1.54936	0.479742	0	1.77589	0	0.583493	0	5.16606	1.38568	1.71572	3.21823	0.373179	0.00170848	1.88927	3.69069	5.85592	0.0140644	0.0771672	4.28505	0.43979	29.8856
MSTRG.202.14	0.00532787	0.00160683	0.0399751	0	0.0228851	0	0.0253176	0.00247767	0	0.00295044	0	0.00500038	0	0.00625916	0.00849556	0.0141165	0.0116629	0.000598786	0.00740616	0.210926	0.0035043	0.0283808	0.0143904	0.000430911	0	0.0197604	0
MSTRG.202.15	0.386742	0.0861338	0	5.89671	0.346457	0	1.21476	0	0	0.239646	1.17441	2.42003	0	0.0527876	2.41539	0.155665	0	0	0.0904706	1.58267	0.0370763	0.43663	0.024133	0.0268985	0	0.0921168	11.8754
ENST00000603781.1_1	0.0175351	0.00795176	0	0	0	0	0	0.014371	0	0	0	0.0405578	0	0.124001	0	0	0	0	0.0332972	0.074363	0.00668986	0	0	0.00390272	0	0.0718136	0
ENST00000639753.1_1	0.00237473	0.0200512	0.0242687	0	0.0434471	0.0484045	0.00565105	0.0133236	0	0.0132599	0	0.0116457	0	0.0170681	0	0.0168668	0.0356063	0.00518669	0.00826133	0.00561432	0	0.0110371	0.0226755	0.00338309	0.0695301	0.017068	0
ENST00000623863.1_1	0.0140717	0.014619	0	0	0.0415753	0	0	0	0	0	0	0	0	0	0.0183387	0.0241555	0	0	0.0365029	0.0273886	0.00105011	0	0.00629125	0.0140056	0	0.012982	0
MSTRG.202.17	4.784	2.12064	1.87987	21.2361	16.9486	5.08394	8.55204	2.09577	0	5.12091	0.706434	3.55711	0	0.147083	1.73434	2.02112	0.0297443	2.54203	9.22011	1.5342	0.475158	1.44333	2.88657	4.50851	7.92872	1.74839	0
MSTRG.202.19	1.794	0.58225	0.727927	24.6357	10.5466	0.206564	0.872828	4.87773	2.31377	6.5845	2.09502	3.09994	47.8923	1.13229	5.2919	2.38144	0	2.80127	1.76593	0.510044	1.50667	5.17298	1.2894	1.69004	19.3739	7.47328	20.9072
ENST00000454104.1_1	0.0332358	0.00390733	0	0.155949	0.125072	0.344602	0.0441487	0.108313	0.0759855	0.0310074	0.092566	0.0920983	0	0.0399127	0.128208	0.0787421	0.0955204	0.0233096	0.0768456	0.00647307	0.0349927	0.0103238	0.0254195	0.0110027	0.295699	0.0362723	0.0360411
ENST00000377258.5_1	0.0631489	0.0177632	0	0	1.84755	0	0.0837009	0.0464817	0	0	0	0.278549	0	0.0178273	0.026719	0	0.0965619	0	0	0.0160724	0.00157786	0	0.00872543	0.0474739	0.0660969	0.0902399	0
ENST00000377256.1_1	0.532372	0.0544324	0	0	4.30574	0.75484	0.398229	0.363716	0	0.116604	0.127134	0.801228	26.0965	0.200821	0.114194	0.0994387	0.161326	0.092054	0.23672	0.391092	0.0494928	0.212998	0.0465308	0.264983	0.611433	0.129768	0.0338835
ENST00000648956.1_1	0.0548108	0.0964931	0.0819847	0	0.722452	0.730043	0.846288	0.538043	0	0.414084	0	0.357076	0	0.571802	0.342451	0.244551	0.224831	0.083861	0.895585	0.269956	0.0993463	0.137868	0.128204	0.0545696	0.403136	0.253591	0
ENST00000488540.5_1	0.252914	0.29555	0.116308	1.48104	0.183197	0.751578	0.542935	0.593665	0.575093	0.0199502	0.321436	0.632039	0	0.424659	0.465305	0.118752	0.170233	0.574253	0.568217	0.197004	0.190665	0.522211	0.474773	0.493189	12.5507	0.0544653	0.301455
MSTRG.202.26	0.175854	0.0772744	0.042982	8.74195	0.319348	3.60494	0.697294	0.811275	0.497162	0.0506634	0.19397	0.715525	0	3.49307	1.59977	0.277689	0.174027	0.747176	0.945476	0.42059	0.160517	0.585022	0.783464	0.132329	2.74127	0.654982	0.058888
ENST00000445884.1_1	0.0525056	0.0916741	0	0	0.0971224	0.128952	0	0.0100297	0	0.448198	0.105158	0.0626994	0	0.147906	0	0	0	0.178565	0.125937	0.0866355	0.142914	0	0.0409451	0.00389081	0	0	0
MSTRG.207.2	0.146298	0.0456832	0	0	0.163725	0.0933931	0.185432	0.205094	0	0	0.0159531	0.127111	0	0.0842657	0.0187511	0.075508	0.281186	0.371305	0.23248	0.0992719	0.110244	0.25899	0.185158	0.0220762	0.203514	0.125327	0.0633209
ENST00000403197.5_1	0.488359	0.0868695	0	0.69104	0.17181	0.972564	0.318407	0.550573	0.237478	0.00807565	0.104168	0.557191	0	0.437667	0.0395079	0.0173856	0.402665	0.421066	0.443472	0.213885	0.229132	0.310431	0.25454	0.0537299	0.327358	0.338593	0.150186
ENST00000462686.1_1	0.0437652	0.271234	0.298155	0	0.0834814	0	0.103192	0.483785	0	0	0.0685936	0.270126	0	0.111993	0.306431	0.0267781	0	0.266541	0	0	0	0	0	0.0239393	0	0.19188	0
MSTRG.207.6	0	0	0	0	0	0	0.0157744	0.0144478	0	0	0	0	0	0	0	0	0	0.0438439	0	0.00191573	0	0	0.00287984	0	0	0	0.0836194
MSTRG.207.8	0.268804	0.0682065	0.0471906	0.540603	0.496828	0.897506	2.91806	1.23185	0	0.181219	0.168192	0.970074	0	0.15598	0.111891	0.0445231	0	0.942897	1.53471	0.85689	0.177809	0.489983	0.0241731	0.0381779	0.949059	0.158326	0.332944
MSTRG.207.7	0.286042	0.135435	0	0	0	1.94769	0.171402	1.06179	0	2.27933	0.313237	0.591552	0	0	1.59683	0.0140211	0	0.46204	0.25682	0.424668	0.395839	0.875765	0.143887	0.101375	0.394416	0.468329	0.89548
MSTRG.207.10	0.176494	0.0854826	0	0.057598	0.100937	0.0512812	0.0495146	0.207808	0	0.675681	0.347018	0.74152	0	1.03737	0.597401	0	0.235404	0.0926977	0	0.429941	0.107399	0.152519	0.27462	0.0108719	1.73916	0.34892	0.266227
MSTRG.207.11	0.0345195	0.306466	0.178593	0	0.21091	0	0.454108	0.161939	0	0	0	0	0	0	0.0204638	0.35304	0	1.61477	0.132958	0.0616912	0.162589	2.62405	0.246041	0.418123	0	0	0.193255
ENST00000365545.1	0.237893	0.102275	0.0771798	0.324058	0.285916	0.150448	0.526767	0.378645	0.227687	0.206068	0.0982298	0.262697	0	0.130006	0.143472	0.137381	0.192127	1.1415	0.632846	0.202756	0.0904067	0.205082	0.170149	0.557648	0.569949	0.106533	0.0958084
ENST00000636827.2_2	0	0.066004	0	0	0.0263648	0	0.375298	0.279982	0	0	0	0	0	0.384911	0	0.056302	0.304329	0.0251347	0.418027	0.0781427	0.0112867	0.177458	0	0.00937004	0	0.0267997	0
ENST00000578045.1	0.0388072	0.239802	0	0	0.264915	0.251585	0.601131	0.342548	0.931183	0.168553	0	0.211044	0	0.293309	0.100819	0.396973	0.519239	0.119693	1.05149	0.212367	0.105033	0.112239	0.0209437	0.00820572	0.441917	0.148802	0
MSTRG.207.14	0.0145756	0.0603802	0	0	0.00159914	0.189219	0.00301898	0.00363931	0	0.288123	0	0	0	0.00363318	0	0.0365273	0	0.017382	0.0909526	0.0699506	0.0584059	0.022826	0.0148355	0.0114348	0	0.28504	0
MSTRG.207.15	0.198056	0.196257	0	0.0675179	0.139877	0.730363	0.3574	0.32365	0.219318	0.841275	0.0943108	0.3764	0	0.126225	0.203975	0.0719933	0.0353778	0.232552	0.186138	0.317626	0.154744	0.0357574	0.166809	0.1904	0.347836	0.176484	0.322481
ENST00000496751.1_1	0.0255322	0.0164434	0	0.0467627	0.0222396	0.0277562	0.01608	0.0323179	0	0.0185957	0.00571373	0.0696035	0	0.0239363	0.0283927	0	0.0147015	0.0301961	0	0.0374659	0.0182725	0.00619138	0.0666148	0.000452649	0.128581	0.0177012	0.0216145
ENST00000413148.1_1	0.00197239	0.00886341	0	0	0	0.0391298	0.0187733	0.00315826	0	0	0	0.0171908	0	0.00760324	0.027854	0	0	0.0089926	0	0	0.00242582	0	0.00784832	0	0	0	0
MSTRG.201.1	1.22332	0.324149	0.272564	2.89903	0.505732	0.158784	0.270049	0.257375	1.45788	2.23207	0.0527561	0.886613	0	0.175209	2.91159	0.916645	0.244068	0.0343889	0.639842	0.321524	0.140404	0.219608	1.58366	0.412295	0	1.32776	0.313612
ENST00000415330.2_1	0.993894	0.423842	0.489314	3.80257	0.500388	0.120849	0.246867	0.312345	3.68932	4.03235	0.203324	1.29027	0	0.504626	3.00061	1.16148	0.325205	0.0426688	0.716987	0.375279	0.229217	0.595169	1.62034	0.424302	1.17468	1.96042	1.49722
MSTRG.198.4	0.452718	0.10252	0.0320006	0	0.714365	0	0.0497573	0.104657	0	0	0.0805749	0	0	0.0100489	0.00218703	0.00524087	0.0976257	0.0700527	0.0954574	0.00362555	0.0829867	0	0.120107	0.100716	0	0.075862	0
MSTRG.198.6	1.68273	1.14424	0.491135	2.09506	1.36962	0.229842	0.528703	0.79416	2.012	2.89774	0.300064	1.1243	3.26507	0.295324	0.52681	0.758338	0	0.375763	1.0719	0.178304	0.383211	0.00466084	2.5216	0.750344	0.403725	0.626022	0.0244069
ENST00000484851.1_1	0.0914354	0.0747804	0	0	0.154218	0	0.0123045	0.0327594	0.125118	0.0255285	0	0.172891	0	0	0.0735997	0.0563406	0	0	0.031436	0.218229	0.0153904	0.0254989	0.163559	0.00124281	0.286105	0.329632	0
ENST00000481137.1_1	0.298273	0.0787145	0.161512	0.0856509	0.185848	0.0734959	0.268027	0.0507827	0	0.10218	0.0403878	0.452957	0	0.0438419	0.298242	0.084384	0.104924	0.125173	0.211746	0.220514	0.118955	0.169485	0.406032	0.0185047	0.0892993	0.286686	0.0791785
ENST00000479223.1_1	0.225186	0.0261611	0	0.0566117	0.159997	0.0485777	0.0712553	0.0282698	0	0.0225123	0.0197775	0.222886	0	0.0448971	0.152972	0.011004	0.0515525	0.0535528	0.0969574	0.149872	0.0594652	0.134508	0.19624	0.0127507	0.0590232	0.0566486	0.0523337
MSTRG.202.1	3.75966	0.295685	0.0559853	0.0126309	3.32701	0.0379343	0.377283	0.607591	0.0615432	0.00502279	0.831405	3.58942	0	1.07327	0.640445	3.78286	1.99356	0.00890815	0.0526565	1.18295	0.833602	0.514925	0.61471	1.04663	0.681576	0.688395	0.0758964
MSTRG.202.5	0.655964	5.439	0.103708	0.202442	1.37331	6.50872	1.52538	3.08703	0	0.1761	0.0164428	0.182839	0	1.38447	0.221239	0.19729	0.0059667	1.90757	0.38831	0.147571	0.0233378	0.139469	2.02182	2.31768	7.31114	0.261761	0.0438618
ENST00000435891.5_1	1.65259	4.89714	0.628606	61.3261	5.88119	0.0649846	0.0975223	1.68257	6.53541	19.6689	0.0743313	3.29997	0	1.94848	3.35738	7.10277	0.346372	0.550957	0.0175399	14.3577	3.03653	2.14378	8.11245	5.88389	0.579025	5.54994	0.0700092
ENST00000361311.4_1	9.84903	2.58125	1.70014	8.36566	14.1483	4.08401	11.281	13.6563	13.4422	37.2118	2.29312	17.4248	0	2.47081	55.6769	1.5535	9.22577	2.1227	10.4399	9.35193	4.90163	20.198	2.49908	0.717458	10.7149	17.4889	46.3037
ENST00000477264.1_1	0.109029	1.28433	0.0483502	0.25215	0.331122	0.046986	0.0729093	0.0891563	0.115632	0.194642	0.0157256	0.151609	0	0.0428814	0.16493	0.14652	0.027496	0.0662558	0.21257	0.152432	0.119824	0.0411327	0.216448	0.0802396	0.0463924	0.24012	0.123403
ENST00000464286.1_1	0.234286	0.119355	0.166924	0.183614	0.227931	0.120101	0.211206	0.126293	0.186235	0.256872	0.0697123	0.154159	37.2449	0.106689	0.198054	0.192332	0.180798	0.226796	0.273998	0.255693	0.14375	0.170626	0.195843	0.161237	0.261712	0.127204	0.0271429
ENST00000377263.5_1	7.14157	1.88035	0	10.877	24.3443	17.3374	14.1697	21.4153	8.04136	6.31046	3.51357	15.1586	0	20.0934	14.1106	1.52985	7.45203	2.85408	8.06206	3.13237	6.08584	7.10541	1.14502	3.59691	5.96739	2.75365	0.183994
ENST00000400904.7_1	3.18088	0.60459	0.791745	0.712763	34.2882	0.235236	1.83219	1.09135	0.400719	4.38239	0.337455	2.2518	0	13.6793	0.368774	0.694101	1.94987	1.17697	4.2075	0.694656	0.580059	2.69839	1.14806	1.89852	1.28618	2.53968	0.0126712
MSTRG.202.23	4.24273	2.50702	1.85225	22.6086	4.36368	7.6549	9.07083	5.9344	5.42088	33.455	4.45151	5.62576	29.5419	11.4077	15.8424	1.69664	4.70472	9.60432	6.17518	3.53161	5.66837	9.30065	2.86305	1.86426	14.9514	5.99488	7.10895
MSTRG.202.24	0.787929	0.537563	0.697656	1.62027	0.697707	1.72384	0.897912	0.590638	0.771744	4.89606	0.750912	1.32233	0	0.602987	1.34833	0.277245	1.63218	0.957821	0.56977	0.825983	1.00421	0.614578	1.71795	0.412695	4.79119	1.22849	0.982598
ENST00000377223.5_1	1.42712	0.59482	0.601094	25.8151	1.61003	3.37285	3.64205	0.934973	3.26529	0.0628777	2.15685	2.03199	0	0.10042	3.05348	0.532447	1.8932	2.45173	1.58101	1.89958	1.36112	0.779058	1.49751	0.384499	7.29491	1.1905	5.45481
ENST00000400903.6_1	1.80094	0.553263	0.469236	7.81927	1.7268	1.9409	1.66259	1.2064	6.07375	3.81722	0.450539	2.10279	0	3.51874	0.564354	0.618676	0.595587	2.94113	1.04809	0.865148	0.749798	0.682132	1.17873	0.676901	13.4373	1.41212	0.0538458
ENST00000377213.1_1	1.37674	0.673107	0.516461	9.08488	0.987197	3.96087	1.15684	1.11075	0.409115	3.99284	1.60988	1.57432	0	3.73976	4.21322	0.388382	0.873845	1.74952	1.34241	0.582649	1.22797	3.74002	0.871884	0.622538	23.9495	1.09593	0.420442
ENST00000471853.1_1	0.27018	0.174862	0.160614	0.212268	0.166387	0.0985483	0.277496	0.175379	0.281454	0.296958	0.105796	0.171907	0	0.138998	0.171712	0.186815	0.125849	0.303589	0.2982	0.117559	0.240145	0.143323	0.266882	0.540789	0.186667	0.0762502	0.0313787
ENST00000377205.5_1	2.54345	1.01826	0.422379	7.21236	2.22908	7.75137	4.85687	4.15497	7.54268	7.67628	3.40335	2.66494	0	3.83343	3.02115	0.565487	2.9081	6.02702	6.30598	2.59773	2.33117	0.909059	1.5938	0.535124	6.94556	2.94698	3.21574
MSTRG.207.9	0.350476	0.767601	0.233294	0.683017	0.384172	0.979576	1.72992	1.10129	2.26615	2.61113	0.485652	0.553177	8.33752	0.562989	0.388053	0.386654	0	1.26898	0.612554	0.527058	0.75722	0.60507	0.751512	0.256188	0.612598	0.500538	1.13623
ENST00000492735.1_1	0.317953	0.168751	0.239752	0.201118	0.192419	0.318293	0.353962	0.184395	0.203989	0.383672	0.154146	0.246596	0	0.47294	0.191897	0.181062	0.240569	0.312724	0.530462	0.192335	0.204949	0.441912	0.188904	0.114645	0.353723	0.116641	0.118922
ENST00000315901.4_1	0.637611	0.230719	0.460568	0.196632	0.577477	0.212559	0.539933	0.39898	0.0373757	0.122015	0.0757086	0.203033	0	0.0265408	0.347566	0.358451	0.144696	0.0688155	0.538366	0.205003	0.288962	0.389075	0.855562	0.299019	1.64033	0.30999	0.195007
ENST00000294435.7_1	55.7164	12.0837	1.37783	17.0961	37.579	28.5965	29.3635	35.5326	30.1341	2.78629	5.12653	9.62243	0	2.5163	28.8908	3.95085	7.97568	6.04424	43.9316	1.8016	2.22317	0.377947	49.4226	5.2371	33.3094	42.5873	17.1766
ENST00000343090.10_1	1.19032	0.644159	0.0344721	0.527273	0.865368	5.82057	8.5287	4.59148	0.195742	2.5186	0.0938854	0.352738	0	1.05494	9.25339	0.147834	0.0625369	22.2972	5.58535	0.579879	0.528951	0.146134	0.129816	0.131029	0.0999637	2.93038	1.59575
ENST00000456484.1_1	0.0369361	0.0583282	0	0	0.164142	0.0582303	0.11851	0.0326134	0.40673	0.117037	0.127956	0.108856	0	0.27867	0.086954	0.378271	0.0308427	0.0434421	0.270286	0.0553281	0.049533	0.49146	0.0704057	0.00474812	0	0.0713536	0.0453455
ENST00000416729.2_1	0.0473568	0.111682	0	0	0.301669	0	0.153025	0.0995587	0	0.425349	0	0.153656	0	0.243953	0.184306	0.184963	0.135986	0.0543146	0.159072	0.102114	0.0496892	0.185978	0.104536	0.00752995	0.0506905	0.168049	0
ENST00000475795.5_1	0.133301	0.0680468	0.01126	0.0378708	0.0737379	1.54149	1.18776	0.253993	0	0.180717	0.050415	0.111066	0	0.142515	0.192013	0.0258868	0.092785	2.11693	0.679975	0.0760081	0.0270237	0.06491	0.0299489	0.0106276	0.168779	0.0274051	0.0525135
ENST00000470736.1_1	0.00569442	0.00229274	0	0	0.00783607	0.237287	0.0132829	0	0	0.0317948	0.0326157	0.00601174	0	0.00922134	0.0570534	0	0.429489	0.244757	0	0	0.00886745	0	0.00832948	0.00364756	0.0416802	0.0135848	0
ENST00000488228.1_1	0.129634	0.056325	0.0324683	0.147678	0.161412	0.19319	0.170001	0.0801424	0	0.356851	0.113172	0.10594	0	0.0459644	0.246232	0.0831433	0.0148486	0.0567561	0.325498	0.116495	0.0473143	0.0934586	0.0481107	0.0222892	0.0984844	0.0532122	0.0436613
ENST00000364876.1	0.113983	0.145114	0	0.657134	0.488778	0.631931	1.14002	0.340451	0	1.10584	0.229435	0.275393	0	0.0868872	0.975742	0.271741	0.378511	0.206649	1.6582	0.334661	0.194673	0.0818188	0.0800157	1.56763	2.13818	0.250428	0
ENST00000253251.12_1	16.0692	6.93002	5.79887	40.9308	15.6029	15.0775	10.9092	6.27628	9.29638	40.5642	11.3174	14.1325	38.327	10.3768	22.653	6.17373	17.3298	12.4819	8.24608	7.22088	7.33095	7.59982	6.08836	4.06125	24.2412	7.74816	25.8084
ENST00000377153.5_1	0.755466	0.13771	0.0863255	0.0259711	0.545977	0.280995	0.521118	0.455639	0.30415	0.485402	0.363532	0.850934	0	0.0664689	0.515562	0.276466	0.0326598	0.940983	0.436002	0.33367	0.249203	0.0103157	0.68779	0.293575	0.401392	1.05267	0.588209
ENST00000462658.1_1	0.226745	0.167472	0.143615	0.30312	0.225853	0.0837575	0.244029	0.129376	0	0.0917777	0.0470737	0.174517	0	0.128529	0.192213	0.161939	0.14324	0.235122	0.296416	0.116518	0.148164	0.129451	0.0985884	0.412408	0.158651	0.106865	0.0266692
ENST00000466379.1_1	0.0689109	0.173044	0.125626	0.257232	0.218622	0.101501	0.228143	0.0834833	0.0420416	0.257339	0.0568019	0.136026	0	0.334563	0.316456	0.179247	0.280152	0.0582905	0.344856	0.123266	0.0491974	0.248802	0.173621	0.0792183	0.445837	0.23808	0.0731169
ENST00000487244.5_1	0.268639	2.50587	0.272294	0.222901	0.500005	0.511882	0.282162	0.543751	0.299921	1.54597	0.409308	0.347313	0	0.141061	0.918276	0.527656	0.179119	0.48789	0.701231	0.204475	0.241219	0.113318	2.40944	1.12498	0.250353	2.5784	0.119796
ENST00000465408.1_1	0.0218592	0.00914018	0	0.0201103	0.0265489	0.0172563	0.0139219	0	0	0.0799705	0.00938148	0.00888841	0	0.0262426	0.00478337	0.00582344	0.00632238	0.0471602	0.020384	0.0155091	0.00816993	0.00532519	0.0237232	0.000778645	0	0.0114719	0.00929528
ENST00000377093.8_1	2.24496	0.56513	0.970785	1.23679	3.70682	7.14807	17.1257	7.88485	0.134415	7.4851	0.921173	1.8228	0	45.5535	7.87316	0.0580733	3.32815	59.2606	4.70694	0.670165	0.518586	5.45933	0.218949	0.147966	3.838	1.87127	6.38932
ENST00000263934.10_2	0.361817	0.174948	0.00179924	0.0503913	0.0104872	0	0.509605	0.168355	0	0.00546508	0.0979233	0.198183	0	0.0373578	0.0462827	0.0345481	0	0.0331023	0	0.181909	0.145936	0.025408	0.00305076	0.020879	0.405973	0.11823	0.141867
MSTRG.188.4	0.191767	0.414352	0.202101	1.84373	0.465038	0.364064	1.17937	1.02415	0.240171	0.0313401	0.220028	0.281474	0	0.910784	0.241041	0.294376	0.146099	1.89374	0.759145	0.0723969	0.106421	0.166669	0.285921	0.0261848	0.269069	0.140822	0.0182139
MSTRG.188.6	1.97701	1.5251	0.123239	53.3154	1.57513	0	8.39366	1.75485	0	6.58061	2.64517	1.47829	0	2.17982	1.5131	0.873618	0.9326	13.0105	0.234173	1.30042	1.37336	6.59164	0.190174	0.173871	8.58163	0.797149	5.87074
ENST00000577266.1	0.108763	0.0772726	0	0	0.225585	0	0.117226	0.191105	0	0	0	0.153688	0	0.285454	0	0.246268	0.12086	0.088524	0.284616	0.164655	0.0824228	0.0508989	0.0189954	0	0	0.0876051	0
ENST00000377083.5_1	0.558341	1.0975	0.806651	4.13233	0.0608176	3.68086	4.73866	0.0152643	1.42325	0.284217	0.588428	1.32372	130.099	13.0556	0.706582	0.306327	0.002691	12.7726	1.47105	0.565877	0.247176	4.79538	0.604665	0.48883	2.63009	0.12436	3.28971
ENST00000377081.5_1	0	0.412819	0	0.834704	0	0	0	0	0	0	0.0205907	0	0	0	0	0.0994725	0	0	0	0	0.0389694	0.355499	0	0	0	0.00348183	0
ENST00000620295.2_1	0	0.0211497	0	0.90962	0	0	0	0.00422349	0	0	0	0	0	0	0	0	0	0	0	0	0	1.80395	0	0	0	0	0
ENST00000622724.3_1	0.0605832	0.0333199	0	36.4589	0.00485173	0.250794	1.0115	0.136288	0	0.0519953	0.0185984	0.00107338	0	0.446645	0.00365888	0	0	1.63363	0.202433	0.011214	0.0146841	0.003055	0	0.00975708	0.437242	0	0.0355506
ENST00000495136.1_1	0.125852	0.162161	0.0162795	0.363901	0.179757	0.268001	0.849408	0.171665	0	0.359103	0	0.157435	13.9595	2.87614	0.370654	0.102796	0.354606	0.827775	1.5431	0.0894456	0.056262	0.828483	0.0138178	0.0631598	0.104612	0.0548441	0.0927553
ENST00000362692.1	0.0723013	2.12956	1.73101	0.617967	0.542379	0.713668	0.410318	0.328293	0.979908	0.245741	0	0.378787	0	1.7954	0.941936	2.10022	0.757022	0.270278	0.76439	0.238294	0.337747	2.24333	0.995971	0.584591	0.849596	0.3826	0.142817
ENST00000465635.5_1	0.0237635	0.0638176	0	0.0871179	0.0514803	0	0.0365934	0.00998789	0	0.051965	0.0214946	0.0388387	0	0.0323439	0.0443339	0.0413911	0.041083	0.0327863	0.0652203	0.0195946	0.0168957	0.143551	0.0129356	0.223948	0.0743574	0.0191985	0.0201337
ENST00000635499.1_2	0.0144904	0.000751205	0.00773724	0.161766	0.00816199	0	0.00865953	0.00220929	0	0.0242941	0.020244	0.0107156	0	0.00521188	0.00992112	0.00327829	0.00320111	0.0103209	0.002493	0.00455732	0.0128255	0.0778229	0.00179454	0.00384166	0.0453785	0.0171201	0.00470633
MSTRG.188.3	4.00391	1.75162	0.359531	4.30854	4.96376	0	8.81523	2.66261	0.491731	8.38532	3.31274	5.28527	0	0.580558	5.22626	0.48187	1.94867	10.2854	0.0088154	3.09992	2.71561	5.70665	0.0814065	0.128596	36.5651	1.06531	5.22538
MSTRG.188.5	0.230897	0.058859	0	0.313144	0.984	13.3298	7.98826	4.83396	0	0.0207096	0.994393	0.480413	0	3.08491	2.38813	0.00510029	0.0491184	41.3619	8.33815	0.182507	0.0814276	0.114962	0	0.0042849	1.91566	0.206825	0.525563
ENST00000377086.5_2	1.52749	2.89139	0.816296	14.4997	0.440492	3.1064	2.5194	2.82206	5.38422	4.00538	2.14057	0.948173	17.4444	1.10389	1.26549	1.93741	0.0313372	5.15855	2.45305	0.121147	0.804027	16.9549	1.3903	1.22448	0.0352478	0.821354	0.00859232
ENST00000497835.1_1	0.283609	0.15356	0.153604	0.228705	0.195329	0.106179	0.602238	0.179959	0.231969	0.0581733	0.0868319	0.228724	0	0.838472	0.393719	0.166652	0.135594	0.332147	0.534115	0.119294	0.0594196	0.41537	0.0431293	0.10909	0.201121	0.0753771	0.0338085
ENST00000584329.1	0.155277	1.12098	0.772442	0.0484644	0.928249	1.50011	0.802263	4.60425	2.52325	0.00616369	0.0881735	0.647676	26.3842	0.00793389	0.177294	0.593711	0.0189877	9.20908	2.87312	0.456751	0.156407	5.27753	1.48541	1.63458	0.0426192	0.757385	0.0071643
ENST00000483340.1_1	0.208079	0.0320713	0.00488198	0.123065	0.119154	0.0233614	0.203756	0.0684413	0.0383546	0.0156514	0.0650847	0.110935	0	0.0584501	0.0859672	0.059975	0.0482151	0.164137	0.0686492	0.0753765	0.0541268	0.124782	0.00411158	0.00647666	6.54203	0.0623586	0.0181922
ENST00000470616.1_1	0.239669	0.126723	0.0708097	0.186261	0.226846	0.051116	0.205097	0.116036	0.0580502	0.0947543	0.0707171	0.202796	0	0.0639943	0.14182	0.173374	0.235713	0.21531	0.260883	0.100442	0.172237	0.2673	0.0394978	0.0789703	0.163796	0.0951675	0.0275341
ENST00000641011.1_1	0.0299839	0.0445928	0.054059	0.221145	0.0723314	0	0.128586	0.0418403	0.107752	0.219852	0.0135104	0.0493419	0	0	0	0.115447	0	0	0	0.0176461	0.0846602	0	0.0349878	0	0	0.0955299	0
ENST00000641456.1_1	0	0.0140458	0	0.434255	0	0	0	0.0661502	0	0.24176	0	0	0	0	0	0	0	0	0	0	0.0287923	0	0.00286096	0	0	0	0
ENST00000641062.1_1	0	0	0	0	0	0	0	0	0	0	0	0	0	0	0	0	0	0	0	0	0	0	0	0	0	0	0
ENST00000641335.1_1	0.508733	1.78243	0.166459	4.05651	0.995972	0.248673	1.58486	0.645745	0.353008	1.42131	1.37423	0.741678	0	0.230676	0.472483	0.663873	0.0607392	0.674008	0.319776	0.423639	0.807037	0.886451	0.578738	0.268963	1.37843	0.782483	0.301387
ENST00000491493.5_3	0.104384	0.0152346	0.0497479	0	0.42427	0.0703955	0.0124096	0.0269549	0	0.212051	0.0150358	4.15523	0	0	0.170243	0.0212923	0	0.0715015	0	0.0468549	0.0155717	0.054309	0.00608042	0.0413996	0.598726	0.113755	0.227515
ENST00000483936.5_1	0.835193	0.098652	0.0118375	0.145858	7.21644	0	0.020264	0.0556392	0	1.97207	5.84428	10.1674	0	1.23048	0.125178	0.0207125	0.296218	0.112773	0	0.0331974	0.339758	1.0557	0.00482522	0.0955363	0.202762	0.13447	1.05622
ENST00000460189.1_1	22.4604	0.32909	0	0.732779	26.3774	0	0.516605	0.194109	0.08401	32.8422	4.14165	63.1423	0	1.58474	0.403703	0	0.568694	0.299267	0.287372	0.752803	3.24898	1.16424	0.295395	0.156181	6.145	1.42574	12.4722
ENST00000487775.1_1	1.24679	0.230473	0.257418	0.858734	2.97602	0.184217	0.52099	0.373195	0.209207	0.626055	0.913697	2.96647	0	0.212546	0.397891	0.288757	0.110162	0.346627	0.4162	0.665774	0.713047	0.217401	0.311223	0.666924	1.09208	0.361775	0.727688
ENST00000477958.5_1	1.66265	0.0368277	0.0393797	1.03519	2.09267	0.0939198	0.198174	0.0816195	0	0.180098	0.303622	2.9172	0	0.0662348	0.344323	0.017121	0.0203405	0.240238	0.0968853	0.100886	0.274954	0.0599631	0.0929221	0.403384	0.58263	0.0767424	0.23924
ENST00000270776.12_1	120.754	25.8668	7.43311	150.943	378.227	19.6495	16.3733	19.5564	45.4467	98.5453	62.9724	257.951	100.141	22.2887	64.3852	9.32076	40.5683	23.9155	15.3712	29.1342	47.0805	30.8943	38.4488	34.9916	147.325	34.3086	53.3697
ENST00000465632.5_1	2.66815	0.236469	0.446456	2.24194	5.09482	0.118945	0.246987	0.188263	0.0501836	5.40631	1.10984	1.80173	0	0.160761	0.122602	0.144933	0.334966	0.424934	0.129979	0.257393	0.811131	0.380335	0.303481	0.337151	1.06909	0.0734834	0.238029
ENST00000493288.1_1	1.33091	0.432232	0.287563	0.444447	2.3153	0.329862	0.237004	0.174546	0.190984	2.8737	0.411299	2.28831	0	0.218819	0.450482	0.202908	0.2063	0.258983	0.397831	0.376821	0.582447	0.238763	0.36826	0.389302	0.936261	0.225973	0.22268
ENST00000498356.1_1	0.241357	0.0207421	0	0.0955994	8.16532	0.0785926	0.015484	0.0193076	0	0.214502	0.408557	1.45653	0	0.0103685	0.0748917	0.0163092	0.0409336	0.0249955	0.0387293	0.149393	0.0529851	0.142187	0.247943	0.0469109	0.477397	0.0173647	3.35548
ENST00000496718.1_1	0.197279	0.1741	0.0646971	0.0273459	0.604126	0.0793929	0.107577	0.0640894	0.0867247	0.184865	0.0452201	0.399868	0	0.0216873	0.0692254	0.0952819	0.0334993	0.111801	0.141064	0.091478	0.140053	0.0613529	0.219894	0.300469	0.0751917	0.0776144	0.0252795
ENST00000400900.6_3	0.0718168	0.0831747	0	1.44704	0.238527	0	0.044521	0.0453157	0.131591	0.0626481	0.0751482	0.0736276	0	0.241776	0.0350116	0.0883939	0	0.0711411	0.0352793	0.097136	0.140336	0.0208585	0.122402	0.0511518	1.9179	0.115579	0.0624157
ENST00000470413.6_3	0.0243846	0.0152365	0	1.42523	0.0249342	0	0	0	0.201362	0.434326	0.0688534	0.0470159	0	0	0.0867159	0.0558948	0.102084	0.0359382	0	0.0582044	0.0538355	0.0390831	0.018029	0.00366693	0	0.161032	0.0818649
ENST00000602787.6_3	0.0107425	0.0282538	0	0.0251799	0.294361	0	0.00524734	0.0285812	0.736127	0.180235	0.126391	0.279796	0	0.0909393	0.102132	0	0.296721	0.0482787	0	0.0811545	0.115236	0.0866794	0.248359	0.0883652	7.03445	0.479603	0.0232771
ENST00000309048.7_1	0.263347	0.410158	0.0256523	3.05918	6.28169	0.253016	0.284662	0.288047	5.24393	7.95865	1.73695	2.96868	0	0.994559	0.733022	0.0382645	2.2268	0.951127	0.493079	1.40446	2.95434	0.492874	2.39617	0.977556	72.1396	2.52065	0.664411
ENST00000602486.1_1	0.0215031	0.0127597	0	0	0.0167365	0	0	0	0	0	0.0171081	0.0232493	0	0	0.0278128	0.00766399	0.0236765	0.0039039	0.039245	0	0.037934	0	0.033897	0.00395544	0.0785183	0.0323927	0.0348097
MSTRG.187.6	0.541932	1.06286	0.626027	4.25069	0.900988	0.110448	0.4021	0.348693	1.23639	2.04008	0.361734	1.296	0	0.326922	0.851949	0.896444	0.317748	0.41812	0.172477	0.516894	0.889547	0.843903	0.507402	0.520392	7.1814	0.978028	2.20128
ENST00000602296.6_3	0.269317	0.276744	0.120354	0.0476378	0.242616	0	0.0593614	0.10881	1.02706	1.05106	0.0818538	0.18219	0	0.139501	0.112751	0.338838	0.007042	0.139064	0.14497	0.0652782	0.107554	0	0.0934315	0.0190474	0.443714	0.107114	0.289892
ENST00000462462.1_1	0.152341	0.726569	0.460352	0.370642	0.242909	0.508868	0	0.344707	0	1.76868	0.0757782	0.414216	0	0.145916	1.05309	0.905416	0	0.328215	0.526274	0.193932	0.273674	0.269901	0.306781	0.106818	25.9781	1.1297	1.06216
ENST00000465026.1_3	0	0.0288145	0	0.435016	0.00421601	0	0.032069	0	0	0.0266137	0	0.00622027	0	0	0.036863	0.0285495	0	0.0060751	0	0	0.00380156	0.0886095	0	0.00558401	0.279106	0.00602179	0
ENST00000377049.3_1	0.254935	0.329428	0	0.655486	0.256792	0	0.142455	0.198833	0.571775	0.790162	0.124856	0.156438	0	0.351058	0.21638	0.339263	0.103813	0.341404	0.17177	0.254233	0.246592	0.240549	0.430484	0.190338	0.374398	0.554609	0.409423
ENST00000607572.1_2	0.0381871	0.0178482	0.007616	0.0414821	0.0879265	0	0.014463	0.0267234	0	0.0989748	0	0.0618898	0	0	0.0331528	0.0121468	0.0130414	0.0372362	0.0101565	0.0404269	0.047823	0.180346	0.0477233	0.0345177	0.994729	0.0011248	0
ENST00000477755.1_1	5.68962	3.62752	1.7172	10.5827	5.75018	3.69821	3.68436	3.52145	17.8183	4.46823	5.23177	8.31969	0	0.774111	8.50855	3.22057	1.94091	8.14149	3.87535	3.00213	3.38777	0.501611	4.03396	2.21191	43.3269	4.72608	7.10939
ENST00000464507.1_1	0.862522	1.93828	0.705588	5.03538	0.473588	0.828483	0.913421	0.565598	8.10807	0.848204	0.273721	0.639459	0	0.148645	0.873677	1.26604	0.183703	0.77415	0.692369	0.394095	0.332469	0.151378	1.10401	0.578384	1.63278	0.602819	0.292118
ENST00000424487.1_1	0.043714	0.0155422	0.0312335	0.070795	0.0528223	0.0607482	0.047323	0.0437	0.224518	0.0281524	0.0247325	0.0631086	0	0.0362376	0.0443487	0.014108	0.0222569	0.074326	0.0357944	0.0316973	0.0158849	0.111968	0.0227236	0.0234094	0	0.0267632	0.0327226
ENST00000472851.1_1	0.272922	0.192201	0.129518	0	0.654394	0	0.745611	0.285996	0	1.11057	0.267778	0.641318	0	0.705286	0.576555	0.240753	1.00667	0.369788	0.561919	0.679559	0.372665	0.488203	0.229522	0.118803	0.412663	0.420675	0.132882
ENST00000492696.1_1	0.0532867	0.091179	0	0	0.23162	0	0.0423156	0.0130784	0	0.50958	0.107356	0.143602	0	0.173697	0.102414	0.0616919	0.0805736	0.00678353	0.127024	0.169324	0.0897704	0.422308	0.052376	0.0154132	0.352352	0.10316	0.0592304
ENST00000461850.2	0.115625	0.152575	0	0	0.184435	0.102048	0.296593	0.163073	0	1.08771	0	0.100645	0	0.15519	0.257029	0.238175	0.0747769	0.0249314	0.296012	0.279162	0.14094	0.0629828	0.0950893	0.00460465	0.574985	0.22748	0.0549692
MSTRG.191.1	4.12992	0.633471	0.526986	1.99091	3.04658	1.25296	3.65145	1.96093	0.509528	2.85495	1.35653	5.02205	32.6687	1.17406	6.03561	0.444967	2.4666	5.91418	2.29716	1.82772	1.38835	1.48447	0.848282	0.961465	2.49506	0.871345	4.28512
ENST00000377038.7_1	7.16474	5.22689	2.6756	29.5858	8.1475	9.34945	11.6926	8.5091	13.5442	23.1854	6.25685	9.58749	23.7973	8.98104	20.6949	3.1555	9.48571	13.427	10.2138	4.99115	5.09301	9.57193	5.9041	3.74723	16.9826	8.16862	19.412
ENST00000476658.5_1	0.710732	0.13573	0.00808334	0.0807357	0.272648	0.0346391	0.227332	0.170025	0.462742	0.0802635	0.256764	0.744293	0	0.142601	0.198271	0.0504876	0.284017	0.195967	0.753444	0.0935407	0.149773	0.0320682	0.154671	0.0886568	0.681249	0.186201	0.485125
ENST00000377036.2_1	4.61427	2.19173	1.2103	3.18855	8.07543	1.98565	6.30878	3.16141	7.94187	5.48619	3.83925	9.37941	8.01194	2.33688	4.23826	1.1419	9.15356	3.85666	2.53708	3.0748	2.27501	1.67719	2.90228	1.61015	6.40755	2.3868	5.9607
ENST00000356607.8_1	18.4616	8.62247	3.91515	17.8752	16.9966	9.65434	23.3186	20.5868	10.372	25.6739	14.6347	22.2703	13.8544	5.53522	21.1086	5.61797	6.37749	23.169	18.6883	8.35718	9.0785	5.47916	9.31618	3.92384	15.8763	12.2568	96.1688
ENST00000491661.2_1	0.314423	0.188284	0.159218	0.311409	0.347481	0.948301	0.421043	0.192314	0.0505775	1.34155	0.409752	0.343334	0	0.590049	0.963251	0.205184	0.44675	0.387797	0.787614	0.270765	0.185116	0.0824611	0.238829	0.1009	0.802153	0.326043	1.24746
ENST00000478524.1_1	0.00292667	0.00101452	0	0	0.00509107	0	0	0.00976936	0	0.00805092	0	0.00679859	0	0.00466996	0.0227783	0	0	0.0139606	0.0151933	0.00375148	0.0114072	0.00268053	0.00493481	0	0.0556686	0.00930733	0.0093579
ENST00000447850.3_1	0.0326964	0.0321001	0	0	0.401309	1.08341	3.67136	1.45279	0	0.520679	0	0.25571	0	0.167554	0.180101	0.11144	0	1.17461	1.46365	0.280609	0.149007	0	0.0147579	0.0125358	0.195019	0.0418597	0.389061
ENST00000478728.2_1	0.0346927	0.00241498	0.00623597	0	0.0522031	0	0.14269	0.00686447	0	0	0.0347706	0.0764808	0	0.178777	0	0.0158904	0	0.0132174	0.0383314	0.106224	0.0188514	0	0.00759526	0.00664342	0	0	0.0235825
ENST00000472814.1_1	0.0726917	0.0343339	0	0	0.485977	0.18871	1.02707	0.43082	0	0.233209	0	0.259203	20.3976	0.31339	0.0585871	0.111786	0.0230465	0.219206	1.10741	0.475768	0.439476	0	0.0153159	0.0686215	0.0764291	0.0574428	0
ENST00000377022.7_1	2.03748	1.07551	1.1171	2.30884	7.5416	4.71166	13.1645	8.0382	1.79391	11.5704	0.906785	7.44677	25.2569	5.05801	1.62003	2.91763	0.400675	6.26735	6.75864	4.62649	4.61177	0.541352	0.634451	1.93002	2.54689	1.92105	14.65
ENST00000606802.1_1	0.217451	0.353208	0.468216	0.0417282	0.712757	0.387192	0.779267	0.677764	0.0284646	0.99396	0.0560126	0.654914	2.64658	0.203481	0.376013	0.412068	0.0310779	0.180482	0.67903	0.597634	0.417646	0.0623099	0.161632	0.166146	0.15662	0.249723	0.682776
ENST00000344008.5_1	0.675131	0.302814	0.00435371	0.502861	4.83192	5.81455	12.7834	7.22996	0.226732	0.978948	0.277768	2.98475	5.34372	0.526682	0.157542	0.553181	0.0165171	2.06201	7.02655	2.07285	1.67288	0.0198743	0.116186	0.516128	0.297354	0.338475	3.88194
ENST00000490176.1_1	0.293745	0.185832	0.102226	0.0765307	0.18757	0.46956	0.263492	0.156407	0.0745783	0.0304332	0.062438	0.181741	0	0.0391736	0.135733	0.186033	0.0240602	0.268869	0.317205	0.127669	0.269916	0.0101327	0.145095	0.622528	0.0797906	0.04851	0.0353737
ENST00000496432.6_1	0.386896	0.147679	0.0926314	0.21685	0.439717	0.188324	1.9201	0.417037	0.039302	0.701663	0.225266	1.09483	0	0.279205	0.0985579	0.293659	0.13532	0.232738	0.465475	0.640675	0.202303	0.0253641	0.0735177	0.102645	0.212205	0.159421	1.54259
ENST00000492173.1_1	0.0853649	0.0957624	0.080018	0.0455997	0.594937	0.210762	0.518067	0.274277	0.0142117	0.197178	0.0122913	0.3039	0	0.104509	0.161069	0.25323	0.0357306	0.102117	0.606704	0.564804	0.259329	0.0115853	0.0404939	0.0576013	0.055305	0.110107	0.0539266
ENST00000418570.6_4	0.188072	0	0	0	0	0	0	0	0	0	0	0	0	0.332473	0	2.44645	0	0.0743698	0	0	0.0136901	0	0	0	0	0	0
ENST00000468348.1_4	0	0	0	0	0	0	0	0	0	0	0	0	0	0.0448591	0	0.167128	0	0	0	0	0	0	0	0	0	0	0
ENST00000520253.1_4	0.266201	0.0029852	0	0	0	0	0	0.0338082	0	0.434709	0	0.0219275	0	0.572196	0	11.6657	0.0484671	0.327881	0	0.00593641	0.0198343	0	0.00617253	0	0	0.0995479	0
ENST00000476357.1_1	0.183519	0.148554	0.0489543	0.0417264	0.00926395	0.0477398	0.0620519	0.0435052	0	0.0940268	0.00169946	0.0528212	0	0.183394	0.031356	3.36104	0.0847404	0.163712	0.0488771	0.0165985	0.0235986	0	0.0645944	0.0386079	0	0.0349487	0
ENST00000377004.8_2	0.81893	0.227262	0	0.275411	0.0440062	0.205501	0.109992	0.148328	0	0	0.0199507	0.204571	0	0.279558	0.0686813	1.44837	0	0.192932	0.167974	0.0612153	0.0375086	0.061658	0.179706	0.0164982	0.287142	0.30396	0
ENST00000400899.2_1	0.0451332	0.11697	0	0	0.0471664	0	0	0	0	0.399205	0	0.0429447	0	0.0308747	0.0520122	0.0430789	0	0.0101187	0	0.0766009	0.0274415	0	0.252274	0.0301444	0.837317	0.20246	0
ENST00000473118.5_3	0.444392	0.0719768	0.048731	0.384326	0.152456	0.985992	0.0924017	0.067443	0.0453772	0.462928	0.0170688	0.312353	33.1536	0.424025	0.0687876	0.0094032	0.462404	0.365781	0.0571041	0.175311	0.0327403	0.294587	0.0416712	0.0214674	2.1457	0.114993	0.40894
ENST00000639083.1_1	0.421729	0.0256068	0.307601	3.3304	0	3.82859	1.80059	0.83187	0	0.192094	1.04998	0.111477	0	0.0119857	3.47699	0	0	4.25645	0	0.99384	0.28735	0.0319786	0.72358	0.000275052	1.42281	0.110441	2.00951
ENST00000639599.1_1	0	0.00743381	0.0218892	0.0235983	0.0562524	0	0.0577926	0.0259282	0	0.00938412	0.0804118	0.0232427	0	0.123177	0.0392912	0.0505063	0.00741898	0.200674	0	0.0134156	0.0404038	0.0593639	0.0219204	0.000228425	0.049207	0.000639878	0
MSTRG.230.5	2.49682	0.508617	2.06381	0.142978	7.48395	6.287	0.908818	0.0654188	10.8024	0.790136	0.513079	5.28747	0	0.109702	1.36633	0.997482	0.112885	0.0564732	0.0437285	2.21799	1.49446	0.0719274	0.0619213	0.00895482	0.394362	2.98501	0.628383
ENST00000629725.2_1	0.48095	0.0647525	0.400675	0	0.0832603	0.890962	0.185838	0.751782	0	0.025162	0.350619	0.397037	0	0.0177932	0.238667	0.555346	0	0.511439	0.133191	0.142054	0.0302057	0.00837762	0.387475	0.0697685	0.681069	0.0403818	0.160857
ENST00000439080.6_1	5.89299	1.00717	2.2458	12.1421	4.65153	12.7639	1.59055	1.999	0.784465	3.74201	2.95188	4.92136	0	0.18411	6.02507	0	2.20991	7.65857	1.15428	2.19486	0.646663	0.714317	0.750475	0.170564	3.51388	1.23604	4.99996
ENST00000613864.4_1	0.268598	0.0259497	0	0.963196	0.121913	0.16801	0.0575704	0.0632648	0	0.360196	0.196801	0.1134	0	0.25383	0.22755	0.0406033	0.401987	0.723293	0.394139	0.105864	0.0153281	0.142412	0.0819249	0.00219194	0.17707	0.255111	0.183168
ENST00000476201.5_3	0.498805	0.00994738	0.109681	0.176045	0.11189	0.0835937	0.0368148	0	0.0343108	0.238021	0.0774366	0.182913	0	0.396036	0.0387867	0.00747622	0.0110692	0.0311668	0	0.0716239	0.045474	0.00466167	0	0.00306731	0.0734175	0.022323	0.0488225
ENST00000472476.5_1	1.06251	0.114083	0.233073	2.42678	0.670162	0.254815	0.262327	0.219369	0	2.2568	0.495862	0.848313	0	0.2084	1.26178	0.171576	1.42578	0.667133	0.440025	0.804002	0.423487	0.278636	0.168178	0.109213	0.779098	1.02082	1.29633
MSTRG.230.11	17.8304	10.5723	1.82743	31.5063	33.7354	21.267	22.3729	18.3842	5.01084	66.1372	22.4457	37.6355	0	6.81272	28.2028	6.57011	6.76071	86.2616	15.7553	12.6695	11.2753	5.44065	29.5016	5.57433	22.1609	18.7319	36.7688
ENST00000621715.4_3	4.38615	1.37614	0.395073	0	6.44245	0.160099	5.61212	3.48289	1.35445	49.8764	1.11664	5.88003	0	0	5.90231	1.29557	0	12.2268	1.02156	3.48701	3.10821	0	1.56205	0.205318	4.97933	1.23806	23.8661
ENST00000315091.7_1	1.14135	2.28059	0.671964	1.59127	3.13304	2.01462	2.21877	3.74025	1.07228	0.652982	0.321306	2.50233	0	0.461818	3.69915	1.25182	0	8.16164	4.43024	1.58887	0.316622	0.0448265	3.54125	1.17128	6.72805	1.92977	8.21583
ENST00000473869.5_1	0.686129	0.123743	0.293801	0.467024	0.558476	0.391196	1.36229	0.654445	2.78632	0.690936	0.562456	1.79325	0	0.264844	1.0907	0.393653	0	1.16937	0.757199	0.425686	0.265705	0.0881481	0.470218	0.176864	1.173	0.322043	1.53865
ENST00000649624.1_1	0.458498	0.556412	0	0	0.551263	3.38153	0.671832	0.099292	0	0.25102	0.62576	1.08812	0	1.27399	2.21917	0	0	1.01318	0.961357	0.47718	0.203275	0.522352	0.204805	0.263921	5.11842	0.54386	1.60473
ENST00000616545.4_1	6.28893	5.49656	0.533002	23.7811	4.92541	13.6986	4.79704	3.12757	12.7844	0.337648	4.7924	7.50282	0	1.93419	10.1028	1.29558	4.61133	8.75765	2.57847	3.0431	1.4302	1.39892	3.35988	0.863193	41.2482	2.67005	1.41041
ENST00000621790.4_1	0.984116	0.48753	1.01788	10.3285	0.113455	1.25599	0.263641	2.41685	0.483026	0.532194	0.762806	1.063	0	0	0.982443	0.183326	0	3.37916	0.306741	0.882239	0.351309	0.14766	0.359439	0.0326529	0.723498	1.52635	1.26009
ENST00000622057.4_3	0.158584	0.0901744	0	19.0942	0.336402	1.48303	0.185125	0.364191	0	1.0468	0.664327	1.67009	0	0.415594	0.395891	0.0491945	0	1.08693	0.549866	0.421734	0.631314	0	0.787602	0.0151158	6.16926	0.0363463	1.27861
ENST00000617172.4_3	1.49503	0.396427	0.807426	1.08769	2.494	5.97168	2.86657	1.04596	0.121922	5.8957	0.873205	2.24192	0	0.105547	11.2532	0.338786	0	14.0403	1.40577	1.30937	1.19176	0.0248475	0.447526	0.326194	18.6518	0.43498	0.289147
ENST00000611963.4_3	0.511155	0.0893043	0.127298	0.0780667	0.475818	0.628577	0.325425	0.4963	0.114113	0.0776101	0.480824	0.235329	0	0.070916	3.71043	0.24585	0	0.747841	0.412524	0.183263	0.0787979	0.0258401	0.706978	0.0562343	0.669904	0.0941165	0.162377
ENST00000620632.4_3	0.144353	0.284243	0	5.45761	0.356719	1.52955	0.256208	0.443027	7.83655	0.597598	0.24063	0.535761	0	0.359858	0.448381	0.318135	0	1.12498	0.80852	0.188762	0.0672087	0.0422054	1.10469	0.065526	3.57862	4.43746	2.27327
ENST00000619555.4_3	0.169253	0.147421	0	1.53741	0.280677	0.122801	0.312346	0.693991	2.49473	0.625271	0.193951	0.446916	0	0.0349071	0.849443	0.093794	0	0.734552	0.116618	0.22636	0.143581	0.0273924	0.391135	0.000400529	0.694502	0.0405712	0.248634
ENST00000610369.4_3	0.0597858	0	0	0	0.0142408	0.145983	0.0189981	0.0610385	0	0.0676526	0.12233	0.0647875	0	0.0261614	0	0.04317	0	0.130146	0.318178	0	0.0232842	0	0.347813	0	3.1771	0.42509	0.131059
ENST00000614494.1_1	0.065262	0.121213	0	0	0.296266	0.217007	0.154484	0.453701	0	0.270005	0	0.221973	0	0.152488	1.23686	0	0.142686	0.385893	0.284386	0.141937	0.0293621	0	0.288121	0.049016	0.534951	0.325595	0.458685
ENST00000611136.4_4	0.0446234	0.00882466	0	0	0	0.418047	0	0	0	0	0	0	0	0	0	0	0	0	0	0.039986	0.0727207	0	0	0	0	0.411675	0.306395
ENST00000477447.6_3	0.021142	0	0.108507	0.322549	0.0284971	0.0478625	0.0398512	0.0643751	0.0785801	0.480994	0.0299385	0.168681	0	0	0.734311	0.00865622	0	0.202619	0	0.0919788	0.00847768	0.0320291	0.0805764	0.0503809	0.5811	0.223216	1.26724
ENST00000612542.1_4	0	0.0123084	0	0	0.0883803	0	0.0191166	0.0286883	0	0.11823	0	0.08133	0	0	0	0	0	0.0076749	0	0.144443	0.0397289	0	0.0549093	0.0888386	0.495965	0.249686	0.164908
ENST00000620505.1_3	0.0498429	0.0553815	0.0582588	0.368837	0.27922	0	0.057014	0.170297	0.0653506	0.826697	0.0330921	0.437571	0	0	0.433185	0.00677107	0	0.98039	0.264223	0.230673	0.0412288	0.0485921	0.122157	0.000649134	0.209754	1.30475	0
ENST00000621573.1_1	1.16302	1.60576	0.351526	16.4425	2.31925	1.11858	2.16959	2.09447	2.08055	0.20623	0.864881	1.78834	0	0.0588881	1.28411	1.77692	0.0397065	2.53107	3.34455	0.48356	0.608539	0.0982362	3.57637	0.77275	2.60352	1.53141	0.3296
ENST00000611008.4_1	0.04369	0.670724	0.45488	0	0.406495	1.01399	0.168563	0.188713	12.852	0.572774	0.186547	1.31854	0	0	3.52018	0.0299334	0.0305032	0.776077	0.00876311	0.699947	0.0745043	0.00443496	3.97465	0.409592	4.87573	14.5582	1.81148
ENST00000613177.1_1	0.440848	0.645432	0	2.01418	0.0533649	0.357722	0	0.0092064	0	0.376611	0	1.38263	0	0	1.08699	0.27648	0	0.0489889	1.88223	0.448372	0.0918771	0	0.375695	0	6.45793	1.08234	0.557136
ENST00000617757.1_1	0	0.0669401	0	0	0.0180616	0.0336597	0.00961066	0.010867	0	0.0451017	0	0.0352987	0	0	0	0	0	0.411218	0	0.0273709	0.0356641	0	0.118434	0	0	0.501484	0
ENST00000620028.1_1	0.122782	0.0957833	0.0711329	0	0.0641507	0.204946	0	0.21229	0	0	0.416637	0.715741	0	0.169246	0.159507	0.970379	0.16283	0.0144943	0	0.214949	0.084891	0.580076	0.734845	0.206717	0	2.10129	0.199497
ENST00000612387.1_1	0.0498996	0.0338476	0.0412368	0	0	0	0.046093	0	0	0.141367	0	0.0377612	0	0	0	0.0321953	0	0	0.0529295	0	0	0	0.0807524	0.0214319	0	0.124496	0
ENST00000478645.1_1	0	0	0	0	0	0	0	0	0	0	2.26008	0	0	0	0	0	0	0	0	0	0	0	0	0	0	0	0.0344954
ENST00000400898.3_1	0	0.0126151	0	0	0.00521435	0	0	0	0	0	45.868	0.00685307	0	0	0	0.00824573	0	0	0	0	0	0	0	0	0	0	0.0210488
ENST00000480221.1_1	0.00425995	0.0013062	0	0	0.00846368	0	0	0	0	0	5.40918	0	0	0	0.0240645	0.0102519	0	0.00234662	0	0.00389538	0.00148435	0	0.00265879	0	0	0.0312701	0.00695876
ENST00000240185.7_1	16.1182	7.47736	7.84157	73.5579	13.0587	11.3223	15.5609	16.4157	16.0667	54.2446	23.6895	18.6701	38.1122	3.72294	31.2937	9.51723	2.32845	40.6357	17.0069	10.687	11.5935	5.47362	19.246	8.51746	41.0461	20.0226	22.7641
ENST00000614757.4_4	2.43225	2.19784	1.3695	0	0.639238	0.853676	0.378058	1.30921	15.0131	0	1.81902	0.657225	0	0.61703	1.46772	0.940017	1.83024	0.780573	1.4747	1.41902	0.105912	0.769019	1.47199	0.815942	0	5.87056	0.400573
ENST00000638264.1_1	0.815	0.106164	0.0966645	0	0.908223	0.804597	0.297177	1.3108	0.346693	2.62002	0.963515	2.00679	0	0	1.57614	0.0824499	0	5.56031	0.576532	0.299515	0.364057	0	0.101378	0.0222495	0	0.51886	5.05126
ENST00000618606.1_1	0.636433	0.265746	0.237337	1.62181	0.652344	0.33237	0.793805	0.377768	0.359076	6.23589	0.787396	0.598792	0	0.724443	0.643966	0.391266	1.61531	0.374081	0.851143	0.519182	0.647308	0.418925	0.389893	0.257069	1.87896	0.661952	0.366336
ENST00000496840.1_3	0.393639	0.234329	0.188354	0.614538	0.446174	1.01043	0.13431	0.131097	0	4.19407	1.13539	0.667527	0	1.19049	2.17145	0.531042	0.401746	0.3486	0.225727	0.430362	0.420987	0.365593	1.64166	0.234797	4.0802	4.48096	2.73797
ENST00000622108.1_4	0.644247	1.51961	1.29331	0	2.21337	1.62562	0.513246	0.921444	0.250423	3.24789	0.305924	1.26098	0	0.210476	3.1105	4.1921	0.212079	0.397623	0.34068	1.12066	0.51942	0.181309	11.1575	0.518047	10.6747	19.8114	2.23796
ENST00000480464.2_1	0.215859	0.521013	0.145784	0.741308	0.56528	0.09005	0.0934643	0.188609	0.542235	0.651156	0.070089	0.658259	0	0.0289493	0.578136	0.391933	0.0477602	0.17972	0.117164	0.160388	0.121748	0.118161	1.42645	0.225155	0.34751	1.55588	0.612699
ENST00000400897.7_1	1.45817	0.310543	0.974277	0.91343	0.903933	2.28979	0.725436	0.497029	0.56973	8.66456	113.474	1.11499	4.80585	1.2472	3.27207	1.16923	0.707021	0.669716	0.928603	0.772147	0.851994	1.09781	1.18328	0.332456	6.44108	1.29739	1.55997
ENST00000607145.1_2	4.7856	6.05092	4.76062	5.61351	6.65389	11.0449	2.25872	2.86799	5.00585	20.0985	3.85764	6.01426	34.6761	3.67952	11.8597	9.74739	1.75293	2.66402	2.73153	3.76742	3.59085	1.94221	18.8872	4.99488	15.233	25.9242	7.34212
ENST00000459997.1_1	1.06047	0.0143229	0	0.0899626	0.262482	0	0.677141	0.535816	0	2.12859	0.0549607	0.764223	0	0.285387	0.542096	0.218656	0.0848489	0.54695	0.133732	0.0456528	0.0531325	0	0.0295058	0.000870811	0	0.166907	0.790061
ENST00000475189.1_1	0.735351	1.69855	0.461196	0.0606628	0.704594	0.208216	0.429379	0.527452	0.532038	0.578957	0.222126	0.489474	0	0.231352	0.355399	3.5474	0.167698	0.654186	0.403696	0.358385	0.320239	0.496218	1.53687	0.814418	0.252987	0.744205	0.252354
ENST00000376957.6_1	95.8262	40.2894	17.8667	39.8772	49.0349	23.1899	95.0423	110.496	18.2466	31.5179	35.8869	98.3204	58.9859	6.6099	50.2248	38.8392	3.10087	106.35	36.7231	20.7827	14.2869	4.58515	54.6044	17.9036	29.5704	27.4845	79.449
ENST00000490101.1_3	0.518467	0.808983	0.368727	0.0583091	0.427265	0.400274	0.290945	0.209063	0.113643	0.347808	0.109393	0.345429	36.9821	0.0790367	0.194125	1.8084	0.0714297	0.380097	0.359315	0.207049	0.274769	0.123101	0.447225	0.352374	0.182378	0.402123	0.404271
ENST00000465788.1_3	1.64316	0.325176	0.0656255	0.392651	0.697813	2.5743	1.29858	0.990152	0.153054	1.21791	1.51656	1.72393	0	0.204954	1.11696	1.62274	0.0987553	1.16403	0.569988	0.571746	0.183546	0.289994	0.522354	0.0945874	0.327502	0.380805	1.08894
ENST00000487300.1_1	1.35963	0.319456	0.294085	0.21644	0.463352	0.217842	0.538662	0.443057	0.0527297	0.451866	0.317495	1.00675	0	0.383834	0.42836	1.21024	0.149583	0.391965	0.39557	0.36078	0.226908	0.235637	0.41726	0.269866	0.22566	0.246911	0.650274
ENST00000304457.11_2	0.785244	1.00138	2.68662	0	4.00777	3.51114	1.17997	0.345335	0	18.5109	0.0677197	0.909861	20.1961	8.9632	15.0283	0	0	2.77037	0	1.108	1.62384	3.21611	0.961973	0.866868	22.6804	6.99428	0
ENST00000470611.5_1	0.11142	0.0786988	0.00961379	0.244384	0.12342	0	0.0532293	0.0363776	0.0761651	0.310807	0.0381996	0.143324	0	0.0980426	0.410663	0	0.0737163	0.156877	0.0387874	0.0614362	0.0108349	0.0724377	0.109306	0.0636273	0.21491	0.0662903	0.180632
ENST00000460196.1_1	0.0786935	0.0238381	0.0868248	0.0509418	0.0708339	0.0302367	0.0790866	0.0492474	0.0496423	0.0405151	0.0237645	0.0323571	0	0.0639014	0.031912	0.0308644	0.110451	0.0231799	0.0384207	0.0251164	0.0185884	0.148016	0.0364008	0.0214908	0.0869604	0.0512451	0.0235461
ENST00000435388.1_1	0.293267	0.406185	0.0723857	0.225418	0.31277	0	0.105181	0.050891	0	0.179279	0.00918093	0.158264	0	0.119181	0.0275914	0.0131289	0.278585	0.0482778	0	0.0319796	0.0466089	0.069639	0.160897	0.0359721	1.88097	0.127481	0
ENST00000447600.1_1	0.327296	0.369744	0.0294942	0.740177	0.423437	0	0.0843524	0.102593	0.420755	0.0490566	0.16317	0.256042	0	0.0631455	0.166616	0.0994986	0.0755609	0.189607	0	0.078504	0.166694	0.0408331	0.191885	0.064888	1.52642	0.164403	0.142551
ENST00000376936.8_2	24.0908	15.7538	11.0499	33.0191	24.4935	16.2341	16.4009	16.5394	14.8057	24.8195	12.5493	29.3617	0	10.6586	31.8605	14.5149	17.3671	31.0887	12.1651	12.4375	9.51921	27.6375	23.5011	10.9511	42.8501	22.5247	40.0811
ENST00000474216.5_1	1.99745	5.18118	2.7104	1.73747	3.00346	3.11623	1.40896	1.68648	2.78434	14.7095	0.929922	2.25502	0	1.95827	5.33193	4.32245	0.821806	1.75185	1.68635	1.7292	1.30637	1.96433	6.83712	1.47007	3.64771	5.63073	2.48663
ENST00000490565.1_1	0.34096	0.304646	0.170789	0.245545	0.233845	0.316155	0.319699	0.217001	0.24905	0.530883	0.0932256	0.214184	0	0.223068	0.348111	0.323682	0.192402	0.30338	0.382662	0.242176	0.325258	0.259368	0.46219	0.302287	0.215931	0.328808	0.036298
ENST00000452378.1_1	0.119225	0.0752641	0.0800859	0	0.172877	0.274144	0.118326	0.0776843	0	0.828437	0.0837345	0.115355	0	0.164759	0.318559	0.131159	0.0116264	0.0330838	0.0909087	0.14762	0.0681459	0.0701805	0.0813011	0.0471796	0.0385565	0.106305	0.0911645
ENST00000469634.5_1	0.918922	1.12948	0.77998	0.155809	1.11686	0.863058	0.284125	0.360412	0.180868	3.08493	0.482086	0.729515	0	0.398561	1.25435	1.54863	0.194918	0.262827	0.410248	0.800541	0.384431	2.00351	1.31087	0.398233	1.20148	1.11415	0.737859
ENST00000478271.1_1	0.194696	0.237418	0.136082	0.0266838	0.212254	0.253588	0.175002	0.107331	0.117243	1.08233	0.107345	0.170333	0	0.273932	0.318221	0.21836	0.0746333	0.11893	0.169444	0.0947547	0.165119	0.0950041	0.414306	0.147515	0.0911014	0.469458	0.135671
ENST00000498576.1_1	0.238651	0.16258	0.129736	0.0680273	0.166729	0.0987511	0.211054	0.129876	0	0.0270518	0.0807572	0.161548	0	0.0348209	0.120652	0.180364	0.0833347	0.246902	0.28196	0.0999111	0.201207	0.107591	0.221911	0.189821	0.187051	0.04312	0.0314433
ENST00000472078.1_1	1.32781	1.28859	0.928886	0.673051	1.05361	2.01335	0.46145	0.406815	0.362496	4.64514	0.663507	1.04684	0	0.714019	1.68082	1.5683	0.284735	0.748862	0.953086	0.66774	0.705615	1.00038	1.14197	0.536627	1.8793	0.661529	1.14529
ENST00000485606.1_1	0.583791	0.47162	0.736096	0.0632146	0.643621	0.951093	0.568062	0.329506	0.061602	2.13673	0.293539	0.536018	0	0.708671	1.72321	0.584435	0.524256	0.690449	0.549665	0.413096	0.254204	0.625896	0.423374	0.216994	2.52326	0.527489	0.49672
MSTRG.227.11	0.709372	0.313565	0.278043	0.191702	0.582556	0.419326	0.522736	0.332285	0	3.91717	0.178963	0.920303	0	1.14656	0.957699	0.375795	0.691248	0.457086	0.482013	0.393946	0.312959	1.1703	0.319938	0.284044	1.07805	0.371528	0.947422
MSTRG.216.2	0.00227771	0.0494713	0.0232119	0	0.902569	0	0.412666	0.158265	0.00372719	0.287461	0.377087	0.458068	0	0.359001	0.194697	0.00223033	0.650982	0.0934	0.0264721	0.00132184	0.348911	1.04609	0.0133704	0.0202195	0.295089	0.0369281	0.813219
MSTRG.216.5	0.238548	0.501248	0	11.6467	0.314574	3.56174	0	0.00152913	0	4.11361	0.643874	0.542682	0	0.677714	0	0	1.03711	1.6933	0.714524	0.001902	0.520549	0.269474	0.0525562	0.0734818	13.9065	0.301619	0
MSTRG.216.6	0.707701	0.0854932	0	0	1.14622	0.0210805	0.115217	0.627159	0	2.8168	0.701827	1.79175	0	0.664925	0.920392	0.0860881	1.69718	1.56503	0.621812	0.215035	0.496831	0.055905	0.00436301	0.135504	42.4457	0.101197	0.590975
ENST00000490931.1_1	0.058615	0.0871334	0	0	0.105214	0.0699601	0.0659784	0.0292013	0.0582456	0.463893	0.0524567	0.0550579	0	0.183122	0.147923	0.0631705	0.0583464	0.0816957	0.0904567	0.0928252	0.0401704	0.0807362	0.152818	0.00718576	0.26396	0.108024	0.0612728
ENST00000445982.5_1	0.00611865	0.0434505	0	0	0.0668046	0	0.0593682	0.0314007	0	0.111891	0	0.0482716	0	0.292791	0.0344403	0.0490332	0.187087	0.00605283	0.139279	0.083764	0.0103267	0.130388	0.0372374	0.020427	0.240159	0.0935253	0
ENST00000420480.1_1	0	0	0	0	0.00507482	0	0	0	0	0	0	0	0	0	0	0	0	0	0	0	0	0	0	0	0	0.0159846	0
ENST00000517277.1	0	0.0328718	0	0	0.159143	0	0.0485542	0.0944862	0	0	0	0.0954563	0	0.164301	0.24327	0.146937	0.100913	0.0083714	0.0753191	0.145664	0	0.0424981	0	0.00932106	0	0.212305	0
ENST00000607349.1	0	0.0182816	0	0	0.210925	0	0.0971472	0.0611397	0	0	0	0.0632206	0	0.22943	0.314481	0.026994	0.0971401	0.0525578	0.478906	0.0572539	0	0.163638	0.0305998	0.0614099	0	0.0269726	0
ENST00000476934.1_1	0.00420916	0.231209	0	0	0	0	0	0	0	0.0186484	0	0	0	0	0.027886	0	0	0	0	0	0	0.36774	0.0242195	0.000453933	0.366697	0.084919	0.281785
ENST00000384720.1	0.0872675	0.00365632	0	0	0.1572	0	0.198438	0	0	0.122871	0	0.0345027	0	0.22943	0.360402	0.0294964	0.0971401	0.0403741	0.384181	0.160307	0.0381817	0.0818188	0.0696834	0.00897261	0	0.063062	0
ENST00000448289.1_1	0	0.00260818	0	0	0.0652926	0	0.06877	0	0	0.0876477	0	0.0676292	0	0.287619	0.133361	0.0798551	0	0.00592932	0.051812	0.160136	0.0365774	0.116728	0.0498618	0.0192014	0	0.105917	0
ENST00000376838.5_2	0.834503	5.39494	1.97618	0.0576123	0.788306	4.6334	0.937728	4.34341	0.625589	0.399291	1.77941	0.762641	0	0.0806413	1.21363	3.48484	0.0760189	3.30045	1.09511	0.706851	0.108192	0.378581	5.74714	1.11469	1.0575	0.708439	0.292923
MSTRG.216.1	1.11375	2.68423	1.78816	8.63108	1.96299	3.44721	2.87367	4.38101	2.62858	7.5146	3.68012	0.921841	15.8068	0.367045	3.34499	2.38585	1.18988	8.64392	2.43983	1.27569	1.6956	4.34903	3.43247	2.08348	32.4538	2.52234	8.13407
ENST00000361445.8_2	7.72466	1.23463	0.0129913	3.68067	6.70969	4.22746	15.6438	4.56868	3.0949	6.88343	7.27474	10.0356	0	8.49748	7.55439	0.527523	6.29827	10.6909	4.34596	5.54737	2.38016	6.11489	0.797304	0.110042	16.9507	9.41236	10.8927
ENST00000473471.5_1	0.199301	0.273372	0.104931	0.0383541	0.178759	0.189794	0.175643	0.214	0.458677	0.152519	0.0786974	0.161681	0	0.0912526	0.116922	0.15943	0.0819111	0.619303	0.343259	0.11834	0.0832004	0.0708164	0.353347	0.206273	0.10546	0.133354	0.0531837
ENST00000455339.1_1	0.253117	0.42736	0.0917365	0.0476387	0.28274	0.553234	0.241102	0.219218	0.290351	0.246272	0.17699	0.23656	0	0.114701	0.34109	0.303002	0.160098	0.276457	0.18052	0.164781	0.082839	0.295071	0.335915	0.474662	0.180658	0.231164	0.0440387
ENST00000495435.1_1	0.312042	0.235692	0.0928103	1.03027	0.242389	0.663695	0.628294	0.508846	0.149157	0.813397	0.250367	0.307712	3.87177	0.327327	0.403706	0.260097	0.313913	1.07212	0.828697	0.253071	0.192043	0.248309	0.176813	0.0591299	1.66369	0.383231	0.173653
ENST00000476768.1_1	0.217391	0.151437	0.0766503	0.0541988	0.194028	0.125184	0.212446	0.139847	0.0528161	0.129316	0.0844636	0.155908	0	0.130495	0.177235	0.14266	0.132789	0.227348	0.289563	0.167488	0.119619	0.372365	0.118835	0.0807869	0.447083	0.0617351	0.0250515
ENST00000376819.3_1	0.930222	2.88603	0.705859	0	0.375148	0.12962	0.272522	0.267016	0.143958	0.264353	0.0420495	0.552104	4.11052	0.774792	1.13392	0.279275	0.336953	1.17956	3.13425	0.393853	0.209391	1.18684	0.273698	0.195259	1.00416	1.07545	11.5942
ENST00000486588.6_2	0.228621	0.0932254	0.00316631	0.545501	0.0963	0.217326	0.336191	0.054328	0	0.906433	0.0537447	0.20118	0	0.166701	0.986492	0.107631	0.0715981	0.836548	0.294146	0.0850345	0.167433	0.0670654	0.0544769	0.0182855	3.9418	0.364441	0.0540298
ENST00000483738.1_2	0.391869	0.18386	0.0255712	1.02056	0.032565	0.366582	1.00757	0.917916	0	0.688975	0.42115	0.445521	0	0.549916	1.78268	0	0.15129	1.86418	0.234248	0.451925	0.123502	0.389653	0.0682041	0.0175041	1.18775	0.566579	1.02023
ENST00000433562.1_1	0.0520299	0.0143241	0	0	0.15671	0.224526	0.0849758	0.0870503	0	0.631786	0.0935102	0.1605	0	0.172352	0.207669	0.133024	0	0.0114385	0.190476	0.104236	0.128637	0.120201	0.07984	0.0109848	0	0.271159	0.069938
ENST00000376810.5_1	7.82252	3.57406	2.23444	11.5318	5.60879	6.10744	9.94862	7.55316	3.65615	12.3935	6.51232	10.4452	23.7097	2.60994	15.9479	2.46956	1.39935	22.536	4.72541	3.66473	3.13319	1.68743	6.85053	1.83829	16.4155	6.68026	15.0761
ENST00000376804.2_2	0.595044	0.288745	0.210823	0.785617	0.576657	1.40829	2.46159	0.672787	0.131886	1.061	0.374796	0.758939	5.37973	1.28446	1.32067	0.328052	0.384613	1.74451	0.59838	0.305027	0.224131	0.650664	0.518607	0.112424	0.322522	0.609193	1.23324
ENST00000423056.2_1	0.0152333	0.00777511	0	0.858641	0	0	0	0	0	0.0866845	0	0.0109884	0	0	0	0.0632389	0.0330843	0	0	0.00646498	0.0130491	0.44123	0.00718957	0.00105502	0.864536	0.0872894	0
ENST00000649975.1_1	0	0.000372242	0	0	0.00638744	0	0	0	0	0	0	0	0	0	0	0	0	0	0	0	0	0.0291543	0.00346361	0	0.95434	0	0
ENST00000304391.6_2	0	0	0	0.0221145	0	0	0	0	0	0.00879408	0	0	0	0	0	0.00669296	0	0	0	0	0	0.0087839	0	0	0	0.00192402	0
ENST00000294484.6_2	0.0546932	0.11738	0	5.17315	0.00617069	0.0217599	0.0153097	0.00980345	0	0.76135	0.0147288	0.0279699	0	0.0660431	0.0686083	1.06903	0.0314771	0.0145721	0.00595042	0.0447869	0.103713	1.88666	0.0876155	0.0166431	3.14693	0.348457	0.0351634
ENST00000642131.1_1	0.106101	0.0565824	0	0.410503	0.0815992	0	0.0053515	0.00382516	0	1.94005	0.00964568	0.0129167	0	0.0145674	0	0.192513	0	0.142197	0.13874	0.0183108	0.0659775	0.0794354	0.046602	0.00275091	0.107808	0.329286	0.0218932
ENST00000465901.1_1	0.0311737	0.0103389	0	0.076178	0.0096221	0	0.057061	0.0233241	0.0742347	0.30293	0	0	0	0.0351431	0	0.0472877	0	0	0	0.0193128	0.0174791	0.0403438	0.012092	0.00147476	0.158846	0.0556293	0.140843
ENST00000425796.5_1	0.134586	0.0160907	0.0551498	0	0.0474056	0.0569095	0.0231194	0.0134506	0.452407	0.0791203	0.0434285	0.0228807	0	0.053543	0.250565	0.0803971	0	0.0271743	0.448261	0.0715242	0.0137602	0.18001	0.0667947	0.0489043	0	0.0395346	0.153274
MSTRG.234.3	0.291683	1.81824	0.335464	0.14413	0.396014	0.409083	0.00212503	0.0769391	3.02515	1.93989	0.175041	0.203036	0	0.0920649	0.726505	1.17347	0	0.053322	0.112598	0.164383	0.440134	0.942398	1.53228	0.317749	2.75325	1.40388	0.722563
ENST00000376760.5_1	0.0583124	0.0037313	0	2.82211	0.231826	0	0.18696	0.3738	0	0.206894	0	0.13618	0	0	0.433712	0.361571	0	0.0620598	0	0.0563403	0.17984	0	0.564483	0.0629166	0	1.34313	1.31171
ENST00000376762.8_1	3.34065	1.5276	2.87953	0.991678	4.14811	3.32143	5.38962	6.01839	0.140281	4.86578	2.55047	4.83352	0	0.964724	9.69499	3.15019	0.42101	1.12798	6.67142	1.35628	1.19885	0.541597	5.49116	0.710944	1.98446	8.49216	12.169
ENST00000475435.5_1	0.369682	1.17096	0.282	1.95082	0.498139	0.14684	0.397409	0.422301	0.400222	0.0408297	0.114146	0.28279	0	0.139173	0.413153	0.562477	0	0.117375	0.381938	0.0956099	0.198387	1.09643	0.810713	0.320997	0.642289	0.167108	0.174012
ENST00000471895.1_1	0.859417	3.64403	0.58831	0.599556	0.57053	0.734959	0.00658076	0.156618	1.21026	4.37671	0.416228	0.395707	0	0.0953978	0.367642	2.59831	0	0	0.223721	0.144611	0.84187	0	3.0575	0.80077	0.146211	1.34733	0.554249
ENST00000642025.1_1	1.06559	3.64118	0.436171	1.92411	1.28031	0.0344425	1.22663	0.317869	0	2.86134	0.417996	0.600868	0	0.178948	0.433653	6.28173	0.0533137	1.01134	2.16709	0.304189	1.67119	0.224724	1.57621	1.11819	2.35728	3.35416	0.194455
ENST00000354287.4_1	23.0621	21.6559	0.0573049	43.9121	6.45195	0.763792	1.01064	2.05478	15.1383	98.5615	6.12915	10.7088	0	0.0374327	1.29189	7.92554	0	4.02984	7.50974	0.632778	6.73223	4.48945	1.84752	3.33349	7.31373	28.0729	6.19094
ENST00000471501.1_1	0.591467	0.193926	0.157815	0.0441995	0.280781	0.037927	0.329225	0.132639	0.043072	1.93341	0.134739	0.187386	0	0.0101952	0.136824	1.02369	0	0.116844	0.412047	0.0823266	0.254107	0.0933133	0.233952	0.167945	0.138247	0.670997	0.0612892
ENST00000466919.1_1	0.0901442	0.0852147	0	0.0738799	0.0682455	0	0.00769806	0	0	0.705099	0	0.0197801	0	0	0	0.282662	0	0.0178907	0.017336	0	0.0494338	0.0244542	0.0437331	0.0109395	0.154054	0.109894	0.0512227
ENST00000475961.1_1	0.265824	0.0379816	0	0.697495	0.0454257	0	0.0581414	0.0542564	0	0.277366	0	0.144038	0	0.0321774	0	0.0658277	0	0.0325673	0.0327336	0.024422	0.0218705	0	0.0353785	0.00405092	0	0.0444311	0.0644787
ENST00000251546.8_1	0.867595	0.827648	0	0	0.67541	0	0.191336	0.244865	0.462112	3.91881	0	0.914136	0	0	0.196366	1.39779	0	0.044525	1.1554	0.111094	0.776751	0.8008	0.444866	0.595741	2.33299	1.01152	1.19183
MSTRG.234.2	0.105802	0.0224421	0	0.0202581	0.0341659	0.120243	0.125138	0.0352155	0	0.322234	0.0451279	0.0767206	0	0	0	0.0141706	0	0.0488562	0.0688968	0.0160014	0.128145	0	0.035962	0.0273994	0.103745	0	0
ENST00000376770.5_1	0.807142	0.685563	0.274814	0.729614	0.496796	1.71753	0.305759	0.46601	3.5868	4.9975	0.298333	0.367353	0	0.128787	1.45877	1.58952	0.100723	0.683209	2.36985	0.511468	1.04746	0.325661	1.09598	0.584002	1.63192	1.33006	0.994214
ENST00000376768.5_2	1.99417	2.33163	2.74154	9.0647	0.950036	0.155307	1.03994	0.868999	0.896573	3.15484	0.545737	1.4447	0	0.174616	2.45964	1.88282	0.0327019	0.108781	0.737369	0.809665	0.845946	0.49724	5.56671	0.764335	2.98965	3.68739	2.46093
ENST00000251547.9_1	3.04119	8.19721	1.35985	6.69422	2.29331	1.62167	3.38069	2.19851	7.69944	7.51072	1.6458	2.19902	0	0.4658	1.96165	3.85657	0.138478	0.731711	2.38035	1.01105	0.67579	1.64752	4.98327	2.04031	4.20943	2.86714	1.8102
ENST00000449067.1_1	0	0	0	0	0	0	0	0	0	0	0	0.0245216	0	0	0	0	0	0.00550003	0	0.0342517	0.00927489	0	0	0	0	0	0
MSTRG.237.1	0.17384	0.05161	0.0104441	0.493452	0.0190513	0	0.042832	3.40495	0.25646	0.156981	2.04005	0.821388	9.15357	0.452686	0.172736	0.700221	0.247145	1.02097	0.366241	0.127022	0.249946	0.216827	0.170661	0.0508017	5.85574	1.29383	0.16726
MSTRG.237.3	1.91854	0.161487	0.104338	5.62196	0.286626	0.597484	0.46896	2.90132	0.603142	0.307656	4.28861	4.1499	0	0.0831128	0.0847163	0.0407532	0	0.903161	0.094453	0.0390796	0.0950423	0.499503	0.359083	0.108312	0.887281	0.34706	0.02384
ENST00000235310.7_1	0.166494	0.144478	0.00564317	1.9317	0.137895	0.559167	0.0153458	0.0338507	0	0.0636153	0.00829202	0.0144257	9.89176	0.0254985	0.019961	0.134	0.0161864	0.0428352	0.00875415	0.120536	0.587371	8.15402	0.065762	0.0597987	0.389172	0.0921423	0
ENST00000376672.5_1	1.18309	0.197778	0	33.1738	0.548855	0.917479	0.00953705	3.24771	2.87904	5.8295	0	4.22422	0	5.26637	1.66257	0.0344197	0	3.14257	0.268442	0.453481	0.846181	0.841933	0.667169	0.183946	0	7.16858	0
ENST00000376669.9_1	2.30939	0.334284	0.0260352	0.558467	1.337	0.0958426	3.04409	4.89604	0.081633	0.521889	1.88092	3.35916	0	0.496819	1.83647	0.120771	0	2.63771	0.670513	0.331288	0.358445	0.33482	1.16326	0.262956	1.6012	0.830201	5.35625
ENST00000376667.7_1	1.14403	0.0799218	0	20.8579	0.940263	0.559309	0	1.38783	0.317591	9.66237	0	1.95809	0	4.3271	1.54783	0	0	1.8071	0.522883	0.477666	0.687732	2.02325	0.501963	0.142721	0	1.32525	0
ENST00000445656.5_1	0.387142	0.0669324	0.13835	0.756626	0.0754937	0	0.0114737	0.550778	0.0641151	0.0915722	0.138488	0.684496	0	0.0531167	0.32426	0.0599323	0.0310268	0.49847	0.0489021	0.0462526	0.0786741	0.0261332	0.121212	0.109359	0.102894	0.194198	0.288903
ENST00000376753.8_1	12.8767	6.89255	3.47569	3.78464	9.5066	4.70727	5.66969	5.55471	4.06962	19.3056	7.58138	31.0647	0	2.76986	8.58611	3.64853	1.22403	20.2297	7.04161	6.0566	6.40247	3.39724	13.0031	5.02108	9.28196	11.8527	14.7587
ENST00000474239.1_1	0.291226	0.0451238	0.140055	0.0411722	0.160861	0	0.0987784	0.0982343	0	0.638529	0.152861	0.606136	0	0.127355	0.0320249	0.0387801	0	0.252842	0.0408025	0.105949	0.0602324	0.0817679	0.150562	0.0490161	0.600963	0.111934	0.190304
ENST00000376692.8_1	20.5034	7.79414	7.62843	33.8496	7.69962	2.53676	21.2817	17.7593	11.7876	7.80796	8.19139	22.7162	0	3.86858	18.71	7.13706	6.82721	29.0851	9.84884	4.36983	2.99015	8.07482	19.9568	10.6554	25.7879	16.5735	31.155
ENST00000456915.1_3	2.46148	0.217666	0.333184	6.46904	1.08267	0.042374	1.61276	2.82618	0.144367	0.844403	5.8099	3.76238	0	0.733354	1.37872	0.372033	0.206375	1.92259	0.725694	0.501059	0.394939	0.394847	0.460549	0.347614	2.92134	0.85884	2.02003
ENST00000376664.10_1	2.28665	0.721226	0.603161	0.418497	0.827526	0.758346	0.612377	1.93017	0.217504	1.58653	1.6939	3.96223	0	0.601212	3.25153	0.616832	0.21656	1.24455	0.869087	0.547617	0.379836	0.585322	1.38095	0.615083	1.47898	2.18625	1.67645
ENST00000376655.1_1	1.57262	0.201999	0.321126	0.315689	0.350488	0.295515	0.404754	0.599157	0.167801	1.11842	0.408021	1.87359	7.98553	0.75455	1.01365	0.543027	0.168628	0.339048	0.409431	0.328257	0.154822	0.216586	0.570708	0.232357	0.383709	0.851691	1.20713
ENST00000491346.5_1	0.462542	0.362835	0.0288816	0.0936416	0.290954	0.0973555	0.161797	0.24352	0.110562	0.0270703	0.140269	0.958235	0	0.138233	0.257191	0.18566	0.177608	1.12947	0.202333	0.174	0.183818	0.00600866	0.118843	0.729375	1.798	0.182229	1.04883
ENST00000376637.7_1	2.92617	0.706986	0.976106	0.0836288	2.25814	0.526245	3.18157	3.07857	0	1.23047	0.851347	2.78959	0	0.494753	3.5768	0.238297	0.212751	2.73485	0.400556	0.895289	0.637174	0.0295265	0.481971	0.957873	0.145318	0.39906	1.48176
ENST00000476512.5_1	0.702897	0.505199	0.0998231	3.3862	0.304375	0.0996395	2.69716	0.276304	4.72677	0.0181968	0.00559115	5.68357	0	0.131939	0.0533896	0.532691	0.251013	0.952287	0.111781	0.200728	0.236514	0.0181757	0.549984	0.377652	2.65488	0.267287	0.158631
ENST00000400895.6_1	7.5357	1.00835	1.6399	0.534478	2.8088	0	8.37732	9.21044	0.644853	0.232783	1.25185	27.6349	0	0.854353	4.29425	0.882627	0.294401	22.7267	0.831283	1.87207	1.16562	0.896354	4.0549	1.31097	0.344961	10.4079	8.2701
ENST00000494437.1_1	1.444	0.420113	0.500291	0.275288	1.03145	1.16442	0.641146	0.679773	0.297091	1.65686	0.665252	5.65716	0	0.489885	2.43734	0.502574	0.158642	1.10659	0.864208	0.734379	0.168126	0.706421	0.987782	0.512635	1.0855	1.73573	1.14298
ENST00000376629.8_5	8.45748	2.89617	1.29663	4.3111	3.12356	1.10244	9.85365	7.65382	7.48411	5.43824	2.19682	21.2341	0	2.28555	4.08127	3.03506	1.32439	14.4095	1.32503	2.83146	2.64252	1.01436	5.2021	1.71732	3.21478	4.42044	18.7125
ENST00000376627.6_3	0.266908	0.101193	0.106667	0.126574	0.139129	0.0367481	0.0656742	0.149799	0.0493382	0.0302002	0.038649	1.39823	0	0.00711863	0.381008	0.590851	0.0230526	0.186531	0.0369239	0.0752791	0.0438916	0	0.0219743	0.0629593	0	0.216964	0.257421
ENST00000314340.9_5	24.2817	11.2296	7.75946	10.4463	16.0527	7.4915	37.9126	41.1698	31.3649	9.06042	5.85946	123.174	0	5.54548	15.3929	5.5988	4.06528	53.9737	10.3786	7.84349	6.16034	6.38026	18.0839	8.25518	11.5389	26.3577	40.2459
ENST00000452018.6_1	2.67466	0.61341	0	0.0538019	0.537345	0	0.094141	0.270328	0.0524294	0.203251	0.262264	0.96434	0	0.221849	0.898277	0.499186	0.135316	1.34323	0.104003	0.37143	0.0561365	0.206578	2.6472	0.51095	0.0560936	2.23989	1.11906
ENST00000510878.1_1	0.241501	0.105045	0.081375	0.0316376	0.0987852	0	1.0851	0.568023	0.0616609	1.82425	0.0734474	2.07419	0	0.498209	0.180089	0.0213783	1.02551	1.14567	0.0322302	0.0518657	0.195016	0.276462	0.591853	0.0913435	0.0659704	0.115266	2.09114
ENST00000476309.5_1	0.280803	0.0194492	0.111226	0.0283059	0.103893	0.0242889	0.107789	0.10595	0.0551675	0.0112561	0.0677604	0.0702306	0	0.0471346	0.0502026	0.0947644	0.0711917	0.282472	0.0569939	0.089026	0.0221397	0.0485158	0.204658	0.112928	0.0295116	0.0225472	0.0130834
ENST00000514733.5_1	0.366402	1.18677	0.330857	0	0.301853	0	0.194862	0.218376	0.0255697	0.0521713	0.131705	0.297689	0	0.0658286	0.24535	0.636544	0.0577444	0.357915	0.111128	0.12831	0.0682906	0.0968948	0.631963	0.381043	0.0547135	0.22318	0.0121281
ENST00000513739.5_1	0.571836	0.160693	0.13716	0	0.193631	0.0940429	0.868655	0.121315	0.0514662	0.0420037	0.0923635	1.20653	0	0.0392157	0.808279	0.128912	0.0166038	0.651094	0.0777422	0.109217	0.0956664	0.0835289	0.18515	0.200645	0.110126	0.0546037	0.0244113
ENST00000471765.1_1	0.610108	0.417581	0.0954811	0.645547	0.408947	0	0.554833	0.715724	2.22543	0.623436	0.0749104	1.28514	0	0.847359	1.05361	0.357501	0.130469	2.31158	0.0342724	0.210385	0.0802991	0.54235	2.06732	0.349314	0.651375	1.9384	0.895147
ENST00000433342.5_2	0.0163791	0.0436445	0.000709416	0.0218178	0.0167176	0.0187216	0.0492175	0.0353421	0	0.00867608	0.0212814	0.080174	0	0.00372261	0.104193	0.0295995	0.00890908	0.0229922	0.0562332	0.0216351	0.0128334	0.058579	0.0242812	0.011754	13.8291	0.0311339	0.0134461
ENST00000484153.1_1	0	0.00320178	0	0	0.00152065	0	0	0	0	0	0	0	0	0	0	0	0	0	0	0	0	0.0102353	0.00151866	0	10.6767	0	0
ENST00000312793.9_2	0	0	0	0	0	0	0	0	0	0.00501035	0	0	0	0	0	0	0	0.000325868	0	0	0	0	0	0	0	0	0
ENST00000376620.3_1	0	0.000418872	0	0	0	0	0.0110444	0	0	0	0	0.00544371	0	0	0	0	0	0	0	0.00320567	0	0	0.00174904	0	1.37257	0.00927001	0
ENST00000449278.1_2	0	0.00159765	0	0	0	0	0.0297721	0.0116153	0.0186878	0.00762596	0	0	0	0	0	0.00398182	0	0.00595932	0	0.00324918	0.00482617	0	0.00095161	0	1.13965	0.00500124	0
ENST00000376583.7_3	2.59531	1.53878	0.60559	0	1.0416	5.57865	22.282	13.388	3.5612	9.01893	0.37706	9.31922	0	6.74571	12.8085	0.0337177	0.910609	3.78659	12.4758	2.06312	1.51442	5.48842	2.02215	0.0740181	2.79877	1.98432	8.93781
ENST00000376585.6_4	0.161597	0.0795523	0	0	0	0.00229034	0	0.00986517	0	0	0.00720035	0	0	2.36081	2.92087	0.0403907	0	0.195891	0.107445	0.367871	0.0104305	0	0.0366638	0	0	1.74344	0
MSTRG.241.4	0	0	0	0	0	0	0	0	0	0	0	0	0	0	0	0	0	0	0	0	0	0	0	0	0	0	0
ENST00000641747.1_1	0	0	0	0	0.0112789	0	0.0671032	0.00108501	0	0	0	0.0100498	0	0	0	0	0	0.0462171	0	0.00378374	0	0	0	0	0.0560177	0	0
ENST00000423400.7_3	0.258333	0.0836498	0.379079	0.575556	0.0496402	1.05424	0.870357	0.278972	0	0	0.475035	1.3919	0	1.10579	0.647475	0.141715	0.181426	0.0152728	2.22195	0.234483	0.0975574	0.247182	0.0167316	0.0129638	1.15399	0.0887822	1.90315
ENST00000641759.1_1	0.283624	0.115601	0.0252069	0	0.0783882	1.41535	1.06244	0.319005	0.0472749	0.945283	0.017897	1.11993	0	1.26046	2.15915	0.0038443	0.0953228	0.313178	1.71307	0.439365	0.178066	1.05414	0.212023	0.00962652	2.04845	0.109007	2.06294
ENST00000641721.1_1	0.00243913	0.00815656	0.00330492	0	0.0123497	0	0.0195042	0.010732	0	0.042376	0.00651025	0.0623958	0	0.0211281	0.0415561	0	0.016751	0.0589865	0.0473339	0.00536213	0.00818731	0	0.0032893	0	0	0	0.0369414
ENST00000376486.3_2	0.0811498	0.0122301	0	0	0.0438391	0.0163796	0.0103203	0.0076496	0.0186015	0.447853	0.0469126	0.123314	0	0.0195415	0.0362711	0.0265571	0.0120023	0.0295569	0.0393002	0.0732358	0.0574677	0.0126366	0.0164144	0.00546348	0.258721	0.0670517	0.044115
ENST00000418034.1_3	0.0977972	0.0544002	0	0.0327664	0.0982586	0.0702909	0.204262	0.022611	0	0.104239	0.0834062	0.234295	0	0.128741	0.115029	0.0252526	0.234265	0.289382	0.215174	0.134817	0.056272	0.360708	0.0382325	0.00814367	0.0854052	0.0400094	0.23475
ENST00000431243.6_2	0.0610372	0.0535254	0.0481814	0	0.0299228	0.0301843	0.156609	0.163221	0	0	0.00771999	0.0642303	0	0.0106434	0.0796133	0.0262357	0.018935	0.0137221	0.144276	0.0452668	0.0319963	0.0685255	0.013675	0.0257738	0.165569	0.0161269	0
ENST00000642002.1_1	0.0247874	0.003274	0	0	0.0225215	0	0.0248834	0.0179414	0	0.0384983	0.0197461	0.0467542	0	0.00680596	0.0282306	0.0119205	0.0296491	0.0156725	0.0292874	0.00872328	0.00544873	0.00640894	0.0084562	0.00649852	0.0252339	0.0132372	0.011187
ENST00000413656.5_5	0.510379	0.246877	0.530689	0	0.834595	1.23098	0.59532	0.107522	0	1.75295	0.650676	1.32785	0	1.39145	1.17124	0.246081	0.498593	0.872054	1.97676	0.786487	0.449803	0.632278	0.383842	0.117986	1.88045	0.250536	1.46023
ENST00000312413.10_1	0.443098	0.49401	0.0530146	0.49664	0.0124308	0.0229118	0.252289	0.29372	0	0.552134	0.33165	0.36878	0	0.127145	2.34773	0.0382231	0.387823	0.481238	0.00777131	0.109272	0.0501654	0.846038	0.224331	0.149272	0.0668122	0.1525	3.08788
ENST00000346436.10_1	4.27486	1.54619	1.43051	7.16453	2.21601	2.1478	8.19006	5.73376	0	0.385296	3.64423	4.58309	0	1.11303	9.77451	0.939812	0.27415	4.41457	1.51461	1.91532	0.592649	0.42476	0.179142	0.0348055	0.370399	0.645739	9.58138
ENST00000376497.7_2	0.302162	0.248695	0.0195081	0.0406158	0.420872	0.152771	0.535717	0.272669	0.178458	0.726808	0.104667	0.903891	0	0.460588	0.420664	0.277013	0.475976	0.352851	0.261994	0.382489	0.156314	0.440078	0.361861	0.101588	1.00884	0.36237	0.394239
ENST00000400892.3_2	0.270117	0.86328	0	0	0.300581	0.340378	0.00811295	0.0920963	0	2.52456	0.0695027	1.35121	0	0.0131419	0.151497	0.386292	0.030706	0.169525	0.0381726	0.194441	0.289448	0.136858	0.339431	0.0221837	6.98206	0.380354	1.02704
ENST00000376496.4_1	0.694917	0.280307	0.164659	0.14709	0.532182	0.278565	0.518297	0.305704	0	1.77725	0.23236	1.61429	0	0.391716	1.17893	0.395471	0.0177858	0.678753	0.371129	0.507254	0.436142	0.519824	0.176677	0.0129236	2.25534	0.21502	0.434072
ENST00000376490.7_1	0.186998	0.190231	0.171232	0.240071	0.107195	0.0407129	0.336693	0.0894844	0	0.859202	0.118228	0.521456	0	0.129818	0.741479	0.207992	0.0107822	0.155062	0.0518002	0.104388	0.0717781	0.0635709	0.00731069	0.0460614	0.10727	0.14393	0.618233
ENST00000376491.7_1	0.336293	0.421474	0	0	0.151006	0.126877	0.0802625	0.0839011	0	1.40255	0.14832	0.4345	0	0.220401	0.6612	0.126273	0.454195	0.0987274	0.130613	0.385943	0.220813	0.339619	0.189941	0.0275176	0.942455	0.0515399	0.164671
ENST00000376492.3_1	0.811408	0.239956	0.424194	0	0.826584	0.199685	0.504762	0.218594	0.0298037	4.93778	1.02075	3.16256	0	0.885475	1.83617	0.477206	0.416104	0.188091	0.0782585	0.991983	0.586694	0.348241	0.302294	0.0487613	3.01305	0.315297	3.42101
ENST00000376480.7_1	0.345111	0.409021	0.136443	0	0.376286	0	0	0	0	0	0.14431	0.190521	0	0	0.347551	0.454123	0.0486269	0.147719	0	0.371303	0.248311	0.132553	0.708779	0.203125	3.49009	0	0
ENST00000610706.1_1	1.04053	0.350663	0.316838	4.26847	0.306251	480.486	652.278	1331.25	0	0.98758	0.167487	1.95453	0	0.27501	0.386114	0.337362	0	0.272335	26166.1	0.341513	0.419793	0	0.342969	0.0833971	0	2.46462	0.197296
ENST00000376476.1_1	0.137192	0.0759162	0	0.499552	0.049149	0.329622	41.9588	80.3123	0	1.11968	0	3.40378	0	0.236048	0.412049	0.013006	0	1.11022	11.8411	0.288867	0.315411	0.305669	0.655157	0.0437369	0	0.931772	0.83964
ENST00000444493.5_2	0.0515126	0.429541	0.00324447	0.0166304	0.0446836	0	0.12165	0.198871	0.0324123	0.0198398	0.013568	0.531154	0	0.189432	0.521853	0.0475207	0.00522837	0.124324	0.0616289	0.0331542	0.0178221	0.0351098	0.0885677	0.0235454	4.57744	0.0250487	0.138363
ENST00000475041.1_1	0.147847	0.559059	0.0601199	0.0424406	0.0670013	0.0728354	0.153517	0.230463	0.0827159	0.0337539	0.0296536	0.343021	0	0.166147	0.422998	0.137371	0.0133427	0.121663	0.186299	0.0365126	0.036511	0.0112383	0.155903	0.0661116	1.81419	0.0409052	0.0980837
ENST00000376592.6_3	1.91611	4.9696	3.31169	1.88344	3.18889	1.61549	0.910966	1.18289	1.42217	1.42284	2.09451	1.89504	31.0851	0.54029	1.47337	3.09415	0.308368	1.58039	3.85892	1.37346	1.90538	1.70926	5.11084	1.66998	3.16448	3.20414	0.783752
ENST00000376590.8_3	3.99698	0.281418	0	3.41611	2.6717	0.703836	5.01126	1.36705	0.168038	0.876601	3.04557	9.20881	0	3.29672	6.90612	0.719405	1.10581	2.00048	2.43996	4.22326	2.12344	1.20138	0.425093	0.169749	3.79486	0.914748	7.58256
ENST00000482358.1_1	0.148748	0.697986	0.0458695	0	0.0877106	0.144927	0.234247	0.300633	0.0411467	0	0.00515914	0.863144	0	0.489493	0.0985896	0.0285917	0.051725	0.217055	0.12522	0.0302425	0.0168897	0.0167713	0.105849	0.0619606	0.968493	0.0146075	0.0975826
ENST00000641805.1_1	0.200855	0.246977	0.204714	0	0.167416	0.0846669	0.0471788	0.0641412	0	0	0.0826733	0.129427	0	0.019046	0.0242941	0.389771	0.314225	0.0446967	0.32036	0.161384	0.233665	0.0895556	0.10183	0.0347845	0.02965	0.0687205	0.00498416
ENST00000641446.1_1	0.235801	0.275851	0	0.0176893	0.0549811	0.130103	0.0554098	0.0298131	0.00861901	0.101998	0.0156202	0.11674	0	0.0235304	0.0767209	0.0751645	0	0.0124291	0.119367	0.0473052	0.0170353	0.0117103	0.137003	0.00141655	2.16832	0.0381684	0.00408813
ENST00000641407.1_2	0.732036	0.145789	0.14118	0.617839	0.746875	1.08388	1.81032	0.852399	0	2.1184	0.15586	2.14392	0	0.0858105	0.986221	0.315801	0.135893	0.564056	1.86823	1.28764	0.413038	0.0525186	0.632909	0.0201334	0.300606	0.244498	0.501343
ENST00000641820.1_2	0.718485	0.386666	0.342118	0.168572	0.542175	1.16493	1.28282	0.330661	0.10267	0.779277	0.294043	0.563251	0	0.288624	0.667972	0.3873	0.58639	0.458092	2.32619	0.244185	0.157584	0.350611	0.322584	0.0362751	0.263629	0.187457	0.126615
ENST00000641909.1_1	0.441703	0.336095	0.507464	0.0130884	0.407692	0.268613	0.561435	0.416246	0.0127545	0.109299	0.219352	0.577636	0	0.313062	1.49712	0.478734	0.207726	0.21769	1.25886	0.435352	0.111026	0.673281	0.238424	0.0480832	0.366036	0.141777	0.399278
ENST00000641437.1_1	0.256005	0.139051	0.00678765	0.0117031	0.142395	0.0401691	0.418809	0.117831	0.0342136	1.06573	0.0667773	0.520845	0	0.406607	0.60288	0.107409	0.176479	0.11057	0.421571	0.276628	0.140594	4.19713	0.12341	0.0403752	0.0488064	0.216704	0.189328
MSTRG.242.2	1.9124	4.19727	1.12161	2.76286	1.92972	7.01601	4.68259	2.1173	2.76059	10.6164	0.869046	5.57582	11.8354	0.875085	4.29717	2.68658	0.575109	2.13464	12.41	2.02944	1.9614	0.932408	4.61791	1.31422	12.698	3.14652	0
ENST00000494028.1_1	0.775666	0.516166	0.552875	0.0817597	0.768267	0.243562	0.69892	0.304119	0	3.24093	0.584555	1.12398	0	0.454534	1.20022	0.638477	0.307985	1.08237	0.893909	0.657528	0.301223	0.735815	0.284617	0.09371	5.40469	0.24336	0.390921
ENST00000446542.5_2	0.501366	1.75708	0.394062	0.309397	0.400914	2.53483	3.03498	12.0857	0.043072	0.483351	0.0520904	1.29686	0	0.0203905	0.226919	1.59482	0.0138957	0.101366	137.354	0.392725	0.300706	0.017556	1.6662	0.110588	4.1658	1.01149	0.132793
ENST00000650448.1_1	0	0.0254152	0	0.353867	0.0156668	0	0.521645	0.39685	0	0	0	0.11095	0	0.501407	0	0	0	0.664263	0	0.0661301	0.0282869	0	0.192542	0.433968	1.83542	0.872948	0
ENST00000362477.1	0.250576	0.298159	0	0.27551	0.0549772	0	0.382076	0.281804	0	0	0.0336634	0.206081	0	2.06575	0.178664	0.0498867	15.591	0.188851	0.275222	0.196194	0.0372382	2.51298	0.272732	3.36533	0.757557	11.896	0.127345
ENST00000364931.1	0.117965	0.128341	0	0	0.110437	0	0.332337	0.164429	0	0	0	0.136277	0	0.204575	0.315469	0	0.0866166	0.161007	0	0.14555	0.0440853	0.545175	0.0151677	0.0506703	1.22787	5.43832	0
ENST00000616327.1_1	0	0	0	0	0	0	0	0	0	0	0	0	0	0	0	0	0	0	0	0	0	0	0	0	0	0	0
ENST00000485046.5_1	0	0.00564668	0	0	0	0	0.0215814	0.0511552	0	1.56268	0.0476182	0.0294644	0	1.30595	0.0308992	0	0.0102102	0	0	0	0.00580446	0	0.00821599	0.000943093	0	0.00528371	0.210157
ENST00000358133.5_1	0.241376	0.0650818	0.0441657	0.112581	0.13602	0.415951	0.756769	0.262779	0.0365696	0.074615	0.0572935	0.378405	0	0.255405	0.149312	0.0950173	0.266471	0.191154	0.0563083	0.133365	0.0283554	0.242647	0.0201422	0.0210639	0.195627	0.0427547	0.0693823
ENST00000429000.6_1	0.372652	0.150454	0.0371228	0.0373152	0.0990043	0.384236	0.371541	0.361204	0.0727265	0.178065	0.0741118	0.36958	0	0.370693	0.421614	0.100486	0.0234627	0.40762	0.250649	0.0894743	0.0559795	0.182261	0.0348025	0.0274226	0.116714	0.0316246	0.569173
ENST00000491536.5_1	0.118412	1.21442	0.199807	0.0495671	0.37006	0.362964	0.330913	0.10849	0.531329	0.0985544	0.197104	0.291655	0	0.161159	0.214478	0.172887	0.0155832	0.0487445	0.0245983	0.0390038	0.0251251	0.0262507	0.0817923	0.469615	0.474747	0.0342476	0.0229107
ENST00000649268.1_1	0.315496	0.114613	0.139633	0	0.0742151	0	0.1897	0.185985	0	0.553001	0.124386	0.276072	0	0.378437	0.413964	0.161033	0	0.222778	0.21233	0.102821	0.114338	0.604196	0.311435	0.238631	1.19954	0.940616	0.31102
MSTRG.238.1	2.70275	1.02104	0.304678	11.4108	1.64039	2.00829	1.6728	3.25434	3.17802	3.52928	5.24283	4.31028	0	0.318584	1.10433	0.906553	0.364958	2.92296	0.741156	0.78242	3.57034	0.412937	0.789118	0.394804	13.9813	0.849195	6.13379
ENST00000376572.7_1	28.6809	9.82317	8.76137	32.9083	22.4514	15.557	36.5249	28.4047	18.4644	74.1742	17.5653	35.3322	33.9167	10.4659	32.5351	10.2675	12.2088	39.153	26.9048	20.0553	24.1727	18.3588	22.8756	8.45017	26.2304	16.9309	51.0303
MSTRG.238.3	4.20935	0.440782	0.536358	3.60433	2.79952	2.27157	1.6992	4.35852	2.60855	13.7728	4.50904	6.10343	0	0.520506	1.80104	0.503704	0.427143	2.5905	0.852217	0.525757	2.96385	0.152335	0.745838	0.307562	5.25668	1.75707	13.6914
ENST00000376576.3_1	3.07632	0.414105	0.382272	1.56256	1.42816	1.10516	3.17195	4.45187	0.479185	6.33798	4.33087	6.20174	0	0.85497	1.02821	0.529395	0.444805	1.60859	0.868374	0.728457	2.28696	0.47671	0.402909	0.337839	2.92032	0.629353	9.55767
MSTRG.246.2	3.37773	5.77303	1.31182	2.25493	1.81898	7.02212	3.89752	1.60326	0.588151	41.5739	8.15241	15.3959	132.337	14.229	2.38325	3.78585	0.0514604	1.07629	0.108472	2.15108	3.95037	13.2137	5.13228	4.02209	7.53361	1.4806	37.8106
ENST00000449038.5_1	0.0548558	0.00705743	0.00744435	0.0410189	0.00471422	0.0351978	0.0350887	0.0215548	0	0.0163116	0.0614201	0.149279	0	0.0535272	0.0646883	0	0	0.00704353	0	0.00754754	0.0120635	0.0054309	0.00505448	0.000397051	0.0427662	0.00111224	0.208556
ENST00000196061.4_1	49.466	12.0574	13.4448	32.3486	15.1055	28.9427	59.4136	79.7014	31.0784	22.7208	48.9306	70.1584	0	40.2291	59.3871	6.28897	19.9386	38.2199	36.8191	11.5227	10.3186	22.8813	5.96888	7.3435	17.3799	8.2893	64.5228
ENST00000465920.1_1	0.201549	0.118124	0.178265	0.0714838	0.150482	0.198082	0.217944	0.130715	0.0348301	0.298476	0.0291602	0.107698	12.7238	0.290915	0.0989809	0.200406	0.0437845	0.162741	0.299138	0.0859267	0.166387	0.136977	0.10011	0.121657	0.0372644	0.0706394	0.033041
ENST00000470133.1_1	0.358908	0.257402	0.216074	0.0913294	0.270261	0.210946	0.314444	0.186652	0.0889996	0.108954	0.0745117	0.216885	0	0.119179	0.16198	0.258401	0.11188	0.343272	0.378542	0.133062	0.232977	10.4739	0.244919	0.199271	0.251124	0.0578904	0.0422139
ENST00000481933.1_1	0.170985	2.58214	0.111502	0.0279116	0.709442	0.710857	0.637894	0.534333	0.0679988	0.521668	0.160766	0.503035	8.85136	0.100009	0.154824	0.878685	0.0429672	0.411105	0.535618	0.120618	0.560669	0.0534839	1.72176	1.20991	0.148217	0.343409	0.103209
ENST00000490079.5_1	0.184359	0.0512313	0.016098	1.45579	0.106963	0.421212	0.289228	0.0909289	0.320365	0.0474627	0.0565619	0.141519	0	0.0443123	0.103198	0.0406729	0.0731059	0.215829	0.0750085	0.119549	0.0417516	0.0943847	0.0679395	0.104833	0.124439	0.0220561	0.110335
ENST00000497302.1_1	0.153264	0.158504	0.0221078	0.285421	0.383375	2.0523	1.82268	0.481909	0.0463566	0.64317	1.9342	0.339457	0	0.328874	0.324094	0.0942418	0.221236	0.241086	0.935511	0.391482	0.196068	0.238648	0.119716	0.0571252	1.46117	0.221788	0.461741
ENST00000444836.5_1	14.0698	2.83011	0.663428	4.68326	19.3103	33.1308	152.79	90.7099	2.56017	15.3473	20.8255	21.5859	0	4.15391	13.9011	2.85648	4.70612	88.7159	59.9632	8.22107	7.21066	4.64912	1.73332	1.49982	5.27601	11.9092	52.6254
ENST00000235329.9_1	5.66734	8.73379	5.36754	5.29209	17.0535	119.262	24.9965	13.8805	3.64058	34.4373	5.73849	8.59424	11.8829	5.50561	9.47158	4.01879	3.7035	17.7962	38.6324	4.76524	7.49037	6.01622	8.84762	5.13035	18.0246	0.691508	21.7658
MSTRG.248.4	5.83502	1.19481	0.596046	10.5936	4.98575	41.3618	21.1296	16.2934	8.14359	7.54771	4.49349	5.20024	17.9636	8.45059	2.85101	1.3426	5.92155	16.4566	42.0784	4.29723	3.47602	3.67422	2.66646	3.89027	16.1114	3.69005	0.23209
ENST00000484391.5_1	0.390527	0.0855573	0.0638681	0.112453	0.252852	0.163242	0.387172	0.218972	0.109584	0.0447182	0.0917456	0.24511	0	0.0575612	0.199444	0.0819465	0.137757	0.39995	0.466097	0.152871	0.169389	0.177854	0.126416	0.116757	0.309207	0.07128	0.0519777
MSTRG.248.7	3.67139	2.18332	0.204815	8.8859	3.3454	20.6466	19.5649	11.4805	4.52089	6.40588	3.8513	3.44821	6.34291	1.15345	5.42811	0.570677	1.87922	28.3474	9.04919	1.27302	1.58148	1.08104	0.868544	0.53794	10.5361	0.767668	14.4912
MSTRG.248.6	2.24279	0.2192	0.0415248	1.5059	1.17552	29.6726	17.8469	7.8987	0	6.44202	2.10518	1.93999	0	1.24216	5.40981	0.195043	1.90411	12.4409	10.7846	1.14867	0.831378	1.30861	0.59223	0.375749	7.18208	0.444992	14.1565
MSTRG.248.8	6.61673	2.10697	1.43044	22.8562	5.96755	48.8538	13.4396	11.0188	6.23898	10.9853	3.6402	9.40225	33.914	5.15114	7.70825	0.710732	3.77907	9.87698	11.0822	6.43868	5.88095	12.5251	2.50238	2.16351	4.62627	5.51862	5.59378
ENST00000412236.1_3	0.878234	0.153933	0.0426905	3.44085	0.662927	46.2974	27.9699	3.30426	0	0.597598	0.791258	0.982259	0	1.72015	0.363043	0.123879	0.408705	16.4587	6.80952	1.04927	0.570117	0.207148	0.10848	0.177603	1.66033	0.0989812	0.936215
MSTRG.244.1	0.152237	0.0212827	0.923199	0.404832	0.152774	0.159216	0.40767	0.365644	0.312316	0.120739	0.143781	0.530108	0	0.204444	0.0868224	0.114481	0.46356	0.354976	0	0.182559	0.0407289	0.0513664	0.204048	0.00489831	0	0.0672704	0.14034
ENST00000365591.1	0.804652	0.149634	0.678456	0	0.447201	1.27415	0.697497	0.234863	0.642763	1.97789	0.470254	0.602169	0	0.284735	1.9816	0.529627	0.275947	0.227103	0.794944	0.462687	0.26036	0.733896	0.392651	0.110203	1.71961	0.305878	0.270468
ENST00000460823.1_1	0.377968	0.461723	1.07608	0.254644	0.306921	0.236715	0.19928	0.297695	0.248148	0.303785	0.0945558	0.525329	0	0.100508	0.638608	0.818269	0.228667	0.248021	0.188538	0.230386	0.160542	0.0646201	1.27448	0.115894	0.309739	0.381087	0.353101
ENST00000235332.5_1	14.6182	6.47516	7.41793	8.20397	8.0434	3.73281	14.5578	17.3516	5.34972	14.1533	6.0112	22.1715	0	5.54336	25.1842	7.62212	5.34179	17.2964	4.99984	6.08632	4.88171	4.98305	24.3139	3.57744	14.2206	14.9812	17.6204
ENST00000478749.5_1	0.875471	0.178026	0.271271	0.363755	0.546327	0.277451	1.9468	0.998411	0.0787722	0.642893	0.164297	0.833812	0	0.2194	3.46028	0.449977	0.519217	0.936665	0.854153	0.568681	0.344486	0.261044	0.778437	0.179073	0.379249	0.121235	0.168133
ENST00000466860.5_1	1.50591	2.29486	3.06531	0.349929	1.09035	0.464717	0.630325	1.42209	0.927525	1.07983	0.653839	2.1611	4.98287	0.498336	2.91105	2.61348	0.186035	0.269797	0.176397	0.886339	0.459965	0.320607	6.78669	0.462159	0.616929	1.98397	1.59802
ENST00000498685.5_1	1.18888	1.54791	0.92913	0.117061	1.10194	0.401792	0.675216	1.13479	0.521483	3.66418	0.745663	2.48465	0	1.31773	1.54454	1.13157	0.887965	0.524521	0.428875	0.524195	0.577233	0.593666	2.95749	0.507856	1.29021	4.15314	0.502425
ENST00000492256.1_1	0.415558	0.246128	0.417927	0.068663	0.385538	0.446319	0.269683	0.204537	0.167279	1.09218	0.13963	0.502822	0	0.0685577	0.346754	0.375232	0.0960235	0.198862	0.399193	0.317183	0.185277	7.87472	0.348925	0.110135	0.130194	0.168826	0.174554
ENST00000478299.1_1	0.139198	0.129115	0.262955	0.0279234	0.118002	0.119803	0.11368	0.080896	0.054422	0.177664	0.0819827	0.13598	0	0.020734	0.0754526	0.210462	0.0517641	0.109294	0.144839	0.08564	0.240526	0.0737395	0.360319	0.160619	0.0582256	0.094141	0.0129066
ENST00000417814.3_1	0.0855663	0	0	0	0	0	0.0537154	0.0156086	0	0.0036591	0	0.121808	0	0	0.0174844	0.00702726	0	0.0151594	0.118386	0.146521	0.0155516	0	0.0314199	0.0259537	0.00959352	0.0192634	0.221162
ENST00000514649.5_1	0.057462	0	0	0	0	0	0.0399903	0	0	0	0	0	0	0	0	0	0	0	0	0	0	0	0	0	0	0	0
ENST00000364265.1	0.0788635	0	0	0	0	0	0	0	0	0	0	0	0	0	0	0	0	0	0	0.0490554	0	0	0	0.00307714	0	0.0830178	0
ENST00000439324.2_1	0	0	0	0	0	0	0	0	0	0	0	0	0	0	0	0	0	0	0	0	0	0	0.109201	0.00376498	0	0.0225141	0
ENST00000647616.1_1	0	0	0.00337869	0	0.0055161	0	0	0	0	0	0	0	0	0	0	0	0	0	0.0067682	0.0123041	0.00275931	0	0.0100375	0.00708358	0.115283	0.042716	0
ENST00000413146.6_1	0.545186	0	0	0	0	0.552261	0.536446	1.00963	0	0.150221	0	4.66213	0	0	0.250008	0	0	0.162002	0.998622	0.125387	0.419507	0	0.373984	0.0832352	0.131285	0.357031	1.34513
ENST00000479933.2_1	0.0263532	0	0	0	0	0	0.143077	0	0	0	0	0.115456	0	0	0.00605991	0	0	0	0.0772746	0.00528452	0	0	0	0.00219871	0	0	0.12254
ENST00000263932.6_1	0.830295	0.129141	0.201603	0.0269082	0.115066	0.0372668	0.131413	0.258996	0.227256	0.128404	0.0485613	0.297968	0	0.0867786	0.345888	0.0917359	0.0853735	0.257014	0.62669	0.305122	0.0897151	0.013063	0.788029	0.233631	2.06668	1.5998	0.132666
ENST00000536782.2_1	0.0614393	0.0454721	0	0	0.0182918	0.0903484	0.112287	0.022749	0	0.0418699	0.0239187	0.71386	0	0.0565555	0.326738	0	0.0827547	0.00409059	0.0526124	0.0295105	0.0227273	0.00697024	0.0440096	0.000509591	0	0.0986065	0.0243335
ENST00000492361.1_1	0.960487	1.09808	0	0	0	0	0.669669	0.397792	0	0.693501	0.126481	9.85658	0	0	3.54617	0	2.01324	0.13148	0	1.18986	0.915613	0.366506	1.90851	0.0278669	0	2.26713	0.682398
ENST00000584158.1	0.761959	0.370548	0	0	0.176534	0	0.623252	0.0579551	0	0.215527	0.0662231	1.17465	0	0.125017	0.620234	0.248107	0.170393	0.0140177	1.82447	0.655357	0.254027	0	0.558621	0.0280648	0	0.610278	0
ENST00000489921.1_1	0.0617553	0.0285044	0	0	0.02244	0.0568525	0.100439	0.0236429	0	0.026347	0.0231464	0.144999	0	0.0339138	0.0674338	0	0.0208296	0.00514808	0.0173331	0.0300706	0.0172803	0.00877216	0.0141093	0	0	0.0539195	0.0306241
MSTRG.247.6	0.470227	0.055735	0.0613796	0	0.141473	0.0780605	0.312088	0.101574	0	0.237724	0.188948	1.70076	0	0.0562146	0.0973825	0.0559178	0.115949	0.189198	0.188396	0.115947	0.0943655	0.00688256	0.507161	0.000880566	0.040648	0.429669	0.0300343
ENST00000376259.6_1	28.0108	4.46179	2.1999	4.42565	3.48428	8.23971	11.4461	14.271	3.34639	17.4379	16.6027	222.707	17.0803	4.98119	15.294	2.01466	10.2392	7.83355	9.57017	12.9546	10.4181	5.21575	34.87	2.39676	7.04725	26.6362	38.8613
MSTRG.254.2	1.30865	0.268246	0.00110757	1.48307	4.02081	0.17149	3.4805	0.60748	0.120993	3.56462	1.23947	3.07371	0	2.66261	3.99718	0.32408	4.45839	1.25151	2.14209	1.57072	1.13445	3.20494	0.202043	0.195934	7.27537	2.18388	2.32943
ENST00000613099.4_2	1.01169	0.177074	0.00424966	0.437614	2.78179	0	2.87818	0.127172	0	3.96851	0.699228	3.11103	0	2.57607	5.41403	0.114063	4.62775	0.908992	1.13144	1.52837	0.843363	0.63249	0.357578	0.0818233	10.2012	1.62222	3.02938
ENST00000476169.1_1	0.0546774	0.0507134	0	0.0696026	0.101228	0.0597251	0.188857	0.0488661	0	0.0553564	0.0243159	0.0881717	0	0.190674	0.228655	0.0127252	0.384822	0.120638	0.119265	0.153166	0.0608433	0.183805	0.0266832	0.0148221	0.191383	0.0586593	0.0321715
ENST00000011700.10_2	1.03365	0.0714324	0	0.770811	1.16483	7.39223	2.83972	1.03067	0	1.07334	1.67269	0.95802	0	0.195182	1.45117	0.000279615	0.0287513	2.87783	2.11922	1.0634	0.416172	0.531865	0.0632215	0	0.441253	0.462087	2.07851
ENST00000646917.1_1	0.0113849	0.0016118	0	0.0121571	0.00119147	0.0208637	0.0229502	0.00324551	0	0.012086	0.00225681	0.0149177	0	0.00482072	0.0205552	0	0.0210211	0.0637826	0.0598012	0	0.000755672	0.064384	0.00030035	0.000672289	0	0.00906523	0.00842882
ENST00000460333.5_1	0.125273	0.0269119	0.0324045	0.0630333	0.130073	0.0655942	0.234599	0.139969	0	0.0347384	0.0736015	0.0378373	0	0.0798342	0.261139	0.0404541	0.81794	0.0552915	0.0642099	0.0662823	0.0265677	0.247045	0.0254968	0.0274995	0.253596	0.0602932	0.0496957
ENST00000469054.1_1	0.0770073	0.0070282	0.00890915	0	0.116543	0	0.0684766	0.0520377	0	0.0569963	0.00583759	0.0449345	0	0.0489103	0.096099	0.023905	0.0735472	0.0171032	0.0459762	0.0592757	0.0253451	0.0189768	0.0381278	0.00878676	0	0.0219544	0.044166
ENST00000646411.1_1	0.411934	0.0454046	0	1.26484	1.78783	4.1102	4.91587	5.29903	0	0.0718539	0.00250598	0.551563	0	0.0706795	2.20375	0.0350046	0.00334158	3.11655	0.933127	0.00259558	0.279214	0.130096	0.0632855	0.0203197	0.00907206	0.732652	0.144929
ENST00000543710.5_1	0.179488	0.0857651	0.0195559	0.0058268	0.395634	0.0442092	0.695876	0.624709	0	0.231709	0.53169	0.0420243	0	0.0449421	0.00742871	0.00279119	0.0142759	0.0756059	0.00418061	0.00558097	0.0915459	0.0886347	0.186871	0.00763078	0.404821	0.0356974	0.00807972
ENST00000645371.1_1	0.00408037	0.0013667	0	0	0.00737232	0	0.00874468	0.00267848	0	0.0104363	0.00149047	0.00543998	0	0.0529267	0.00524366	0.0112214	0.0103135	0.0123724	0.0111538	0.0135915	0.00782269	0.00434343	0.000324193	0.000571583	0.0478839	0.00106744	0
ENST00000466732.2_2	0.140379	0.0538499	0	0.349818	0.194354	0.119386	0.158399	0.135076	0.260821	0.163522	0.107681	0.175448	0	0.0883504	0.27199	0.0888758	0.377136	0.435198	0.142565	0.0897114	0.0526284	0.0871106	0.0824388	0.0658253	0.0857451	0.0754213	0.152054
ENST00000476045.5_1	0	0.0253677	0	0	0.0434223	0.126297	0.0776639	0.037979	0	0.0345978	0	0.0169733	0	0.109137	0.0735198	0.0169165	0.215991	0.0112742	0.0881876	0.0553129	0.0138885	0.0230385	0.0207136	0.0165318	0.148519	0.04046	0.0402143
ENST00000543766.2_1	0.487798	0.0219078	0	0	0.285788	0.616668	0.620464	1.83095	0	0.0479823	0	1.48169	0	0.0769856	0.504213	0.454792	0.0753079	1.80985	0.139896	0.296695	0.0571416	0.0353745	0.0953758	0.412683	0.0588501	0.792524	1.34649
ENST00000645148.1_1	0.129483	0.02699	0	0	1.27564	0	0.525322	0.0712713	0	0.0565064	0.0231496	0.103628	0	0.301865	0.11885	0.0739431	0.233636	0.0760359	0.151539	0.151107	0.0846586	0.512531	0.00235039	0.0522273	1.67903	0.0698039	0.0218932
ENST00000620676.6_3	3.7023	2.14418	2.41973	5.53406	1.04568	4.16277	4.61599	5.42498	3.41454	1.08923	1.84762	0.341192	9.06578	0.405284	0.0299934	2.20431	0.111808	4.13885	1.17206	0.519506	1.02782	5.64475	2.75899	2.27706	3.74307	0.454589	5.57158
MSTRG.254.4	0.31409	0.406766	0.0212006	1.22832	0.571017	0.00962473	6.01893	0.00973702	0	2.85657	0.605316	1.0493	0	1.55923	2.0239	0.0652649	0.112791	0.913748	1.71494	0.875859	0.333278	2.51233	0.116314	0.0875564	5.93298	0.317851	1.89624
ENST00000489961.1_1	0.0589953	0.0733273	0	0.0559412	0.124863	0.0480024	0.156973	0.0484986	0	0.0444912	0.0260967	0.0558608	0	0.111711	0.0786742	0.0611768	0.224994	0.0246281	0.126469	0.0647403	0.0273382	0.0814727	0.0188028	0.035413	0.116648	0.0509466	0.0258569
ENST00000487188.1_1	0.0489551	0.0310892	0.055526	0.0165721	0.0933373	0.0267829	0.169956	0.0612983	0	0.0131801	0.00676021	0.0620033	0	0.2715	0.22685	0.0472844	0.331195	0.0801789	0.220212	0.088922	0.0317354	0.283483	0.00930418	0.285968	0.227076	0.0841362	0.00382994
ENST00000643711.1_1	0.253948	0.0878174	0.0803278	0.17762	0.2234	0.565872	1.14386	0.62424	0.0553571	0.0677688	0.0674364	0.173952	0	0.113438	0.190336	0.141228	0.192755	0.333354	0.226809	0.131017	0.101836	0.134971	0.0874529	0.0320089	0.371621	0.0735552	0.0787703
ENST00000481484.1_1	0.186265	0.0505379	0	0.195315	0.303862	0.133314	0.3127	0.161668	0.29125	0.0365199	0.109022	0.131599	0	0.0470083	0.127194	0.108461	0.141374	0.116889	0.207619	0.101659	0.0445556	0.169566	0.0675832	0.0677875	0.252519	0.0507107	0.0424485
ENST00000647414.1_1	0.979699	0.116686	0.23508	0.0596773	0.909604	0.256042	0.542862	0.538517	0.11631	0.522089	0.11226	0.354164	0	0.0610938	0.493031	0.219597	0.129391	0.388172	0.514499	0.209979	0.0713029	0.1892	0.0825603	0.136317	0.124439	0.221532	0.496509
ENST00000473099.1_1	0.287055	0.126498	0.111155	0.159775	0.190849	0.0741778	0.282733	0.157128	0.162056	0.121921	0.0606615	0.162727	0	0.109789	0.285286	0.135482	0.126857	0.216799	0.31248	0.118679	0.172202	0.114646	0.19149	0.397433	0.300333	0.0475689	0.0236189
ENST00000459326.1	1.83092	0.779318	0.793671	0.435016	5.64039	2.64102	3.53773	2.76516	0.423919	2.85432	0.920812	1.7878	0	2.0652	1.52406	1.32885	2.34383	2.59174	2.8192	1.03215	0.581149	3.93435	0.856376	0.792518	1.13387	2.0926	1.60857
ENST00000416696.1_1	1.52803	0.112272	0	0	0.0378178	0	0.0289353	0.097626	0	0	2.97737	0.210599	0	0	0.173077	0.0901323	0.20621	0.027561	0.214618	0.0848095	0.00714216	0.0399754	0.0521393	0.00511452	0	0.542405	0.0697783
MSTRG.250.1	9.76927	0.520434	1.88493	1.78817	4.13041	8.19347	5.27755	11.809	0.648787	0.0395047	9.91134	3.93948	0	0.135661	4.84165	0.650801	2.71072	3.52199	6.55716	2.65717	1.26314	4.59389	0.665493	1.88757	3.19009	0.485231	14.7396
MSTRG.250.2	8.19787	0.846184	0.633764	0.351428	1.49269	2.03268	3.2586	0.856985	5.50688	1.25416	12.2492	2.30552	19.6528	0.707441	2.76982	0.460583	0.801717	1.63848	1.86907	1.05282	1.12194	14.8423	0.931034	0.793822	6.45638	1.03721	4.78144
ENST00000616661.4_1	58.5866	10.2313	7.23495	2.61883	44.0479	9.8089	31.7698	34.4317	19.0008	18.3269	55.5283	35.8788	0	8.55369	17.1917	14.195	5.52484	20.6378	16.0483	8.0598	10.8345	20.8609	5.79527	16.9712	3.79153	23.0547	22.4015
MSTRG.250.3	14.6586	0.0853011	0.78826	0.450733	3.29444	9.86925	11.602	9.36161	6.91794	14.9395	19.5962	6.50762	0	0.582133	5.16018	0.308951	1.05032	1.29596	3.55629	1.31502	2.58681	1.53164	0.282647	0.824986	6.03863	0.700733	13.8127
ENST00000464917.5_1	0.849015	0.270819	0.120603	0	1.01356	0.153878	1.79035	0.890959	0.235167	0.783711	0.707773	0.685706	0	0.28734	0.213094	0.226014	0.109878	0.452719	0.461266	0.14801	0.221296	0.340812	0.303277	0.297309	0.125801	0.324886	0.241677
ENST00000408413.1	2.85405	0.340897	0.780851	0	2.00786	1.53324	0.548848	0.403124	0	1.17153	1.54319	0.748705	0	0.410614	0.983385	1.04151	0.298086	0.265952	0.635607	0.613616	0.324626	1.46882	0.265746	0.159075	0.341283	1.07335	0.605206
[truncated: 236,299+ more rows]
