# Supplementary material for: DNMT and HDAC inhibition induces immunogenic neoantigens from human endogenous retroviral element-derived transcripts
Source: Nat Commun. 2023 Oct 23;14:6731. doi: 10.1038/s41467-023-42417-w (PMC10593957; doi:10.1038/s41467-023-42417-w)
Supplement: Supplementary file 8 — Supplementary Data 5 [file 41467_2023_42417_MOESM8_ESM.xlsx]

## Sheet: Known_Proteome
Protein_IDs	Gene_names	logFC	AveExpr	t	P.Value	adj.P.Val	B
Q56VL3	OCIAD2	7.40361	7.40361	34.3784	0.000494791	0.00154539	-0.0115554
Q6ZVX7	NCCRP1	6.15903	6.15903	22.7718	1.66059e-05	0.000115859	4.01749
Q7Z2X7	PAGE2	5.75213	5.75213	13.1035	1.02054e-05	8.26085e-05	4.18343
P17931	LGALS3	5.70526	5.70526	14.071	1.82147e-06	2.58413e-05	5.75503
Q14116	IL18	5.53973	5.53973	13.548	7.20527e-07	1.52865e-05	6.49654
O75526	RBMXL2	5.3865	5.3865	20.0236	2.81629e-05	0.000164675	3.57054
P50238	CRIP1	5.24445	5.24445	17.2804	9.46711e-06	7.90047e-05	4.52955
O15479	MAGEB2	5.23653	5.23653	11.3776	2.79708e-06	3.43433e-05	5.03391
Q14576	ELAVL3	5.18115	5.18115	9.87327	2.04212e-05	0.000132628	3.12967
P43366	MAGEB1	5.06876	5.06876	22.5089	1.27939e-08	2.06891e-06	10.7088
P0C5Z0	H2AFB2	4.90154	4.90154	12.4388	1.40282e-06	2.21986e-05	5.77985
P0C7V8	DCAF8L2	4.89627	4.89627	22.7356	0.00122003	0.0032497	-0.254201
P22492	HIST1H1T	4.85603	4.85603	20.9878	5.99648e-07	1.37671e-05	7.12223
A0A1B0GV03	A0A1B0GV03	4.83823	4.83823	12.5007	4.11634e-06	4.43772e-05	4.87676
Q96PV4	PNMA5	4.82186	4.82186	13.7329	6.47965e-07	1.43026e-05	6.61035
Q92904	DAZL	4.78008	4.78008	16.6131	5.74382e-07	1.34398e-05	6.97967
P51911	CNN1	4.6411	4.6411	21.75	4.82957e-07	1.23219e-05	7.33354
Q9UI42	CPA4	4.61776	4.61776	8.44828	0.000333286	0.00112492	0.679564
P51854	TKTL1	4.59075	4.59075	11.5149	7.21835e-06	6.59251e-05	4.26687
Q7Z7B0	FILIP1	4.5747	4.5747	11.4085	2.31902e-05	0.00014473	3.29063
A8MYA2	CXorf49	4.55096	4.55096	6.4324	0.00267046	0.00629304	-1.28027
P17302	GJA1	4.49509	4.49509	15.6457	2.32186e-07	8.49055e-06	7.70461
F8WBI6	GOLGA8N	4.48012	4.48012	11.2745	2.48614e-05	0.000151644	3.21438
Q9BUG6	ZSCAN5A	4.47676	4.47676	11.7705	2.15233e-06	2.87913e-05	5.31753
Q8WWM9	CYGB	4.45982	4.45982	18.5647	1.26037e-06	2.08922e-05	6.3803
P56747	CLDN6	4.45285	4.45285	9.04926	8.959e-05	0.000398257	1.79764
Q9H3D4	TP63	4.44643	4.44643	13.9222	1.96046e-06	2.70195e-05	5.67621
A6NJL1	ZSCAN5B	4.43574	4.43574	4.83413	0.00178943	0.00447019	-1.79859
Q99988	GDF15	4.41326	4.41326	19.8958	2.89126e-05	0.000167247	3.54739
O75298	RTN2	4.39403	4.39403	20.4035	0.0015446	0.00393559	-0.347749
Q8TCT1	PHOSPHO1	4.38032	4.38032	13.2228	3.64789e-05	0.000198844	3.1253
P48681	NES	4.3315	4.3315	10.6708	4.57649e-06	4.80565e-05	4.4999
P43699	NKX2-1	4.3233	4.3233	6.09315	0.0032821	0.0074965	-1.52153
Q5JQC4	CT47A1	4.28757	4.28757	9.5236	0.000185908	0.000711378	1.3364
Q9BW30	TPPP3	4.26965	4.26965	5.33903	0.000656459	0.00194505	-0.911728
P05121	SERPINE1	4.2581	4.2581	9.572	1.04475e-05	8.40069e-05	3.60205
P03956	MMP1	4.24745	4.24745	15.8022	2.14622e-07	8.17114e-06	7.78796
Q7LC44	ARC	4.21298	4.21298	21.8154	8.49815e-08	5.19673e-06	8.93924
Q9GZT3	SLIRP	4.20061	4.20061	19.5054	0.00170374	0.00428852	-0.391068
Q16385	SSX2	4.1466	4.1466	6.50842	0.00115268	0.00310323	-0.73139
Q8TF66	LRRC15	4.05603	4.05603	11.004	9.82744e-06	8.02629e-05	3.93042
Q96QF7	ACRC	4.03493	4.03493	11.4763	2.23937e-05	0.000140482	3.3289
P31947	SFN	4.02456	4.02456	13.9112	5.8564e-07	1.36157e-05	6.71869
P09486	SPARC	3.96697	3.96697	3.82555	0.0083343	0.0165752	-3.26038
Q7Z7C7	STRA8	3.88915	3.88915	7.41224	0.000134187	0.000546739	1.05534
Q8N7X1	RBMXL3	3.84697	3.84697	13.7442	2.14274e-06	2.87159e-05	5.5808
O95833	CLIC3	3.84261	3.84261	12.9403	3.24626e-06	3.73797e-05	5.1335
Q6P597	KLC3	3.83156	3.83156	5.95761	0.00173418	0.00435309	-1.19811
P04233	CD74	3.83129	3.83129	8.79199	4.41836e-05	0.000229391	2.28094
P32004	L1CAM	3.82471	3.82471	18.9966	4.97161e-08	4.165e-06	9.32122
O75363	BCAS1	3.82052	3.82052	13.7211	0.000131949	0.00053913	2.08275
Q9NXZ2	DDX43	3.79045	3.79045	9.1157	8.58902e-05	0.000385817	1.84454
P12532	CKMT1A	3.78787	3.78787	14.6403	3.92044e-07	1.0685e-05	7.14756
P31146	CORO1A	3.77611	3.77611	23.3073	9.67154e-09	1.76205e-06	10.9896
Q9UN81	L1RE1	3.76108	3.76108	25.4057	4.83631e-09	1.09981e-06	11.6759
P13521	SCG2	3.736	3.736	41.7679	7.61192e-10	7.67569e-07	13.1407
Q86X51	CXorf67	3.71791	3.71791	4.77085	0.00811771	0.0162108	-2.5849
Q9ULP0	NDRG4	3.68155	3.68155	22.2927	7.29597e-08	4.82662e-06	9.09094
P14923	JUP	3.67294	3.67294	35.4884	2.9425e-10	5.79166e-07	14.288
Q9ULZ3	PYCARD	3.65763	3.65763	6.3937	0.00273273	0.00640687	-1.30721
Q96MG2	JSRP1	3.65289	3.65289	43.8969	7.16894e-08	4.82662e-06	8.45189
Q587J8	KHDC3L	3.64371	3.64371	13.7206	6.52529e-07	1.43026e-05	6.60283
A0A0J9YXQ4	A0A0J9YXQ4	3.60979	3.60979	6.50051	0.000174347	0.000675421	0.530588
P43121	MCAM	3.58168	3.58168	7.81034	9.58104e-05	0.000419502	1.42728
P14317	HCLS1	3.57463	3.57463	8.99637	3.7956e-05	0.000205205	2.44826
Q13753	LAMC2	3.54908	3.54908	15.7597	2.19243e-07	8.18169e-06	7.7654
Q9BYV6	TRIM55	3.51125	3.51125	11.1454	9.01127e-06	7.60731e-05	4.02505
Q9H6I2	SOX17	3.48617	3.48617	8.35622	0.000141464	0.000569693	1.28862
P49918	CDKN1C	3.46129	3.46129	11.418	0.000277657	0.000969534	1.29198
Q9H0B8	CRISPLD2	3.42081	3.42081	12.2186	1.61155e-06	2.37876e-05	5.63018
Q16384	SSX1	3.42071	3.42071	6.15827	0.000771277	0.00222192	-0.609995
Q8IVT2	MISP	3.41384	3.41384	17.9916	1.52326e-06	2.32385e-05	6.18731
Q5H9L4	TAF7L	3.38127	3.38127	8.86843	0.000763122	0.00220367	0.165951
P42771	CDKN2A	3.37895	3.37895	8.76051	2.02814e-05	0.000131893	2.87884
Q58F21	BRDT	3.37137	3.37137	10.3463	5.79316e-06	5.72185e-05	4.24377
P50453	SERPINB9	3.31795	3.31795	20.4014	2.81187e-08	3.36507e-06	9.90861
O43435	TBX1	3.28692	3.28692	3.74808	0.018791	0.0332382	-3.56846
O95985	TOP3B	3.26941	3.26941	3.04963	0.0274496	0.0456677	-4.32544
Q8NG57	TCEB3C	3.26928	3.26928	32.8456	3.52862e-08	3.79339e-06	9.67652
P13284	IFI30	3.25333	3.25333	12.1661	0.000214888	0.000792973	1.56863
Q7Z7L8	C11orf96	3.24954	3.24954	6.32322	0.00285079	0.00664485	-1.35666
O95864	FADS2	3.24183	3.24183	5.32004	0.00545445	0.0115162	-2.11757
P00750	PLAT	3.23113	3.23113	25.7148	2.46067e-08	3.0396e-06	10.1449
P40121	CAPG	3.2044	3.2044	35.1468	3.18354e-10	5.79166e-07	14.2188
Q16143	SNCB	3.17762	3.17762	16.1584	1.32954e-05	0.000100052	4.18477
Q99674	CGREF1	3.15664	3.15664	38.1776	1.44851e-09	9.16268e-07	12.641
Q9NQI0	DDX4	3.13105	3.13105	4.14446	0.0133479	0.0247598	-3.16861
P47972	NPTX2	3.0954	3.0954	6.41782	0.00269371	0.00633055	-1.2904
Q15582	TGFBI	3.05325	3.05325	6.65322	0.000148283	0.000590616	0.707182
Q96BS2	TESC	3.03822	3.03822	8.5998	0.000305778	0.00104861	0.776857
P14415	ATP1B2	3.02772	3.02772	4.62882	0.00904751	0.017775	-2.71231
P09871	C1S	3.02207	3.02207	16.3115	1.26766e-05	9.73078e-05	4.23355
Q68DQ2	CRYBG3	3.02079	3.02079	2.97326	0.0556653	0.0845848	-4.39859
P30793	GCH1	3.02079	3.02079	5.32522	0.00287954	0.00669743	-1.77774
Q13268	DHRS2	3.00199	3.00199	5.00383	0.00379158	0.00848749	-2.09197
Q9BZM5	ULBP2	2.96594	2.96594	27.7773	9.89218e-08	5.48196e-06	8.80525
P51511	MMP15	2.95036	2.95036	7.058	0.00186846	0.00463263	-0.864082
Q9BV40	VAMP8	2.94079	2.94079	3.67966	0.0199801	0.0350097	-3.63999
Q96MH7	C5orf34	2.93904	2.93904	2.16233	0.0943439	0.133257	-5.40545
P21579	SYT1	2.93342	2.93342	27.2624	2.50718e-09	9.16268e-07	12.3112
P00918	CA2	2.90825	2.90825	9.98881	0.0017577	0.00440454	-0.286049
Q9NX02	NLRP2	2.87396	2.87396	35.7391	2.32269e-09	9.16268e-07	12.2568
O95671	ASMTL	2.8445	2.8445	27.4525	2.36982e-09	9.16268e-07	12.3654
P02649	APOE	2.84146	2.84146	17.8619	8.12052e-08	5.00788e-06	8.81066
Q9P0V9	2010-09-01	2.82657	2.82657	22.3873	0.000129554	0.000532035	2.03847
Q8IUL8	CILP2	2.80071	2.80071	5.9599	0.000524053	0.00161933	-0.448602
Q9P2Y5	UVRAG	2.79883	2.79883	2.75731	0.0491059	0.0758692	-4.67624
O15020	SPTBN2	2.77658	2.77658	15.8668	1.4169e-05	0.000104694	4.11545
Q99574	SERPINI1	2.77371	2.77371	23.7974	7.61161e-09	1.49702e-06	11.2238
Q9NZU5	LMCD1	2.77057	2.77057	23.8669	4.13663e-08	3.81041e-06	9.64396
Q8N111	CEND1	2.76539	2.76539	6.61046	0.00107198	0.00292712	-0.648514
P21980	TGM2	2.76016	2.76016	40.5798	9.87325e-11	5.79166e-07	15.2176
P05091	ALDH2	2.72593	2.72593	13.1416	0.000157222	0.000621797	1.90002
Q9H3Z4	DNAJC5	2.72015	2.72015	12.6309	0.00437882	0.00957471	-0.958493
P41273	TNFSF9	2.71598	2.71598	12.9403	3.24639e-06	3.73797e-05	5.13345
Q86Z23	C1QL4	2.70987	2.70987	34.6782	2.88118e-09	9.16268e-07	12.0767
O14810	CPLX1	2.70967	2.70967	18.2464	1.31837e-06	2.15591e-05	6.32801
P50440	GATM	2.69982	2.69982	3.64988	0.0205254	0.0358444	-3.67136
Q76M96	CCDC80	2.68729	2.68729	16.2906	1.6868e-07	7.22048e-06	8.0427
P78540	ARG2	2.67478	2.67478	17.2109	1.09084e-07	5.61173e-06	8.50159
Q6PCE3	PGM2L1	2.66341	2.66341	18.7044	1.13392e-06	1.95072e-05	6.48113
P54652	HSPA2	2.65301	2.65301	10.0939	6.99064e-06	6.4639e-05	4.03944
P28360	MSX1	2.62216	2.62216	15.7931	1.41048e-05	0.000104416	4.11613
Q68BL7	OLFML2A	2.61109	2.61109	7.47802	0.00149255	0.00382845	-0.603629
Q9UDY2	TJP2	2.60119	2.60119	19.3868	3.99675e-08	3.81041e-06	9.54087
A8MQT2	GOLGA8B	2.58965	2.58965	2.97161	0.0300689	0.0496171	-4.42609
Q16890	TPD52L1	2.58901	2.58901	18.0914	7.11032e-08	4.82662e-06	8.94549
Q9Y4K1	AIM1	2.57441	2.57441	10.1644	4.56573e-05	0.000235804	2.54517
P19320	VCAM1	2.55642	2.55642	7.73091	0.000102356	0.000441782	1.35433
Q99697	PITX2	2.51822	2.51822	11.0369	0.000318343	0.00108353	1.14271
P07305	H1F0	2.5076	2.5076	32.113	6.63442e-10	7.67569e-07	13.5595
Q96T17	MAP7D2	2.50207	2.50207	16.724	1.36989e-07	6.47316e-06	8.26214
P48307	TFPI2	2.49562	2.49562	13.8635	6.01611e-07	1.37671e-05	6.68987
O75326	SEMA7A	2.49471	2.49471	8.1247	7.41518e-05	0.000343134	1.71009
Q96M96	FGD4	2.49108	2.49108	19.4498	8.77478e-07	1.69374e-05	6.73776
P58107	EPPK1	2.46668	2.46668	2.23191	0.074538	0.108333	-5.40826
P98095	FBLN2	2.4542	2.4542	8.24581	0.000374756	0.00123454	0.546939
Q99719	2005-09-01	2.44111	2.44111	15.5353	1.53119e-05	0.000110103	4.03109
Q08380	LGALS3BP	2.41349	2.41349	14.1644	5.08341e-07	1.26272e-05	6.87015
P30740	SERPINB1	2.39771	2.39771	19.7457	3.42253e-08	3.79339e-06	9.70002
Q15833	STXBP2	2.37511	2.37511	2.94011	0.0312046	0.0512355	-4.46694
Q14585	ZNF345	2.34605	2.34605	8.41081	0.000941061	0.00263591	-0.072965
Q9BX66	SORBS1	2.3373	2.3373	13.528	0.000132034	0.000539175	2.07205
Q99519	NEU1	2.32359	2.32359	20.5596	2.45101e-08	3.0396e-06	10.0419
Q9BUP0	EFHD1	2.31604	2.31604	13.7979	6.24401e-07	1.4155e-05	6.65005
Q9BT88	SYT11	2.30898	2.30898	3.59974	0.00678802	0.0138871	-3.41902
Q96AZ6	ISG20	2.29986	2.29986	16.543	1.42214e-07	6.63392e-06	8.21597
Q9P1Y5	CAMSAP3	2.29258	2.29258	6.38791	0.00125735	0.00333229	-0.830662
Q6EMK4	VASN	2.28586	2.28586	13.6396	2.96639e-05	0.000170644	3.33654
P00491	PNP	2.28431	2.28431	16.6893	1.3257e-07	6.30529e-06	8.28994
Q9BQI0	AIF1L	2.28361	2.28361	35.8566	2.70536e-10	5.79166e-07	14.3616
P49006	MARCKSL1	2.26952	2.26952	10.1474	6.71564e-06	6.32209e-05	4.0831
Q8NFJ5	GPRC5A	2.2688	2.2688	9.67885	0.000538879	0.00165951	0.558856
P49715	CEBPA	2.23166	2.23166	10.1912	1.65059e-05	0.000115462	3.36313
Q8WV41	SNX33	2.22507	2.22507	1.99402	0.114547	0.156991	-5.61612
Q9Y342	PLLP	2.21921	2.21921	8.87733	0.000262045	0.000924704	0.950878
P07203	GPX1	2.20793	2.20793	6.7604	0.000464157	0.00146473	-0.0408397
Q8NHU0	CT45A3	2.20041	2.20041	11.3133	2.9218e-06	3.53976e-05	4.98665
Q684P5	RAP1GAP2	2.19386	2.19386	5.30908	0.00549616	0.0115728	-2.12652
P05783	KRT18	2.19142	2.19142	12.7216	1.17772e-06	2.00007e-05	5.96835
P26367	PAX6	2.19088	2.19088	18.2736	2.74158e-07	8.96597e-06	7.74114
Q92833	JARID2	2.18333	2.18333	8.0832	7.66668e-05	0.000351546	1.67329
P62328	TMSB4X	2.18271	2.18271	13.0779	9.49553e-07	1.75378e-05	6.2001
Q99538	LGMN	2.17601	2.17601	25.5814	4.19861e-09	1.04055e-06	11.8106
A1L3X0	ELOVL7	2.16538	2.16538	11.0921	2.73675e-05	0.00016152	3.109
Q7Z7A1	CNTRL	2.16012	2.16012	9.24508	0.000646916	0.00192698	0.353124
B1AK53	ESPN	2.14944	2.14944	4.79114	0.00284633	0.00663657	-2.0701
Q9H095	IQCG	2.12503	2.12503	11.3268	8.07466e-06	7.10512e-05	4.14473
P14780	MMP9	2.12441	2.12441	8.58864	0.000866405	0.00245133	0.0214393
O94988	FAM13A	2.10501	2.10501	22.7512	1.50998e-05	0.000109141	4.10246
P29373	CRABP2	2.09421	2.09421	31.1767	8.4383e-10	7.67569e-07	13.3387
Q9UBR2	CTSZ	2.09394	2.09394	8.83847	4.26719e-05	0.000223398	2.31929
P15924	DSP	2.08934	2.08934	2.18011	0.0796335	0.114774	-5.47795
Q05193	DNM1	2.08893	2.08893	7.12025	0.000755931	0.00218464	-0.250101
Q86YH2	ZNF280B	2.08774	2.08774	4.05051	0.00928088	0.018176	-3.11018
Q12860	CNTN1	2.08486	2.08486	15.3112	3.7864e-06	4.18113e-05	5.23195
Q3SXM0	DCAF4L1	2.07239	2.07239	2.90636	0.0324741	0.0531162	-4.51083
Q86TG7	PEG10	2.06812	2.06812	17.8894	7.49706e-08	4.91496e-06	8.88569
Q6P1M3	LLGL2	2.06525	2.06525	16.2411	1.20002e-05	9.38984e-05	4.27945
Q92859	NEO1	2.05409	2.05409	3.9716	0.0154522	0.0281045	-3.33998
P23769	GATA2	2.04897	2.04897	27.2966	1.59082e-08	2.26988e-06	10.5561
P04035	HMGCR	2.04503	2.04503	7.79364	4.79325e-05	0.00024421	1.93996
Q969P0	IGSF8	2.04065	2.04065	2.89026	0.0427692	0.0673661	-4.5189
Q9H7S9	ZNF703	2.0401	2.0401	17.3884	8.46844e-06	7.30152e-05	4.63272
P07738	BPGM	2.0391	2.0391	20.4766	2.33939e-05	0.000145176	3.73397
Q9H079	KATNBL1	2.03503	2.03503	7.15345	0.000339577	0.00114139	0.309321
Q96MY1	NOL4L	2.03447	2.03447	14.2667	1.57839e-06	2.3661e-05	5.90024
P11137	MAP2	2.0335	2.0335	13.1799	8.93662e-07	1.69815e-05	6.26531
Q01581	HMGCS1	2.0312	2.0312	28.5061	1.74602e-09	9.16268e-07	12.6573
Q96DZ5	CLIP3	2.02487	2.02487	8.30239	0.000990475	0.00273848	-0.131532
Q9Y315	DERA	2.01528	2.01528	9.35789	0.00836135	0.0166199	-1.51287
Q9Y624	F11R	2.01477	2.01477	24.4117	6.1318e-09	1.26467e-06	11.4378
Q9H4B8	DPEP3	2.00865	2.00865	25.7372	3.99727e-09	1.03886e-06	11.8587
Q6N043	ZNF280D	2.00338	2.00338	1.57515	0.174473	0.226156	-6.2746
P10909	CLU	1.98958	1.98958	9.93718	7.87208e-06	6.97748e-05	3.91023
Q9H2G4	TSPYL2	1.97202	1.97202	4.89412	0.00255838	0.00607219	-1.95122
O14807	MRAS	1.96669	1.96669	9.50391	0.000579551	0.00175807	0.477103
O95863	SNAI1	1.9603	1.9603	5.52226	0.000828174	0.00236245	-0.9527
P56179	DLX6	1.95881	1.95881	12.8122	1.11456e-05	8.87379e-05	4.07916
Q13308	PTK7	1.9587	1.9587	11.4365	0.00026215	0.000924704	1.34217
P08183	ABCB1	1.95345	1.95345	23.04	9.78487e-09	1.76205e-06	10.9723
Q13885	TUBB2A	1.95138	1.95138	14.9512	3.17067e-07	9.41755e-06	7.36646
Q8NCG7	DAGLB	1.9382	1.9382	18.1597	1.33312e-06	2.17513e-05	6.31466
O60911	CTSV	1.93607	1.93607	15.319	2.61539e-07	8.76744e-06	7.57114
O00151	PDLIM1	1.92913	1.92913	15.5127	2.3514e-07	8.51299e-06	7.68307
Q02252	ALDH6A1	1.92712	1.92712	13.2734	2.60804e-06	3.24423e-05	5.3615
Q8N539	FIBCD1	1.91562	1.91562	6.73846	0.000979958	0.00271974	-0.546075
Q8N9F7	GDPD1	1.90161	1.90161	14.4217	1.45413e-06	2.27075e-05	5.98674
O60282	KIF5C	1.9016	1.9016	20.732	2.29167e-08	2.9822e-06	10.1107
Q6ZTU2	EP400NL	1.89827	1.89827	14.7243	1.9771e-05	0.000129733	3.76218
P18847	ATF3	1.89589	1.89589	14.0777	5.10154e-07	1.26272e-05	6.85904
Q96JN2	CCDC136	1.88495	1.88495	16.3179	2.55302e-06	3.2087e-05	5.64417
O14933	UBE2L6	1.88149	1.88149	22.5165	3.58611e-07	1.01148e-05	7.61673
O75061	DNAJC6	1.88029	1.88029	16.1607	6.50726e-07	1.43026e-05	6.83867
O60551	NMT2	1.87717	1.87717	2.55299	0.0610665	0.0914552	-4.92258
Q96GW9	MARS2	1.8737	1.8737	1.61159	0.179962	0.232733	-6.09107
Q5H9F3	BCORL1	1.86876	1.86876	14.7817	3.46998e-07	9.94136e-06	7.27041
P28062	PSMB8	1.86742	1.86742	14.0397	0.000111419	0.000471941	2.24465
P78406	RAE1	1.86354	1.86354	33.7817	4.39434e-10	6.39553e-07	13.9323
Q9BQT9	CLSTN3	1.86187	1.86187	21.9246	1.46037e-08	2.24807e-06	10.569
P35713	SOX18	1.84543	1.84543	3.08628	0.0208665	0.0363267	-4.2607
O00257	CBX4	1.84478	1.84478	19.1244	4.38444e-08	3.98425e-06	9.4433
Q5RI15	COX20	1.8447	1.8447	14.816	8.92716e-05	0.000397327	2.47044
Q9BZM4	ULBP3	1.84313	1.84313	14.1988	1.62078e-06	2.38754e-05	5.87075
P09601	HMOX1	1.83966	1.83966	18.9116	4.79619e-08	4.15498e-06	9.35032
P32929	CTH	1.83903	1.83903	18.5024	2.51116e-07	8.7434e-06	7.83181
Q15392	DHCR24	1.83831	1.83831	5.66866	0.00044267	0.00140976	-0.483923
P29279	CTGF	1.83419	1.83419	6.94921	0.00010916	0.00046508	1.0414
P78396	CCNA1	1.82668	1.82668	8.1204	7.44077e-05	0.000343134	1.70629
P22413	ENPP1	1.82373	1.82373	13.9036	6.72753e-06	6.32509e-05	4.61978
P09104	ENO2	1.8032	1.8032	8.86513	1.85665e-05	0.000124869	2.97522
P03886	MT-ND1	1.80315	1.80315	10.9128	2.993e-05	0.000171521	3.00922
P27449	ATP6V0C	1.80135	1.80135	8.49321	5.54761e-05	0.000273509	2.03012
P17661	DES	1.80078	1.80078	3.37683	0.0264411	0.0442326	-3.96553
P22736	NR4A1	1.79973	1.79973	18.0774	3.9228e-05	0.000209437	3.26884
Q9UQB8	BAIAP2	1.79407	1.79407	17.3084	9.74877e-08	5.48196e-06	8.61068
O94907	DKK1	1.78423	1.78423	7.99899	0.000433853	0.00138837	0.38107
P62380	TBPL1	1.78346	1.78346	8.28141	0.0108626	0.0208567	-1.77279
P28289	TMOD1	1.78318	1.78318	10.917	3.84296e-06	4.21524e-05	4.68952
P07099	EPHX1	1.77331	1.77331	23.9233	4.06778e-08	3.81041e-06	9.66031
P0CG40	SP9	1.76507	1.76507	16.7344	5.0936e-07	1.26272e-05	7.09609
P04083	ANXA1	1.76478	1.76478	26.3796	3.27373e-09	9.16268e-07	12.0533
Q08431	MFGE8	1.76367	1.76367	15.107	2.9015e-07	9.17813e-06	7.45981
P12109	COL6A1	1.76032	1.76032	30.1817	1.0982e-09	8.87954e-07	13.0941
Q14914	PTGR1	1.75226	1.75226	18.8912	2.16834e-07	8.17114e-06	7.98296
O15062	ZBTB5	1.74666	1.74666	24.5852	5.79045e-09	1.23933e-06	11.4945
Q8N9M5	TMEM102	1.73948	1.73948	13.1308	0.000146689	0.00058698	1.959
Q9P206	KIAA1522	1.73877	1.73877	15.8996	6.67144e-05	0.000315862	2.76071
A6NC98	CCDC88B	1.73512	1.73512	2.95361	0.0248137	0.0419539	-4.44697
O75558	STX11	1.72681	1.72681	27.6679	2.22431e-09	9.16268e-07	12.4262
Q7Z309	FAM122B	1.72641	1.72641	16.687	5.19622e-07	1.27746e-05	7.07517
O00458	IFRD1	1.7044	1.7044	3.88969	0.00772669	0.0155754	-3.17706
Q9NQ88	TIGAR	1.68133	1.68133	21.7726	1.54464e-08	2.24807e-06	10.5122
Q9NSB8	HOMER2	1.67757	1.67757	1.32808	0.252662	0.310998	-6.42828
O75155	CAND2	1.67611	1.67611	10.656	0.000346916	0.00115847	1.0338
Q9UGL1	KDM5B	1.6725	1.6725	13.4801	7.13414e-07	1.51799e-05	6.49881
P11169	SLC2A3	1.67161	1.67161	10.4662	3.75935e-05	0.000203851	2.75412
Q9P2M7	CGN	1.66878	1.66878	24.351	6.25646e-09	1.26467e-06	11.4179
Q99967	CITED2	1.66562	1.66562	9.80246	8.72925e-06	7.43826e-05	3.79773
Q9P266	KIAA1462	1.65856	1.65856	8.41525	0.000135895	0.000551231	1.33344
Q9H9S3	SEC61A2	1.64271	1.64271	12.7914	4.0338e-05	0.00021395	3.00384
P43694	GATA4	1.64015	1.64015	11.2534	8.12166e-06	7.11208e-05	4.13036
P62745	RHOB	1.63356	1.63356	6.38203	0.000198058	0.000746772	0.39157
Q92985	IRF7	1.63166	1.63166	4.41224	0.0107254	0.0206315	-2.91209
O75525	KHDRBS3	1.62476	1.62476	7.14252	0.00178424	0.00446182	-0.810509
O95340	PAPSS2	1.61944	1.61944	14.5675	3.84114e-07	1.05349e-05	7.15991
Q99683	MAP3K5	1.6159	1.6159	3.03838	0.0367937	0.0591971	-4.34661
P68032	ACTC1	1.61235	1.61235	11.3798	7.5169e-06	6.77825e-05	4.21446
Q9H4G4	GLIPR2	1.60294	1.60294	18.8847	2.17366e-07	8.17114e-06	7.98044
Q9Y251	HPSE	1.5968	1.5968	4.24324	0.00365852	0.00823224	-2.5791
P02751	FN1	1.59592	1.59592	4.52799	0.00184709	0.00458747	-2.0296
Q96HR9	REEP6	1.59327	1.59327	19.6043	1.66893e-07	7.22048e-06	8.25109
Q8IVW6	ARID3B	1.59017	1.59017	26.5444	3.11256e-09	9.16268e-07	12.1022
Q9Y5Q0	FADS3	1.59	1.59	7.88999	0.00121017	0.00323053	-0.361576
P19367	HK1	1.58588	1.58588	26.0843	3.58625e-09	9.66561e-07	11.9646
Q16878	CDO1	1.58576	1.58576	3.76867	0.00530746	0.0112667	-3.15832
Q96PM9	ZNF385A	1.57216	1.57216	23.5012	8.33724e-09	1.59658e-06	11.1324
Q86T03	TMEM55B	1.55033	1.55033	2.89073	0.0427486	0.0673483	-4.51835
O75952	CABYR	1.53992	1.53992	9.53968	2.57006e-05	0.000154949	2.87715
Q13029	PRDM2	1.53899	1.53899	8.84157	1.89382e-05	0.000126718	2.9536
P98082	DAB2	1.53516	1.53516	12.2655	1.49977e-06	2.30884e-05	5.70003
Q6ZN04	MEX3B	1.52523	1.52523	9.45932	0.000561428	0.00171516	0.497613
Q8N4U5	TCP11L2	1.52324	1.52324	7.35231	0.000649275	0.00193005	-0.0769057
Q9NW15	ANO10	1.52234	1.52234	4.49208	0.00603639	0.0125326	-2.62195
Q9BYE7	PCGF6	1.52182	1.52182	1.75621	0.151491	0.200218	-5.91295
Q13642	FHL1	1.51576	1.51576	2.84515	0.0286405	0.0474646	-4.60039
P04424	ASL	1.51479	1.51479	8.18679	3.34548e-05	0.000186533	2.33259
Q96JM7	L3MBTL3	1.51317	1.51317	14.3186	1.51705e-06	2.31923e-05	5.94019
Q29980	MICB	1.50488	1.50488	18.0433	2.99807e-07	9.2816e-06	7.64858
Q3ZCW2	LGALSL	1.50457	1.50457	14.4734	2.15748e-05	0.000137684	3.6705
Q15375	EPHA7	1.50193	1.50193	4.12054	0.00865257	0.0171146	-3.03078
Q92618	ZNF516	1.49583	1.49583	5.53617	0.000815907	0.00233203	-0.936278
Q6P499	NIPAL3	1.49522	1.49522	9.43043	0.000187464	0.000715965	1.31589
Q8TF39	ZNF483	1.49238	1.49238	17.7252	3.39833e-07	9.77457e-06	7.51854
Q99985	SEMA3C	1.49189	1.49189	15.9519	1.86889e-07	7.51378e-06	7.92521
O14874	BCKDK	1.49158	1.49158	11.748	6.00895e-06	5.85637e-05	4.45692
O75907	DGAT1	1.48869	1.48869	14.1295	4.88959e-07	1.2355e-05	6.90222
Q96D15	RCN3	1.48631	1.48631	18.2901	6.26959e-08	4.61811e-06	9.07198
Q7Z7L9	ZSCAN2	1.48499	1.48499	4.89614	0.0073918	0.0149602	-2.4748
Q96CN4	EVI5L	1.48135	1.48135	12.7485	4.10288e-05	0.000216561	2.98554
Q9BYK8	HELZ2	1.47777	1.47777	13.8481	2.69953e-05	0.000159841	3.43356
Q7Z4W1	DCXR	1.4739	1.4739	16.301	1.57301e-07	7.0955e-06	8.10733
O95407	TNFRSF6B	1.47247	1.47247	16.8089	2.13273e-06	2.86601e-05	5.83127
Q9NQ86	TRIM36	1.47087	1.47087	14.7963	8.97609e-05	0.00039853	2.46492
Q9UL03	INTS6	1.47077	1.47077	13.4174	2.38441e-06	3.07648e-05	5.4553
Q9Y4G6	TLN2	1.46684	1.46684	11.214	2.42897e-05	0.000149035	3.2275
O15460	P4HA2	1.46578	1.46578	18.8129	5.00189e-08	4.165e-06	9.30677
Q9UHW9	SLC12A6	1.46359	1.46359	2.40439	0.0599316	0.0901452	-5.17633
Q9Y4D1	DAAM1	1.46295	1.46295	14.2902	1.53817e-06	2.34169e-05	5.92541
P51531	SMARCA2	1.46246	1.46246	7.50506	6.29904e-05	0.000301765	1.64165
A6NCS4	NKX2-6	1.45759	1.45759	16.1814	6.20452e-05	0.00029843	2.8318
Q8WTV0	SCARB1	1.45453	1.45453	12.3299	1.43484e-06	2.25515e-05	5.74716
Q9UGQ3	SLC2A6	1.44848	1.44848	8.22	0.000155347	0.000615384	1.18412
Q9Y5P6	GMPPB	1.44737	1.44737	4.59264	0.0175651	0.0313834	-2.98969
P23771	GATA3	1.44667	1.44667	4.92131	0.00407744	0.00899683	-2.17492
Q96CM8	ACSF2	1.4465	1.4465	16.2404	1.6204e-07	7.18391e-06	8.07599
P22676	CALB2	1.44583	1.44583	16.0102	1.81545e-07	7.43185e-06	7.95589
O14730	RIOK3	1.44301	1.44301	16.6915	1.30247e-07	6.26422e-06	8.30628
P49917	LIG4	1.44216	1.44216	7.34636	0.00159948	0.00405837	-0.68373
Q07954	LRP1	1.43829	1.43829	8.9002	1.80282e-05	0.000122039	3.00731
P16435	POR	1.4365	1.4365	26.3848	3.26849e-09	9.16268e-07	12.0548
P30519	HMOX2	1.43415	1.43415	15.1153	2.86729e-07	9.15142e-06	7.47128
P43354	NR4A2	1.42964	1.42964	7.03781	0.0018893	0.00467633	-0.876971
Q3ZCX4	ZNF568	1.42816	1.42816	8.05783	0.00107288	0.00292848	-0.236286
Q8IZY2	ABCA7	1.42725	1.42725	3.44973	0.0246843	0.0417835	-3.88583
Q9NQH7	XPNPEP3	1.42645	1.42645	16.9002	1.17956e-07	5.8392e-06	8.41058
Q96NM4	TOX2	1.42323	1.42323	9.23591	7.69144e-05	0.000352238	1.95815
P19634	SLC9A1	1.42315	1.42315	11.8649	5.57716e-06	5.57486e-05	4.53662
Q13509	TUBB3	1.42108	1.42108	13.9989	5.26154e-07	1.28484e-05	6.82381
P20719	HOXA5	1.41941	1.41941	11.5272	2.0624e-05	0.000133589	3.4066
P32189	GK	1.40829	1.40829	2.57875	0.040991	0.0649307	-4.98037
Q9C073	FAM117A	1.40449	1.40449	9.69611	2.22924e-05	0.000140356	3.02562
Q9H223	EHD4	1.40416	1.40416	25.3855	4.4683e-09	1.0489e-06	11.7496
O43474	KLF4	1.40347	1.40347	9.89479	7.97693e-06	7.03222e-05	3.89176
Q16649	NFIL3	1.39949	1.39949	9.92237	7.81006e-06	6.96493e-05	3.91476
Q8TAA5	GRPEL2	1.39941	1.39941	2.32788	0.0984784	0.138212	-5.08068
P55084	HADHB	1.39792	1.39792	17.7413	8.00128e-08	4.97652e-06	8.8175
Q86X02	CDR2L	1.39429	1.39429	9.42492	0.000186954	0.000714529	1.31738
Q9P243	ZFAT	1.39387	1.39387	3.83043	0.0174694	0.0312424	-3.48337
Q99856	ARID3A	1.39166	1.39166	10.3535	1.43054e-05	0.000105046	3.51172
P29323	EPHB2	1.38904	1.38904	2.43036	0.0698263	0.102764	-5.07274
P01009	SERPINA1	1.38871	1.38871	18.1927	6.54355e-08	4.62305e-06	9.02743
Q9H792	PEAK1	1.38835	1.38835	1.7795	0.117553	0.160585	-6.19115
Q14126	DSG2	1.38769	1.38769	17.163	1.04281e-07	5.53907e-06	8.54002
P31150	GDI1	1.38374	1.38374	20.7284	2.29494e-08	2.9822e-06	10.1092
Q6WKZ4	RAB11FIP1	1.37502	1.37502	22.5775	1.15251e-08	1.90609e-06	10.8079
P58340	MLF1	1.37478	1.37478	21.8719	1.48896e-08	2.24807e-06	10.5494
P41182	BCL6	1.37178	1.37178	9.85157	2.00113e-05	0.00013069	3.14387
P12277	CKB	1.37132	1.37132	18.1181	6.76241e-08	4.68668e-06	8.99313
P11413	G6PD	1.37117	1.37117	18.7028	5.243e-08	4.19267e-06	9.25791
P60059	SEC61G	1.36737	1.36737	24.7976	5.40123e-09	1.19105e-06	11.5632
P48735	IDH2	1.36362	1.36362	17.3199	9.69681e-08	5.48196e-06	8.61629
Q12983	BNIP3	1.36234	1.36234	12.8561	1.02806e-06	1.84265e-05	6.10512
Q9H305	CDIP1	1.36015	1.36015	14.0499	6.30778e-06	6.02944e-05	4.68845
Q9BW60	ELOVL1	1.35801	1.35801	12.0384	1.7182e-06	2.47591e-05	5.5515
O95716	RAB3D	1.34884	1.34884	7.04345	0.00079569	0.00228322	-0.308514
Q9Y666	SLC12A7	1.3462	1.3462	9.75936	2.13191e-05	0.000136807	3.07441
Q7Z6E9	RBBP6	1.34598	1.34598	10.445	5.20568e-06	5.30343e-05	4.35289
P50443	SLC26A2	1.34322	1.34322	13.9348	2.61544e-05	0.000156518	3.46715
P13674	P4HA1	1.34271	1.34271	21.8243	1.51535e-08	2.24807e-06	10.5316
Q9UIF9	BAZ2A	1.33814	1.33814	18.9294	4.76028e-08	4.15498e-06	9.35811
Q8TD57	DNAH3	1.33359	1.33359	1.44726	0.219079	0.275154	-6.28904
Q9HA64	FN3KRP	1.33109	1.33109	7.47576	0.000127042	0.000523789	1.11576
O43513	MED7	1.32888	1.32888	6.74991	0.000242949	0.000872321	0.399746
Q13277	STX3	1.32218	1.32218	15.3206	9.45899e-07	1.75148e-05	6.44323
O00469	PLOD2	1.32154	1.32154	18.2397	6.40964e-08	4.61811e-06	9.04897
P24844	MYL9	1.31128	1.31128	11.1864	3.05576e-06	3.6559e-05	4.92985
P07858	CTSB	1.3077	1.3077	18.3717	6.04982e-08	4.53862e-06	9.10913
Q5T2E6	C10orf76	1.30231	1.30231	1.81178	0.128196	0.173141	-5.96914
Q155Q3	DIXDC1	1.30128	1.30128	11.2063	8.25108e-06	7.19942e-05	4.11043
P78559	MAP1A	1.3006	1.3006	17.2492	1.00192e-07	5.48196e-06	8.58198
Q9BUF5	TUBB6	1.29856	1.29856	6.61141	0.000154963	0.000614533	0.659118
O00534	VWA5A	1.29756	1.29756	10.3963	0.00038051	0.0012489	0.929647
O00584	RNASET2	1.29675	1.29675	16.6881	1.30465e-07	6.26422e-06	8.30453
P13498	CYBA	1.29136	1.29136	13.4162	7.355e-07	1.55137e-05	6.46493
Q5TGY3	AHDC1	1.28881	1.28881	9.55017	1.02978e-05	8.30786e-05	3.6109
Q9Y3Z3	SAMHD1	1.28637	1.28637	9.31447	1.24487e-05	9.6269e-05	3.40449
P51805	PLXNA3	1.28499	1.28499	2.27146	0.0708809	0.103887	-5.35504
Q9BZ95	WHSC1L1	1.27923	1.27923	1.70921	0.13715	0.1837	-6.20523
Q9HC52	CBX8	1.2723	1.2723	9.30535	1.25401e-05	9.66677e-05	3.3965
Q13535	ATR	1.27048	1.27048	4.83106	0.00179584	0.00448435	-1.80251
P33908	MAN1A1	1.26528	1.26528	7.81457	9.54753e-05	0.000418538	1.43115
P33121	ACSL1	1.2614	1.2614	7.15215	8.89733e-05	0.000396242	1.26459
Q71UM5	RPS27L	1.26099	1.26099	2.42097	0.0508751	0.0782372	-5.20648
P17405	SMPD1	1.25764	1.25764	11.3725	7.45986e-06	6.73516e-05	4.22027
O94992	HEXIM1	1.25696	1.25696	13.4185	7.34496e-07	1.55137e-05	6.4664
Q13751	LAMB3	1.25588	1.25588	11.4961	2.45873e-06	3.15558e-05	5.16409
Q5BJH7	YIF1B	1.25261	1.25261	5.69463	0.000429407	0.00137596	-0.45086
Q9UBM7	DHCR7	1.25172	1.25172	3.39097	0.00924877	0.0181313	-3.74512
Q8N350	DOS	1.25125	1.25125	1.98502	0.102367	0.142624	-5.73953
Q9C002	NMES1	1.24062	1.24062	4.77822	0.00132884	0.00348217	-1.67475
Q96K80	ZC3H10	1.23985	1.23985	18.7719	2.26751e-07	8.33369e-06	7.93697
Q6UX07	DHRS13	1.23943	1.23943	9.34937	2.83787e-05	0.000165568	2.75981
O15391	YY2	1.23905	1.23905	1.84307	0.101928	0.142148	-6.16787
O75874	IDH1	1.23628	1.23628	17.7699	7.89882e-08	4.95515e-06	8.83098
Q9BYG5	PARD6B	1.23545	1.23545	9.78987	8.53323e-06	7.33999e-05	3.81551
Q86UC2	RSPH3	1.23419	1.23419	9.10945	3.38233e-05	0.000188002	2.56728
P52951	GBX2	1.23368	1.23368	9.79106	0.000485084	0.00152153	0.659431
Q9UJY5	GGA1	1.23141	1.23141	10.9161	3.66943e-06	4.09546e-05	4.73033
Q9UL42	PNMA2	1.22553	1.22553	13.217	8.27292e-07	1.6354e-05	6.33868
Q29983	MICA	1.22549	1.22549	17.3402	9.60661e-08	5.48196e-06	8.62608
O60507	TPST1	1.22121	1.22121	22.8393	1.05009e-08	1.79067e-06	10.9015
Q9NZN4	EHD2	1.21779	1.21779	15.5931	2.23949e-07	8.27248e-06	7.73364
O60518	RANBP6	1.21609	1.21609	16.2932	1.57901e-07	7.0955e-06	8.10331
O76061	STC2	1.21583	1.21583	5.40782	0.00513393	0.0109752	-2.04642
Q9NWS6	FAM118A	1.21409	1.21409	11.9952	5.57726e-05	0.000274785	2.65287
Q5JRX3	PITRM1	1.21392	1.21392	15.3133	2.58591e-07	8.75239e-06	7.58103
Q5SXM8	DNLZ	1.21313	1.21313	5.63312	0.0245023	0.0415529	-2.68527
P55040	GEM	1.2129	1.2129	12.4267	1.34115e-06	2.17681e-05	5.8188
O00512	BCL9	1.21229	1.21229	5.72093	0.00416229	0.00915351	-1.80006
Q9NY97	B3GNT2	1.21153	1.21153	7.9046	4.32443e-05	0.000225745	2.05235
P17707	AMD1	1.21081	1.21081	7.41618	0.00147953	0.00380175	-0.608718
Q99536	VAT1	1.20886	1.20886	19.068	4.4896e-08	3.98425e-06	9.41876
Q9UM54	MYO6	1.20703	1.20703	20.5457	2.46443e-08	3.0396e-06	10.0363
Q969S9	GFM2	1.20668	1.20668	7.19253	0.000162614	0.000638608	0.843131
Q9GZM5	YIPF3	1.20653	1.20653	8.44928	2.6089e-05	0.000156492	2.60025
O60547	GMDS	1.20652	1.20652	2.57395	0.0596976	0.0898304	-4.89708
Q70SY1	CREB3L2	1.20622	1.20622	9.41217	1.14957e-05	9.08297e-05	3.49105
Q96RU8	TRIB1	1.20245	1.20245	3.75822	0.0125347	0.0235185	-3.44965
P00403	MT-CO2	1.2019	1.2019	7.61112	5.69193e-05	0.000279677	1.75232
Q9HAC7	SUGCT	1.2013	1.2013	6.60143	0.00234333	0.00561858	-1.1403
Q14376	GALE	1.20107	1.20107	12.1143	4.83317e-06	5.00886e-05	4.69202
Q86X76	NIT1	1.201	1.201	17.099	1.07442e-07	5.61173e-06	8.50867
Q7KZN9	COX15	1.19848	1.19848	1.77584	0.134339	0.180433	-6.01626
Q5T0N5	FNBP1L	1.19668	1.19668	11.9424	1.82881e-06	2.58413e-05	5.48411
P98160	HSPG2	1.19265	1.19265	11.8081	1.99704e-06	2.73167e-05	5.38902
Q9UDW3	ZMAT5	1.19009	1.19009	1.09482	0.333178	0.395327	-6.68542
Q15738	NSDHL	1.18771	1.18771	11.268	2.87177e-06	3.50635e-05	4.99597
Q14112	NID2	1.18262	1.18262	11.0861	0.000293069	0.00101362	1.21695
P03905	MT-ND4	1.1819	1.1819	6.90503	0.00041305	0.0013353	0.0898844
P52799	EFNB2	1.18111	1.18111	6.19056	0.0014539	0.00374648	-0.99662
P13196	ALAS1	1.17707	1.17707	15.6113	8.29274e-07	1.6354e-05	6.58265
P56378	MP68	1.17593	1.17593	12.0628	1.69135e-06	2.45668e-05	5.5685
Q96JM2	ZNF462	1.1743	1.1743	10.2101	1.55511e-05	0.000111348	3.41785
Q8N465	D2HGDH	1.17266	1.17266	3.74113	0.00552327	0.0116231	-3.20062
P04350	TUBB4A	1.17208	1.17208	10.1666	6.33641e-06	6.02944e-05	4.13717
Q9Y653	GPR56	1.172	1.172	8.86206	0.000251594	0.000897037	0.982266
P38919	EIF4A3	1.16883	1.16883	15.3775	2.50139e-07	8.7434e-06	7.61631
Q15012	LAPTM4A	1.1688	1.1688	12.7906	0.000163367	0.000641219	1.84562
Q9HAU0	PLEKHA5	1.16812	1.16812	12.9023	9.99533e-07	1.82296e-05	6.13539
Q93050	ATP6V0A1	1.16626	1.16626	18.1972	2.82373e-07	9.09216e-06	7.71061
P45954	ACADSB	1.16344	1.16344	8.49347	5.38121e-05	0.00026748	2.05605
Q9BTV5	FSD1	1.16118	1.16118	9.24223	0.000204612	0.000765535	1.21446
Q9C0J9	BHLHE41	1.16058	1.16058	10.2057	0.000125196	0.000517938	1.76294
P22033	MUT	1.16028	1.16028	9.67514	9.28988e-06	7.77934e-05	3.72207
Q13510	ASAH1	1.1579	1.1579	7.37823	0.000138196	0.00055994	1.02282
Q9NNX1	TUFT1	1.15695	1.15695	12.4203	1.34656e-06	2.17681e-05	5.81446
P56177	DLX1	1.15583	1.15583	6.25982	0.000226295	0.000824198	0.24632
Q86TM6	SYVN1	1.15325	1.15325	11.1519	3.11135e-06	3.6711e-05	4.90917
Q3ZCM7	TUBB8	1.15225	1.15225	6.49881	0.000307857	0.00105474	0.138306
Q5M775	SPECC1	1.15213	1.15213	9.76891	8.63384e-06	7.39262e-05	3.80178
O75787	ATP6AP2	1.15209	1.15209	17.9773	7.19823e-08	4.82662e-06	8.92798
Q16875	PFKFB3	1.15199	1.15199	10.6552	3.28724e-05	0.000184107	2.89515
Q92947	GCDH	1.14921	1.14921	9.99659	0.000446006	0.00141852	0.753214
P09417	QDPR	1.14674	1.14674	14.8623	4.49406e-06	4.73275e-05	5.04938
Q9UHL9	GTF2IRD1	1.14397	1.14397	9.33666	1.21632e-05	9.46652e-05	3.42861
Q8N142	ADSSL1	1.14224	1.14224	7.24288	0.000675799	0.00199101	-0.132997
Q9HCM1	KIAA1551	1.14148	1.14148	10.7389	4.16275e-06	4.46789e-05	4.59349
Q93063	EXT2	1.13632	1.13632	8.83116	1.85556e-05	0.000124869	2.96921
P20337	RAB3B	1.13593	1.13593	8.25276	0.000146417	0.000586714	1.23994
Q96AQ6	PBXIP1	1.13483	1.13483	11.6144	2.27097e-06	2.99381e-05	5.25004
O15260	SURF4	1.13129	1.13129	15.016	3.02115e-07	9.2816e-06	7.41569
Q9UHQ7	WBP5	1.1305	1.1305	8.41803	0.0003236	0.00109783	0.698586
Q969S3	ZNF622	1.13035	1.13035	10.4411	5.16678e-06	5.27331e-05	4.35891
Q09328	MGAT5	1.12752	1.12752	18.5037	2.50991e-07	8.7434e-06	7.83233
Q99551	MTERF1	1.12746	1.12746	17.0795	4.41265e-07	1.16767e-05	7.24632
Q9HBH0	RHOF	1.12518	1.12518	11.605	2.2853e-06	3.00182e-05	5.24323
Q9NPF2	CHST11	1.12261	1.12261	6.60074	0.00234206	0.00561739	-1.14005
O75781	PALM	1.11986	1.11986	8.91433	3.88922e-05	0.000208255	2.41254
Q9NYF3	FAM53C	1.11984	1.11984	3.46243	0.0129465	0.0241382	-3.74295
Q99611	SEPHS2	1.11778	1.11778	2.14703	0.0960088	0.135241	-5.42458
Q9H0E3	SAP130	1.11726	1.11726	10.0599	6.86789e-06	6.38847e-05	4.04961
Q8IVL5	LEPREL1	1.11648	1.11648	15.1313	2.84319e-07	9.11449e-06	7.48025
O75449	KATNA1	1.11556	1.11556	9.83594	8.15389e-06	7.13172e-05	3.86291
Q9NPA3	MID1IP1	1.11453	1.11453	6.97501	0.000384577	0.00126005	0.165024
Q9H7F0	ATP13A3	1.11424	1.11424	2.58652	0.035524	0.0575101	-4.99857
Q8N5G2	TMEM57	1.11386	1.11386	10.3993	5.3281e-06	5.40008e-05	4.32551
P11498	PC	1.11351	1.11351	12.9113	3.11264e-06	3.6711e-05	5.16813
Q8TCD1	C18orf32	1.11286	1.11286	13.8871	2.66126e-05	0.000158173	3.44872
P30281	CCND3	1.1118	1.1118	4.2425	0.00271983	0.00638253	-2.44509
P17676	CEBPB	1.11045	1.11045	12.3162	1.43808e-06	2.25537e-05	5.74356
Q9BSA4	TTYH2	1.1103	1.1103	11.9826	5.21088e-06	5.30343e-05	4.61038
Q6P9B6	TLDC1	1.10956	1.10956	5.11362	0.00129843	0.00342097	-1.44695
Q8NFV4	ABHD11	1.10865	1.10865	14.6518	3.66974e-07	1.02317e-05	7.20859
P37268	FDFT1	1.10845	1.10845	16.4691	1.44953e-07	6.71863e-06	8.19357
Q68D10	SPTY2D1	1.10395	1.10395	14.4238	4.15455e-07	1.11438e-05	7.07623
O94967	WDR47	1.10225	1.10225	19.6677	3.50125e-08	3.79339e-06	9.67563
Q9P0J1	PDP1	1.09892	1.09892	13.1847	8.43324e-07	1.65414e-05	6.31806
Q01151	CD83	1.09713	1.09713	11.7798	5.85989e-06	5.75461e-05	4.4829
Q7L3S4	ZNF771	1.09389	1.09389	1.94856	0.0981689	0.13783	-5.87726
Q08AF3	SLFN5	1.09385	1.09385	6.95322	0.000820694	0.00234387	-0.354126
Q5SQN1	SNAP47	1.09247	1.09247	5.94816	0.00353307	0.00798949	-1.61532
Q08379	GOLGA2	1.08964	1.08964	17.4222	9.25129e-08	5.34299e-06	8.66558
Q6ZRI6	C15orf39	1.08724	1.08724	8.45006	0.000127184	0.000523839	1.39552
Q9NRW1	RAB6B	1.08697	1.08697	8.75341	1.97423e-05	0.000129662	2.90068
Q9NPR9	GPR108	1.08687	1.08687	3.0951	0.026041	0.0436637	-4.26713
P10636	MAPT	1.08487	1.08487	9.15832	3.23191e-05	0.000182315	2.61495
P78310	CXADR	1.08478	1.08478	14.3978	4.21435e-07	1.12336e-05	7.06098
P03928	MT-ATP8	1.08404	1.08404	9.00268	0.000680237	0.00200165	0.278851
Q5U649	C12orf60	1.08141	1.08141	6.86747	0.000217955	0.000801444	0.519634
Q9UHQ1	NARF	1.07901	1.07901	12.7301	1.11053e-06	1.93333e-05	6.02207
P17813	ENG	1.07634	1.07634	17.8367	7.66529e-08	4.92769e-06	8.86234
Q9NQX7	ITM2C	1.07552	1.07552	12.0815	1.67106e-06	2.43693e-05	5.58153
Q5VU97	CACHD1	1.07542	1.07542	6.3735	0.000347366	0.00115847	0.00502756
Q96ME1	FBXL18	1.07441	1.07441	7.44199	0.00145105	0.00374178	-0.588375
Q9UBP4	DKK3	1.07161	1.07161	4.25242	0.00509572	0.0109095	-2.71721
Q96EQ0	SGTB	1.07135	1.07135	8.92296	1.7103e-05	0.000118194	3.05716
O94842	TOX4	1.0712	1.0712	22.9987	9.92774e-09	1.76205e-06	10.9578
O43852	CALU	1.06863	1.06863	21.8207	1.51737e-08	2.24807e-06	10.5302
Q9Y5V3	MAGED1	1.06441	1.06441	14.2393	4.59959e-07	1.19952e-05	6.96756
Q15418	RPS6KA1	1.06438	1.06438	9.52086	2.49181e-05	0.000151644	2.90075
Q6DKJ4	NXN	1.06278	1.06278	11.7114	2.1289e-06	2.86601e-05	5.3199
Q86V21	AACS	1.06265	1.06265	8.15423	7.00631e-05	0.000328088	1.76411
Q92766	RREB1	1.06141	1.06141	12.0449	1.71097e-06	2.47265e-05	5.55605
Q53FV1	ORMDL2	1.06116	1.06116	8.61741	2.2188e-05	0.000140356	2.77331
Q9P2E3	ZNFX1	1.0611	1.0611	8.73468	2.00606e-05	0.00013069	2.88324
P52789	HK2	1.0601	1.0601	8.09042	3.55363e-05	0.000195021	2.26033
Q96ED9	HOOK2	1.05832	1.05832	9.70458	2.19128e-05	0.000139023	3.04186
Q99784	OLFM1	1.05779	1.05779	7.84273	9.07221e-05	0.000402552	1.48015
Q86TC9	MYPN	1.05683	1.05683	4.94423	0.00243028	0.00580032	-1.89393
Q9UKR5	C14orf1	1.05418	1.05418	13.6464	2.12005e-06	2.86227e-05	5.5816
Q8IY45	AMN1	1.05409	1.05409	13.1337	8.69387e-07	1.68639e-05	6.28536
O15049	N4BP3	1.05245	1.05245	10.5011	3.5825e-05	0.00019634	2.80043
O14735	CDIPT	1.0466	1.0466	8.83608	9.82837e-05	0.000428014	1.68259
Q96DR4	STARD4	1.04627	1.04627	8.82103	0.000738191	0.00213931	0.18615
Q8WYA6	CTNNBL1	1.04615	1.04615	14.2127	4.66815e-07	1.20462e-05	6.95175
P16930	FAH	1.04561	1.04561	9.88496	7.85105e-06	6.97584e-05	3.90409
Q92625	ANKS1A	1.04485	1.04485	8.19209	6.79667e-05	0.000319665	1.7976
P23508	MCC	1.04285	1.04285	13.6776	2.08665e-06	2.82865e-05	5.59866
Q96FJ2	DYNLL2	1.04226	1.04226	8.23058	0.00298833	0.00691889	-0.89889
O60825	PFKFB2	1.04144	1.04144	5.8692	0.0083562	0.0166142	-2.1057
A7MBM2	DISP2	1.04128	1.04128	10.9259	9.81065e-06	8.02158e-05	3.92158
P29375	KDM5A	1.04068	1.04068	12.0698	1.68374e-06	2.45051e-05	5.57337
Q13887	KLF5	1.04054	1.04054	8.85222	1.81533e-05	0.000122657	2.99218
P01033	TIMP1	1.03947	1.03947	8.1774	3.28451e-05	0.000184107	2.34627
Q96E39	RBMXL1	1.03879	1.03879	14.2144	4.66367e-07	1.20462e-05	6.95278
P05120	SERPINB2	1.03847	1.03847	1.7326	0.155798	0.204979	-5.94222
O75746	SLC25A12	1.03836	1.03836	2.28681	0.0509825	0.0783691	-5.49601
Q86TX2	ACOT1	1.03724	1.03724	11.1761	3.05956e-06	3.6559e-05	4.92735
Q14789	GOLGB1	1.03687	1.03687	17.8015	7.78733e-08	4.92769e-06	8.84583
Q13772	NCOA4	1.03589	1.03589	5.13742	0.00126408	0.00334743	-1.41752
P18031	PTPN1	1.03507	1.03507	9.21135	1.34023e-05	0.000100446	3.32184
Q9GZU2	PEG3	1.0331	1.0331	2.45717	0.0484052	0.0749137	-5.1546
Q12840	KIF5A	1.03232	1.03232	3.57652	0.0219456	0.0378611	-3.74922
Q9P2D1	CHD7	1.03209	1.03209	13.2575	8.07651e-07	1.62356e-05	6.36448
Q9NUJ1	ABHD10	1.03015	1.03015	8.60993	2.23319e-05	0.000140375	2.76626
Q15067	ACOX1	1.02909	1.02909	9.80405	8.35789e-06	7.2578e-05	3.83603
Q6ZMT4	KDM7A	1.02903	1.02903	8.77649	0.000753315	0.00217881	0.163117
Q96KC8	DNAJC1	1.0266	1.0266	17.0094	1.12044e-07	5.66213e-06	8.46461
Q9Y3A0	COQ4	1.02568	1.02568	10.2048	1.56063e-05	0.000111559	3.41398
Q8TA94	ZNF563	1.02546	1.02546	10.6616	0.000343505	0.00115087	1.04265
Q8NF37	LPCAT1	1.02517	1.02517	12.6172	3.65056e-06	4.08066e-05	4.99592
Q17RY0	CPEB4	1.02423	1.02423	11.7739	5.88027e-06	5.75461e-05	4.47912
Q8IZV5	RDH10	1.02331	1.02331	6.88438	0.000210689	0.000780246	0.551803
Q53GG5	PDLIM3	1.02285	1.02285	9.81758	5.3215e-05	0.000265783	2.36347
P46531	NOTCH1	1.02191	1.02191	14.4656	1.41274e-06	2.22521e-05	6.0163
Q9UDT6	CLIP2	1.02155	1.02155	13.2061	8.32642e-07	1.6376e-05	6.33176
Q99676	ZNF184	1.01925	1.01925	11.8138	1.98961e-06	2.72663e-05	5.39305
Q6P4Q7	CNNM4	1.01559	1.01559	17.1648	1.04193e-07	5.53907e-06	8.5409
Q9BRT6	LLPH	1.01547	1.01547	12.2478	1.502e-06	2.30884e-05	5.69664
Q86UY8	NT5DC3	1.01446	1.01446	3.22556	0.0174434	0.0312111	-4.06707
O76024	WFS1	1.01351	1.01351	13.1127	8.80419e-07	1.69492e-05	6.27181
Q9BZL6	PRKD2	1.01304	1.01304	6.15596	0.00043017	0.00137778	-0.230889
Q8TEC5	SH3RF2	1.01271	1.01271	11.7345	6.22888e-05	0.000298797	2.53237
P0DPH7	TUBA3E	1.01265	1.01265	3.64958	0.00790863	0.0158456	-3.41277
Q9UHN6	TMEM2	1.01176	1.01176	6.00582	0.000300275	0.00103266	-0.0617478
Q86SQ0	PHLDB2	1.00964	1.00964	5.71057	0.000421481	0.00135473	-0.430608
Q9UP95	SLC12A4	1.00942	1.00942	7.4041	6.78469e-05	0.000319665	1.55467
Q7L8J4	SH3BP5L	1.00846	1.00846	4.2036	0.00384545	0.00857772	-2.63326
Q14315	FLNC	1.00804	1.00804	9.09672	1.47272e-05	0.000107601	3.21911
P61764	STXBP1	1.00768	1.00768	16.0326	1.79532e-07	7.43185e-06	7.96769
P21127	CDK11B	1.00693	1.00693	13.7645	6.01093e-07	1.37671e-05	6.68127
Q9H4P4	RNF41	1.00507	1.00507	9.07801	0.00065785	0.00194712	0.316722
P04066	FUCA1	1.00364	1.00364	19.7545	3.37943e-08	3.79339e-06	9.71212
Q99541	PLIN2	1.00329	1.00329	9.25442	1.29391e-05	9.85877e-05	3.36016
Q04656	ATP7A	1.00326	1.00326	4.99874	0.00147943	0.00380175	-1.59013
Q16611	BAK1	1.00087	1.00087	8.07655	0.00104961	0.00287469	-0.215534
O14910	LIN7A	1.00058	1.00058	6.98668	0.000376793	0.00123957	0.184456
Q9NVV0	TMEM38B	1.00054	1.00054	3.99099	0.0258983	0.0434566	-3.46522
Q7LBR1	CHMP1B	1.00002	1.00002	11.5652	2.34704e-06	3.03904e-05	5.2144
Q12968	NFATC3	0.998258	0.998258	4.19253	0.0128249	0.0239574	-3.12177
P09630	HOXC6	0.99805	0.99805	2.7333	0.0253077	0.0426504	-4.78996
Q9P2E9	RRBP1	0.997481	0.997481	15.7785	2.03869e-07	7.89126e-06	7.83317
Q8IYI6	EXOC8	0.996025	0.996025	1.85774	0.0996479	0.139476	-6.14648
Q8N7R7	CCNYL1	0.991551	0.991551	7.79457	0.000470319	0.00148097	0.275515
Q14240	EIF4A2	0.991522	0.991522	12.2326	1.51663e-06	2.31923e-05	5.68619
Q15147	PLCB4	0.9906	0.9906	12.2798	1.47171e-06	2.29328e-05	5.71862
P06746	POLB	0.990482	0.990482	4.4228	0.00212715	0.0051849	-2.18138
Q86V15	CASZ1	0.989775	0.989775	2.27274	0.083239	0.119285	-5.26781
P05534	HLA-A	0.989128	0.989128	17.9567	7.26462e-08	4.82662e-06	8.9184
Q7L775	EPM2AIP1	0.988485	0.988485	4.58999	0.0373302	0.0599277	-3.20307
Q9UIC8	LCMT1	0.986514	0.986514	7.44717	0.000126496	0.000522423	1.11262
Q02818	NUCB1	0.984879	0.984879	16.1195	1.71972e-07	7.2758e-06	8.01316
P07711	CTSL	0.982707	0.982707	14.8751	3.25555e-07	9.48432e-06	7.33617
Q9NX20	MRPL16	0.982706	0.982706	10.9082	9.91965e-06	8.07672e-05	3.90952
Q9BRJ7	NUDT16L1	0.982382	0.982382	10.5024	0.000108539	0.000462707	1.92134
O60268	KIAA0513	0.981536	0.981536	10.4124	0.000378129	0.00124284	0.936595
O95394	PGM3	0.980888	0.980888	9.13503	3.28736e-05	0.000184107	2.59625
P13994	CCDC130	0.97995	0.97995	4.03773	0.00940107	0.0183606	-3.12474
Q9ULX6	AKAP8L	0.977255	0.977255	8.0068	3.82142e-05	0.000206141	2.18015
Q99470	SDF2	0.976843	0.976843	6.39058	0.00033758	0.00113745	0.0329688
Q9Y232	CDYL	0.973916	0.973916	7.68834	5.16026e-05	0.000259242	1.85321
Q96QT6	PHF12	0.973536	0.973536	9.30236	0.000596337	0.0017984	0.42757
O00291	HIP1	0.973448	0.973448	9.86572	1.96109e-05	0.000129304	3.16362
P51825	AFF1	0.972731	0.972731	7.96029	3.98837e-05	0.000212004	2.13349
Q9H116	GZF1	0.970373	0.970373	11.1781	3.05542e-06	3.6559e-05	4.92882
O15541	RNF113A	0.969442	0.969442	5.97363	0.000311414	0.00106392	-0.101395
Q3ZLR7	SUPT20HL1	0.969156	0.969156	10.3483	0.000387709	0.00126689	0.908889
P05362	ICAM1	0.96858	0.96858	8.4586	2.53659e-05	0.000153312	2.62626
P01116	KRAS	0.968527	0.968527	8.46329	2.52619e-05	0.000152931	2.63075
Q9BS26	ERP44	0.968127	0.968127	18.7702	5.09393e-08	4.165e-06	9.28786
Q9UHQ9	CYB5R1	0.967964	0.967964	9.72346	8.89919e-06	7.54772e-05	3.76774
P23368	ME2	0.967842	0.967842	18.7316	5.17858e-08	4.18717e-06	9.27075
Q9ULG6	CCPG1	0.965657	0.965657	9.79185	8.43742e-06	7.29206e-05	3.82572
P17900	GM2A	0.964508	0.964508	14.5629	3.85086e-07	1.05349e-05	7.15722
Q9P2J3	KLHL9	0.962682	0.962682	8.03407	0.000169869	0.000663878	1.0727
P11171	EPB41	0.960889	0.960889	5.15138	0.000827037	0.00236014	-1.16207
Q9Y4K0	LOXL2	0.959892	0.959892	12.6502	1.16664e-06	1.98821e-05	5.96899
Q8NDA8	MROH1	0.959277	0.959277	8.30745	0.000140253	0.000566383	1.28647
Q6P996	PDXDC1	0.95565	0.95565	11.4681	2.50566e-06	3.19889e-05	5.14363
Q9Y6X9	MORC2	0.955288	0.955288	10.3279	3.95131e-05	0.000210341	2.69241
Q9NVG8	TBC1D13	0.954521	0.954521	11.7555	2.06755e-06	2.81599e-05	5.35152
Q9UBW7	ZMYM2	0.954094	0.954094	8.47317	2.50437e-05	0.000152123	2.64021
Q69YN2	CWF19L1	0.953495	0.953495	1.25183	0.250091	0.308147	-6.87564
P35222	CTNNB1	0.951553	0.951553	9.37266	1.17564e-05	9.25881e-05	3.46458
Q7Z333	SETX	0.950539	0.950539	13.9545	5.39496e-07	1.28718e-05	6.79702
Q16762	TST	0.949408	0.949408	3.47791	0.00998019	0.0193463	-3.66229
Q9HB40	SCPEP1	0.948743	0.948743	5.96701	0.000313758	0.00107043	-0.109558
Q12948	FOXC1	0.94836	0.94836	8.73082	2.00345e-05	0.00013069	2.88361
Q9Y2W6	TDRKH	0.948204	0.948204	13.2351	8.18447e-07	1.62818e-05	6.35022
Q13356	PPIL2	0.946609	0.946609	0.876953	0.409052	0.469995	-7.26593
Q9HC62	SENP2	0.945492	0.945492	4.0249	0.0147637	0.0270277	-3.28665
P46821	MAP1B	0.944734	0.944734	12.145	1.60415e-06	2.37265e-05	5.62564
Q5VU43	PDE4DIP	0.944694	0.944694	8.66732	2.11565e-05	0.000136001	2.82418
Q6ZUT6	C15orf52	0.94425	0.94425	6.47871	0.00030714	0.00105278	0.13447
Q86Y79	PTRH1	0.943565	0.943565	14.0935	4.98911e-07	1.24762e-05	6.88067
P13716	ALAD	0.939921	0.939921	17.8423	7.64591e-08	4.92769e-06	8.86498
P50895	BCAM	0.939748	0.939748	15.8076	2.009e-07	7.89126e-06	7.8487
Q86UF1	TSPAN33	0.938825	0.938825	12.4725	4.58198e-05	0.000236308	2.86624
Q2TAZ0	ATG2A	0.938218	0.938218	2.60028	0.0311579	0.051182	-5.0018
P35606	COPB2	0.937276	0.937276	7.3617	7.06708e-05	0.000329872	1.51001
Q7L592	NDUFAF7	0.936628	0.936628	2.27868	0.0826844	0.118677	-5.26042
O95786	DDX58	0.936544	0.936544	6.98785	0.000102648	0.000442518	1.10271
Q9BX46	RBM24	0.936193	0.936193	11.2474	2.91277e-06	3.5386e-05	4.98062
Q9GZQ8	MAP1LC3B	0.935836	0.935836	8.28008	2.97117e-05	0.000170783	2.45375
Q15642	TRIP10	0.935472	0.935472	13.3395	7.6942e-07	1.58312e-05	6.41655
Q969J2	ZKSCAN4	0.932309	0.932309	8.76536	1.9452e-05	0.000128955	2.91578
Q12965	MYO1E	0.93166	0.93166	5.78513	0.000627334	0.00187787	-0.646865
A2VDJ0	KIAA0922	0.931339	0.931339	3.84029	0.0115052	0.0219181	-3.35301
Q9P0R6	GSKIP	0.928569	0.928569	15.5412	8.5583e-07	1.66967e-05	6.54928
Q96PU5	NEDD4L	0.927874	0.927874	8.76499	1.94581e-05	0.000128955	2.91544
P00846	MT-ATP6	0.927759	0.927759	11.9756	1.64325e-05	0.000115202	3.65458
O75369	FLNB	0.926579	0.926579	10.7285	4.19391e-06	4.49195e-05	4.5854
Q9BWW4	SSBP3	0.925866	0.925866	10.715	4.23453e-06	4.51167e-05	4.57494
Q9H7Z7	PTGES2	0.9257	0.9257	1.59199	0.14941	0.197863	-6.52209
Q9Y3B3	TMED7	0.924463	0.924463	2.37458	0.0742738	0.108033	-5.14153
P31937	HIBADH	0.924372	0.924372	9.22877	1.32127e-05	9.96357e-05	3.33737
Q8IUW3	SPATA2L	0.923003	0.923003	5.65922	0.000715815	0.00209028	-0.792199
P36543	ATP6V1E1	0.921753	0.921753	16.2779	1.59086e-07	7.10228e-06	8.09542
Q8IXJ6	SIRT2	0.921119	0.921119	7.58714	0.000235204	0.000848155	0.709144
Q13576	IQGAP2	0.921024	0.921024	3.97933	0.00512043	0.0109496	-2.94381
P52823	STC1	0.919879	0.919879	11.6373	2.23643e-06	2.95845e-05	5.26662
Q9NZN3	EHD3	0.919864	0.919864	7.13873	0.000717487	0.00209349	-0.204233
P35318	ADM	0.91912	0.91912	7.39232	0.00148983	0.00382281	-0.618854
P33897	ABCD1	0.919013	0.919013	4.95709	0.00155184	0.00394851	-1.64251
Q15477	SKIV2L	0.918247	0.918247	10.6243	4.52095e-06	4.75418e-05	4.5039
Q9UNW9	NOVA2	0.918111	0.918111	6.11109	0.000266798	0.000938825	0.0669567
P08240	SRPR	0.91753	0.91753	15.244	2.6807e-07	8.82691e-06	7.54279
Q9UBQ6	EXTL2	0.916964	0.916964	4.20306	0.00384809	0.00857921	-2.634
P38606	ATP6V1A	0.916079	0.916079	9.0409	1.54247e-05	0.000110805	3.16868
O94855	SEC24D	0.915108	0.915108	10.3492	5.52938e-06	5.55764e-05	4.28523
O95057	DIRAS1	0.9147	0.9147	5.7423	0.00200213	0.00491052	-1.37172
Q14139	UBE4A	0.914075	0.914075	8.2779	2.97696e-05	0.000170939	2.45162
O95782	AP2A1	0.912767	0.912767	11.6655	2.19484e-06	2.91793e-05	5.28692
Q8IY33	MICALL2	0.911569	0.911569	6.14631	0.000427122	0.00137044	-0.228171
Q16527	CSRP2	0.909433	0.909433	12.4738	1.30211e-06	2.13411e-05	5.85064
Q03013	GSTM4	0.908974	0.908974	7.24588	0.000304857	0.00104644	0.419037
P51790	CLCN3	0.908887	0.908887	2.41288	0.0514454	0.0789973	-5.21808
Q9NWU1	OXSM	0.908413	0.908413	4.17729	0.00554554	0.0116633	-2.81087
Q00403	GTF2B	0.908099	0.908099	12.9532	9.6912e-07	1.78208e-05	6.16862
Q15800	MSMO1	0.905218	0.905218	6.32001	0.000654627	0.00194042	-0.434119
P00813	ADA	0.903653	0.903653	8.463	2.52682e-05	0.000152931	2.63048
P17693	HLA-G	0.903641	0.903641	13.6715	6.34072e-07	1.41608e-05	6.62405
Q8NI51	CTCFL	0.90191	0.90191	11.0101	8.57388e-05	0.000385552	2.18184
O75954	TSPAN9	0.900969	0.900969	6.93246	0.00191652	0.00473084	-0.910679
Q9BVA1	TUBB2B	0.900743	0.900743	9.887	7.83876e-06	6.97343e-05	3.90579
Q9H4M9	EHD1	0.8998	0.8998	14.2879	4.47741e-07	1.17625e-05	6.99632
P21926	CD9	0.898245	0.898245	11.0762	3.27941e-06	3.76623e-05	4.85216
Q93008	USP9X	0.897964	0.897964	18.4106	5.9482e-08	4.522e-06	9.12675
Q9UPW5	AGTPBP1	0.897139	0.897139	9.05213	1.52816e-05	0.000110001	3.17884
P53992	SEC24C	0.896618	0.896618	17.4356	9.19455e-08	5.34299e-06	8.67203
Q16543	CDC37	0.895725	0.895725	19.3405	4.00628e-08	3.81041e-06	9.53658
Q99570	PIK3R4	0.895209	0.895209	13.0713	9.02518e-07	1.69815e-05	6.24517
Q96JG8	MAGED4	0.895102	0.895102	6.50805	0.000555756	0.00170069	-0.251871
P50150	GNG4	0.895081	0.895081	11.3493	7.56503e-06	6.81321e-05	4.20502
Q8IV08	PLD3	0.895019	0.895019	13.2341	8.18902e-07	1.62818e-05	6.34963
P23786	CPT2	0.894548	0.894548	15.985	1.8383e-07	7.43185e-06	7.94267
Q15363	TMED2	0.894428	0.894428	17.1366	1.0557e-07	5.56691e-06	8.52712
Q8IXT5	RBM12B	0.894401	0.894401	11.9979	1.76394e-06	2.5343e-05	5.52312
Q9NWS8	RMND1	0.894022	0.894022	7.02276	9.90699e-05	0.000429894	1.14141
Q14839	CHD4	0.893564	0.893564	13.7839	5.94461e-07	1.37671e-05	6.69316
Q8WU79	SMAP2	0.892471	0.892471	14.1295	4.8897e-07	1.2355e-05	6.90219
Q8N8A2	ANKRD44	0.891521	0.891521	5.82706	0.00187227	0.00463893	-1.29515
Q5VZK9	LRRC16A	0.890962	0.890962	8.38442	2.70796e-05	0.000160099	2.55495
Q9NZ53	PODXL2	0.888534	0.888534	9.3663	0.000580116	0.00175807	0.458639
Q9BT40	INPP5K	0.888329	0.888329	9.26201	2.99756e-05	0.00017156	2.69771
P40818	USP8	0.887508	0.887508	13.3181	7.79213e-07	1.58833e-05	6.40297
O14770	MEIS2	0.88692	0.88692	8.95837	1.65243e-05	0.000115462	3.09362
Q13191	CBLB	0.88678	0.88678	2.42243	0.050773	0.0781297	-5.20438
Q7Z6J0	SH3RF1	0.885738	0.885738	8.91827	1.70898e-05	0.000118194	3.05694
Q9Y394	DHRS7	0.883301	0.883301	11.7411	2.08738e-06	2.82865e-05	5.3412
Q9H3Q1	CDC42EP4	0.882903	0.882903	18.2807	6.29548e-08	4.61811e-06	9.06769
Q9BV94	EDEM2	0.882564	0.882564	12.6319	1.19475e-05	9.36787e-05	4.0009
P23511	NFYA	0.882486	0.882486	5.62194	0.000467675	0.00147392	-0.543633
O95872	GPANK1	0.882438	0.882438	7.99413	3.85001e-05	0.000206917	2.17101
P14543	NID1	0.880983	0.880983	6.86405	0.00199215	0.00488933	-0.95564
Q9HD42	CHMP1A	0.879642	0.879642	16.1393	1.70297e-07	7.2471e-06	8.0235
Q9NZB8	MOCS1	0.879532	0.879532	8.00341	0.000413784	0.00133558	0.42062
Q15173	PPP2R5B	0.877846	0.877846	9.56325	6.20481e-05	0.00029843	2.19339
Q9HAT2	SIAE	0.877597	0.877597	14.1628	4.79968e-07	1.22983e-05	6.92206
Q9H0U9	TSPYL1	0.876974	0.876974	7.1626	8.57783e-05	0.000385552	1.29776
P28370	SMARCA1	0.876408	0.876408	14.0988	4.97427e-07	1.24762e-05	6.88386
Q6ZMZ3	SYNE3	0.876046	0.876046	6.3804	0.000337623	0.00113745	0.0299058
O43633	CHMP2A	0.874708	0.874708	7.06305	9.4809e-05	0.000416493	1.18855
Q9Y2D5	AKAP2	0.874636	0.874636	15.2833	2.6265e-07	8.76744e-06	7.56449
Q9H2P0	ADNP	0.874253	0.874253	11.4479	2.54015e-06	3.20497e-05	5.12883
Q9Y6M5	SLC30A1	0.873713	0.873713	13.073	9.01614e-07	1.69815e-05	6.24625
O94876	TMCC1	0.873025	0.873025	5.14646	0.0060126	0.012501	-2.24361
Q9NZC3	GDE1	0.872172	0.872172	2.68959	0.0421265	0.0665265	-4.79564
Q96BI1	SLC22A18	0.871761	0.871761	9.50717	1.05551e-05	8.44985e-05	3.58197
Q9H082	RAB33B	0.870003	0.870003	9.07482	0.000658779	0.00194876	0.315125
Q7Z6R9	TFAP2D	0.869781	0.869781	5.22301	0.00183734	0.00457106	-1.58166
Q9UQN3	CHMP2B	0.86974	0.86974	7.12009	8.95129e-05	0.000398157	1.25127
Q13530	SERINC3	0.867544	0.867544	11.1472	8.55485e-06	7.3499e-05	4.07102
Q8NHU6	TDRD7	0.866881	0.866881	5.05216	0.000936355	0.00262678	-1.29645
Q01968	OCRL	0.866345	0.866345	3.10477	0.025752	0.0432488	-4.25477
Q9UJP4	KLHL21	0.865304	0.865304	4.40534	0.00299142	0.00692222	-2.35997
P81877	SSBP2	0.864591	0.864591	5.39328	0.00503356	0.0107955	-2.03675
O94923	GLCE	0.864535	0.864535	6.52622	0.00242383	0.00579061	-1.18389
P22004	BMP6	0.864417	0.864417	3.62267	0.0144737	0.0265772	-3.6115
Q5T1C6	THEM4	0.864077	0.864077	4.98485	0.00676234	0.0138462	-2.38152
P30084	ECHS1	0.862785	0.862785	9.61734	9.67235e-06	7.97311e-05	3.67706
Q8NEB9	PIK3C3	0.862227	0.862227	10.6965	4.29129e-06	4.55215e-05	4.56049
O15484	CAPN5	0.861788	0.861788	2.20082	0.0902961	0.128116	-5.35739
Q6ZU65	UBN2	0.861283	0.861283	8.12988	7.11215e-05	0.000331551	1.74638
Q15904	ATP6AP1	0.858977	0.858977	13.8626	5.68356e-07	1.33417e-05	6.74124
Q04724	TLE1	0.858763	0.858763	3.00557	0.0231789	0.0396132	-4.37381
Q9NVH0	EXD2	0.857937	0.857937	9.62912	9.58294e-06	7.94012e-05	3.68716
O95644	NFATC1	0.857403	0.857403	7.74184	0.000209774	0.000778442	0.837032
Q9NYC9	DNAH9	0.856943	0.856943	0.890014	0.422175	0.483212	-6.88792
O75396	SEC22B	0.854243	0.854243	17.1997	1.0252e-07	5.5262e-06	8.55789
Q6NS38	ALKBH2	0.853716	0.853716	8.07429	0.00105078	0.00287681	-0.216812
Q9H7C9	AAMDC	0.852848	0.852848	16.2074	1.64685e-07	7.21937e-06	8.0589
Q8IUC4	RHPN2	0.85186	0.85186	6.79636	0.00043579	0.00139178	0.0191139
Q9Y6Q9	NCOA3	0.85029	0.85029	15.3558	2.52963e-07	8.75108e-06	7.60439
Q9BUT1	BDH2	0.849572	0.849572	3.03552	0.027904	0.0463707	-4.34359
P28562	DUSP1	0.848963	0.848963	8.32095	6.10528e-05	0.000294812	1.91465
Q86VI4	LAPTM4B	0.847756	0.847756	5.93052	0.00350143	0.00793801	-1.61346
O60869	EDF1	0.84714	0.84714	6.13069	0.000256337	0.000910378	0.105373
Q9NRC1	ST7	0.846928	0.846928	2.62798	0.0334238	0.0545225	-4.9357
Q8IYQ7	THNSL1	0.844184	0.844184	2.66339	0.0542357	0.0827407	-4.78883
P12235	SLC25A4	0.84392	0.84392	2.64876	0.0324205	0.0530405	-4.90419
Q8IZ52	CHPF	0.843555	0.843555	11.2679	7.94718e-06	7.02693e-05	4.15133
Q15043	SLC39A14	0.843492	0.843492	10.3774	5.41524e-06	5.47316e-05	4.30789
P49796	RGS3	0.843223	0.843223	1.15175	0.300176	0.361413	-6.77678
O43524	FOXO3	0.843148	0.843148	10.7252	4.20368e-06	4.49195e-05	4.58287
P50416	CPT1A	0.842039	0.842039	6.10548	0.000263676	0.000929186	0.0746457
P55795	HNRNPH2	0.840928	0.840928	12.9338	3.07535e-06	3.65665e-05	5.18113
A6NJ78	METTL15	0.840333	0.840333	7.69533	0.000500355	0.00155964	0.205303
Q3B7T1	EDRF1	0.839637	0.839637	4.0773	0.0141221	0.0259774	-3.23464
Q96M94	KLHL15	0.839444	0.839444	3.60393	0.0214018	0.0371077	-3.72002
P13667	PDIA4	0.83914	0.83914	14.991	3.06127e-07	9.2816e-06	7.40166
Q8TD30	GPT2	0.838115	0.838115	4.96981	0.00383093	0.00855932	-2.11202
Q14997	PSME4	0.838055	0.838055	10.2873	1.47768e-05	0.000107746	3.47378
P35869	AHR	0.837528	0.837528	4.69451	0.00315008	0.00724499	-2.18303
Q5T0D9	TPRG1L	0.837382	0.837382	7.82989	0.00118711	0.00318064	-0.35692
Q9NRR3	CDC42SE2	0.83621	0.83621	6.97235	0.000191916	0.000728519	0.651175
Q9UPN4	CEP131	0.835796	0.835796	11.5727	2.33526e-06	3.03458e-05	5.21984
Q92747	ARPC1A	0.83498	0.83498	12.5439	3.80039e-06	4.19022e-05	4.95242
P07602	PSAP	0.834361	0.834361	6.33236	0.000204993	0.000766564	0.348625
P21281	ATP6V1B2	0.8343	0.8343	13.0879	8.93605e-07	1.69815e-05	6.25584
P53602	MVD	0.832773	0.832773	5.84192	0.000580131	0.00175807	-0.566789
Q9C0D9	EPT1	0.831474	0.831474	3.92757	0.00547618	0.0115508	-3.01648
Q9NVI7	ATAD3A	0.831007	0.831007	2.86524	0.034099	0.0555369	-4.56448
P27037	ACVR2A	0.830705	0.830705	7.51265	0.00139799	0.00363431	-0.54535
O95243	MBD4	0.830457	0.830457	11.1006	3.22413e-06	3.73797e-05	4.87058
Q9HB90	RRAGC	0.829106	0.829106	4.5253	0.00258383	0.00611863	-2.20023
Q8TDW0	LRRC8C	0.828589	0.828589	2.71089	0.0296023	0.0488693	-4.80996
O14653	GOSR2	0.827992	0.827992	6.19071	0.000406971	0.00132093	-0.176116
P42785	PRCP	0.827616	0.827616	10.2343	6.02272e-06	5.85927e-05	4.19236
Q96AT9	RPE	0.826243	0.826243	3.85622	0.00467933	0.0101223	-3.02446
Q96BY2	MOAP1	0.824211	0.824211	11.3832	7.41208e-06	6.7254e-05	4.22727
O60664	PLIN3	0.824157	0.824157	15.9906	1.83319e-07	7.43185e-06	7.94561
Q02809	PLOD1	0.823965	0.823965	12.4073	1.35764e-06	2.17873e-05	5.80562
Q9NQ35	NRIP3	0.823529	0.823529	14.9717	3.09268e-07	9.2816e-06	7.39079
Q9P253	VPS18	0.823014	0.823014	5.26212	0.00072122	0.00210185	-1.01374
Q99633	PRPF18	0.822991	0.822991	15.4382	2.42443e-07	8.64833e-06	7.64948
Q9HBH9	MKNK2	0.822939	0.822939	2.75523	0.0389059	0.0621515	-4.70891
O75925	PIAS1	0.822593	0.822593	2.5448	0.0377753	0.0605487	-5.06181
Q9Y5Y5	PEX16	0.822536	0.822536	7.34747	0.000281911	0.000982504	0.506579
Q7Z7L7	ZER1	0.822224	0.822224	10.4412	1.33607e-05	0.00010044	3.58404
Q5SWX8	ODR4	0.820803	0.820803	4.38279	0.0108523	0.0208426	-2.93199
Q13867	BLMH	0.820247	0.820247	3.6745	0.0136946	0.0253088	-3.54928
Q5TEC3	ZNF697	0.819428	0.819428	5.69489	0.00114621	0.0030881	-1.06118
Q6UWU4	C6orf89	0.819259	0.819259	12.8642	1.02299e-06	1.84265e-05	6.11044
P40426	PBX3	0.818487	0.818487	2.21474	0.0570954	0.086415	-5.60794
Q8N954	GPATCH11	0.818255	0.818255	11.9964	1.76568e-06	2.5343e-05	5.52206
Q3KRA6	C2orf76	0.817689	0.817689	0.736017	0.501263	0.560838	-7.02118
Q9UJC3	HOOK1	0.817322	0.817322	14.7128	3.55109e-07	1.00943e-05	7.24361
O14734	ACOT8	0.814993	0.814993	7.6269	0.000228344	0.000829586	0.742231
Q96AD5	PNPLA2	0.814368	0.814368	7.85612	4.3745e-05	0.000227543	2.03164
O95372	LYPLA2	0.814361	0.814361	11.1835	3.04401e-06	3.6559e-05	4.93287
P23763	VAMP1	0.812662	0.812662	8.81874	9.94073e-05	0.000431101	1.66994
Q7L8L6	FASTKD5	0.812539	0.812539	10.2672	5.87644e-06	5.75461e-05	4.21908
Q9BUB7	TMEM70	0.812079	0.812079	7.05048	0.000355278	0.00117891	0.247763
O75146	HIP1R	0.811459	0.811459	2.37182	0.0624349	0.093236	-5.22007
P49754	VPS41	0.811224	0.811224	3.95575	0.0265296	0.0443399	-3.49472
Q5W111	SPRYD7	0.810277	0.810277	2.90252	0.0224137	0.038559	-4.51977
P62266	RPS23	0.80641	0.80641	2.26263	0.0529573	0.0810453	-5.53365
Q86XT2	VPS37D	0.806282	0.806282	4.39603	0.00434509	0.00950668	-2.54053
Q9HBF4	ZFYVE1	0.806201	0.806201	6.29931	0.000661676	0.00195573	-0.448472
Q86UW9	DTX2	0.805356	0.805356	8.5725	0.000117071	0.000491309	1.48784
P05161	ISG15	0.804948	0.804948	15.1803	2.77128e-07	9.00296e-06	7.50748
O15427	SLC16A3	0.80481	0.80481	10.3009	5.73093e-06	5.68174e-05	4.24633
P16035	TIMP2	0.804578	0.804578	10.8994	3.71312e-06	4.13155e-05	4.71749
P18827	SDC1	0.804346	0.804346	2.65473	0.0547388	0.0834209	-4.79927
P22061	PCMT1	0.804285	0.804285	17.516	8.86245e-08	5.20097e-06	8.71056
P63096	GNAI1	0.803827	0.803827	11.6752	6.23003e-06	5.96607e-05	4.41632
Q6UXH1	CRELD2	0.803475	0.803475	3.7309	0.0564553	0.0856064	-3.7297
O94804	STK10	0.802899	0.802899	17.517	8.85823e-08	5.20097e-06	8.71105
O60337	2006-03-01	0.801826	0.801826	9.2521	1.29635e-05	9.85877e-05	3.35811
O15240	VGF	0.801687	0.801687	13.9568	5.38801e-07	1.28718e-05	6.7984
P11166	SLC2A1	0.801494	0.801494	12.5762	1.22148e-06	2.0585e-05	5.91952
Q6NUM9	RETSAT	0.80076	0.80076	13.3887	7.47452e-07	1.56299e-05	6.44764
Q8IUH4	ZDHHC13	0.800087	0.800087	3.96918	0.00518818	0.0110717	-2.95804
Q86YP4	GATAD2A	0.800001	0.800001	13.4011	7.42041e-07	1.55615e-05	6.45543
P21266	GSTM3	0.799498	0.799498	9.07977	1.49353e-05	0.000108576	3.20382
P29374	ARID4A	0.79931	0.79931	7.01796	9.88878e-05	0.000429616	1.14167
Q9GZP9	DERL2	0.799176	0.799176	3.1457	0.0245679	0.041635	-4.20257
Q3SXM5	HSDL1	0.798938	0.798938	1.3057	0.227353	0.283879	-6.89097
O14745	SLC9A3R1	0.796143	0.796143	15.2504	2.67174e-07	8.82691e-06	7.54635
O75385	ULK1	0.79344	0.79344	11.2376	2.39889e-05	0.000147688	3.24115
Q9NRB3	CHST12	0.792919	0.792919	3.30323	0.0283662	0.0470635	-4.04687
Q16658	FSCN1	0.792484	0.792484	11.6349	2.24008e-06	2.95845e-05	5.26485
P12110	COL6A2	0.792378	0.792378	8.08399	3.54613e-05	0.000194756	2.26073
P53985	SLC16A1	0.791921	0.791921	13.4871	7.0563e-07	1.50583e-05	6.50941
Q12849	GRSF1	0.789972	0.789972	15.1967	2.74758e-07	8.96597e-06	7.51661
Q14527	HLTF	0.789427	0.789427	9.95631	7.43243e-06	6.72608e-05	3.9637
P22570	FDXR	0.789393	0.789393	5.07557	0.000909204	0.0025585	-1.26461
Q9UHG3	PCYOX1	0.788866	0.788866	11.2625	7.97321e-06	7.03222e-05	4.14777
O14907	TAX1BP3	0.787383	0.787383	14.2331	4.61543e-07	1.19952e-05	6.96389
Q9Y484	WDR45	0.785753	0.785753	8.89816	1.73815e-05	0.000119438	3.03849
Q8IWJ2	GCC2	0.78487	0.78487	10.0588	6.87361e-06	6.38847e-05	4.0487
Q8WVV9	HNRNPLL	0.784317	0.784317	7.29152	7.51847e-05	0.000346278	1.44064
Q5JRA6	MIA3	0.78361	0.78361	7.75724	4.79895e-05	0.00024421	1.93058
P27361	MAPK3	0.783354	0.783354	8.00329	0.000173634	0.000674211	1.04824
P11717	IGF2R	0.783165	0.783165	13.946	5.42108e-07	1.28919e-05	6.79185
P61011	SRP54	0.782332	0.782332	12.7443	1.10087e-06	1.92112e-05	6.03147
Q8N9M1	C19orf47	0.781979	0.781979	10.911	9.90225e-06	8.07672e-05	3.91144
O15121	DEGS1	0.78184	0.78184	7.79514	9.36061e-05	0.000412332	1.44343
Q86TP1	PRUNE	0.781771	0.781771	7.29685	0.000143491	0.000577217	0.972083
Q3MII6	TBC1D25	0.781629	0.781629	4.65547	0.00867202	0.0171484	-2.67336
Q15437	SEC23B	0.78123	0.78123	11.3963	2.63076e-06	3.2669e-05	5.09089
Q8WXF1	PSPC1	0.7812	0.7812	8.36025	2.76656e-05	0.000162751	2.53159
O00411	POLRMT	0.780939	0.780939	8.43432	5.58431e-05	0.000274946	2.01294
O75581	LRP6	0.780658	0.780658	3.07057	0.0356267	0.0576508	-4.3096
Q6P9B9	INTS5	0.780644	0.780644	3.07906	0.0174084	0.0311715	-4.25388
Q02218	OGDH	0.780414	0.780414	16.2925	1.57959e-07	7.0955e-06	8.10292
O60427	FADS1	0.779296	0.779296	5.65315	0.00044358	0.00141204	-0.490979
Q9P0N9	TBC1D7	0.778853	0.778853	11.285	2.33968e-05	0.000145176	3.26854
P11233	RALA	0.778735	0.778735	7.77058	9.55477e-05	0.000418604	1.42078
P50851	LRBA	0.777593	0.777593	7.34306	7.14637e-05	0.000332818	1.49603
O75427	LRCH4	0.776944	0.776944	5.19738	0.000781155	0.00224682	-1.10024
Q13123	IK	0.775536	0.775536	13.5933	6.63383e-07	1.44482e-05	6.57562
Q9HCU5	PREB	0.775307	0.775307	5.70027	0.00113711	0.00306814	-1.0533
Q96EL3	MRPL53	0.775182	0.775182	1.06671	0.333634	0.395739	-6.86733
Q7Z2K6	ERMP1	0.773434	0.773434	6.38828	0.000192335	0.00072935	0.417294
Q92572	AP3S1	0.772303	0.772303	11.5679	2.34279e-06	3.03894e-05	5.21636
Q2TAA5	ALG11	0.771132	0.771132	2.89147	0.0269337	0.0449019	-4.53475
Q9H2Y7	ZNF106	0.77043	0.77043	7.39401	6.7985e-05	0.000319665	1.55048
Q9HBL7	PLGRKT	0.769657	0.769657	2.55639	0.0495985	0.0765328	-4.97278
Q9H1V8	SLC6A17	0.769592	0.769592	3.74414	0.0188572	0.0333391	-3.57257
O75460	ERN1	0.767354	0.767354	9.58559	0.000170873	0.000666726	1.41623
Q5T6F2	UBAP2	0.764823	0.764823	10.5901	4.63412e-06	4.84518e-05	4.47706
Q9UPZ3	HPS5	0.764784	0.764784	6.83882	0.000216974	0.000798643	0.515748
Q15438	CYTH1	0.764494	0.764494	5.21263	0.000764838	0.00220775	-1.07808
Q8N0Z3	SPICE1	0.76416	0.76416	7.45793	6.38828e-05	0.000305036	1.6184
Q9Y2X9	ZNF281	0.764146	0.764146	9.27072	1.27684e-05	9.77029e-05	3.37463
P40939	HADHA	0.763511	0.763511	10.4163	5.26182e-06	5.34034e-05	4.33911
Q9UHB7	AFF4	0.762547	0.762547	13.5182	6.92959e-07	1.49634e-05	6.52885
O95490	LPHN2	0.762374	0.762374	1.37417	0.217452	0.273346	-6.63585
Q14149	MORC3	0.761735	0.761735	3.37903	0.00941545	0.0183754	-3.76389
P78395	PRAME	0.76153	0.76153	11.1272	8.66031e-06	7.40553e-05	4.05766
Q9H1C7	CYSTM1	0.761414	0.761414	12.8886	1.0079e-06	1.82906e-05	6.12642
P00387	CYB5R3	0.761338	0.761338	9.68149	9.19641e-06	7.71883e-05	3.73198
P60602	ROMO1	0.759903	0.759903	8.87849	1.7672e-05	0.00012075	3.02042
P41236	PPP1R2	0.759385	0.759385	14.1077	4.9496e-07	1.24631e-05	6.88918
P16615	ATP2A2	0.759151	0.759151	11.5861	2.31433e-06	3.02902e-05	5.22958
Q13740	ALCAM	0.758797	0.758797	9.79488	8.41763e-06	7.29206e-05	3.82828
Q9HCH0	NCKAP5L	0.758764	0.758764	10.6609	4.40276e-06	4.65681e-05	4.53265
P54136	RARS	0.758219	0.758219	15.2995	2.6045e-07	8.76744e-06	7.57342
P40763	STAT3	0.757527	0.757527	14.9982	3.04964e-07	9.2816e-06	7.4057
O15440	ABCC5	0.75709	0.75709	4.38601	0.00661073	0.0135855	-2.72982
P31040	SDHA	0.755436	0.755436	10.5228	4.86694e-06	5.02365e-05	4.42384
O43766	LIAS	0.754283	0.754283	7.20358	8.20377e-05	0.000372652	1.34547
Q9GZP4	PITHD1	0.753514	0.753514	6.3307	0.000352132	0.00117115	-0.0184474
Q5BJF2	TMEM97	0.752038	0.752038	1.34502	0.214893	0.270549	-6.84294
A6NHX0	GATSL2	0.749567	0.749567	5.80617	0.00379543	0.00849303	-1.70782
Q6NWY9	PRPF40B	0.749553	0.749553	8.57381	2.2938e-05	0.000143279	2.73601
Q5VUA4	ZNF318	0.749379	0.749379	8.46238	2.52819e-05	0.000152931	2.62988
Q6IQ21	ZNF770	0.7488	0.7488	7.33636	0.00062962	0.00188239	-0.0556618
P15104	GLUL	0.74749	0.74749	7.64293	0.000106399	0.000455449	1.30211
Q92888	ARHGEF1	0.74636	0.74636	7.43478	0.000127199	0.000523839	1.10509
O00267	SUPT5H	0.746042	0.746042	9.33461	1.21233e-05	9.44557e-05	3.4311
Q8N3V7	SYNPO	0.745957	0.745957	7.41179	6.68152e-05	0.000315929	1.56942
Q96KQ4	PPP1R13B	0.745519	0.745519	4.53415	0.00255629	0.00606921	-2.18853
Q9BQE5	APOL2	0.745335	0.745335	15.5064	2.34102e-07	8.51299e-06	7.68662
Q05639	EEF1A2	0.745109	0.745109	8.27173	2.99343e-05	0.000171521	2.44561
P23610	F8A1	0.744688	0.744688	3.35456	0.0118267	0.0224356	-3.84361
Q02040	AKAP17A	0.744491	0.744491	6.29531	0.000663974	0.00196014	-0.452355
Q9H9J4	USP42	0.744289	0.744289	6.51603	0.00054985	0.00168901	-0.241186
Q2M3G4	SHROOM1	0.743777	0.743777	6.20912	0.00138551	0.00360987	-0.954294
O60488	ACSL4	0.742853	0.742853	12.1072	1.6436e-06	2.41626e-05	5.59942
Q5THK1	PRR14L	0.742206	0.742206	6.97075	0.000378547	0.00124365	0.176756
Q5SZL2	CEP85L	0.74105	0.74105	4.37933	0.00442565	0.00966261	-2.56091
Q15059	BRD3	0.7407	0.7407	6.15683	0.000248171	0.000888312	0.139718
Q7Z6J6	FRMD5	0.739589	0.739589	3.99556	0.0149808	0.0273427	-3.30941
Q15436	SEC23A	0.739096	0.739096	7.8041	4.5924e-05	0.000236678	1.97859
O94887	FARP2	0.738918	0.738918	3.41882	0.0254118	0.0427664	-3.91952
Q9NYD6	HOXC10	0.738701	0.738701	7.04635	0.000356444	0.00118224	0.244097
P06132	UROD	0.737986	0.737986	9.3211	1.22567e-05	9.48851e-05	3.41918
Q8TBE0	BAHD1	0.737738	0.737738	11.1388	3.13966e-06	3.69263e-05	4.89935
Q5VUJ6	LRCH2	0.737546	0.737546	2.85148	0.0445145	0.0696178	-4.56454
Q5VWQ8	DAB2IP	0.736927	0.736927	4.30531	0.00338555	0.00771342	-2.49475
P38435	GGCX	0.736653	0.736653	9.45383	2.61285e-05	0.000156492	2.84865
Q96DC9	OTUB2	0.736541	0.736541	6.30282	0.00129206	0.00341034	-0.874607
Q9UH62	ARMCX3	0.736232	0.736232	8.60699	2.22876e-05	0.000140356	2.76738
P13747	HLA-E	0.735754	0.735754	10.0121	7.12214e-06	6.5233e-05	4.01007
P61421	ATP6V0D1	0.735608	0.735608	12.4236	4.06198e-06	4.39866e-05	4.88038
Q6PJG2	ELMSAN1	0.735571	0.735571	10.697	4.28993e-06	4.55215e-05	4.56083
P82921	MRPS21	0.734168	0.734168	5.01403	0.000980402	0.00271993	-1.34687
P61812	TGFB2	0.733518	0.733518	3.97349	0.00395965	0.00877369	-2.84659
Q04726	TLE3	0.733279	0.733279	11.5455	2.0431e-05	0.000132628	3.41688
P08910	ABHD2	0.73265	0.73265	6.78616	0.000227847	0.000828606	0.461791
Q86UY6	NAA40	0.732419	0.732419	4.49859	0.00192111	0.00473895	-2.07186
Q9ULL5	PRR12	0.732126	0.732126	7.33507	0.000284603	0.000989515	0.495949
P35613	BSG	0.729392	0.729392	13.0821	8.96682e-07	1.69815e-05	6.25214
O43310	CTIF	0.729369	0.729369	5.46591	0.000554249	0.00169893	-0.732918
P32780	GTF2H1	0.728679	0.728679	3.74167	0.0127548	0.0238665	-3.46925
O94906	PRPF6	0.727834	0.727834	11.0127	3.42837e-06	3.89816e-05	4.80401
P19793	RXRA	0.727311	0.727311	8.11693	0.000386429	0.00126384	0.498037
O15061	SYNM	0.726937	0.726937	7.46593	6.33884e-05	0.000303073	1.62688
Q8IUH3	RBM45	0.726812	0.726812	13.9054	5.5471e-07	1.30635e-05	6.76726
Q49MG5	MAP9	0.726364	0.726364	3.33554	0.0121427	0.0229492	-3.87172
O75145	PPFIA3	0.72593	0.72593	3.46156	0.0244124	0.0414197	-3.87297
Q8NHP8	PLBD2	0.725911	0.725911	6.75417	0.000129784	0.000532379	0.845149
Q96BD5	PHF21A	0.725856	0.725856	4.34186	0.00323528	0.00739885	-2.44533
Q8N5M9	JAGN1	0.724992	0.724992	4.2323	0.00521209	0.0111032	-2.74222
O14908	GIPC1	0.724251	0.724251	12.7045	1.12815e-06	1.94539e-05	6.00512
Q9H3K2	GHITM	0.723353	0.723353	8.73729	4.42132e-05	0.000229391	2.27015
P53539	FOSB	0.72279	0.72279	4.02698	0.00367163	0.00825664	-2.76602
P56589	PEX3	0.722383	0.722383	2.82243	0.0220296	0.0379969	-4.64777
Q15751	HERC1	0.722339	0.722339	5.42653	0.00489865	0.0105466	-2.00677
P01034	CST3	0.721788	0.721788	6.2535	0.00022225	0.00081313	0.258972
Q12866	MERTK	0.721364	0.721364	7.87995	0.000189708	0.000721413	0.94936
Q14558	PRPSAP1	0.720955	0.720955	12.5294	1.25763e-06	2.08922e-05	5.8881
Q13641	TPBG	0.719245	0.719245	10.1224	6.55072e-06	6.18899e-05	4.10101
Q8TD55	PLEKHO2	0.719196	0.719196	11.5619	2.35232e-06	3.04046e-05	5.21197
O43298	ZBTB43	0.718773	0.718773	10.7363	3.14322e-05	0.000178418	2.94444
Q14966	ZNF638	0.718224	0.718224	10.8796	3.76556e-06	4.17047e-05	4.70228
P55268	LAMB2	0.718209	0.718209	9.52878	1.03751e-05	8.35173e-05	3.60069
Q9Y5B8	NME7	0.717115	0.717115	10.6011	1.20494e-05	9.40424e-05	3.69703
P78317	RNF4	0.71675	0.71675	1.44581	0.206338	0.261225	-6.43546
P33527	ABCC1	0.716655	0.716655	3.67376	0.00765626	0.0154462	-3.3779
P34913	EPHX2	0.715725	0.715725	2.69985	0.0347901	0.0565232	-4.8072
Q9HCK8	CHD8	0.7154	0.7154	10.307	5.70487e-06	5.66432e-05	4.25128
Q86X95	CIR1	0.714885	0.714885	11.8849	1.89877e-06	2.65718e-05	5.44356
Q9BX95	SGPP1	0.714833	0.714833	10.6444	4.45546e-06	4.69889e-05	4.51974
Q5VW36	FOCAD	0.714803	0.714803	9.97856	7.30697e-06	6.66326e-05	3.98221
Q9UGI8	TES	0.714673	0.714673	4.37656	0.00226452	0.00546852	-2.24859
Q8TB36	GDAP1	0.714651	0.714651	4.79372	0.00279207	0.00652259	-2.05512
O14641	DVL2	0.713897	0.713897	4.5443	0.00180736	0.0045088	-2.0062
Q9UI12	ATP6V1H	0.713836	0.713836	13.0818	8.96849e-07	1.69815e-05	6.25194
Q92804	TAF15	0.713499	0.713499	1.62807	0.141516	0.18868	-6.47273
Q6PCB7	SLC27A1	0.713339	0.713339	4.25756	0.0119215	0.0226037	-3.04632
Q92783	STAM	0.711696	0.711696	10.2292	6.04573e-06	5.86373e-05	4.18822
Q99614	TTC1	0.71072	0.71072	11.4258	2.57857e-06	3.22964e-05	5.11258
Q53GI3	ZNF394	0.710372	0.710372	3.67143	0.0137394	0.0253761	-3.55296
Q9UJ70	NAGK	0.709618	0.709618	5.65085	0.00044457	0.00141458	-0.493545
P11117	ACP2	0.708933	0.708933	7.58271	0.000537219	0.00165559	0.12463
Q8N201	INTS1	0.708722	0.708722	9.82732	8.2085e-06	7.17086e-05	3.85565
O43252	PAPSS1	0.708564	0.708564	10.2097	6.13469e-06	5.91595e-05	4.17234
Q9Y597	KCTD3	0.707785	0.707785	3.23433	0.0222067	0.0382481	-4.09029
P28799	GRN	0.707633	0.707633	7.84156	4.43434e-05	0.000229834	2.01681
Q92570	NR4A3	0.707267	0.707267	5.39138	0.00264708	0.00625084	-1.69325
Q8IWA4	MFN1	0.704595	0.704595	10.3163	5.66572e-06	5.64014e-05	4.25876
Q5TA45	CPSF3L	0.704036	0.704036	11.5885	6.55725e-06	6.18899e-05	4.36064
P49792	RANBP2	0.701077	0.701077	12.1968	1.55171e-06	2.35245e-05	5.66152
Q9BXP2	SLC12A9	0.699758	0.699758	7.89489	4.21959e-05	0.000221543	2.07099
Q969F9	HPS3	0.699259	0.699259	2.01771	0.0891155	0.126634	-5.78046
Q9NRM2	ZNF277	0.698685	0.698685	7.41315	0.00147341	0.00379138	-0.606046
Q13813	SPTAN1	0.697152	0.697152	11.1347	3.14867e-06	3.69563e-05	4.89625
Q7L523	RRAGA	0.696846	0.696846	7.18329	0.000158675	0.000625165	0.861075
Q8TE68	EPS8L1	0.696703	0.696703	5.34147	0.00519694	0.0110871	-2.07608
Q9Y3B8	REXO2	0.696433	0.696433	8.76757	1.94153e-05	0.000128955	2.91784
Q14562	DHX8	0.695263	0.695263	11.1664	3.08029e-06	3.65665e-05	4.92004
Q6ZUT1	C11orf57	0.695143	0.695143	1.86933	0.102963	0.143357	-6.06413
Q63ZY3	KANK2	0.693428	0.693428	7.55402	5.82213e-05	0.000284538	1.71967
Q9UK22	FBXO2	0.692188	0.692188	7.88148	8.71235e-05	0.000390393	1.52259
Q9H013	ADAM19	0.690716	0.690716	2.03075	0.0964903	0.135821	-5.67841
Q8IX01	SUGP2	0.690283	0.690283	12.5138	1.2699e-06	2.10024e-05	5.87764
Q16850	CYP51A1	0.689912	0.689912	11.3056	2.79862e-06	3.43433e-05	5.02392
Q96ST2	IWS1	0.689883	0.689883	9.34136	1.20574e-05	9.40424e-05	3.43704
Q5GLZ8	HERC4	0.689497	0.689497	6.88521	0.000207875	0.000774555	0.563022
Q96C74	ROPN1L	0.689404	0.689404	7.41828	0.000129034	0.000530425	1.08928
P21359	NF1	0.688403	0.688403	1.4371	0.221763	0.2779	-6.30108
Q9H2K0	MTIF3	0.688333	0.688333	4.23477	0.00760619	0.015358	-2.89211
O43292	GPAA1	0.68798	0.68798	7.48974	0.000121294	0.000506112	1.15753
Q96F24	NRBF2	0.6879	0.6879	6.80099	0.000123601	0.000512796	0.898379
P30038	ALDH4A1	0.686701	0.686701	7.91491	4.14199e-05	0.000218084	2.09124
P61619	SEC61A1	0.686182	0.686182	13.381	7.5086e-07	1.56562e-05	6.44275
P13807	GYS1	0.685764	0.685764	2.88507	0.027163	0.0452116	-4.54381
Q9UIM3	FKBPL	0.68543	0.68543	6.39431	0.000330907	0.00111844	0.0501132
Q9NWA0	MED9	0.684856	0.684856	1.74706	0.139473	0.186229	-6.05383
Q9UKA4	AKAP11	0.684839	0.684839	8.52439	2.39464e-05	0.000147551	2.68908
O15381	NVL	0.684344	0.684344	8.04777	3.66531e-05	0.000199495	2.22466
Q96LJ7	DHRS1	0.683722	0.683722	2.05984	0.106132	0.146913	-5.53369
P04062	GBA	0.683683	0.683683	11.7333	2.09821e-06	2.83805e-05	5.3356
Q15773	MLF2	0.68366	0.68366	11.0255	3.39768e-06	3.87633e-05	4.81375
Q13162	PRDX4	0.68345	0.68345	2.96364	0.0177046	0.031593	-4.42245
O60264	SMARCA5	0.683287	0.683287	10.4999	4.94897e-06	5.10108e-05	4.40569
O14880	MGST3	0.682814	0.682814	7.47196	0.000123169	0.00051188	1.14061
Q9P2D3	HEATR5B	0.682484	0.682484	6.54714	0.000285521	0.00099079	0.212833
P16870	CPE	0.682481	0.682481	9.95747	7.42581e-06	6.72608e-05	3.96466
Q96BK5	PINX1	0.681927	0.681927	5.24568	0.000725094	0.00210976	-1.0242
P54920	NAPA	0.681823	0.681823	13.9716	5.34305e-07	1.28718e-05	6.80736
P53618	COPB1	0.681081	0.681081	12.479	1.29783e-06	2.1319e-05	5.85419
Q9Y4L1	HYOU1	0.680726	0.680726	11.3004	2.80861e-06	3.44078e-05	5.02006
Q96CV9	OPTN	0.679957	0.679957	11.1032	3.21835e-06	3.73797e-05	4.87253
Q9HAH1	ZNF556	0.679702	0.679702	6.3182	0.00127743	0.00337785	-0.861614
Q9C086	INO80B	0.679031	0.679031	6.22931	0.000228274	0.000829586	0.229855
Q9GZR7	DDX24	0.679025	0.679025	11.5984	2.29535e-06	3.0096e-05	5.23849
Q8N0V3	RBFA	0.679005	0.679005	4.80265	0.00769502	0.0155158	-2.53644
Q9Y2K6	USP20	0.677942	0.677942	4.83844	0.00748941	0.0151474	-2.50468
Q9NV92	NDFIP2	0.677434	0.677434	4.52062	0.00186534	0.00462648	-2.04017
O94979	SEC31A	0.677224	0.677224	12.1912	1.55734e-06	2.35608e-05	5.65761
P27986	PIK3R1	0.676657	0.676657	3.56857	0.0153413	0.0279166	-3.67687
P53634	CTSC	0.675952	0.675952	7.70639	5.03484e-05	0.000253905	1.87821
P57682	KLF3	0.675906	0.675906	4.30378	0.00474656	0.0102495	-2.64426
Q8WTS1	ABHD5	0.675701	0.675701	5.45823	0.00250383	0.00596022	-1.62977
P48449	LSS	0.675471	0.675471	4.52969	0.00184291	0.00458177	-2.02716
A2RU67	KIAA1467	0.675402	0.675402	7.01682	9.90017e-05	0.000429854	1.14042
P51956	NEK3	0.674847	0.674847	0.988584	0.360218	0.422178	-7.06452
Q9H0W5	CCDC8	0.674785	0.674785	5.40935	0.000592165	0.00178656	-0.805369
Q5JPE7	NOMO2	0.674009	0.674009	12.8569	1.02756e-06	1.84265e-05	6.10564
Q9H6U6	BCAS3	0.673662	0.673662	4.46988	0.0027431	0.00642599	-2.26834
A1X283	SH3PXD2B	0.673411	0.673411	8.32824	2.84631e-05	0.000165568	2.50059
Q16706	MAN2A1	0.673035	0.673035	5.73171	0.000403327	0.00131262	-0.388479
Q8NEZ4	KMT2C	0.672586	0.672586	5.96165	0.000308383	0.00105574	-0.097496
P51648	ALDH3A2	0.672361	0.672361	8.98629	1.61429e-05	0.000114161	3.11907
P09110	ACAA1	0.671849	0.671849	10.5468	4.78249e-06	4.97174e-05	4.44284
P16152	CBR1	0.671741	0.671741	11.9295	1.84421e-06	2.59739e-05	5.47506
Q96RN5	MED15	0.671566	0.671566	9.18592	1.36843e-05	0.000102029	3.29915
Q99973	TEP1	0.671451	0.671451	5.43912	0.00145169	0.00374211	-1.32752
P28065	PSMB9	0.671014	0.671014	8.02	7.77517e-05	0.000355178	1.6481
Q14207	NPAT	0.670861	0.670861	9.71876	8.93192e-06	7.56127e-05	3.76374
Q14320	FAM50A	0.669247	0.669247	7.38281	6.8733e-05	0.000322482	1.53854
Q92882	OSTF1	0.66865	0.66865	8.66631	2.11748e-05	0.000136001	2.82324
P32121	ARRB2	0.668581	0.668581	8.2418	0.000358764	0.00118831	0.582045
O43324	EEF1E1	0.668232	0.668232	2.0779	0.0707558	0.10374	-5.8179
Q16739	UGCG	0.667583	0.667583	1.97557	0.117034	0.159965	-5.63923
Q9UPP5	KIAA1107	0.666793	0.666793	5.93524	0.00170766	0.00429415	-1.19291
O43909	EXTL3	0.666383	0.666383	4.05877	0.0140498	0.025864	-3.23983
P12955	PEPD	0.666035	0.666035	9.01036	1.58218e-05	0.000112437	3.14097
Q9H9L3	ISG20L2	0.665904	0.665904	5.836	0.000580324	0.00175807	-0.568989
Q5J8M3	EMC4	0.665368	0.665368	9.91406	7.67726e-06	6.86332e-05	3.92844
P61020	RAB5B	0.664928	0.664928	8.26972	2.99882e-05	0.00017156	2.44364
O14618	CCS	0.664884	0.664884	10.2367	6.0117e-06	5.85637e-05	4.19435
Q96JQ2	CLMN	0.663681	0.663681	6.45813	0.00017775	0.000685473	0.502341
O15355	PPM1G	0.662146	0.662146	12.1027	1.6484e-06	2.41843e-05	5.59627
O14613	CDC42EP2	0.66189	0.66189	4.90973	0.00110685	0.00300206	-1.48173
Q8IUG5	MYO18B	0.661826	0.661826	1.26192	0.273411	0.33366	-6.50353
Q6ZV73	FGD6	0.660245	0.660245	4.82836	0.00177528	0.004444	-1.79514
Q99496	RNF2	0.659401	0.659401	8.44528	2.56645e-05	0.00015486	2.6135
Q86XA9	HEATR5A	0.659025	0.659025	6.85119	0.000416789	0.00134381	0.0690237
P24928	POLR2A	0.659016	0.659016	7.76446	4.76647e-05	0.00024361	1.93799
Q9UJ14	GGT7	0.658958	0.658958	8.5912	2.25945e-05	0.000141619	2.75247
P20226	TBP	0.65884	0.65884	3.32284	0.0102435	0.0197934	-3.85237
Q92576	PHF3	0.65867	0.65867	9.39758	1.15229e-05	9.09405e-05	3.48643
Q9HB58	SP110	0.658661	0.658661	5.66879	0.000434247	0.00138883	-0.468724
Q96IJ6	GMPPA	0.658587	0.658587	5.08672	0.00131447	0.00344947	-1.46668
Q6UW02	CYP20A1	0.658508	0.658508	5.12834	0.00331165	0.00756162	-1.94877
P15622	ZNF250	0.656538	0.656538	3.19642	0.0314603	0.0516088	-4.16643
P53621	COPA	0.65602	0.65602	13.0705	9.02956e-07	1.69815e-05	6.24465
Q2M1P5	KIF7	0.653839	0.653839	1.12922	0.295319	0.356805	-7.01409
P62834	RAP1A	0.652852	0.652852	3.77833	0.0121765	0.0229912	-3.42092
O00422	SAP18	0.65284	0.65284	6.04713	0.000279863	0.0009763	0.00807532
Q56P03	EAPP	0.651436	0.651436	8.69403	2.06762e-05	0.000133589	2.84923
Q96AH0	NABP1	0.651406	0.651406	3.44323	0.0175872	0.0314066	-3.83
O00423	EML1	0.650082	0.650082	5.60916	0.00221237	0.0053611	-1.48851
Q7Z434	MAVS	0.649629	0.649629	11.4479	2.54019e-06	3.20497e-05	5.12882
Q7Z2E3	APTX	0.648974	0.648974	5.59546	0.00223712	0.00541387	-1.50121
A0AVK6	E2F8	0.648369	0.648369	1.15245	0.29203	0.353065	-6.89325
Q8IY81	FTSJ3	0.648094	0.648094	8.25002	3.05216e-05	0.000173928	2.42441
Q96EK7	FAM120B	0.647751	0.647751	10.8559	3.82929e-06	4.21345e-05	4.68408
Q8N3X6	LCORL	0.647426	0.647426	1.98759	0.086405	0.123312	-5.89375
P49427	CDC34	0.646913	0.646913	9.84501	8.0969e-06	7.10547e-05	3.87055
Q9H3Y8	PPDPF	0.646885	0.646885	2.44277	0.0439216	0.0688534	-5.21622
Q9H0U3	MAGT1	0.646423	0.646423	10.7283	1.11101e-05	8.85522e-05	3.78574
Q15334	LLGL1	0.646406	0.646406	10.1326	1.6374e-05	0.000115124	3.36137
P21397	MAOA	0.645794	0.645794	2.99872	0.0856893	0.122387	-4.26989
Q9HCM4	EPB41L5	0.645561	0.645561	8.11972	3.43278e-05	0.000189427	2.29618
P24863	CCNC	0.645	0.645	8.00306	0.000413871	0.00133558	0.420384
Q96S97	MYADM	0.643639	0.643639	6.87996	0.000208883	0.000777116	0.557686
P15121	AKR1B1	0.64292	0.64292	9.92504	7.61276e-06	6.83083e-05	3.93762
Q96SI9	STRBP	0.642672	0.642672	9.19634	1.35679e-05	0.000101474	3.30845
P55273	CDKN2D	0.642557	0.642557	10.6764	4.35396e-06	4.6119e-05	4.54475
Q92989	CLP1	0.642345	0.642345	4.60912	0.00230379	0.00554205	-2.07998
Q8TBX8	PIP4K2C	0.642186	0.642186	8.47809	2.4936e-05	0.000151644	2.64491
Q9UQ90	SPG7	0.642146	0.642146	2.5539	0.0610066	0.0913968	-4.92147
Q13049	TRIM32	0.640939	0.640939	6.45052	0.000179217	0.000690032	0.493387
Q00587	CDC42EP1	0.640098	0.640098	3.80812	0.0085084	0.0168616	-3.28312
Q9NPJ3	ACOT13	0.639251	0.639251	10.4616	5.08951e-06	5.20905e-05	4.37528
P35573	AGL	0.639203	0.639203	10.1851	1.58111e-05	0.000112437	3.3997
Q9Y3Y2	CHTOP	0.639149	0.639149	7.83441	4.46402e-05	0.000231043	2.00953
Q14865	ARID5B	0.63902	0.63902	8.01545	3.77537e-05	0.000204415	2.19237
O95861	BPNT1	0.639006	0.639006	9.81118	8.31183e-06	7.23507e-05	3.84204
Q14699	RFTN1	0.638932	0.638932	1.70581	0.147177	0.195403	-6.10741
Q6YP21	CCBL2	0.638917	0.638917	8.26066	3.02321e-05	0.000172548	2.43481
Q9P1Z2	CALCOCO1	0.638478	0.638478	7.61842	5.4739e-05	0.000270977	1.78697
O00443	PIK3C2A	0.637734	0.637734	3.60159	0.00843643	0.0167417	-3.48217
Q8IVS2	MCAT	0.637387	0.637387	4.96181	0.00103551	0.00284356	-1.40976
Q15697	ZNF174	0.636656	0.636656	2.82103	0.0459428	0.0715441	-4.60052
O60437	PPL	0.636404	0.636404	1.71102	0.129983	0.175132	-6.28636
Q9Y3D9	MRPS23	0.635693	0.635693	2.19815	0.0692698	0.102164	-5.52506
P28161	GSTM2	0.634294	0.634294	4.49249	0.00384421	0.00857772	-2.41149
O60292	SIPA1L3	0.634126	0.634126	5.12581	0.00125745	0.00333229	-1.41804
P09234	SNRPC	0.633711	0.633711	9.1322	1.43022e-05	0.000105046	3.25102
Q6F5E8	RLTPR	0.632522	0.632522	3.57455	0.0152137	0.027733	-3.66848
P20839	IMPDH1	0.63227	0.63227	10.0264	7.04529e-06	6.50616e-05	4.02187
O94864	SUPT7L	0.632219	0.632219	6.59133	0.000516168	0.00159973	-0.170407
Q9HDC9	APMAP	0.6316	0.6316	12.3606	1.39827e-06	2.21986e-05	5.77383
Q96FV0	LRRC46	0.631117	0.631117	6.08391	0.000268497	0.000942524	0.0531902
A5A3E0	POTEF	0.630882	0.630882	2.42191	0.0508098	0.0781596	-5.20514
Q9Y5U9	IER3IP1	0.630164	0.630164	8.94267	3.78864e-05	0.000204981	2.44013
O60885	BRD4	0.630077	0.630077	9.63685	9.52481e-06	7.92439e-05	3.69379
Q9NPA0	EMC7	0.628667	0.628667	8.40351	2.66266e-05	0.000158173	2.57335
Q6IAN0	DHRS7B	0.628031	0.628031	5.09385	0.000874342	0.0024694	-1.22747
P08133	ANXA6	0.627795	0.627795	11.0987	3.22852e-06	3.73797e-05	4.86911
Q9NWX5	ASB6	0.627789	0.627789	5.83306	0.00372938	0.00836324	-1.68727
P23378	GLDC	0.627592	0.627592	4.59172	0.00167736	0.00423383	-1.92984
P51687	SUOX	0.626947	0.626947	7.81871	0.000198322	0.000746807	0.899759
Q9Y6N5	SQRDL	0.626612	0.626612	5.84834	0.000351219	0.00116918	-0.238932
Q6NUS6	TCTN3	0.62652	0.62652	3.26535	0.0214415	0.03715	-4.05125
P30876	POLR2B	0.625431	0.625431	10.945	3.59534e-06	4.04378e-05	4.75245
Q96QC0	PPP1R10	0.624096	0.624096	11.2489	2.90974e-06	3.5386e-05	4.98175
Q13572	ITPK1	0.62345	0.62345	2.90934	0.0221946	0.0382363	-4.50948
P53816	PLA2G16	0.62343	0.62343	3.66915	0.0100502	0.0194716	-3.46599
Q15233	NONO	0.621648	0.621648	11.8415	1.95367e-06	2.69955e-05	5.41275
Q8IUD2	ERC1	0.621299	0.621299	8.53115	2.38057e-05	0.000146808	2.69551
A5D8V6	VPS37C	0.620552	0.620552	5.82896	0.00100614	0.00277651	-0.917576
P17252	PRKCA	0.620299	0.620299	2.05019	0.0940996	0.132938	-5.65239
Q9UN79	SOX13	0.61974	0.61974	5.43011	0.00089422	0.00251731	-1.04464
Q96ER9	CCDC51	0.619607	0.619607	6.85382	0.000870909	0.00246312	-0.424857
Q15475	SIX1	0.619374	0.619374	2.4675	0.0553827	0.0842256	-5.09167
Q8TBQ9	TMEM167A	0.618269	0.618269	1.70943	0.137109	0.183679	-6.20494
O94898	LRIG2	0.618092	0.618092	4.61316	0.00526459	0.0111953	-2.47668
Q06587	RING1	0.617193	0.617193	8.60725	2.22825e-05	0.000140356	2.76763
Q7Z2W4	ZC3HAV1	0.617169	0.617169	9.81807	8.26751e-06	7.20511e-05	3.84786
Q9H0L4	CSTF2T	0.617103	0.617103	8.50138	2.44326e-05	0.000149534	2.66716
O00264	PGRMC1	0.616668	0.616668	9.37036	1.17783e-05	9.26603e-05	3.46255
Q9Y580	RBM7	0.61655	0.61655	7.4698	6.31516e-05	0.000302338	1.63096
Q8IWC1	MAP7D3	0.616235	0.616235	6.0345	0.000283889	0.000987506	-0.00746782
Q9UHA4	LAMTOR3	0.616147	0.616147	6.30649	0.00128855	0.00340231	-0.871503
Q10713	PMPCA	0.615634	0.615634	5.42151	0.000582049	0.00176189	-0.787446
P11021	HSPA5	0.61482	0.61482	8.6701	2.11059e-05	0.000135798	2.82679
P53597	SUCLG1	0.614642	0.614642	8.69412	2.06747e-05	0.000133589	2.84931
Q8N4T8	CBR4	0.614357	0.614357	2.83831	0.0214929	0.0372213	-4.62242
Q8IWZ8	SUGP1	0.614106	0.614106	11.1544	3.10601e-06	3.6711e-05	4.91103
Q9NXU5	ARL15	0.614058	0.614058	2.53985	0.0432235	0.0679054	-5.03609
O15033	AREL1	0.613617	0.613617	3.17502	0.0237568	0.0404962	-4.1653
Q9BXI6	TBC1D10A	0.613564	0.613564	10.0438	1.73792e-05	0.000119438	3.29608
P08473	MME	0.613063	0.613063	5.43148	0.000575058	0.00174727	-0.774342
P21399	ACO1	0.612982	0.612982	5.96983	0.000305521	0.00104822	-0.0873546
Q96F46	IL17RA	0.612755	0.612755	7.8871	4.25023e-05	0.00022267	2.06309
Q58WW2	DCAF6	0.612298	0.612298	2.71658	0.0407683	0.0646343	-4.75994
P28347	TEAD1	0.612041	0.612041	5.14027	0.000824902	0.00235497	-1.16449
Q96GK7	FAHD2A	0.61141	0.61141	7.79816	4.61802e-05	0.000237661	1.97252
Q9BQS8	FYCO1	0.611399	0.611399	3.15312	0.0328262	0.053644	-4.21542
Q8IY18	SMC5	0.611012	0.611012	1.97342	0.0882422	0.125638	-5.91432
O96018	APBA3	0.609777	0.609777	3.9316	0.00543891	0.0114988	-3.00975
Q99700	ATXN2	0.609714	0.609714	7.86951	4.32032e-05	0.000225693	2.04524
Q01459	CTBS	0.609673	0.609673	4.20861	0.00377792	0.00846427	-2.61848
Q9BWG6	SCNM1	0.608334	0.608334	6.48255	0.000173132	0.000674096	0.531022
P06576	ATP5B	0.608208	0.608208	8.17128	3.27619e-05	0.000184054	2.34712
Q8NBM8	PCYOX1L	0.608191	0.608191	6.64918	0.000259106	0.000916633	0.319935
Q05195	MXD1	0.607771	0.607771	3.57193	0.011312	0.021617	-3.59552
Q9UNW1	MINPP1	0.607725	0.607725	7.77447	4.72186e-05	0.000241979	1.94825
Q96DR7	ARHGEF26	0.607569	0.607569	3.17385	0.0321638	0.0526796	-4.19193
P14625	HSP90B1	0.607508	0.607508	10.6577	4.41292e-06	4.66079e-05	4.53015
Q9UIS9	MBD1	0.607416	0.607416	7.37094	6.95362e-05	0.00032604	1.52587
O75509	TNFRSF21	0.606749	0.606749	3.68006	0.0134435	0.0249117	-3.53488
O14939	PLD2	0.606749	0.606749	1.64109	0.173735	0.225279	-6.05498
O95573	ACSL3	0.605633	0.605633	10.0176	7.09266e-06	6.51683e-05	4.01459
Q9Y2C2	UST	0.604671	0.604671	6.95647	0.00019472	0.000736473	0.635169
Q96EX1	SMIM12	0.603996	0.603996	5.05602	0.00352713	0.00797853	-2.02064
Q9NP92	MRPS30	0.603881	0.603881	2.8041	0.0969332	0.136359	-4.42987
O43148	RNMT	0.602698	0.602698	8.84494	1.81802e-05	0.000122725	2.98951
Q96G61	NUDT11	0.602593	0.602593	7.2676	0.00014724	0.000588069	0.943624
Q9UBU6	FAM8A1	0.602524	0.602524	4.65071	0.00323248	0.00739477	-2.21996
Q7Z3E2	CCDC186	0.601962	0.601962	6.67638	0.000140828	0.000568075	0.756111
P51572	BCAP31	0.601923	0.601923	6.94211	0.000106845	0.000456824	1.05725
Q9C0B9	ZCCHC2	0.601634	0.601634	8.49896	0.00012303	0.000511592	1.43254
Q96EP0	RNF31	0.601205	0.601205	5.46394	0.00141742	0.00367328	-1.30082
Q9Y2H2	INPP5F	0.60113	0.60113	1.52592	0.176776	0.228938	-6.44597
Q9NXV6	CDKN2AIP	0.600884	0.600884	5.55818	0.000493808	0.00154424	-0.609074
A0MZ66	KIAA1598	0.600593	0.600593	7.94021	4.04614e-05	0.000214449	2.11679
O94761	RECQL4	0.599729	0.599729	0.911282	0.39652	0.457722	-7.13874
Q96RP9	GFM1	0.599411	0.599411	10.5753	4.68419e-06	4.8835e-05	4.46539
P29083	GTF2E1	0.598797	0.598797	10.3616	5.47852e-06	5.52177e-05	4.29527
O95571	ETHE1	0.598689	0.598689	2.06589	0.0720974	0.105415	-5.83614
Q8IW50	FAM219A	0.598475	0.598475	2.88788	0.022892	0.039215	-4.5419
Q8WU58	FAM222B	0.59819	0.59819	6.3289	0.000644978	0.00192199	-0.419855
Q8N1G2	CMTR1	0.5981	0.5981	6.36231	0.000341399	0.0011454	0.0156873
Q9UII4	HERC5	0.597949	0.597949	5.8548	0.000982608	0.00272419	-0.891099
P35555	FBN1	0.597709	0.597709	4.88618	0.00252292	0.0060037	-1.9442
P51798	CLCN7	0.597426	0.597426	5.81621	0.00377062	0.00845051	-1.70014
Q5T3F8	TMEM63B	0.596897	0.596897	3.18724	0.0149388	0.0272797	-4.092
P09936	UCHL1	0.596527	0.596527	11.9601	1.80788e-06	2.57533e-05	5.49655
Q15022	SUZ12	0.596414	0.596414	2.93643	0.0184636	0.0327707	-4.46584
O14545	TRAFD1	0.596353	0.596353	6.9831	0.00010246	0.000441969	1.10296
Q9NYJ8	TAB2	0.5963	0.5963	9.58502	9.92248e-06	8.07672e-05	3.64926
Q96GS4	C17orf59	0.595679	0.595679	6.0655	0.000274122	0.000959953	0.0306295
Q96NW4	ANKRD27	0.59566	0.59566	0.676913	0.527732	0.587109	-7.21784
Q6UWE0	LRSAM1	0.595562	0.595562	9.97016	7.35407e-06	6.68109e-05	3.97522
Q8N6T7	SIRT6	0.595204	0.595204	4.19863	0.0124474	0.0234116	-3.09984
Q8WY22	BRI3BP	0.595147	0.595147	1.43102	0.2013	0.255827	-6.56586
O95625	ZBTB11	0.594622	0.594622	5.65048	0.000442546	0.00140976	-0.490077
Q2TAY7	SMU1	0.594458	0.594458	5.15822	0.00120911	0.00322887	-1.37591
P23560	BDNF	0.59332	0.59332	3.96636	0.0151696	0.0276596	-3.33091
Q92879	CELF1	0.592848	0.592848	8.08635	3.53851e-05	0.000194484	2.26308
Q14155	ARHGEF7	0.592558	0.592558	7.73128	4.91784e-05	0.000249204	1.90387
Q7KZ85	SUPT6H	0.592079	0.592079	11.163	3.08753e-06	3.65928e-05	4.91749
P29590	PML	0.591684	0.591684	11.0252	3.39852e-06	3.87633e-05	4.81349
Q9NP61	ARFGAP3	0.591423	0.591423	7.39344	6.80225e-05	0.000319665	1.54988
Q9GZY6	LAT2	0.591242	0.591242	5.12521	0.00125508	0.00332956	-1.41685
A8MWY0	KIAA1324L	0.590904	0.590904	2.20768	0.0895956	0.127192	-5.34884
Q9NRR5	UBQLN4	0.590821	0.590821	4.2509	0.00266142	0.00627381	-2.42552
P55081	MFAP1	0.590777	0.590777	10.9402	3.60762e-06	4.05134e-05	4.74875
Q9Y2F5	ICE1	0.590384	0.590384	2.27338	0.0623914	0.0932093	-5.41775
Q14C86	GAPVD1	0.590323	0.590323	11.2926	2.82378e-06	3.45355e-05	5.01423
Q9UKL0	RCOR1	0.590217	0.590217	7.65935	5.26455e-05	0.000263662	1.82953
Q9Y3R5	DOPEY2	0.58967	0.58967	3.02346	0.0226436	0.0388626	-4.34869
Q9C0D5	TANC1	0.589603	0.589603	5.52138	0.000516028	0.00159973	-0.656842
P23471	PTPRZ1	0.589389	0.589389	3.59132	0.0212757	0.0369418	-3.72325
Q9Y6V0	PCLO	0.589368	0.589368	1.27157	0.270287	0.330346	-6.49266
Q5T160	RARS2	0.588795	0.588795	1.69091	0.150062	0.198618	-6.12668
Q8IWI9	MGA	0.58835	0.58835	8.53157	2.37968e-05	0.000146808	2.69592
O75400	PRPF40A	0.588167	0.588167	8.51489	2.41458e-05	0.000148278	2.68004
Q8IWV8	UBR2	0.58801	0.58801	2.62255	0.0457207	0.0712898	-4.88463
Q92769	HDAC2	0.587988	0.587988	9.16609	1.39088e-05	0.000103386	3.28141
Q969X5	ERGIC1	0.58794	0.58794	6.25926	0.00022084	0.000809599	0.265902
Q16394	EXT1	0.58764	0.58764	1.79515	0.109731	0.151033	-6.23729
Q9H7X7	IFT22	0.587566	0.587566	11.0984	3.22904e-06	3.73797e-05	4.86893
O95400	CD2BP2	0.587485	0.587485	12.4263	1.34152e-06	2.17681e-05	5.8185
Q8TCE6	FAM45A	0.587434	0.587434	4.1472	0.0129961	0.0242231	-3.15029
Q99549	MPHOSPH8	0.587034	0.587034	7.03441	9.72496e-05	0.000425292	1.15989
O43752	STX6	0.586831	0.586831	8.03773	3.69912e-05	0.00020094	2.21464
Q9UBS4	DNAJB11	0.58621	0.58621	6.35583	0.00019863	0.00074738	0.381341
Q9H0K1	SIK2	0.586007	0.586007	5.48763	0.000537377	0.00165559	-0.700829
Q8N5J2	FAM63A	0.585912	0.585912	3.78303	0.0178763	0.0318759	-3.52081
P24752	ACAT1	0.585508	0.585508	9.78067	8.51104e-06	7.32957e-05	3.81627
Q86V59	PNMAL1	0.585216	0.585216	5.35749	0.000629193	0.00188189	-0.871888
Q7Z6M2	FBXO33	0.584771	0.584771	5.93045	0.00350158	0.00793801	-1.61351
Q9UNK9	ANGEL1	0.584374	0.584374	4.42445	0.00287979	0.00669743	-2.32403
Q96A73	KIAA1191	0.584113	0.584113	9.36438	2.78483e-05	0.000163166	2.77862
Q7Z401	DENND4A	0.58409	0.58409	1.47837	0.176935	0.229103	-6.67359
Q5JSH3	WDR44	0.58389	0.58389	5.01166	0.000970002	0.00270034	-1.33975
P51151	RAB9A	0.583638	0.583638	5.23366	0.000732676	0.00212842	-1.03687
Q5H8A4	PIGG	0.583553	0.583553	5.04569	0.000927366	0.00260457	-1.29174
Q96QD9	FYTTD1	0.583158	0.583158	6.59413	0.000272998	0.00095694	0.262314
Q8IWE4	DCUN1D3	0.582515	0.582515	1.74102	0.140575	0.187631	-6.0617
Q14204	DYNC1H1	0.582426	0.582426	12.5305	1.25672e-06	2.08922e-05	5.88888
P21291	CSRP1	0.582383	0.582383	3.13445	0.0136251	0.0251968	-4.15056
Q8TDW7	FAT3	0.581981	0.581981	5.46471	0.000552423	0.00169477	-0.730786
O15164	TRIM24	0.581901	0.581901	7.67001	5.21151e-05	0.000261546	1.84058
P53365	ARFIP2	0.581856	0.581856	5.7096	0.000412791	0.00133506	-0.414477
Q9Y3T9	NOC2L	0.581729	0.581729	2.06774	0.0718895	0.105154	-5.83334
Q9H089	LSG1	0.581348	0.581348	8.97472	1.62997e-05	0.00011489	3.10854
Q96BZ9	TBC1D20	0.581181	0.581181	7.93215	4.07641e-05	0.000215738	2.10866
Q7KZF4	SND1	0.580718	0.580718	11.6654	2.19493e-06	2.91793e-05	5.28687
Q96IW7	SEC22A	0.580178	0.580178	1.97891	0.116579	0.159524	-5.63504
Q14582	MXD4	0.579871	0.579871	3.20203	0.0309019	0.0508073	-4.1535
Q8TDZ2	MICAL1	0.578952	0.578952	11.1761	3.05951e-06	3.6559e-05	4.92737
Q9NW75	GPATCH2	0.578616	0.578616	2.17493	0.0607771	0.0911344	-5.6694
P55347	PKNOX1	0.578074	0.578074	4.29776	0.00476725	0.0102854	-2.65007
Q8N8R5	C2orf69	0.577822	0.577822	2.99316	0.0385087	0.0616157	-4.39886
Q5TF58	IFFO2	0.577667	0.577667	5.13044	0.000833198	0.00237307	-1.17604
Q9H8X2	IPPK	0.577119	0.577119	4.2204	0.0122234	0.0230679	-3.07861
Q9NWN3	FBXO34	0.577027	0.577027	5.05791	0.00636384	0.0131508	-2.31365
Q9H875	PRKRIP1	0.576329	0.576329	10.1696	6.32221e-06	6.02944e-05	4.13961
P46778	RPL21	0.576172	0.576172	2.20395	0.0580704	0.0876718	-5.62462
P34932	HSPA4	0.575564	0.575564	8.15385	3.32822e-05	0.000185769	2.32993
Q9NXE8	CWC25	0.575283	0.575283	9.24282	1.3062e-05	9.91161e-05	3.34986
P54687	BCAT1	0.574962	0.574962	4.08823	0.0044022	0.00962006	-2.78451
O00213	APBB1	0.574669	0.574669	3.72728	0.00710449	0.0144654	-3.29884
Q9UK59	DBR1	0.574518	0.574518	4.68472	0.00148018	0.00380207	-1.79587
O00161	SNAP23	0.574353	0.574353	9.53154	1.03523e-05	8.3426e-05	3.60309
Q5SXM2	SNAPC4	0.574328	0.574328	6.3086	0.00020917	0.000777565	0.325027
Q9HCN8	SDF2L1	0.574294	0.574294	8.29251	2.93836e-05	0.000169668	2.46586
Q92845	KIFAP3	0.573859	0.573859	3.1179	0.0164752	0.0296904	-4.19566
O43795	MYO1B	0.573808	0.573808	5.09069	0.00130522	0.0034314	-1.45981
Q93073	SECISBP2L	0.57305	0.57305	8.41638	2.6326e-05	0.000157161	2.58574
Q9BRX8	FAM213A	0.572995	0.572995	4.45832	0.00398114	0.00880571	-2.4513
P61224	RAP1B	0.572081	0.572081	9.36487	1.18305e-05	9.28701e-05	3.45773
Q9UNA1	ARHGAP26	0.571429	0.571429	2.39984	0.0722221	0.105577	-5.11036
Q92896	GLG1	0.570105	0.570105	9.87049	7.93914e-06	7.02693e-05	3.89195
P57105	SYNJ2BP	0.569589	0.569589	10.5287	4.84596e-06	5.0091e-05	4.42853
Q8N441	FGFRL1	0.568977	0.568977	7.7412	4.87204e-05	0.00024741	1.91408
Q71SY5	MED25	0.568466	0.568466	7.00192	0.000100514	0.000435122	1.12388
Q5VZF2	MBNL2	0.568387	0.568387	6.14894	0.000249618	0.000892614	0.132542
O95208	EPN2	0.567791	0.567791	6.85104	0.000117347	0.000492182	0.954998
Q12768	KIAA0196	0.56747	0.56747	6.34811	0.000200313	0.000752932	0.372154
Q9H0E2	TOLLIP	0.567323	0.567323	9.54632	1.02315e-05	8.27274e-05	3.61587
Q6IQ32	ADNP2	0.567177	0.567177	4.23875	0.00270564	0.00635332	-2.44328
Q9Y314	NOSIP	0.567039	0.567039	9.32408	1.22271e-05	9.47571e-05	3.42181
Q9Y2I1	NISCH	0.566991	0.566991	5.90039	0.000330783	0.00111844	-0.173755
P0C1Z6	TFPT	0.566853	0.566853	6.40559	0.000188154	0.000717985	0.440366
Q96A33	CCDC47	0.566295	0.566295	11.0974	3.23139e-06	3.73797e-05	4.86814
Q99755	PIP5K1A	0.566262	0.566262	5.37164	0.000953358	0.00266523	-1.11501
P35052	GPC1	0.565972	0.565972	4.82988	0.00122459	0.00325976	-1.59148
Q96T60	PNKP	0.564887	0.564887	2.80592	0.0466713	0.0725544	-4.61843
Q8NBJ4	GOLM1	0.56466	0.56466	6.38445	0.000192529	0.000729703	0.415329
Q96DF8	DGCR14	0.564156	0.564156	6.02886	0.000285705	0.00099079	-0.0144061
Q9BPX6	MICU1	0.563234	0.563234	8.14565	7.0223e-05	0.000328626	1.7604
Q14690	PDCD11	0.562852	0.562852	7.31384	7.35476e-05	0.000340678	1.46467
O96020	CCNE2	0.562819	0.562819	2.12335	0.0856422	0.122344	-5.55424
Q9Y4A5	TRRAP	0.562657	0.562657	1.41508	0.194149	0.24782	-6.75517
P10321	HLA-C	0.562642	0.562642	7.5291	5.96339e-05	0.000290078	1.6935
Q8WX93	PALLD	0.561657	0.561657	3.44663	0.00851205	0.0168642	-3.65781
Q9Y2Y9	KLF13	0.561374	0.561374	5.96239	0.000509371	0.00158135	-0.425357
Q8TB40	ABHD4	0.561091	0.561091	5.75787	0.00196319	0.00482967	-1.3521
P05976	MYL1	0.560594	0.560594	4.43721	0.0102367	0.0197856	-2.87099
Q96EU7	C1GALT1C1	0.560525	0.560525	2.74598	0.0248123	0.0419539	-4.76974
P17612	PRKACA	0.560397	0.560397	3.80086	0.00640455	0.0132215	-3.18963
P15586	GNS	0.560298	0.560298	6.97381	0.000103436	0.000445387	1.09262
P05549	TFAP2A	0.560073	0.560073	4.21285	0.00773533	0.0155885	-2.91342
Q9UNP4	ST3GAL5	0.559009	0.559009	3.69422	0.00964494	0.0187664	-3.4259
Q9Y2E5	MAN2B2	0.55884	0.55884	4.36748	0.00226758	0.00547122	-2.25395
Q9H1C4	UNC93B1	0.558646	0.558646	3.34317	0.0404724	0.0643193	-4.02726
Q8IWP9	CCDC28A	0.558066	0.558066	7.39383	6.79965e-05	0.000319665	1.5503
Q14188	TFDP2	0.557697	0.557697	1.33635	0.237554	0.295187	-6.56699
Q9H1Y0	ATG5	0.557635	0.557635	8.6534	2.14117e-05	0.000137039	2.81111
Q8IV63	VRK3	0.557531	0.557531	2.14867	0.0633328	0.0944799	-5.70978
P05023	ATP1A1	0.557023	0.557023	7.97905	3.90378e-05	0.000208881	2.15588
P15311	EZR	0.555503	0.555503	8.85953	1.79572e-05	0.000121784	3.00296
Q969Q5	RAB24	0.555188	0.555188	4.03413	0.00925356	0.0181358	-3.11618
Q14244	MAP7	0.555153	0.555153	7.69589	5.08517e-05	0.000255911	1.86736
Q9UIG0	BAZ1B	0.554883	0.554883	7.65572	5.28278e-05	0.000264392	1.82576
Q9Y5A6	ZSCAN21	0.55467	0.55467	6.1473	0.000422357	0.00135695	-0.218932
Q99418	CYTH2	0.554505	0.554505	6.70799	0.000964231	0.00269181	-0.540846
P57772	EEFSEC	0.554287	0.554287	2.30899	0.0799157	0.115158	-5.22276
P08069	IGF1R	0.554194	0.554194	2.65356	0.0548075	0.0834974	-4.80068
O15400	STX7	0.55419	0.55419	7.87217	4.30964e-05	0.000225458	2.04794
Q12789	GTF3C1	0.553867	0.553867	8.75441	1.96346e-05	0.000129304	2.9056
Q07687	DLX2	0.553531	0.553531	3.31491	0.0200667	0.0351276	-3.98314
Q9UJ04	TSPYL4	0.553527	0.553527	6.77554	0.000230113	0.000833929	0.450871
Q9BXJ8	TMEM120A	0.553044	0.553044	4.38133	0.0193979	0.034121	-3.13042
Q9BZE4	GTPBP4	0.552919	0.552919	6.24685	0.000223888	0.000816657	0.250979
Q6ZVM7	TOM1L2	0.552855	0.552855	8.1707	3.27792e-05	0.000184054	2.34655
P23634	ATP2B4	0.55267	0.55267	8.63896	2.16801e-05	0.000137998	2.79752
P20339	RAB5A	0.551847	0.551847	3.54609	0.0221858	0.0382302	-3.77187
P32322	PYCR1	0.551525	0.551525	6.47892	0.000173811	0.000674211	0.526763
O14976	GAK	0.551502	0.551502	7.9249	4.10386e-05	0.000216561	2.10133
Q9UKL3	CASP8AP2	0.551389	0.551389	7.28095	7.59741e-05	0.00034903	1.42925
Q96JJ3	ELMO2	0.551291	0.551291	3.04307	0.0183233	0.0325409	-4.30793
P51397	DAP	0.550606	0.550606	6.00309	0.00334262	0.00762754	-1.55916
Q9UGU0	TCF20	0.549904	0.549904	7.50878	6.08141e-05	0.000294208	1.67212
Q9Y247	FAM50B	0.549726	0.549726	5.22665	0.00111965	0.00302692	-1.29157
Q8IYD1	GSPT2	0.549403	0.549403	2.68266	0.035606	0.0576301	-4.83175
Q9NUQ7	UFSP2	0.549187	0.549187	3.58677	0.0109973	0.021071	-3.56942
Q9UNX3	RPL26L1	0.549014	0.549014	7.1871	0.000694713	0.0020393	-0.167536
Q9Y2A4	ZNF443	0.548816	0.548816	4.41027	0.00419726	0.00921094	-2.50992
O75943	RAD17	0.548573	0.548573	6.26787	0.000374605	0.00123454	-0.0866632
Q96CQ1	SLC25A36	0.547992	0.547992	5.45976	0.00478774	0.0103261	-1.97992
Q9ULH0	KIDINS220	0.54766	0.54766	9.18744	1.36673e-05	0.000102007	3.30051
Q9UPY8	MAPRE3	0.547086	0.547086	2.33277	0.0517049	0.0793098	-5.38206
Q96RQ3	MCCC1	0.547061	0.547061	1.74151	0.124302	0.168506	-6.24415
A3KN83	SBNO1	0.546854	0.546854	7.82109	9.1602e-05	0.000405714	1.4673
Q9P1Z0	ZBTB4	0.546159	0.546159	2.4292	0.0699161	0.102825	-5.07418
Q14241	TCEB3	0.546136	0.546136	7.86706	4.33019e-05	0.000225884	2.04275
Q6W2J9	BCOR	0.545851	0.545851	6.5711	0.000157459	0.000622395	0.634435
Q9GZR2	REXO4	0.545695	0.545695	7.56383	5.76752e-05	0.0002832	1.72995
Q96BR6	ZNF669	0.54518	0.54518	3.413	0.0179765	0.0320076	-3.86062
O95486	SEC24A	0.545118	0.545118	6.1252	0.000256334	0.000910378	0.103643
Q86YR5	GPSM1	0.544341	0.544341	2.31971	0.0527178	0.0807127	-5.40169
Q96B23	C18orf25	0.543544	0.543544	3.43353	0.00867969	0.0171533	-3.67833
Q9P0K7	RAI14	0.54292	0.54292	6.06784	0.000273398	0.000957882	0.033504
Q13009	TIAM1	0.542241	0.542241	4.0412	0.00356474	0.0080511	-2.73807
P53701	HCCS	0.542141	0.542141	10.4491	5.13652e-06	5.24979e-05	4.36529
Q6ZSZ5	ARHGEF18	0.541828	0.541828	5.22733	0.0011188	0.00302692	-1.29073
Q96N66	MBOAT7	0.541692	0.541692	5.86679	0.000343822	0.0011514	-0.215793
P11234	RALB	0.541623	0.541623	6.46636	0.000176179	0.000680859	0.512013
Q9H6E4	CCDC134	0.54071	0.54071	2.04906	0.0740186	0.107727	-5.86165
A8MTT3	CEBPZOS	0.540482	0.540482	1.59839	0.169279	0.220365	-6.24519
Q06210	GFPT1	0.540399	0.540399	6.96726	0.00010413	0.000447979	1.08532
Q9Y3Q8	TSC22D4	0.540242	0.540242	10.4733	5.04614e-06	5.17924e-05	4.38457
Q2V2M9	FHOD3	0.539989	0.539989	0.607827	0.569163	0.62565	-7.26674
Q9Y6D9	MAD1L1	0.539334	0.539334	6.99722	0.000100996	0.000436688	1.11866
Q8N4C8	MINK1	0.539154	0.539154	4.39275	0.00218755	0.00530981	-2.21594
Q9BPW8	NIPSNAP1	0.539095	0.539095	5.45327	0.000871933	0.00246506	-1.0169
Q9H0J9	PARP12	0.538711	0.538711	2.15702	0.073356	0.106869	-5.58356
P51553	IDH3G	0.537771	0.537771	9.1882	3.16231e-05	0.000178944	2.63889
Q9H9D4	ZNF408	0.537119	0.537119	7.96055	0.000179021	0.000690007	1.01412
Q13454	TUSC3	0.536475	0.536475	1.26927	0.290291	0.351197	-6.28344
Q9BWT3	PAPOLG	0.535348	0.535348	7.29273	0.000294019	0.00101643	0.459536
Q5FWF5	ESCO1	0.534926	0.534926	1.80992	0.142158	0.189396	-5.84621
Q9H6K5	PRR36	0.534898	0.534898	3.49442	0.00971685	0.0189012	-3.63554
Q8TDJ6	DMXL2	0.534101	0.534101	3.98395	0.00386539	0.00859934	-2.82444
Q10471	GALNT2	0.533802	0.533802	7.45034	6.4355e-05	0.000307089	1.61036
Q9NQT8	KIF13B	0.533489	0.533489	9.32289	2.86892e-05	0.000166352	2.74592
P99999	CYCS	0.533278	0.533278	9.61061	9.7239e-06	8.0002e-05	3.67127
Q9NV66	TYW1	0.533247	0.533247	5.84568	0.00183147	0.00456113	-1.27282
Q9HCD6	TANC2	0.532521	0.532521	2.44157	0.0689694	0.101741	-5.05895
Q9H9H4	VPS37B	0.532466	0.532466	5.05191	0.000919747	0.00258417	-1.28295
Q8TD26	CHD6	0.532456	0.532456	5.02359	0.0021909	0.00531262	-1.78695
Q9Y3I0	RTCB	0.532412	0.532412	9.76208	8.63505e-06	7.39262e-05	3.80053
Q13129	RLF	0.532002	0.532002	7.2276	8.00995e-05	0.000364303	1.37155
O15297	PPM1D	0.531718	0.531718	8.7437	1.9815e-05	0.000129904	2.89562
Q08378	GOLGA3	0.531313	0.531313	8.10476	3.47973e-05	0.000191543	2.28136
O95721	SNAP29	0.53075	0.53075	9.685	9.17119e-06	7.70655e-05	3.73497
Q9Y6M9	NDUFB9	0.528035	0.528035	7.30321	7.43222e-05	0.000343134	1.45324
Q9H1B5	XYLT2	0.527738	0.527738	3.97655	0.00390623	0.00867429	-2.83564
Q5T3J3	LRIF1	0.527393	0.527393	3.68193	0.00599121	0.0124637	-3.28875
P14384	CPM	0.527381	0.527381	4.74521	0.00136448	0.00355761	-1.70882
P21333	FLNA	0.527366	0.527366	11.4284	2.57389e-06	3.22934e-05	5.11455
Q9P2N5	RBM27	0.527365	0.527365	8.50517	2.43518e-05	0.000149165	2.67077
A5PLL7	TMEM189	0.527202	0.527202	2.31277	0.0672653	0.0994494	-5.29947
Q9NVJ2	ARL8B	0.52706	0.52706	5.38407	0.000940429	0.00263516	-1.10001
Q567V2	MPV17L2	0.526763	0.526763	4.99099	0.00226496	0.00546852	-1.82401
Q8N9Z2	CCDC71L	0.526727	0.526727	7.63101	5.40853e-05	0.000268406	1.80008
Q9Y2L1	DIS3	0.526466	0.526466	8.57736	4.99702e-05	0.000252348	2.13535
O43318	MAP3K7	0.526218	0.526218	4.56206	0.00242876	0.00579859	-2.13912
P51153	RAB13	0.525873	0.525873	3.77265	0.012132	0.022937	-3.42162
P33240	CSTF2	0.525692	0.525692	8.23103	3.1046e-05	0.000176363	2.40582
Q96GQ7	DDX27	0.52464	0.52464	8.67642	2.09914e-05	0.000135181	2.83273
Q12766	HMGXB3	0.524611	0.524611	3.49487	0.00792359	0.0158668	-3.58233
Q9UHF7	TRPS1	0.524266	0.524266	4.57119	0.00240204	0.00574611	-2.12705
Q8ND82	ZNF280C	0.523598	0.523598	5.71832	0.000408591	0.00132442	-0.403367
P35221	CTNNA1	0.523233	0.523233	10.3513	5.52044e-06	5.55633e-05	4.28699
Q96HW7	INTS4	0.522698	0.522698	5.62078	0.000727938	0.00211634	-0.818424
Q9Y6Y8	SEC23IP	0.522529	0.522529	9.72988	8.85467e-06	7.53224e-05	3.7732
Q9BTD8	RBM42	0.522387	0.522387	8.96378	1.64496e-05	0.00011521	3.09856
P52943	CRIP2	0.522119	0.522119	2.98013	0.0172606	0.0309296	-4.39617
Q6DKK2	TTC19	0.521103	0.521103	3.92197	0.00545937	0.011522	-3.01743
O15258	RER1	0.520697	0.520697	5.71537	0.000410009	0.00132842	-0.40713
Q9Y2Q5	LAMTOR2	0.519645	0.519645	4.76843	0.00189684	0.00468703	-1.86914
Q06136	KDSR	0.51917	0.51917	8.14123	7.04735e-05	0.000329492	1.75647
Q9Y496	KIF3A	0.518897	0.518897	7.26122	7.74717e-05	0.000354344	1.40795
Q969T9	WBP2	0.518862	0.518862	3.9183	0.00424398	0.00930504	-2.92398
Q9UK76	HN1	0.518781	0.518781	8.46664	2.51876e-05	0.000152869	2.63396
Q05048	CSTF1	0.518736	0.518736	5.66627	0.000434378	0.00138883	-0.469846
Q92997	DVL3	0.518693	0.518693	2.54985	0.0500009	0.0770719	-4.98151
O95674	CDS2	0.518234	0.518234	7.24496	7.8731e-05	0.000359426	1.39036
Q14202	ZMYM3	0.51806	0.51806	3.70415	0.00951512	0.0185485	-3.41176
Q9UM47	NOTCH3	0.517875	0.517875	3.95143	0.00404822	0.00893777	-2.87369
Q16822	PCK2	0.516838	0.516838	2.36192	0.0495148	0.076436	-5.3382
Q16531	DDB1	0.516806	0.516806	5.82936	0.000359014	0.0011886	-0.262796
Q7L3B6	CDC37L1	0.516644	0.516644	5.18682	0.0011708	0.00314387	-1.34059
Q8IX18	DHX40	0.51568	0.51568	9.49307	1.06743e-05	8.53592e-05	3.56974
O15118	NPC1	0.515591	0.515591	7.52057	6.01265e-05	0.000292083	1.68453
Q16533	SNAPC1	0.514603	0.514603	1.49949	0.183312	0.236057	-6.47972
Q6PK04	CCDC137	0.514497	0.514497	6.33747	0.000202656	0.000759778	0.359484
Q5T124	UBXN11	0.514252	0.514252	4.12893	0.00417221	0.00917257	-2.72697
O00764	PDXK	0.514166	0.514166	8.5596	2.32231e-05	0.000144811	2.72254
Q9NYA1	SPHK1	0.514048	0.514048	4.1308	0.00313905	0.0072219	-2.60276
Q86UT8	CCDC84	0.513664	0.513664	8.60318	4.89862e-05	0.000248413	2.15726
Q9UMZ2	SYNRG	0.5136	0.5136	8.4463	2.56416e-05	0.00015485	2.61448
Q14161	GIT2	0.512765	0.512765	5.25126	0.000716902	0.00209262	-1.01329
Q8NB25	FAM184A	0.512542	0.512542	5.37784	0.00061377	0.00184486	-0.844984
Q99797	MIPEP	0.512392	0.512392	4.75525	0.00289292	0.0067215	-2.09654
O43353	RIPK2	0.51167	0.51167	4.76476	0.00133007	0.00348413	-1.68129
Q8WUQ7	CACTIN	0.511045	0.511045	9.21473	3.10196e-05	0.000176351	2.66008
P18085	ARF4	0.51095	0.51095	6.74761	0.000130678	0.000535443	0.837663
Q86SZ2	TRAPPC6B	0.510883	0.510883	6.33423	0.000350917	0.00116871	-0.014637
Q5JV73	FRMPD3	0.51072	0.51072	4.22783	0.0121481	0.0229492	-3.07138
Q9P0V3	SH3BP4	0.510719	0.510719	3.53208	0.0117599	0.0223264	-3.64281
Q9UBC1	NFKBIL1	0.510104	0.510104	3.85679	0.00593828	0.0123677	-3.10882
P80303	NUCB2	0.509985	0.509985	6.68119	0.000140116	0.000566144	0.761636
Q8NDF8	PAPD5	0.50994	0.50994	5.12491	0.0012555	0.00332956	-1.41722
Q96NT1	NAP1L5	0.509641	0.509641	5.81582	0.00036469	0.00120575	-0.279848
P26022	PTX3	0.509075	0.509075	3.63628	0.00639343	0.0132023	-3.35826
P11473	VDR	0.508771	0.508771	4.86075	0.0011742	0.00315185	-1.54682
Q9P0I2	EMC3	0.508714	0.508714	7.06497	9.42853e-05	0.000414821	1.19366
Q96A54	ADIPOR1	0.508707	0.508707	2.60673	0.046617	0.0725009	-4.90568
Q9P016	THYN1	0.507403	0.507403	3.9857	0.00385582	0.00859117	-2.82179
Q9UMX0	UBQLN1	0.506036	0.506036	3.74433	0.00545249	0.0115162	-3.19024
P11940	PABPC1	0.505572	0.505572	8.29826	2.92332e-05	0.000168967	2.47146
Q9Y4P1	ATG4B	0.504127	0.504127	4.30492	0.00333395	0.00761016	-2.48415
P98172	EFNB1	0.504113	0.504113	4.00764	0.00662504	0.0136072	-3.01459
O60315	ZEB2	0.503643	0.503643	4.89529	0.00112308	0.00303476	-1.49876
O60231	DHX16	0.503446	0.503446	6.4804	0.000173533	0.000674211	0.528503
Q9HA38	ZMAT3	0.503017	0.503017	2.66953	0.0431684	0.0678628	-4.82223
Q5T4B2	CERCAM	0.50292	0.50292	3.0829	0.0147413	0.0270004	-4.2325
Q13546	RIPK1	0.50284	0.50284	5.95105	0.000312138	0.0010659	-0.11066
P29966	MARCKS	0.502718	0.502718	5.85807	0.000347298	0.00115847	-0.226728
O00754	MAN2B1	0.502616	0.502616	7.48559	6.21927e-05	0.000298797	1.64766
O95544	NADK	0.502551	0.502551	1.4112	0.206804	0.261632	-6.59042
P07237	P4HB	0.502159	0.502159	10.5947	4.61876e-06	4.83607e-05	4.48066
Q96EY7	PTCD3	0.501795	0.501795	7.65013	5.3109e-05	0.000265436	1.81996
Q9Y4X5	ARIH1	0.501374	0.501374	5.33179	0.000996151	0.00275208	-1.16324
Q9Y6W3	CAPN7	0.500889	0.500889	1.42505	0.211944	0.267299	-6.46075
Q53GQ0	HSD17B12	0.500809	0.500809	3.38116	0.00938552	0.0183466	-3.76055
P17844	DDX5	0.500783	0.500783	6.50886	0.000168302	0.000658806	0.561857
O94776	MTA2	0.499637	0.499637	6.65661	0.000143798	0.000577811	0.733362
P04181	OAT	0.499597	0.499597	8.69433	2.06709e-05	0.000133589	2.8495
Q96KF7	SMIM8	0.499466	0.499466	3.4363	0.0174897	0.0312633	-3.83081
P02786	TFRC	0.499283	0.499283	5.26735	0.0007028	0.00205807	-0.991774
Q8N612	FAM160A2	0.499001	0.499001	3.24829	0.0294063	0.0485677	-4.09898
Q8IZ21	PHACTR4	0.498988	0.498988	7.11397	8.97387e-05	0.00039853	1.24758
Q6ZXV5	TMTC3	0.497911	0.497911	2.11846	0.0664035	0.0983551	-5.75606
Q15155	NOMO1	0.497576	0.497576	2.62984	0.0560333	0.0850552	-4.82795
Q8NDV7	TNRC6A	0.497566	0.497566	3.19942	0.0146807	0.0269086	-4.07366
Q9UKS6	PACSIN3	0.497401	0.497401	3.83718	0.00476743	0.0102854	-3.04769
Q8IWT6	LRRC8A	0.496365	0.496365	3.86609	0.00457336	0.00992933	-3.00351
P00568	AK1	0.49569	0.49569	10.561	4.73328e-06	4.92762e-05	4.45407
P0DI82	TRAPPC2B	0.495353	0.495353	9.05596	1.52331e-05	0.000109862	3.18231
P42858	HTT	0.495063	0.495063	6.94119	0.000106945	0.000456982	1.05623
P49590	HARS2	0.494946	0.494946	2.85953	0.0238495	0.0406066	-4.58478
P55196	MLLT4	0.494179	0.494179	10.286	5.79497e-06	5.72185e-05	4.23425
Q9BTL3	FAM103A1	0.494028	0.494028	2.45328	0.0392429	0.0625702	-5.23475
Q8NBZ7	UXS1	0.493951	0.493951	2.08037	0.0752706	0.109287	-5.758
Q53T59	HS1BP3	0.493833	0.493833	10.1215	6.55547e-06	6.18899e-05	4.10023
P60903	S100A10	0.493125	0.493125	4.46113	0.00199043	0.00488675	-2.11517
Q9Y6H1	CHCHD2	0.492142	0.492142	9.66542	9.31318e-06	7.78988e-05	3.71825
P21912	SDHB	0.492042	0.492042	6.87697	0.000114246	0.00048251	0.98421
P53611	RABGGTB	0.491993	0.491993	3.86347	0.00588627	0.0122789	-3.09932
Q9NR45	NANS	0.491978	0.491978	7.55011	5.84405e-05	0.000285417	1.71557
Q9BW92	TARS2	0.491714	0.491714	0.803361	0.451744	0.512605	-7.23453
Q9P0T7	TMEM9	0.491363	0.491363	5.80913	0.00102463	0.00282007	-0.937957
Q52LW3	ARHGAP29	0.490733	0.490733	2.68847	0.0271421	0.0451872	-4.86143
P35580	MYH10	0.490684	0.490684	8.18468	3.23681e-05	0.00018245	2.36032
Q8TF42	UBASH3B	0.490436	0.490436	5.45022	0.000874828	0.0024694	-1.02055
O60870	KIN	0.490372	0.490372	6.38185	0.000193075	0.000731014	0.41224
Q7Z2K8	GPRIN1	0.489479	0.489479	6.49868	0.000170153	0.000664627	0.54994
P53396	ACLY	0.489075	0.489075	8.16697	3.28898e-05	0.000184107	2.34287
Q16740	CLPP	0.489069	0.489069	5.33073	0.000650128	0.00193022	-0.907365
P49069	CAMLG	0.489036	0.489036	3.99005	0.00382707	0.00855332	-2.81431
Q6P1A2	LPCAT3	0.488538	0.488538	3.13802	0.016012	0.0289778	-4.16551
Q9BTT6	LRRC1	0.488321	0.488321	6.91123	0.000202959	0.000760523	0.589431
P42224	STAT1	0.487256	0.487256	5.56758	0.000488305	0.00153032	-0.59691
Q15040	JOSD1	0.486288	0.486288	1.989	0.101842	0.142083	-5.73423
Q7L0Y3	TRMT10C	0.486143	0.486143	5.71292	0.00041119	0.00133106	-0.410255
Q99504	EYA3	0.485837	0.485837	1.84386	0.136574	0.183063	-5.8039
Q8IZ69	TRMT2A	0.485737	0.485737	6.07219	0.000807634	0.00231111	-0.67163
P83876	TXNL4A	0.485562	0.485562	6.3691	0.000339143	0.00114045	0.0230006
P61964	WDR5	0.485433	0.485433	2.31365	0.0531948	0.0813574	-5.41079
Q96M27	PRRC1	0.485429	0.485429	4.81264	0.00124969	0.0033214	-1.61406
Q9Y483	MTF2	0.485393	0.485393	3.57843	0.0149368	0.0272797	-3.65521
P11310	ACADM	0.485308	0.485308	8.12612	3.41289e-05	0.000189008	2.30252
Q68CZ2	TNS3	0.485221	0.485221	2.2531	0.142086	0.189369	-4.92308
O15534	PER1	0.484997	0.484997	3.9659	0.00396064	0.00877369	-2.85088
Q9UK41	VPS28	0.484789	0.484789	5.55648	0.000494815	0.00154539	-0.611284
Q96KR1	ZFR	0.484292	0.484292	8.65079	2.14599e-05	0.000137227	2.80865
Q8TF68	ZNF384	0.483807	0.483807	4.90023	0.00111596	0.00302225	-1.4919
Q86W56	PARG	0.48378	0.48378	2.65829	0.0367978	0.0591971	-4.86657
Q9Y6X8	ZHX2	0.483655	0.483655	1.03702	0.346042	0.408392	-6.89791
Q9NYU2	UGGT1	0.483513	0.483513	5.62499	0.000456094	0.00144493	-0.522823
Q96PV6	LENG8	0.483022	0.483022	5.59711	0.000471439	0.00148385	-0.55875
Q9HCE0	EPG5	0.482006	0.482006	2.39201	0.0432098	0.0679054	-5.33127
Q9H900	ZWILCH	0.481649	0.481649	1.42998	0.223661	0.279941	-6.30949
P05165	PCCA	0.480621	0.480621	3.39154	0.0389803	0.0622334	-3.98162
Q5VSG8	MANEAL	0.480599	0.480599	3.6937	0.0193244	0.0340245	-3.6129
Q5BKU9	OXLD1	0.480452	0.480452	2.61291	0.0305476	0.0503043	-4.98172
P10301	RRAS	0.480442	0.480442	6.50837	0.000168391	0.000658806	0.561283
Q8N1G0	ZNF687	0.480083	0.480083	8.77947	1.92194e-05	0.000128077	2.9289
Q14141	2006-09-01	0.478926	0.478926	5.51331	0.000521046	0.00161141	-0.667342
Q9NZQ3	NCKIPSD	0.47847	0.47847	3.84814	0.00600641	0.0124917	-3.12112
Q69YU5	C12orf73	0.477878	0.477878	3.80774	0.0116919	0.0222203	-3.38002
Q15717	ELAVL1	0.476913	0.476913	9.99418	7.22032e-06	6.59251e-05	3.99519
P15336	ATF2	0.476515	0.476515	5.54196	0.000503472	0.00156772	-0.630109
P14314	PRKCSH	0.476508	0.476508	5.555	0.000495687	0.00154679	-0.613196
Q15287	RNPS1	0.476495	0.476495	7.02181	9.85011e-05	0.000428447	1.14594
O43149	ZZEF1	0.476247	0.476247	3.37587	0.0142707	0.0262375	-3.8543
Q96BX8	MOB3A	0.475957	0.475957	4.02064	0.00938143	0.0183466	-3.13169
O00258	WRB	0.474635	0.474635	6.03553	0.000472763	0.001487	-0.343185
Q86XZ4	SPATS2	0.474436	0.474436	6.43055	0.00018313	0.000702127	0.469853
Q13523	PRPF4B	0.47417	0.47417	6.4708	0.000175337	0.000678551	0.517237
P55265	ADAR	0.473949	0.473949	7.88878	4.2436e-05	0.000222643	2.06479
P82094	TMF1	0.473808	0.473808	7.16384	8.53593e-05	0.000384857	1.30216
Q6NW29	RWDD4	0.473604	0.473604	0.930619	0.378828	0.440865	-7.29709
O15318	POLR3G	0.473388	0.473388	5.36133	0.00156534	0.00398008	-1.41173
Q92794	KAT6A	0.473276	0.473276	2.69641	0.0302355	0.0498356	-4.83192
Q6ZNB6	NFXL1	0.473091	0.473091	6.90433	0.00020425	0.000764571	0.582436
P42345	MTOR	0.472887	0.472887	6.08803	0.000448296	0.00142518	-0.284623
P04899	GNAI2	0.472595	0.472595	8.31213	2.88741e-05	0.000167158	2.48495
Q96KA5	CLPTM1L	0.471925	0.471925	4.80519	0.00126184	0.00334269	-1.62449
Q13418	ILK	0.471609	0.471609	4.0487	0.00352249	0.00797546	-2.72585
Q92538	GBF1	0.471478	0.471478	8.17624	3.26156e-05	0.000183494	2.35201
Q9BU23	LMF2	0.471328	0.471328	3.88205	0.0163296	0.0294645	-3.41685
Q8N0Y2	ZNF444	0.471122	0.471122	5.41202	0.000588781	0.00177856	-0.799917
Q86SQ9	DHDDS	0.470763	0.470763	4.79804	0.00276567	0.00647131	-2.04648
P16278	GLB1	0.470327	0.470327	6.10261	0.00026291	0.000926935	0.0760755
Q96AJ9	VTI1A	0.4698	0.4698	2.27879	0.0560245	0.0850552	-5.4631
O14579	COPE	0.469613	0.469613	7.96794	3.94392e-05	0.000210102	2.14471
O60884	DNAJA2	0.469527	0.469527	7.85829	4.36569e-05	0.000227247	2.03384
P55210	CASP7	0.469446	0.469446	5.39124	0.00264739	0.00625084	-1.69339
Q9Y6J0	CABIN1	0.468755	0.468755	6.81964	0.000427605	0.00137139	0.040342
Q9Y6I3	EPN1	0.46862	0.46862	4.66874	0.0015087	0.00386443	-1.8171
P51116	FXR2	0.46835	0.46835	7.91709	4.13361e-05	0.000217815	2.09345
Q8ND90	PNMA1	0.468151	0.468151	7.63055	5.4109e-05	0.000268406	1.7996
O15382	BCAT2	0.467819	0.467819	1.6462	0.172678	0.224028	-6.04871
P13798	APEH	0.467817	0.467817	3.93225	0.00415505	0.00914588	-2.90192
P26572	MGAT1	0.467806	0.467806	3.86627	0.0165584	0.0298182	-3.43307
Q9Y324	FCF1	0.467732	0.467732	4.57531	0.00170775	0.00429415	-1.9505
Q99805	TM9SF2	0.467635	0.467635	7.00112	0.000100595	0.000435216	1.123
Q15291	RBBP5	0.467366	0.467366	3.35797	0.0145965	0.0267688	-3.87883
Q14847	LASP1	0.467304	0.467304	5.99258	0.00029771	0.00102577	-0.0591832
P06280	GLA	0.467211	0.467211	6.24538	0.000693401	0.00203627	-0.500907
Q7Z6Z7	HUWE1	0.466856	0.466856	7.49557	6.15953e-05	0.000297037	1.65819
Q9H173	SIL1	0.46663	0.46663	7.08307	9.25766e-05	0.000408786	1.21361
Q8NF64	ZMIZ2	0.466314	0.466314	2.01912	0.0775609	0.112164	-5.90686
P54709	ATP1B3	0.466287	0.466287	6.80807	0.000122695	0.000510491	0.906404
Q13464	ROCK1	0.465574	0.465574	6.24755	0.000223716	0.000816657	0.251813
P04080	CSTB	0.465018	0.465018	6.47	0.000175489	0.000678551	0.516292
Q4VCS5	AMOT	0.464763	0.464763	2.74817	0.0247278	0.041828	-4.76625
Q9H3P7	ACBD3	0.464676	0.464676	5.5474	0.000500206	0.00155964	-0.623045
Q8NCC3	PLA2G15	0.464597	0.464597	7.44205	6.48754e-05	0.00030937	1.60157
O60333	KIF1B	0.464527	0.464527	3.18244	0.0126416	0.0236789	-4.07329
Q9NS00	C1GALT1	0.464375	0.464375	4.36199	0.0108789	0.0208825	-2.94223
P0C024	NUDT7	0.463902	0.463902	8.13806	7.06538e-05	0.000329872	1.75366
Q92930	RAB8B	0.463875	0.463875	7.0818	0.000173786	0.000674211	0.760684
Q8TCT9	HM13	0.463733	0.463733	4.93917	0.00106158	0.0029009	-1.43794
P41162	ETV3	0.463539	0.463539	4.72618	0.00139891	0.00363437	-1.73569
A2A3N6	PIPSL	0.463483	0.463483	5.35896	0.000628062	0.00187928	-0.869938
Q9NRD5	PICK1	0.462838	0.462838	1.18333	0.300162	0.361413	-6.59066
Q9H5V9	CXorf56	0.462378	0.462378	5.91013	0.000327104	0.00110765	-0.161593
Q9P2E5	CHPF2	0.462335	0.462335	4.7081	0.0014325	0.00370314	-1.76126
Q86TN4	TRPT1	0.462228	0.462228	4.47292	0.00195902	0.00482232	-2.09808
Q9BST9	RTKN	0.462215	0.462215	1.32353	0.241484	0.298908	-6.58207
Q8WXI9	GATAD2B	0.462183	0.462183	8.14667	3.34993e-05	0.000186533	2.32284
Q9HC98	NEK6	0.462022	0.462022	3.04357	0.02189	0.0377831	-4.31635
Q9UNN8	PROCR	0.461419	0.461419	3.63941	0.00793512	0.0158855	-3.42086
O43439	CBFA2T2	0.461052	0.461052	1.68313	0.135393	0.181714	-6.32469
Q9HDC5	JPH1	0.46089	0.46089	2.96102	0.0206039	0.0359469	-4.43144
Q13492	PICALM	0.460881	0.460881	5.67416	0.000430356	0.00137778	-0.459742
P43251	BTD	0.460636	0.460636	4.57475	0.00350734	0.00794859	-2.31064
O95391	SLU7	0.460527	0.460527	8.02106	3.75601e-05	0.000203822	2.19799
Q8WXE1	ATRIP	0.460017	0.460017	3.3835	0.0185139	0.0328359	-3.89532
Q96HA1	POM121	0.459817	0.459817	1.9395	0.0994204	0.139292	-5.88987
P62324	BTG1	0.459575	0.459575	6.06189	0.00027524	0.000962943	0.0261982
Q9NRZ5	AGPAT4	0.459204	0.459204	1.65565	0.147755	0.1961	-6.27669
Q86UU0	BCL9L	0.459163	0.459163	4.71618	0.00141739	0.00367328	-1.74983
P49821	NDUFV1	0.458917	0.458917	9.61704	9.67466e-06	7.97311e-05	3.67679
Q96K37	SLC35E1	0.458878	0.458878	5.07346	0.00133108	0.00348553	-1.48132
P24468	NR2F2	0.458803	0.458803	9.08286	1.48971e-05	0.000108498	3.20661
O43765	SGTA	0.458708	0.458708	7.55461	5.81883e-05	0.000284538	1.72028
P49327	FASN	0.45863	0.45863	2.98024	0.0172575	0.0309296	-4.39598
P22314	UBA1	0.458555	0.458555	7.84439	4.42264e-05	0.000229391	2.0197
O14964	HGS	0.458238	0.458238	8.57843	2.28461e-05	0.000142828	2.74039
Q15572	TAF1C	0.458223	0.458223	1.70933	0.146503	0.19465	-6.10285
Q9NXK8	FBXL12	0.458115	0.458115	2.87802	0.0273084	0.0454432	-4.55174
Q9Y2K2	SIK3	0.457934	0.457934	6.2261	0.000705164	0.00206332	-0.51974
P28331	NDUFS1	0.457795	0.457795	6.90731	0.00011073	0.000470118	1.0183
Q8NC44	FAM134A	0.457405	0.457405	0.769552	0.466262	0.526126	-7.35775
P28715	ERCC5	0.457229	0.457229	2.06857	0.0766035	0.110978	-5.77535
P30043	BLVRB	0.457148	0.457148	6.20087	0.000235589	0.000849124	0.19551
O60831	PRAF2	0.457101	0.457101	3.76248	0.00671805	0.0137711	-3.24246
Q96RU3	FNBP1	0.456933	0.456933	5.98677	0.000299683	0.00103111	-0.0663702
O43156	TTI1	0.456856	0.456856	2.7632	0.0241553	0.0410697	-4.74227
Q8NAV1	PRPF38A	0.456355	0.456355	1.0621	0.335537	0.397736	-6.87212
Q9UPQ9	TNRC6B	0.455548	0.455548	5.0395	0.000934291	0.002622	-1.29991
Q9Y4B5	MTCL1	0.455349	0.455349	2.88237	0.0230748	0.0394539	-4.55023
P12268	IMPDH2	0.454313	0.454313	6.6558	0.000143921	0.000577987	0.732429
P13073	COX4I1	0.454203	0.454203	8.74959	1.97155e-05	0.000129602	2.90111
Q14119	VEZF1	0.453931	0.453931	5.31188	0.000665324	0.00196333	-0.932404
O15294	OGT	0.453719	0.453719	8.1947	3.20773e-05	0.000181091	2.37017
Q6KCM7	SLC25A25	0.45351	0.45351	1.12074	0.29868	0.360028	-7.0233
Q9NQZ6	ZC4H2	0.453466	0.453466	6.21831	0.000231074	0.000836164	0.216578
O94762	RECQL5	0.453118	0.453118	5.17146	0.00188757	0.00467523	-1.62072
Q16880	UGT8	0.453059	0.453059	5.62779	0.000454583	0.00144202	-0.51922
P09960	LTA4H	0.452625	0.452625	8.00329	3.81776e-05	0.000206097	2.18019
Q8NHQ9	DDX55	0.451851	0.451851	1.78333	0.111739	0.153652	-6.25428
Q8TAV0	FAM76A	0.451008	0.451008	3.24263	0.016901	0.0303675	-4.03784
P13056	NR2C1	0.449571	0.449571	3.78354	0.0119935	0.0227164	-3.40869
Q9BXS4	TMEM59	0.448843	0.448843	4.26611	0.00350019	0.00793801	-2.53704
Q9P0L0	VAPA	0.448837	0.448837	8.86445	1.78828e-05	0.000121725	3.00749
Q96I27	ZNF625	0.448453	0.448453	3.00465	0.0286278	0.0474543	-4.37796
O60675	MAFK	0.448055	0.448055	5.38017	0.000612027	0.00184114	-0.841901
P28288	ABCD3	0.447728	0.447728	4.25811	0.00497326	0.0106778	-2.69783
Q6NXT4	SLC30A6	0.44749	0.44749	2.79898	0.0633498	0.0944859	-4.56839
P04179	SOD2	0.447295	0.447295	6.71849	0.000134726	0.000548018	0.804402
C9J7I0	UMAD1	0.447113	0.447113	3.35549	0.0265041	0.0443278	-3.97911
Q9UKE5	TNIK	0.446935	0.446935	6.4799	0.000173626	0.000674211	0.52792
P67870	CSNK2B	0.446412	0.446412	9.17363	1.3823e-05	0.000102853	3.28816
Q14692	BMS1	0.446306	0.446306	7.12431	8.8811e-05	0.000395761	1.25892
O43286	B4GALT5	0.445956	0.445956	6.52537	0.000165348	0.0006476	0.581152
P50613	CDK7	0.445297	0.445297	4.86736	0.00116423	0.00313201	-1.53761
Q01844	EWSR1	0.445055	0.445055	5.59459	0.000472848	0.001487	-0.561992
Q9NR46	SH3GLB2	0.444799	0.444799	6.82573	0.000120465	0.000503471	0.926405
Q15365	PCBP1	0.444172	0.444172	8.06807	3.59798e-05	0.00019668	2.24489
Q9Y263	PLAA	0.443645	0.443645	5.26734	0.000702805	0.00205807	-0.991782
O96008	TOMM40	0.443342	0.443342	4.34717	0.00316274	0.00726806	-2.42681
P57076	C21orf59	0.442283	0.442283	8.36322	2.75929e-05	0.000162454	2.53446
Q9Y570	PPME1	0.442261	0.442261	4.30568	0.00245957	0.00586252	-2.34227
Q09472	EP300	0.441964	0.441964	7.75739	4.79828e-05	0.00024421	1.93073
P00167	CYB5A	0.441827	0.441827	8.42567	2.61114e-05	0.000156492	2.59467
Q9Y5K8	ATP6V1D	0.441235	0.441235	9.19247	1.3611e-05	0.000101691	3.305
Q9Y678	COPG1	0.441135	0.441135	7.30235	7.43852e-05	0.000343134	1.45231
Q9Y6M4	CSNK1G3	0.440611	0.440611	5.60054	0.000469518	0.00147908	-0.554318
O43426	SYNJ1	0.440325	0.440325	5.04661	0.00214024	0.00520714	-1.76087
P23258	TUBG1	0.439624	0.439624	5.19771	0.000766104	0.00220965	-1.08518
Q8ND24	RNF214	0.43948	0.43948	8.21567	3.14774e-05	0.000178535	2.39077
Q9H0X4	ITFG3	0.439451	0.439451	6.8834	0.00011349	0.000480155	0.991449
P51148	RAB5C	0.438656	0.438656	8.12685	3.41065e-05	0.000189008	2.30324
P22681	CBL	0.438334	0.438334	8.3238	2.85758e-05	0.000166091	2.49628
O14832	PHYH	0.438038	0.438038	4.35634	0.00229476	0.0055257	-2.2679
Q71F56	MED13L	0.437583	0.437583	2.39396	0.0722641	0.105596	-5.11545
P26232	CTNNA2	0.437431	0.437431	4.35851	0.00228797	0.00551309	-2.26472
P51693	APLP1	0.437363	0.437363	7.01807	9.88759e-05	0.000429616	1.1418
P43155	CRAT	0.437292	0.437292	4.11898	0.00318636	0.00730993	-2.61933
Q9Y5S2	CDC42BPB	0.437018	0.437018	3.67975	0.00598377	0.0124518	-3.28923
P15374	UCHL3	0.436822	0.436822	6.41272	0.000186704	0.000713948	0.448797
Q9NSK0	KLC4	0.436541	0.436541	7.54331	5.88239e-05	0.000286521	1.70843
O00391	QSOX1	0.436413	0.436413	4.60966	0.00163143	0.00412507	-1.90131
P49815	TSC2	0.436217	0.436217	6.36939	0.000195713	0.000739077	0.39746
O43464	HTRA2	0.4362	0.4362	5.47329	0.000546739	0.00168087	-0.719565
O75915	ARL6IP5	0.436131	0.436131	4.0118	0.00370538	0.00831967	-2.78043
Q9BR76	CORO1B	0.435908	0.435908	6.60345	0.00015213	0.000604285	0.671962
Q13907	IDI1	0.435895	0.435895	4.96325	0.00102939	0.00282964	-1.40468
Q16204	CCDC6	0.435643	0.435643	5.87645	0.000340015	0.0011418	-0.203685
Q49A88	CCDC14	0.435622	0.435622	0.686875	0.517256	0.576516	-7.3268
Q86Y82	STX12	0.435599	0.435599	8.93323	1.68763e-05	0.000117072	3.07064
P14550	AKR1A1	0.435555	0.435555	5.2012	0.000762783	0.00220356	-1.08047
Q8WWI5	SLC44A1	0.435172	0.435172	2.90808	0.0192906	0.0339895	-4.51107
O75390	CS	0.434935	0.434935	9.32706	1.21977e-05	9.47306e-05	3.42444
P27540	ARNT	0.434935	0.434935	7.54623	5.86589e-05	0.000286057	1.71149
Q15125	EBP	0.434294	0.434294	3.04469	0.0181653	0.0322963	-4.30198
P05060	CHGB	0.434101	0.434101	3.19249	0.0124009	0.0233605	-4.05503
Q6P158	DHX57	0.434053	0.434053	3.09468	0.0257299	0.0432217	-4.26097
O75976	CPD	0.43384	0.43384	8.13446	3.3872e-05	0.000188014	2.31077
Q9UH92	MLX	0.433618	0.433618	5.70932	0.00204075	0.0049985	-1.39633
O94822	LTN1	0.432396	0.432396	3.99189	0.0049684	0.0106747	-2.91684
Q53EP0	FNDC3B	0.432302	0.432302	4.44676	0.00202947	0.00497253	-2.13603
O14657	TOR1B	0.432207	0.432207	5.61221	0.000463058	0.00146253	-0.539277
Q9UNF0	PACSIN2	0.432196	0.432196	7.43325	6.54332e-05	0.000311011	1.59223
P52429	DGKE	0.43211	0.43211	3.88713	0.00763108	0.015404	-3.17028
P63272	SUPT4H1	0.432011	0.432011	5.62001	0.000458794	0.00145095	-0.529233
P06744	GPI	0.431915	0.431915	2.9937	0.0168523	0.030295	-4.37284
P68400	CSNK2A1	0.431723	0.431723	7.31394	7.35407e-05	0.000340678	1.46477
Q13200	PSMD2	0.431628	0.431628	5.57548	0.000483724	0.00151858	-0.586677
Q99767	APBA2	0.431411	0.431411	3.07254	0.0210547	0.036616	-4.27507
P08648	ITGA5	0.431278	0.431278	5.9194	0.000532355	0.0016422	-0.473972
Q96RS0	TGS1	0.43124	0.43124	1.62922	0.141272	0.188423	-6.47115
Q8WV44	TRIM41	0.431179	0.431179	5.49049	0.00053553	0.00165129	-0.697092
Q53F19	C17orf85	0.430137	0.430137	3.72577	0.00558794	0.0117321	-3.21724
Q8TDY2	RB1CC1	0.42961	0.42961	8.76728	1.94201e-05	0.000128955	2.91757
Q9UPP1	PHF8	0.428633	0.428633	9.01585	1.57497e-05	0.000112297	3.14596
Q9NPQ8	RIC8A	0.428358	0.428358	1.95497	0.106431	0.147243	-5.77961
Q9NPF4	OSGEP	0.428228	0.428228	3.49671	0.00783737	0.0157461	-3.57427
Q9NP64	ZCCHC17	0.428189	0.428189	1.83987	0.107543	0.148584	-6.10602
Q9UI95	MAD2L2	0.427698	0.427698	1.95498	0.0906914	0.128572	-5.94105
O60610	DIAPH1	0.427533	0.427533	5.77476	0.000382515	0.00125442	-0.33171
O43709	WBSCR22	0.427088	0.427088	3.4779	0.00805974	0.0160996	-3.60374
Q9NYU1	UGGT2	0.427039	0.427039	3.01071	0.0284248	0.0471501	-4.37012
O60568	PLOD3	0.427036	0.427036	6.04747	0.000279757	0.0009763	0.00848835
Q01813	PFKP	0.426584	0.426584	5.53462	0.000507913	0.00157885	-0.63964
O00418	EEF2K	0.426547	0.426547	1.32658	0.231864	0.288966	-6.69328
Q96DE0	NUDT16	0.425921	0.425921	2.91904	0.0189373	0.0334612	-4.49276
Q86U38	NOP9	0.425855	0.425855	5.56948	0.000487196	0.0015275	-0.594442
Q15911	ZFHX3	0.425776	0.425776	1.62264	0.164019	0.214477	-6.21433
Q9UN86	G3BP2	0.425659	0.425659	6.18902	0.00023871	0.000859098	0.18118
P50452	SERPINB8	0.425436	0.425436	2.63874	0.029337	0.0484643	-4.94063
Q96DM3	C18orf8	0.425199	0.425199	4.91497	0.00399605	0.0088333	-2.16289
Q5TZA2	CROCC	0.424975	0.424975	6.22651	0.000228982	0.000831257	0.226478
Q9BTC8	MTA3	0.424946	0.424946	1.76694	0.171338	0.222608	-5.71805
Q9Y6J9	TAF6L	0.424929	0.424929	0.879317	0.427326	0.488479	-6.89775
Q9Y561	LRP12	0.424855	0.424855	4.61714	0.00887646	0.0174626	-2.70391
Q9BW62	KATNAL1	0.424619	0.424619	6.25729	0.000221322	0.00081055	0.263527
Q7Z417	NUFIP2	0.424494	0.424494	4.18671	0.00289899	0.00673347	-2.51828
Q8NFA0	USP32	0.42376	0.42376	2.87077	0.0274953	0.0457333	-4.5606
Q9NV70	EXOC1	0.423445	0.423445	3.94012	0.00531484	0.0112791	-2.98972
Q86UP3	ZFHX4	0.423033	0.423033	6.14448	0.000250864	0.000896232	0.127123
Q01469	FABP5	0.422832	0.422832	6.30793	0.000209324	0.000777565	0.324227
P58004	SESN2	0.422777	0.422777	3.73734	0.00549462	0.0115728	-3.19939
Q9P2K3	RCOR3	0.422686	0.422686	4.3456	0.00450919	0.00981554	-2.58937
Q2YD98	UVSSA	0.422593	0.422593	6.05484	0.000277439	0.000969239	0.0175396
Q7Z569	BRAP	0.422268	0.422268	5.71462	0.00041037	0.001329	-0.408087
P49757	NUMB	0.421812	0.421812	5.60757	0.000465618	0.00146807	-0.545261
P41208	CETN2	0.421647	0.421647	6.98527	0.000102234	0.000441517	1.10537
Q9BT81	SOX7	0.421641	0.421641	3.93105	0.00537814	0.0113869	-3.00251
B2RBV5	LOC93622	0.421523	0.421523	1.91187	0.10334	0.143732	-5.9283
Q15758	SLC1A5	0.421237	0.421237	6.2501	0.000223087	0.000815371	0.25488
O75844	ZMPSTE24	0.420867	0.420867	3.4964	0.0078409	0.0157471	-3.57475
P11362	FGFR1	0.420303	0.420303	4.85735	0.00117936	0.00316229	-1.55156
P62256	UBE2H	0.420212	0.420212	6.21956	0.000230753	0.000835418	0.218091
Q9P2G1	ANKIB1	0.420022	0.420022	5.13459	0.000828878	0.00236354	-1.17042
P49748	ACADVL	0.419692	0.419692	5.36179	0.000625903	0.00187537	-0.866205
O75094	SLIT3	0.419635	0.419635	5.98131	0.000301552	0.00103656	-0.0731299
Q8NI60	ADCK3	0.419113	0.419113	3.04117	0.0156326	0.0283686	-4.29596
Q8N9N5	BANP	0.418837	0.418837	2.43587	0.0443724	0.069474	-5.22664
Q6P1M0	SLC27A4	0.418699	0.418699	3.76571	0.00527276	0.0112094	-3.15568
Q9NQZ5	STARD7	0.418436	0.418436	7.6323	5.40187e-05	0.000268324	1.80143
Q9HAH7	FBRS	0.418361	0.418361	2.84127	0.0213944	0.0371036	-4.6177
P05198	EIF2S1	0.418245	0.418245	8.06835	3.59705e-05	0.00019668	2.24517
O43759	SYNGR1	0.418135	0.418135	4.7975	0.00276722	0.00647285	-2.0471
P09543	CNP	0.41781	0.41781	4.24104	0.00268867	0.00632535	-2.43767
Q9GZN1	ACTR6	0.417772	0.417772	2.81742	0.0357713	0.0578333	-4.62264
O60281	ZNF292	0.417754	0.417754	5.42019	0.000582978	0.00176323	-0.789175
P49411	TUFM	0.417753	0.417753	8.65613	2.13613e-05	0.000136957	2.81368
Q12888	TP53BP1	0.417558	0.417558	6.05727	0.000276678	0.000967045	0.0205271
Q8NDZ4	C3orf58	0.416328	0.416328	5.42105	0.000582373	0.00176213	-0.788049
Q96BW5	PTER	0.415859	0.415859	8.64388	2.15882e-05	0.000137684	2.80215
Q8IXZ2	ZC3H3	0.415691	0.415691	0.983643	0.353626	0.415792	-7.24598
Q5VYS8	ZCCHC6	0.415579	0.415579	2.82311	0.0250088	0.0422542	-4.63719
O15084	ANKRD28	0.415574	0.415574	3.92527	0.0157223	0.0285172	-3.37266
P49716	CEBPD	0.415374	0.415374	2.64576	0.0290165	0.0480221	-4.92946
Q8N335	GPD1L	0.415316	0.415316	5.90704	0.000936919	0.00262734	-0.83782
Q8NEC7	GSTCD	0.414785	0.414785	1.92604	0.182936	0.23571	-5.24328
Q8TBE7	SLC35G2	0.414687	0.414687	1.61705	0.14907	0.197521	-6.41443
O43837	IDH3B	0.414132	0.414132	5.52336	0.000514808	0.00159687	-0.654274
Q02930	CREB5	0.413804	0.413804	1.517	0.172232	0.22349	-6.54703
Q15011	HERPUD1	0.413786	0.413786	4.79825	0.00183121	0.00456113	-1.83063
Q96RU2	USP28	0.413438	0.413438	5.36073	0.00156624	0.00398098	-1.41237
Q8TCC3	MRPL30	0.412727	0.412727	4.76623	0.00285966	0.00666124	-2.08367
Q9UBU9	NXF1	0.41248	0.41248	4.96851	0.0010225	0.00281554	-1.39743
Q14195	DPYSL3	0.412451	0.412451	6.96219	0.000104672	0.000449909	1.07967
Q86VR2	FAM134C	0.412176	0.412176	4.88462	0.0011386	0.00307101	-1.51358
Q14872	MTF1	0.412095	0.412095	3.05843	0.0268399	0.0447864	-4.30765
P61960	UFM1	0.411871	0.411871	5.5329	0.00050896	0.00158075	-0.641876
O95453	PARN	0.411718	0.411718	5.10644	0.000858662	0.00243132	-1.20862
P07942	LAMB1	0.41149	0.41149	5.98849	0.000299099	0.00102959	-0.0642482
Q9H6E5	TUT1	0.411382	0.411382	2.41136	0.0515529	0.079129	-5.22025
Q9NQB0	TCF7L2	0.411302	0.411302	7.68864	5.12018e-05	0.000257495	1.85987
P52746	ZNF142	0.410715	0.410715	2.7752	0.0376416	0.0603743	-4.67834
Q8N8J7	C4orf32	0.410395	0.410395	2.946	0.0209295	0.0364235	-4.45094
P49750	YLPM1	0.410309	0.410309	7.14678	8.68299e-05	0.000389557	1.28353
Q16555	DPYSL2	0.41024	0.41024	4.27477	0.00256638	0.00608523	-2.38782
Q9NS56	TOPORS	0.4099	0.4099	1.02927	0.34934	0.411617	-6.9058
P35226	BMI1	0.409817	0.409817	2.03277	0.0872575	0.124358	-5.75928
Q8N2N9	ANKRD36B	0.409275	0.409275	1.10527	0.318086	0.380147	-6.8268
Q53EU6	AGPAT9	0.409272	0.409272	6.63075	0.000147787	0.000589932	0.703534
P50402	EMD	0.409059	0.409059	7.43571	6.52764e-05	0.000310671	1.59485
Q9P0S9	TMEM14C	0.408866	0.408866	5.82103	0.000362495	0.00119958	-0.273286
Q9UJY4	GGA2	0.408818	0.408818	3.74319	0.00544805	0.0115115	-3.19036
P11926	ODC1	0.408096	0.408096	4.57447	0.00350843	0.00794859	-2.31099
Q96C36	PYCR2	0.406923	0.406923	7.9142	4.1447e-05	0.000218084	2.09053
Q13257	MAD2L1	0.406187	0.406187	0.560602	0.598632	0.653817	-7.29754
Q03164	KMT2A	0.40614	0.40614	5.84528	0.000352465	0.00117118	-0.242782
Q9Y305	ACOT9	0.406016	0.406016	7.87564	8.75453e-05	0.000391571	1.51726
P51149	RAB7A	0.405914	0.405914	7.7257	4.94379e-05	0.000249959	1.89813
Q8N0Z6	TTC5	0.40564	0.40564	2.25835	0.0637067	0.0949005	-5.43921
Q96S59	RANBP9	0.405353	0.405353	6.83161	0.000119732	0.000501319	0.933054
P11177	PDHB	0.404889	0.404889	6.34961	0.000199984	0.000752084	0.373944
Q01518	CAP1	0.404834	0.404834	6.28739	0.000214102	0.000790875	0.299645
Q99598	TSNAX	0.404771	0.404771	4.33326	0.00236834	0.00567107	-2.30175
P50616	TOB1	0.404294	0.404294	3.25705	0.0112312	0.0214721	-3.95199
Q9NSE4	IARS2	0.403836	0.403836	4.52949	0.00181559	0.00452543	-2.01636
P46063	RECQL	0.403827	0.403827	1.34074	0.216221	0.272033	-6.84822
Q6PIY7	PAPD4	0.403814	0.403814	3.80532	0.017478	0.0312499	-3.49604
Q9Y277	VDAC3	0.403643	0.403643	1.27153	0.238673	0.296093	-6.93195
Q9HCH5	SYTL2	0.403083	0.403083	0.913538	0.39077	0.451944	-7.23244
Q9UNS2	COPS3	0.40295	0.40295	6.75195	0.000130087	0.000533318	0.842613
P08559	PDHA1	0.402633	0.402633	5.72322	0.000406252	0.00132036	-0.397129
Q13137	CALCOCO2	0.402437	0.402437	5.61941	0.000459122	0.00145136	-0.530007
Q8N6T3	ARFGAP1	0.402411	0.402411	5.58521	0.000478155	0.00150239	-0.574107
Q96RY5	CRAMP1L	0.40171	0.40171	1.52998	0.198416	0.252734	-6.19012
Q9Y2R4	DDX52	0.400127	0.400127	3.41645	0.0135408	0.0250601	-3.79793
Q9H7D0	DOCK5	0.399547	0.399547	2.38154	0.0613299	0.091793	-5.20489
Q7Z3C6	ATG9A	0.399479	0.399479	7.18525	8.3552e-05	0.000378323	1.32551
Q8NDZ6	TMEM161B	0.3994	0.3994	4.90134	0.00404509	0.00893358	-2.17678
P78332	RBM6	0.399389	0.399389	4.78421	0.00129674	0.00341899	-1.65393
O95379	TNFAIP8	0.399324	0.399324	3.792	0.00854535	0.0169256	-3.29464
P35251	RFC1	0.399312	0.399312	8.32184	2.86256e-05	0.000166248	2.49438
Q8N442	GUF1	0.399126	0.399126	4.13895	0.00411174	0.009067	-2.71185
Q9BVN2	RUSC1	0.398153	0.398153	5.05039	0.00213205	0.00519341	-1.75659
O60238	BNIP3L	0.39813	0.39813	6.28918	0.000213679	0.000790114	0.301798
Q1KMD3	HNRNPUL2	0.397663	0.397663	5.42364	0.000580547	0.00175807	-0.784644
Q8N6M3	FITM2	0.397562	0.397562	3.6947	0.00735532	0.0149135	-3.33997
O95071	UBR5	0.397467	0.397467	6.63756	0.000146725	0.00058698	0.711396
P49336	CDK8	0.397367	0.397367	2.8757	0.0428156	0.0674245	-4.5294
Q9P2R6	RERE	0.397053	0.397053	4.87169	0.00115773	0.00311569	-1.53158
Q07666	KHDRBS1	0.396409	0.396409	6.95319	0.00010564	0.000452732	1.06963
Q8WWI1	LMO7	0.39637	0.39637	4.84835	0.00119317	0.00319164	-1.56412
O60476	MAN1A2	0.396154	0.396154	1.37449	0.239024	0.296417	-6.37458
Q8WUR7	C15orf40	0.39569	0.39569	0.723097	0.508379	0.567839	-7.0315
Q96BY7	ATG2B	0.395639	0.395639	4.78029	0.00130338	0.0034314	-1.65943
Q09161	NCBP1	0.395625	0.395625	5.93785	0.00031688	0.00107956	-0.127058
Q9NP80	PNPLA8	0.395257	0.395257	5.10562	0.00201634	0.00494203	-1.69436
Q8WUN7	UBTD2	0.395131	0.395131	1.88322	0.107567	0.148589	-5.96799
Q04721	NOTCH2	0.394808	0.394808	4.71722	0.00141545	0.00367078	-1.74835
Q8NEY8	PPHLN1	0.394677	0.394677	8.41636	2.63266e-05	0.000157161	2.58571
Q9P021	CRIPT	0.394517	0.394517	1.59738	0.16018	0.210062	-6.35342
Q8TF20	ZNF721	0.394254	0.394254	2.84213	0.034679	0.0563678	-4.58949
Q16643	DBN1	0.393949	0.393949	6.55609	0.000160002	0.000629371	0.616972
Q9NUL3	STAU2	0.393385	0.393385	5.46203	0.000554212	0.00169893	-0.734292
Q9Y222	DMTF1	0.393301	0.393301	4.02414	0.00476512	0.0102854	-2.87163
P50502	ST13	0.392242	0.392242	8.8815	1.76273e-05	0.000120739	3.02318
Q99816	TSG101	0.391896	0.391896	6.81826	0.000121402	0.000506272	0.91795
A7E2V4	ZSWIM8	0.391717	0.391717	6.15384	0.000419598	0.00134928	-0.211707
Q86XK3	SFR1	0.391553	0.391553	2.79219	0.046723	0.0726193	-4.62866
Q9UI14	RABAC1	0.39153	0.39153	3.05383	0.0269846	0.044951	-4.31359
O14763	TNFRSF10B	0.391338	0.391338	3.62901	0.00643763	0.013271	-3.36709
P03915	MT-ND5	0.391087	0.391087	1.63126	0.175785	0.227816	-6.06702
Q9BSL1	UBAC1	0.390977	0.390977	3.59652	0.00675296	0.0138309	-3.41764
Q6UWP7	LCLAT1	0.390552	0.390552	2.26172	0.0574648	0.0869199	-5.48866
Q9UM00	TMCO1	0.390196	0.390196	4.41192	0.00212754	0.0051849	-2.18671
Q5VIR6	VPS53	0.389542	0.389542	4.44143	0.00281445	0.00657066	-2.29979
Q75QN2	INTS8	0.389379	0.389379	1.63623	0.161142	0.211209	-6.19697
O94901	SUN1	0.389342	0.389342	5.29093	0.000682679	0.00200802	-0.960305
Q96RK1	CITED4	0.388999	0.388999	4.78048	0.00451176	0.00981821	-2.30112
Q9NRX2	MRPL17	0.388582	0.388582	8.34793	2.79694e-05	0.000163744	2.51968
P30044	PRDX5	0.388532	0.388532	8.16172	3.30463e-05	0.000184841	2.33769
Q9H981	ACTR8	0.388324	0.388324	4.26335	0.00494401	0.0106348	-2.6913
Q01826	SATB1	0.388285	0.388285	1.27858	0.268038	0.327872	-6.48473
Q9P2W9	STX18	0.388242	0.388242	3.75728	0.00533763	0.0113209	-3.16865
Q8N5K1	CISD2	0.387724	0.387724	3.52273	0.00753149	0.0152241	-3.5328
Q92504	SLC39A7	0.387715	0.387715	1.67148	0.132527	0.178254	-6.41262
Q9BRY0	SLC39A3	0.387698	0.387698	5.60659	0.00123739	0.00329111	-1.14898
Q9BT17	MTG1	0.387253	0.387253	5.3382	0.000989127	0.00273674	-1.15547
Q92614	MYO18A	0.387248	0.387248	3.46878	0.00816063	0.0162787	-3.61732
Q9Y276	BCS1L	0.386875	0.386875	1.59042	0.205981	0.260864	-5.92142
Q9BSF8	BTBD10	0.386032	0.386032	1.41541	0.194055	0.247787	-6.75475
Q14534	SQLE	0.386002	0.386002	3.9169	0.00424099	0.0093013	-2.92427
Q14571	ITPR2	0.38526	0.38526	1.38796	0.213429	0.268985	-6.619
Q96S90	LYSMD1	0.385072	0.385072	2.65064	0.0543197	0.0828514	-4.79904
O75521	ECI2	0.384794	0.384794	4.04706	0.00352526	0.00797677	-2.72727
Q8WWX9	SELM	0.384742	0.384742	3.6954	0.013169	0.0244717	-3.51385
O95273	CCNDBP1	0.384352	0.384352	4.94163	0.00105823	0.00289379	-1.43453
Q9HCP0	CSNK1G1	0.383663	0.383663	4.92451	0.0015798	0.00401264	-1.66902
P49189	ALDH9A1	0.383561	0.383561	4.42758	0.00208283	0.00508617	-2.16391
Q13439	GOLGA4	0.383237	0.383237	5.66488	0.000435089	0.00139049	-0.471621
Q13017	ARHGAP5	0.38314	0.38314	2.76044	0.0382731	0.0612791	-4.69726
O95396	MOCS3	0.382781	0.382781	1.17103	0.285029	0.345692	-6.87274
Q8N531	FBXL6	0.382459	0.382459	2.99999	0.0533881	0.0816043	-4.36261
Q6Y2X3	DNAJC14	0.381932	0.381932	3.70761	0.0129987	0.0242231	-3.49922
Q9NZM3	ITSN2	0.381704	0.381704	4.99068	0.000994015	0.00274723	-1.36689
Q92686	NRGN	0.381505	0.381505	2.91985	0.0257066	0.0431983	-4.48988
Q9BTU6	PI4K2A	0.381285	0.381285	3.40881	0.00892583	0.0175502	-3.71159
O94808	GFPT2	0.381155	0.381155	4.90713	0.00110611	0.00300117	-1.48232
P50750	CDK9	0.380904	0.380904	5.31393	0.000663653	0.00196014	-0.929679
O75882	ATRN	0.38062	0.38062	5.61589	0.000461041	0.00145679	-0.534537
P78357	CNTNAP1	0.380327	0.380327	2.25676	0.0638474	0.0950317	-5.44148
Q9H2M9	RAB3GAP2	0.380092	0.380092	5.44435	0.000566173	0.00172459	-0.757453
Q15031	LARS2	0.379526	0.379526	0.910429	0.40328	0.464494	-7.0217
P25054	APC	0.378663	0.378663	4.89783	0.0011194	0.00302692	-1.49522
Q9Y6X4	FAM169A	0.378632	0.378632	2.67834	0.0308952	0.0508073	-4.85699
Q8N2K0	ABHD12	0.378366	0.378366	6.03477	0.000283804	0.000987506	-0.0071403
Q32M78	ZNF699	0.378186	0.378186	1.65211	0.148482	0.19692	-6.28137
Q13794	PMAIP1	0.378072	0.378072	2.80039	0.0301776	0.0497513	-4.66031
O00507	USP9Y	0.377813	0.377813	1.32866	0.272304	0.332587	-6.21793
Q8IZ07	ANKRD13A	0.377699	0.377699	3.36836	0.0188299	0.0332989	-3.9142
Q6KC79	NIPBL	0.37724	0.37724	8.5901	2.26161e-05	0.000141633	2.75142
Q13488	TCIRG1	0.376338	0.376338	1.7578	0.12817	0.173138	-6.13971
Q6PGP7	TTC37	0.376324	0.376324	3.71317	0.00569147	0.0119185	-3.2367
Q86V48	LUZP1	0.375943	0.375943	6.77604	0.000126854	0.00052331	0.870047
Q96MH2	HEXIM2	0.375879	0.375879	0.901322	0.401395	0.462615	-7.14798
Q9BYJ9	YTHDF1	0.375174	0.375174	2.88602	0.0268878	0.0448357	-4.53789
Q8TEL6	TRPC4AP	0.374796	0.374796	2.15781	0.0670757	0.0992093	-5.64355
Q8WUD6	CHPT1	0.374004	0.374004	1.42385	0.212273	0.267621	-6.46221
P07900	HSP90AA1	0.373976	0.373976	8.72951	2.0057e-05	0.00013069	2.88239
Q9Y490	TLN1	0.373613	0.373613	6.641	0.000146191	0.000586135	0.715365
O60256	PRPSAP2	0.373592	0.373592	7.53283	5.94203e-05	0.000289232	1.69742
Q96DT7	ZBTB10	0.373586	0.373586	5.19107	0.000772451	0.00222443	-1.09411
P12036	NEFH	0.373511	0.373511	2.13935	0.0642647	0.0955176	-5.72407
Q8IWV7	UBR1	0.373374	0.373374	3.48221	0.0124727	0.0234411	-3.70844
Q9ULI3	HEG1	0.372259	0.372259	1.0846	0.337199	0.399251	-6.69612
Q15643	TRIP11	0.372171	0.372171	7.02687	9.79965e-05	0.000427274	1.15155
Q14651	PLS1	0.3721	0.3721	6.75931	0.000129089	0.000530425	0.851004
Q6ZN19	ZNF841	0.371955	0.371955	0.455695	0.671499	0.722428	-7.21058
Q10472	GALNT1	0.37133	0.37133	6.27833	0.000370755	0.00122413	-0.0752726
Q9UL33	TRAPPC2L	0.371306	0.371306	6.20956	0.000233326	0.000843473	0.206021
O14495	PPAP2B	0.371157	0.371157	2.94111	0.0182394	0.0324202	-4.45566
Q9UHB6	LIMA1	0.370809	0.370809	4.62714	0.00159403	0.00404596	-1.87634
Q9UJJ9	GNPTG	0.369749	0.369749	6.82523	0.000120528	0.000503471	0.925833
P09622	DLD	0.369619	0.369619	5.44447	0.000566092	0.00172459	-0.757298
O75928	PIAS2	0.368425	0.368425	1.36279	0.242394	0.299779	-6.38819
Q9NR09	BIRC6	0.368178	0.368178	2.80886	0.0223974	0.0385492	-4.66708
Q9UGC7	MTRF1L	0.368054	0.368054	1.10473	0.329327	0.391369	-6.67501
Q9BUX1	CHAC1	0.368	0.368	0.971586	0.374739	0.436456	-6.96328
P60468	SEC61B	0.367465	0.367465	5.92339	0.00032217	0.00109451	-0.145066
O60519	CREBL2	0.366867	0.366867	0.893936	0.411265	0.472196	-7.03699
Q13487	SNAPC2	0.366836	0.366836	2.96305	0.0391257	0.0624244	-4.42663
O43707	ACTN4	0.366755	0.366755	7.96797	3.94382e-05	0.000210102	2.14474
Q96E09	FAM122A	0.366472	0.366472	2.66445	0.0430286	0.0676776	-4.82471
Q9UJV9	DDX41	0.365414	0.365414	5.09165	0.000874779	0.0024694	-1.22873
Q9Y508	RNF114	0.365336	0.365336	5.96003	0.000308952	0.001057	-0.0995026
A0JLT2	MED19	0.365252	0.365252	3.95518	0.00521141	0.0111032	-2.96848
O95714	HERC2	0.364923	0.364923	2.91698	0.0218066	0.0376659	-4.49442
Q9Y4K3	TRAF6	0.364033	0.364033	1.32291	0.23301	0.290145	-6.69766
Q08999	RBL2	0.363703	0.363703	2.65367	0.0367849	0.0591971	-4.87011
O43670	ZNF207	0.362866	0.362866	5.11391	0.000850654	0.00241522	-1.19848
O60502	MGEA5	0.362598	0.362598	6.19688	0.000236634	0.000852047	0.190691
Q9NZJ7	MTCH1	0.362245	0.362245	1.77014	0.125982	0.170562	-6.12297
P09958	FURIN	0.36208	0.36208	1.62935	0.176186	0.228254	-6.06936
Q13227	GPS2	0.36193	0.36193	1.85887	0.0994737	0.13934	-6.14482
Q6NTF9	RHBDD2	0.361667	0.361667	4.85956	0.00117601	0.00315554	-1.54848
P55058	PLTP	0.361631	0.361631	3.64758	0.00626451	0.0129655	-3.33826
Q92506	HSD17B8	0.361434	0.361434	4.22649	0.00274334	0.00642599	-2.45923
[truncated: 5,278 more rows]

## Sheet: DeNovo_Proteome
Protein_IDs	Majority_protein_IDs	Number_of_proteins	logFC	AveExpr	t	P.Value	adj.P.Val	B
ORF_MSTRG.34576.1.p1	ORF_MSTRG.34576.1.p1;ORF_ENST00000378988.4_1.p1	2	13.1128	13.1128	19.3383	2.93466e-07	3.73121e-06	7.31293
ORF_MSTRG.35483.5.p1	ORF_MSTRG.35483.5.p1	1	12.0493	12.0493	14.6353	1.92076e-06	1.13965e-05	5.21074
ORF_ENST00000556438.6_1.p1	ORF_ENST00000556438.6_1.p1;ORF_ENST00000254301.13_1.p1	3	11.7587	11.7587	12.6852	4.9854e-06	2.33527e-05	4.13758
ORF_ENST00000399444.6_1.p1	ORF_ENST00000399444.6_1.p1;ORF_ENST00000250863.12_1.p1	2	11.6062	11.6062	12.9735	4.29389e-06	2.09401e-05	4.30575
ORF_ENST00000374974.7_1.p1	ORF_ENST00000374974.7_1.p1;ORF_ENST00000374965.5_1.p1;ORF_MSTRG.34857.6.p1;ORF_MSTRG.34857.3.p1;ORF_MSTRG.34857.2.p1;ORF_ENST00000374971.1_1.p1;ORF_ENST00000374968.8_1.p1;ORF_MSTRG.34857.1.p1	8	11.5169	11.5169	17.1088	6.72052e-07	6.29607e-06	6.38826
ORF_MSTRG.34588.4.p1	ORF_MSTRG.34588.4.p1;ORF_ENST00000397548.2_1.p1	2	10.9258	10.9258	13.2109	3.80607e-06	1.9084e-05	4.44154
ORF_MSTRG.35486.6.p1	ORF_MSTRG.35486.6.p1;ORF_MSTRG.35486.7.p1;ORF_MSTRG.35486.8.p1;ORF_ENST00000445091.2_2.p1;ORF_ENST00000633844.1_2.p1	5	10.5445	10.5445	11.3557	1.03637e-05	4.34054e-05	3.31278
ORF_ENST00000353334.10_1.p1	ORF_ENST00000353334.10_1.p1;ORF_ENST00000377795.7_1.p1	2	10.1676	10.1676	9.52915	3.25216e-05	0.000104304	2.02291
ORF_MSTRG.32709.1.p4	ORF_MSTRG.32709.1.p4	1	10.0699	10.0699	10.7032	1.52795e-05	6.11181e-05	2.87496
ORF_MSTRG.10384.2.p1	ORF_MSTRG.10384.2.p1;ORF_MSTRG.10384.3.p1;ORF_ENST00000567390.6_2.p1;ORF_MSTRG.10384.1.p1	6	9.83186	9.83186	9.68191	2.93444e-05	0.000100448	2.13886
ORF_ENST00000449992.5_1.p1	ORF_ENST00000449992.5_1.p1;ORF_MSTRG.24006.4.p1;ORF_MSTRG.24006.3.p1;ORF_MSTRG.24006.2.p1;ORF_MSTRG.24006.6.p1;ORF_MSTRG.24006.5.p1;ORF_MSTRG.24006.1.p1;ORF_MSTRG.24006.8.p1;ORF_ENST00000320472.9_1.p1;ORF_ENST00000392460.7_1.p1;ORF_ENST00000418709.6_2.p1	12	9.49369	9.49369	9.0816	4.43268e-05	0.000131503	1.67367
ORF_ENST00000649003.1_1.p1	ORF_ENST00000649003.1_1.p1	1	9.47402	9.47402	10.0861	2.2507e-05	8.14291e-05	2.43808
ORF_MSTRG.31133.7.p1	ORF_MSTRG.31133.7.p1;ORF_ENST00000222482.9_2.p1	4	9.34038	9.34038	10.8951	1.36017e-05	5.50251e-05	3.00615
ORF_ENST00000369915.7_1.p1	ORF_ENST00000369915.7_1.p1;ORF_ENST00000369912.2_1.p1	3	9.22482	9.22482	10.0767	2.26446e-05	8.14291e-05	2.4312
ORF_ENST00000509311.6_4.p1	ORF_ENST00000509311.6_4.p1;ORF_ENST00000448387.6_2.p1	4	9.18989	9.18989	8.15306	8.80873e-05	0.000220901	0.899697
ORF_ENST00000276573.11_3.p1	ORF_ENST00000276573.11_3.p1;ORF_ENST00000350034.4_1.p1	2	8.84422	8.84422	7.91072	0.000106524	0.000254513	0.685688
ORF_ENST00000494426.1_1.p1	ORF_ENST00000494426.1_1.p1	1	8.58205	8.58205	8.17926	8.63203e-05	0.000220271	0.922522
ORF_ENST00000250535.4_1.p1	ORF_ENST00000250535.4_1.p1	1	8.46419	8.46419	10.214	2.07361e-05	7.77057e-05	2.53052
ORF_ENST00000339852.4_1.p1	ORF_ENST00000339852.4_1.p1	1	8.45047	8.45047	9.92771	2.49446e-05	8.70614e-05	2.32209
ORF_ENST00000577026.5_1.p1	ORF_ENST00000577026.5_1.p1;ORF_ENST00000250111.8_1.p1	2	8.40843	8.40843	10.0292	2.33498e-05	8.31251e-05	2.39661
ORF_ENST00000314583.7_1.p1	ORF_ENST00000314583.7_1.p1;ORF_ENST00000495491.5_1.p1	3	8.37587	8.37587	9.20542	4.0634e-05	0.000122591	1.77176
ORF_MSTRG.34814.4.p1	ORF_MSTRG.34814.4.p1;ORF_MSTRG.34814.3.p1;ORF_MSTRG.34814.2.p1;ORF_ENST00000596480.5_1.p1;ORF_ENST00000337502.5_2.p1;ORF_ENST00000612490.1_1.p1;ORF_ENST00000336777.9_1.p1	13	8.33144	8.33144	11.1678	1.15652e-05	4.78746e-05	3.18907
ORF_MSTRG.31186.4.p1	ORF_MSTRG.31186.4.p1;ORF_MSTRG.31186.3.p1	2	8.30464	8.30464	9.66262	2.97255e-05	0.000100784	2.12431
ORF_ENST00000328796.4_1.p1	ORF_ENST00000328796.4_1.p1	3	8.21157	8.21157	7.97196	0.000101483	0.000249236	0.740266
ORF_ENST00000342995.3_2.p1	ORF_ENST00000342995.3_2.p1	1	8.20257	8.20257	6.76359	0.000280853	0.00058814	-0.404277
ORF_ENST00000450802.3.p1	ORF_ENST00000450802.3.p1;ORF_ENST00000339078.4.p1	2	8.19117	8.19117	9.62028	3.05818e-05	0.000102508	2.09227
ORF_ENST00000368324.4_1.p1	ORF_ENST00000368324.4_1.p1	1	7.72888	7.72888	10.1752	2.12555e-05	7.88223e-05	2.50261
ORF_MSTRG.20873.6.p1	ORF_MSTRG.20873.6.p1;ORF_MSTRG.20873.7.p1;ORF_MSTRG.20873.5.p1;ORF_MSTRG.20873.4.p1;ORF_ENST00000448484.5_3.p1	5	7.65047	7.65047	8.44244	7.06324e-05	0.000184891	1.1485
ORF_MSTRG.28437.2.p1	ORF_MSTRG.28437.2.p1;ORF_ENST00000370020.1_1.p1;ORF_ENST00000498523.1_1.p1	3	7.45707	7.45707	7.97157	0.000101515	0.000249236	0.739915
ORF_ENST00000580036.5_1.p1	ORF_ENST00000580036.5_1.p1;ORF_ENST00000261292.8_2.p1	2	6.7498	6.7498	6.01136	0.000569727	0.00109426	-1.19684
ORF_ENST00000368223.3_1.p1	ORF_ENST00000368223.3_1.p1	1	5.18652	5.18652	25.5508	1.7775e-08	9.03987e-07	10.2491
ORF_MSTRG.21080.2.p10	ORF_MSTRG.21080.2.p10;ORF_ENST00000400546.5_2.p12;ORF_ENST00000284894.8_2.p10	3	4.93687	4.93687	6.70846	0.000295185	0.000614537	-0.460131
ORF_MSTRG.28599.1.p2	ORF_MSTRG.28599.1.p2	15	3.94465	3.94465	18.2364	2.07056e-07	3.07133e-06	7.55129
ORF_MSTRG.12775.46.p1	ORF_MSTRG.12775.46.p1	1	3.65584	3.65584	16.8575	3.65555e-07	3.9984e-06	6.92054
ORF_ENST00000315274.6_1.p1	ORF_ENST00000315274.6_1.p1	1	3.65038	3.65038	4.58398	0.00263771	0.00434734	-2.90108
ORF_MSTRG.20662.1.p1	ORF_MSTRG.20662.1.p1	2	2.83673	2.83673	66.7901	1.51989e-11	5.41079e-09	17.3677
ORF_ENST00000245817.4_1.p1	ORF_ENST00000245817.4_1.p1	1	2.817	2.817	17.7506	2.51744e-07	3.58484e-06	7.33464
ORF_ENST00000377245.9_4.p1	ORF_ENST00000377245.9_4.p1;ORF_ENST00000649943.1_1.p1;ORF_ENST00000649114.1_1.p1;ORF_ENST00000348208.9_3.p1;ORF_ENST00000636247.1_1.p1;ORF_ENST00000648042.1_1.p1	6	2.5771	2.5771	17.4713	2.82327e-07	3.73121e-06	7.20743
ORF_ENST00000527711.5_3.p1	ORF_ENST00000527711.5_3.p1	1	2.48832	2.48832	23.5804	3.19455e-08	1.13726e-06	9.60987
ORF_ENST00000649730.1_1.p1	ORF_ENST00000649730.1_1.p1	1	2.4335	2.4335	16.8221	3.7114e-07	3.9984e-06	6.9037
ORF_MSTRG.34499.5.p1	ORF_MSTRG.34499.5.p1	1	2.37776	2.37776	17.1649	3.20838e-07	3.93856e-06	7.06548
ORF_ENST00000372309.7_2.p1	ORF_ENST00000372309.7_2.p1	1	2.3679	2.3679	32.4686	3.07233e-09	2.40278e-07	12.136
ORF_ENST00000268793.4_1.p1	ORF_ENST00000268793.4_1.p1	1	1.95436	1.95436	24.2017	2.64215e-08	1.04512e-06	9.81729
ORF_ENST00000218147.11_2.p1	ORF_ENST00000218147.11_2.p1	1	1.88039	1.88039	14.6141	1.02099e-06	7.90154e-06	5.77711
ORF_MSTRG.21416.2.p1	ORF_MSTRG.21416.2.p1;ORF_ENST00000612273.1_1.p1	2	1.75864	1.75864	42.6001	4.17477e-10	7.43109e-08	14.2102
ORF_MSTRG.20888.2.p1	ORF_MSTRG.20888.2.p1	1	1.75344	1.75344	32.056	3.37468e-09	2.40278e-07	12.0363
ORF_ENST00000367976.3_1.p1	ORF_ENST00000367976.3_1.p1;ORF_MSTRG.28901.1.p1	2	1.74193	1.74193	6.34672	0.000309832	0.000630287	-0.605892
ORF_ENST00000366981.8_3.p1	ORF_ENST00000366981.8_3.p1	1	1.73096	1.73096	13.4632	1.8347e-06	1.10704e-05	5.12302
ORF_ENST00000259365.8_1.p1	ORF_ENST00000259365.8_1.p1	3	1.60571	1.60571	15.2091	7.66837e-07	6.82485e-06	6.09619
ORF_MSTRG.33284.2.p1	ORF_MSTRG.33284.2.p1	1	1.56845	1.56845	11.9193	4.35334e-06	2.09431e-05	4.15735
ORF_ENST00000449399.7_1.p1	ORF_ENST00000449399.7_1.p1	1	1.37102	1.37102	20.6527	8.39252e-08	2.09458e-06	8.54936
ORF_ENST00000300231.5_1.p1	ORF_ENST00000300231.5_1.p1	1	1.36191	1.36191	15.2472	7.53186e-07	6.82485e-06	6.1162
ORF_ENST00000641815.1_1.p1	ORF_ENST00000641815.1_1.p1	1	1.31138	1.31138	15.1029	8.06406e-07	7.00197e-06	6.04012
ORF_ENST00000265431.7_1.p1	ORF_ENST00000265431.7_1.p1	1	1.14615	1.14615	28.1273	8.80041e-09	5.22158e-07	11.0102
ORF_ENST00000585525.5_1.p1	ORF_ENST00000585525.5_1.p1	1	1.12789	1.12789	18.446	1.90607e-07	2.95026e-06	7.643
ORF_ENST00000503395.5_1.p2	ORF_ENST00000503395.5_1.p2	1	1.08135	1.08135	18.647	1.76209e-07	2.95026e-06	7.72997
ORF_MSTRG.34806.2.p1	ORF_MSTRG.34806.2.p1	1	1.04844	1.04844	13.1465	2.17359e-06	1.26852e-05	4.9337
ORF_MSTRG.71.49.p3	ORF_MSTRG.71.49.p3	1	1.04658	1.04658	11.2698	6.45881e-06	2.91055e-05	3.71611
ORF_MSTRG.71.49.p1	ORF_MSTRG.71.49.p1	2	1.02936	1.02936	16.7558	3.8187e-07	3.9984e-06	6.87203
ORF_MSTRG.25758.9.p1	ORF_MSTRG.25758.9.p1	1	1.02187	1.02187	24.652	2.30929e-08	1.02763e-06	9.96417
ORF_ENST00000618539.4_1.p1	ORF_ENST00000618539.4_1.p1;ORF_ENST00000615631.4_1.p1	2	0.995966	0.995966	18.5144	1.85563e-07	2.95026e-06	7.6727
ORF_ENST00000518337.1_1.p1	ORF_ENST00000518337.1_1.p1	1	0.963971	0.963971	14.712	9.73263e-07	7.87458e-06	5.83049
ORF_ENST00000391877.3_1.p1	ORF_ENST00000391877.3_1.p1	1	0.960833	0.960833	14.0189	1.37478e-06	9.29115e-06	5.44519
ORF_ENST00000635950.2_2.p1	ORF_ENST00000635950.2_2.p1	1	0.960822	0.960822	19.8255	1.12959e-07	2.24792e-06	8.22162
ORF_ENST00000644452.1_1.p2	ORF_ENST00000644452.1_1.p2	1	0.942345	0.942345	14.9268	8.77193e-07	7.34108e-06	5.94635
ORF_ENST00000397043.7_2.p1	ORF_ENST00000397043.7_2.p1;ORF_ENST00000397041.7_2.p1;ORF_ENST00000397035.7_1.p1	3	0.936473	0.936473	12.4372	3.22241e-06	1.66258e-05	4.49368
ORF_ENST00000646369.1_1.p1	ORF_ENST00000646369.1_1.p1;ORF_ENST00000643977.1_1.p1	2	0.927606	0.927606	6.59612	0.000242173	0.00051625	-0.332066
ORF_MSTRG.1449.1.p1	ORF_MSTRG.1449.1.p1	1	0.92567	0.92567	19.8957	1.10095e-07	2.24792e-06	8.24997
ORF_ENST00000535926.2_1.p1	ORF_ENST00000535926.2_1.p1	1	0.916691	0.916691	21.9519	5.38316e-08	1.74219e-06	9.03795
ORF_MSTRG.34181.10.p1	ORF_MSTRG.34181.10.p1;ORF_MSTRG.34181.3.p1	3	0.908334	0.908334	17.4222	2.88139e-07	3.73121e-06	7.18482
ORF_MSTRG.16912.1.p1	ORF_MSTRG.16912.1.p1	1	0.899746	0.899746	12.9799	2.37992e-06	1.34484e-05	4.83238
ORF_ENST00000480266.5_1.p1	ORF_ENST00000480266.5_1.p1	1	0.890474	0.890474	13.7834	1.55157e-06	9.86357e-06	5.31017
ORF_ENST00000492577.1_1.p1	ORF_ENST00000492577.1_1.p1	1	0.840853	0.840853	14.0713	1.33855e-06	9.29115e-06	5.475
ORF_ENST00000450824.6_1.p1	ORF_ENST00000450824.6_1.p1	1	0.816507	0.816507	12.0529	4.0237e-06	1.9895e-05	4.2454
ORF_ENST00000294740.3_1.p1	ORF_ENST00000294740.3_1.p1	1	0.798939	0.798939	8.29681	5.33624e-05	0.000147264	1.35438
ORF_MSTRG.9811.1.p1	ORF_MSTRG.9811.1.p1;ORF_MSTRG.9806.1.p1	2	0.778766	0.778766	6.85621	0.000188667	0.000417177	-0.0542773
ORF_ENST00000473006.1_1.p1	ORF_ENST00000473006.1_1.p1	4	0.753889	0.753889	6.20009	0.000359314	0.000722688	-0.770409
ORF_ENST00000512574.1_1.p1	ORF_ENST00000512574.1_1.p1;ORF_ENST00000397890.6_2.p1	2	0.739792	0.739792	8.02465	6.67793e-05	0.000176099	1.10386
ORF_ENST00000469520.6_1.p1	ORF_ENST00000469520.6_1.p1	1	0.736944	0.736944	9.12199	2.80131e-05	9.68218e-05	2.07473
ORF_ENST00000543770.5_2.p1	ORF_ENST00000543770.5_2.p1	1	0.735392	0.735392	6.46529	0.000275344	0.000580016	-0.474775
ORF_MSTRG.29267.5.p1	ORF_MSTRG.29267.5.p1	1	0.733357	0.733357	14.0068	1.38323e-06	9.29115e-06	5.43836
ORF_ENST00000343257.6_1.p1	ORF_ENST00000343257.6_1.p1	1	0.731754	0.731754	11.0847	7.25424e-06	3.1567e-05	3.58619
ORF_ENST00000393023.2_1.p5	ORF_ENST00000393023.2_1.p5	1	0.717687	0.717687	8.40681	4.88218e-05	0.000139045	1.45374
ORF_ENST00000262861.8_1.p1	ORF_ENST00000262861.8_1.p1	1	0.688955	0.688955	9.93956	1.55111e-05	6.1355e-05	2.73593
ORF_MSTRG.10879.6.p1	ORF_MSTRG.10879.6.p1	1	0.677171	0.677171	5.05169	0.00125774	0.00219487	-2.15558
ORF_ENST00000586615.5_1.p1	ORF_ENST00000586615.5_1.p1	1	0.67214	0.67214	3.67362	0.00721568	0.0107932	-4.059
ORF_ENST00000369354.7_1.p1	ORF_ENST00000369354.7_1.p1	1	0.662383	0.662383	3.3883	0.0107273	0.0157807	-4.48389
ORF_MSTRG.10808.25.p1	ORF_MSTRG.10808.25.p1;ORF_ENST00000568606.5_1.p1	2	0.64002	0.64002	8.99594	3.081e-05	0.000102508	1.96831
ORF_MSTRG.32033.2.p1	ORF_MSTRG.32033.2.p1	1	0.629135	0.629135	11.4163	5.89839e-06	2.69209e-05	3.81764
ORF_MSTRG.15911.5.p1	ORF_MSTRG.15911.5.p1	1	0.609057	0.609057	4.0237	0.00450782	0.00719634	-3.55086
ORF_ENST00000392901.10_3.p1	ORF_ENST00000392901.10_3.p1;ORF_MSTRG.4423.7.p1	2	0.607668	0.607668	4.58236	0.00220972	0.00369324	-2.77408
ORF_ENST00000546724.1_1.p1	ORF_ENST00000546724.1_1.p1	1	0.588154	0.588154	8.95255	3.18444e-05	0.000104006	1.93138
ORF_ENST00000517700.5_1.p1	ORF_ENST00000517700.5_1.p1	1	0.584362	0.584362	5.51554	0.000742779	0.00136304	-1.57476
ORF_ENST00000409735.8_1.p1	ORF_ENST00000409735.8_1.p1;ORF_ENST00000409587.5_1.p1	2	0.582991	0.582991	6.01894	0.000433003	0.000853324	-0.977363
ORF_ENST00000521512.5_1.p1	ORF_ENST00000521512.5_1.p1	1	0.57435	0.57435	8.78304	3.62768e-05	0.000113285	1.78569
ORF_MSTRG.26272.2.p1	ORF_MSTRG.26272.2.p1	1	0.570613	0.570613	7.21941	0.000134712	0.000311412	0.320928
ORF_MSTRG.30603.2.p1	ORF_MSTRG.30603.2.p1	1	0.569554	0.569554	8.23769	5.59974e-05	0.000152176	1.30053
ORF_ENST00000466766.2_2.p1	ORF_ENST00000466766.2_2.p1	1	0.558515	0.558515	7.00508	0.00016407	0.000367351	0.10127
ORF_MSTRG.13557.18.p4	ORF_MSTRG.13557.18.p4	1	0.555676	0.555676	8.33845	5.159e-05	0.000143485	1.39212
ORF_MSTRG.5324.4.p1	ORF_MSTRG.5324.4.p1;ORF_MSTRG.5324.5.p1	2	0.55513	0.55513	7.00571	0.000163973	0.000367351	0.101923
ORF_MSTRG.24874.3.p1	ORF_MSTRG.24874.3.p1;ORF_MSTRG.24874.1.p1	2	0.548162	0.548162	8.9564	3.17509e-05	0.000104006	1.93467
ORF_MSTRG.17428.33.p1	ORF_MSTRG.17428.33.p1	1	0.539567	0.539567	7.51173	0.000103698	0.000251132	0.61268
ORF_MSTRG.6377.26.p1	ORF_MSTRG.6377.26.p1;ORF_MSTRG.6377.27.p1	2	0.538904	0.538904	9.75048	1.77149e-05	6.93021e-05	2.58731
ORF_MSTRG.31237.2.p1	ORF_MSTRG.31237.2.p1;ORF_MSTRG.31237.11.p1	2	0.533972	0.533972	6.3539	0.000307614	0.000630287	-0.59791
ORF_ENST00000524902.5_2.p1	ORF_ENST00000524902.5_2.p1	1	0.530032	0.530032	6.86834	0.000186515	0.000414996	-0.0415069
ORF_MSTRG.34614.10.p1	ORF_MSTRG.34614.10.p1	1	0.527455	0.527455	6.3788	0.00030005	0.000621033	-0.570253
ORF_ENST00000372397.6_2.p1	ORF_ENST00000372397.6_2.p1	1	0.525886	0.525886	8.86969	3.39299e-05	0.000107848	1.86046
ORF_MSTRG.13900.6.p1	ORF_MSTRG.13900.6.p1;ORF_MSTRG.13900.3.p1;ORF_MSTRG.13900.8.p1	4	0.513699	0.513699	4.89655	0.00151	0.00255981	-2.35658
ORF_ENST00000367733.6_1.p1	ORF_ENST00000367733.6_1.p1	1	0.510742	0.510742	8.93469	3.22814e-05	0.000104304	1.91614
ORF_ENST00000649225.1_1.p1	ORF_ENST00000649225.1_1.p1;ORF_ENST00000648449.1_1.p1	4	0.504804	0.504804	7.28227	0.000127253	0.000296091	0.384424
ORF_MSTRG.32791.4.p1	ORF_MSTRG.32791.4.p1;ORF_ENST00000521193.5_1.p1;ORF_ENST00000519148.5_1.p1	3	0.483008	0.483008	7.09147	0.000151453	0.000345623	0.190405
ORF_ENST00000464066.1.p1	ORF_ENST00000464066.1.p1	1	0.473356	0.473356	3.25759	0.0129124	0.0186863	-4.68128
ORF_MSTRG.4928.27.p1	ORF_MSTRG.4928.27.p1	1	0.463629	0.463629	6.11807	0.00039079	0.000781579	-0.863594
ORF_MSTRG.34061.10.p4	ORF_MSTRG.34061.10.p4	1	0.460369	0.460369	11.6685	5.0576e-06	2.33832e-05	3.98966
ORF_ENST00000247219.5_1.p1	ORF_ENST00000247219.5_1.p1	1	0.451797	0.451797	10.6488	9.60468e-06	4.07055e-05	3.27219
ORF_ENST00000525159.5_2.p1	ORF_ENST00000525159.5_2.p1	1	0.44532	0.44532	9.4694	2.16737e-05	7.95448e-05	2.36168
ORF_ENST00000562560.1_1.p7	ORF_ENST00000562560.1_1.p7	1	0.442644	0.442644	7.52338	0.000102639	0.000250272	0.624121
ORF_ENST00000419794.1_1.p3	ORF_ENST00000419794.1_1.p3	1	0.43323	0.43323	8.09641	6.29067e-05	0.000167705	1.17057
ORF_ENST00000410080.6_2.p1	ORF_ENST00000410080.6_2.p1;ORF_MSTRG.19231.7.p1	2	0.428087	0.428087	6.65551	0.000228606	0.000493235	-0.267944
ORF_MSTRG.13557.18.p1	ORF_MSTRG.13557.18.p1	1	0.41285	0.41285	6.1033	0.000396781	0.000789129	-0.880474
ORF_MSTRG.1810.4.p1	ORF_MSTRG.1810.4.p1	1	0.407199	0.407199	5.19881	0.00106087	0.00186966	-1.96813
ORF_ENST00000343684.3_1.p1	ORF_ENST00000343684.3_1.p1	1	0.402066	0.402066	5.53111	0.000730129	0.00134677	-1.55578
ORF_ENST00000478951.5_1.p1	ORF_ENST00000478951.5_1.p1;ORF_ENST00000455401.6_1.p1	2	0.388961	0.388961	2.88504	0.0221594	0.0301097	-5.25083
ORF_MSTRG.10709.2.p1	ORF_MSTRG.10709.2.p1	1	0.388703	0.388703	5.34429	0.000899153	0.00160854	-1.78573
ORF_ENST00000586263.5_2.p1	ORF_ENST00000586263.5_2.p1;ORF_ENST00000357895.9_2.p1	2	0.383363	0.383363	2.16628	0.0649765	0.0820271	-6.35175
ORF_ENST00000398576.6_1.p1	ORF_ENST00000398576.6_1.p1	1	0.381325	0.381325	6.76748	0.000205273	0.000451094	-0.148167
ORF_ENST00000439383.5_1.p1	ORF_ENST00000439383.5_1.p1	1	0.363005	0.363005	4.21337	0.00352031	0.00572251	-3.28229
ORF_ENST00000327228.4_1.p1	ORF_ENST00000327228.4_1.p1	1	0.352297	0.352297	5.3891	0.000854985	0.00154505	-1.73014
ORF_ENST00000494733.5_1.p1	ORF_ENST00000494733.5_1.p1	1	0.348694	0.348694	3.95909	0.00491001	0.00770029	-3.64347
ORF_MSTRG.725.2.p1	ORF_MSTRG.725.2.p1	1	0.338774	0.338774	2.03528	0.079172	0.0982064	-6.54715
ORF_ENST00000306904.6_1.p1	ORF_ENST00000306904.6_1.p1	1	0.33412	0.33412	3.90511	0.0052759	0.00813083	-3.72125
ORF_ENST00000346403.10_1.p1	ORF_ENST00000346403.10_1.p1;ORF_ENST00000554227.6_1.p1	2	0.327688	0.327688	3.77862	0.00625425	0.00947453	-3.90498
ORF_ENST00000561754.3_3.p1	ORF_ENST00000561754.3_3.p1	1	0.323503	0.323503	8.45138	4.71067e-05	0.000135242	1.4937
ORF_MSTRG.18424.9.p1	ORF_MSTRG.18424.9.p1	1	0.321583	0.321583	7.7972	8.09362e-05	0.000208792	0.8892
ORF_ENST00000529208.5_2.p1	ORF_ENST00000529208.5_2.p1	1	0.31557	0.31557	3.03397	0.0178219	0.0249787	-5.02216
ORF_MSTRG.34965.1.p1	ORF_MSTRG.34965.1.p1	1	0.315311	0.315311	5.79576	0.000547878	0.00106002	-1.2381
ORF_MSTRG.3590.9.p1	ORF_MSTRG.3590.9.p1	1	0.311102	0.311102	3.64994	0.00745384	0.0111028	-4.09392
ORF_MSTRG.12352.1.p1	ORF_MSTRG.12352.1.p1	1	0.297754	0.297754	4.04758	0.00436835	0.00700509	-3.51678
ORF_MSTRG.21759.1.p1	ORF_MSTRG.21759.1.p1	1	0.281755	0.281755	2.65997	0.0309273	0.0409298	-5.59755
ORF_ENST00000508376.6_1.p1	ORF_ENST00000508376.6_1.p1;ORF_ENST00000257430.8_1.p1;ORF_MSTRG.26609.7.p1;ORF_MSTRG.26609.6.p1	4	0.276365	0.276365	2.62777	0.0324497	0.0427855	-5.64716
ORF_ENST00000511542.1_1.p1	ORF_ENST00000511542.1_1.p1;ORF_ENST00000286794.4_1.p1	2	0.270346	0.270346	5.75597	0.000571722	0.00109426	-1.28526
ORF_ENST00000563206.5_1.p1	ORF_ENST00000563206.5_1.p1;ORF_ENST00000451014.7_1.p1;ORF_MSTRG.12942.9.p1	3	0.261161	0.261161	3.74082	0.00658341	0.00988901	-3.96027
ORF_MSTRG.4436.3.p1	ORF_MSTRG.4436.3.p1	1	0.260309	0.260309	4.79903	0.00169682	0.00286288	-2.48465
ORF_ENST00000301522.2_1.p1	ORF_ENST00000301522.2_1.p1	1	0.257137	0.257137	3.05575	0.0172666	0.0243925	-4.98881
ORF_MSTRG.6002.1.p1	ORF_MSTRG.6002.1.p1	1	0.252138	0.252138	1.55609	0.16142	0.190915	-7.22455
ORF_ENST00000379186.8_1.p1	ORF_ENST00000379186.8_1.p1	1	0.250008	0.250008	4.52214	0.00238091	0.00394235	-2.8557
ORF_MSTRG.30365.7.p5	ORF_MSTRG.30365.7.p5	1	0.247804	0.247804	5.0391	0.00127638	0.00221653	-2.17177
ORF_ENST00000264839.11_3.p1	ORF_ENST00000264839.11_3.p1	1	0.246744	0.246744	3.37378	0.0109493	0.0160409	-4.50573
ORF_ENST00000493720.6_2.p1	ORF_ENST00000493720.6_2.p1	1	0.237716	0.237716	2.87982	0.02233	0.0302262	-5.25885
ORF_ENST00000472118.5_2.p1	ORF_ENST00000472118.5_2.p1	1	0.237085	0.237085	2.56294	0.035753	0.0467944	-5.74697
ORF_MSTRG.9939.2.p1	ORF_MSTRG.9939.2.p1	1	0.229151	0.229151	2.50995	0.0387096	0.0502943	-5.82845
ORF_ENST00000498824.4_1.p1	ORF_ENST00000498824.4_1.p1	1	0.228208	0.228208	2.93387	0.0206264	0.0281341	-5.17575
ORF_MSTRG.16368.1.p1	ORF_MSTRG.16368.1.p1	5	0.227147	0.227147	2.60901	0.0333717	0.0438388	-5.67605
ORF_ENST00000584010.5_1.p1	ORF_ENST00000584010.5_1.p1	1	0.218694	0.218694	2.95846	0.0198969	0.0274547	-5.13797
ORF_ENST00000627532.2_2.p1	ORF_ENST00000627532.2_2.p1	1	0.216539	0.216539	1.35912	0.214155	0.248336	-7.47736
ORF_MSTRG.10355.6.p1	ORF_MSTRG.10355.6.p1;ORF_ENST00000650509.1_1.p1	2	0.208672	0.208672	3.01437	0.0183376	0.0256007	-5.05219
ORF_MSTRG.14128.11.p1	ORF_MSTRG.14128.11.p1	1	0.208213	0.208213	2.29195	0.053748	0.0685817	-6.16179
ORF_ENST00000418838.1_1.p1	ORF_ENST00000418838.1_1.p1	1	0.199942	0.199942	2.75035	0.0270373	0.0361853	-5.45825
ORF_MSTRG.16980.2.p2	ORF_MSTRG.16980.2.p2	1	0.196437	0.196437	2.48902	0.0399452	0.0517109	-5.8606
ORF_ENST00000620340.4_2.p1	ORF_ENST00000620340.4_2.p1	1	0.196164	0.196164	3.08066	0.0166539	0.0237293	-4.95071
ORF_ENST00000595065.5_1.p1	ORF_ENST00000595065.5_1.p1;ORF_ENST00000522429.1.p1;ORF_ENST00000298974.5.p1	3	0.18572	0.18572	1.92187	0.0938926	0.114865	-6.7135
ORF_MSTRG.21850.6.p1	ORF_MSTRG.21850.6.p1	1	0.18356	0.18356	1.09476	0.30804	0.347032	-7.78263
ORF_ENST00000393630.7_2.p1	ORF_ENST00000393630.7_2.p1	1	0.179972	0.179972	2.77734	0.0259772	0.0348977	-5.41667
ORF_ENST00000551804.5_1.p1	ORF_ENST00000551804.5_1.p1	1	0.175528	0.175528	1.97088	0.0872293	0.107082	-6.64197
ORF_ENST00000421491.3_1.p1	ORF_ENST00000421491.3_1.p1	1	0.17362	0.17362	3.07395	0.0168167	0.0238515	-4.96097
ORF_MSTRG.7312.1.p1	ORF_MSTRG.7312.1.p1	1	0.171841	0.171841	2.68075	0.0299844	0.0398301	-5.56553
ORF_ENST00000640607.1_2.p1	ORF_ENST00000640607.1_2.p1;ORF_MSTRG.9367.4.p1	6	0.16769	0.16769	1.7362	0.123872	0.147487	-6.97856
ORF_ENST00000597277.1.p1	ORF_ENST00000597277.1.p1	1	0.167112	0.167112	3.0114	0.0184171	0.0256112	-5.05675
ORF_ENST00000546208.5_1.p1	ORF_ENST00000546208.5_1.p1	2	0.148829	0.148829	1.49219	0.177084	0.208059	-7.30861
ORF_ENST00000392755.2_5.p3	ORF_ENST00000392755.2_5.p3	1	0.145587	0.145587	2.70684	0.0288424	0.0384565	-5.52531
ORF_MSTRG.30484.1.p1	ORF_MSTRG.30484.1.p1	1	0.142039	0.142039	2.25907	0.0564828	0.0718139	-6.21169
ORF_ENST00000371588.9_1.p1	ORF_ENST00000371588.9_1.p1	1	0.136467	0.136467	1.08972	0.310112	0.348265	-7.788
ORF_MSTRG.26242.4.p1	ORF_MSTRG.26242.4.p1;ORF_MSTRG.26242.9.p1	2	0.13389	0.13389	2.9468	0.0202394	0.0277124	-5.15588
ORF_ENST00000392612.7_1.p1	ORF_ENST00000392612.7_1.p1;ORF_ENST00000612684.4_1.p1;ORF_ENST00000392613.9_4.p1	3	0.12364	0.12364	1.28398	0.237962	0.273273	-7.56847
ORF_ENST00000530254.6_1.p1	ORF_ENST00000530254.6_1.p1	1	0.12084	0.12084	0.736138	0.484369	0.519903	-8.11609
ORF_ENST00000340923.9_1.p1	ORF_ENST00000340923.9_1.p1	1	0.110964	0.110964	1.80808	0.111316	0.133841	-6.87717
ORF_ENST00000295266.5_1.p1	ORF_ENST00000295266.5_1.p1	1	0.109687	0.109687	0.70671	0.501431	0.53446	-8.13859
ORF_ENST00000379145.5_2.p1	ORF_ENST00000379145.5_2.p1	1	0.107854	0.107854	1.99341	0.0843228	0.104232	-6.6089
ORF_MSTRG.2234.8.p1	ORF_MSTRG.2234.8.p1	1	0.10457	0.10457	1.4597	0.185564	0.215885	-7.35063
ORF_ENST00000366603.6_1.p1	ORF_ENST00000366603.6_1.p1	2	0.104264	0.104264	1.83328	0.107208	0.129376	-6.84123
ORF_ENST00000298283.4_1.p1	ORF_ENST00000298283.4_1.p1	1	0.102471	0.102471	0.624546	0.55107	0.578705	-8.19713
ORF_ENST00000471997.1_1.p1	ORF_ENST00000471997.1_1.p1	1	0.0997746	0.0997746	0.870902	0.411223	0.453236	-8.00314
ORF_ENST00000463165.1_1.p1	ORF_ENST00000463165.1_1.p1	1	0.09942	0.09942	1.46471	0.184231	0.215037	-7.34417
ORF_ENST00000529640.5_1.p1	ORF_ENST00000529640.5_1.p1	1	0.088665	0.088665	1.24396	0.251548	0.286106	-7.61567
ORF_MSTRG.25623.3.p1	ORF_MSTRG.25623.3.p1;ORF_MSTRG.25623.2.p1;ORF_MSTRG.25623.1.p1;ORF_ENST00000509524.5_1.p1	4	0.0731604	0.0731604	0.735294	0.484853	0.519903	-8.11674
ORF_ENST00000650197.1_1.p1	ORF_ENST00000650197.1_1.p1	1	0.0684575	0.0684575	1.22816	0.257089	0.290551	-7.63403
ORF_ENST00000366684.7_1.p1	ORF_ENST00000366684.7_1.p1	1	0.0649714	0.0649714	1.01837	0.340702	0.380219	-7.86218
ORF_MSTRG.1362.9.p1	ORF_MSTRG.1362.9.p1	1	0.0648919	0.0648919	1.05422	0.325048	0.363891	-7.82538
ORF_ENST00000463485.5_1.p4	ORF_ENST00000463485.5_1.p4	1	0.0603133	0.0603133	1.63672	0.143466	0.170247	-7.11598
ORF_ENST00000424922.5_2.p1	ORF_ENST00000424922.5_2.p1	1	0.0541061	0.0541061	0.340004	0.74332	0.7626	-8.34773
ORF_ENST00000523966.5_1.p1	ORF_ENST00000523966.5_1.p1	1	0.0505272	0.0505272	0.812128	0.442107	0.481315	-8.05435
ORF_MSTRG.27372.14.p1	ORF_MSTRG.27372.14.p1	1	0.0447207	0.0447207	0.275246	0.790671	0.801934	-8.37004
ORF_MSTRG.4673.7.p1	ORF_MSTRG.4673.7.p1	1	0.0132549	0.0132549	0.253616	0.806709	0.815876	-8.37647
ORF_ENST00000450995.1_1.p6	ORF_ENST00000450995.1_1.p6	1	0.00877231	0.00877231	0.187076	0.856637	0.863918	-8.393
ORF_ENST00000398395.7_4.p1	ORF_ENST00000398395.7_4.p1	1	-0.00459819	-0.00459819	-0.0536098	0.958668	0.958668	-8.41118
ORF_ENST00000642278.1_2.p1	ORF_ENST00000642278.1_2.p1;ORF_MSTRG.6695.10.p1;ORF_MSTRG.6695.8.p1	3	-0.0125747	-0.0125747	-0.127757	0.901751	0.904291	-8.40356
ORF_ENST00000583666.2_2.p1	ORF_ENST00000583666.2_2.p1	2	-0.014759	-0.014759	-0.294739	0.776308	0.789616	-8.36381
ORF_MSTRG.2466.1.p1	ORF_MSTRG.2466.1.p1;ORF_MSTRG.2466.2.p1	3	-0.0157324	-0.0157324	-0.183752	0.859153	0.864007	-8.3937
ORF_ENST00000647401.1_1.p1	ORF_ENST00000647401.1_1.p1	1	-0.0224748	-0.0224748	-0.325201	0.754049	0.769173	-8.35323
ORF_ENST00000325094.9_1.p1	ORF_ENST00000325094.9_1.p1	1	-0.0250426	-0.0250426	-0.3733	0.719412	0.742349	-8.33448
ORF_ENST00000626301.2_2.p1	ORF_ENST00000626301.2_2.p1	1	-0.0296086	-0.0296086	-0.828594	0.433295	0.474624	-8.0403
ORF_ENST00000534052.1_2.p1	ORF_ENST00000534052.1_2.p1	1	-0.031854	-0.031854	-0.336585	0.745793	0.762938	-8.34902
ORF_MSTRG.4200.4.p1	ORF_MSTRG.4200.4.p1	1	-0.0399232	-0.0399232	-0.354188	0.733096	0.754284	-8.34223
ORF_MSTRG.3584.20.p1	ORF_MSTRG.3584.20.p1	1	-0.0413544	-0.0413544	-0.815626	0.440225	0.480736	-8.05139
ORF_MSTRG.11200.6.p1	ORF_MSTRG.11200.6.p1	1	-0.0414418	-0.0414418	-0.574217	0.582882	0.606742	-8.22978
ORF_ENST00000546208.5_1.p2	ORF_ENST00000546208.5_1.p2	1	-0.0434525	-0.0434525	-0.710279	0.499342	0.533831	-8.13591
ORF_ENST00000312060.9_1.p1	ORF_ENST00000312060.9_1.p1	1	-0.0522415	-0.0522415	-0.567854	0.586977	0.609224	-8.23373
ORF_MSTRG.4047.6.p1	ORF_MSTRG.4047.6.p1	2	-0.0559466	-0.0559466	-0.914684	0.389247	0.431688	-7.96311
ORF_ENST00000597277.1.p3	ORF_ENST00000597277.1.p3	1	-0.0597885	-0.0597885	-0.654348	0.532731	0.566126	-8.17664
ORF_ENST00000321253.6_1.p1	ORF_ENST00000321253.6_1.p1;ORF_ENST00000400113.7_1.p1;ORF_ENST00000312988.8_1.p1	3	-0.0607728	-0.0607728	-1.27587	0.240665	0.275488	-7.57812
ORF_MSTRG.11844.3.p1	ORF_MSTRG.11844.3.p1;ORF_MSTRG.11844.8.p1	2	-0.0646937	-0.0646937	-0.650934	0.534812	0.566646	-8.17903
ORF_ENST00000538320.5_2.p1	ORF_ENST00000538320.5_2.p1	1	-0.0673827	-0.0673827	-0.889122	0.40197	0.444414	-7.98667
ORF_ENST00000644393.1_1.p1	ORF_ENST00000644393.1_1.p1	3	-0.0721023	-0.0721023	-0.614282	0.557474	0.582968	-8.20399
ORF_MSTRG.25980.3.p1	ORF_MSTRG.25980.3.p1;ORF_MSTRG.25980.10.p1	2	-0.0723149	-0.0723149	-0.795074	0.451364	0.488406	-8.06865
ORF_ENST00000647233.1_1.p2	ORF_ENST00000647233.1_1.p2;ORF_ENST00000644838.1_2.p2;ORF_ENST00000643994.1_1.p1	3	-0.0724369	-0.0724369	-1.51639	0.170995	0.201571	-7.27699
ORF_ENST00000424776.4_1.p1	ORF_ENST00000424776.4_1.p1	1	-0.0726278	-0.0726278	-0.638709	0.542308	0.571188	-8.1875
ORF_MSTRG.6655.5.p1	ORF_MSTRG.6655.5.p1;ORF_MSTRG.6655.3.p1	2	-0.0736072	-0.0736072	-0.612795	0.558404	0.582968	-8.20498
ORF_MSTRG.27208.3.p2	ORF_MSTRG.27208.3.p2	1	-0.0881368	-0.0881368	-0.756238	0.472937	0.510199	-8.10026
ORF_ENST00000312431.10_4.p1	ORF_ENST00000312431.10_4.p1;ORF_ENST00000244364.10_3.p1	2	-0.0919967	-0.0919967	-0.923997	0.384685	0.427962	-7.95439
ORF_ENST00000339276.5_1.p1	ORF_ENST00000339276.5_1.p1	1	-0.0955942	-0.0955942	-0.798351	0.449575	0.487953	-8.06592
ORF_ENST00000543033.5_2.p1	ORF_ENST00000543033.5_2.p1	1	-0.104499	-0.104499	-2.08903	0.0730094	0.0911977	-6.46734
ORF_MSTRG.13746.10.p1	ORF_MSTRG.13746.10.p1;ORF_MSTRG.13746.9.p1	2	-0.105208	-0.105208	-1.32765	0.223863	0.257914	-7.51591
ORF_ENST00000486325.1_1.p1	ORF_ENST00000486325.1_1.p1	2	-0.106586	-0.106586	-1.24809	0.250116	0.285389	-7.61084
ORF_MSTRG.20286.5.p1	ORF_MSTRG.20286.5.p1	1	-0.112056	-0.112056	-0.638934	0.542169	0.571188	-8.18735
ORF_ENST00000562560.1_1.p1	ORF_ENST00000562560.1_1.p1	1	-0.114856	-0.114856	-1.86036	0.102957	0.124669	-6.80243
ORF_ENST00000281154.5_1.p1	ORF_ENST00000281154.5_1.p1	1	-0.127742	-0.127742	-1.24084	0.252633	0.286424	-7.6193
ORF_ENST00000286482.5_1.p1	ORF_ENST00000286482.5_1.p1	7	-0.128696	-0.128696	-0.498611	0.632561	0.654627	-8.27407
ORF_MSTRG.13395.7.p1	ORF_MSTRG.13395.7.p1	1	-0.135817	-0.135817	-2.0829	0.0736875	0.0917229	-6.47647
ORF_ENST00000458402.1_1.p1	ORF_ENST00000458402.1_1.p1	1	-0.151299	-0.151299	-1.35444	0.215576	0.249172	-7.48313
ORF_MSTRG.929.3.p1	ORF_MSTRG.929.3.p1	1	-0.155613	-0.155613	-2.13549	0.0680671	0.0853235	-6.39794
ORF_MSTRG.13828.1.p1	ORF_MSTRG.13828.1.p1	1	-0.160178	-0.160178	-1.80601	0.111659	0.133841	-6.8801
ORF_MSTRG.24671.1.p1	ORF_MSTRG.24671.1.p1	1	-0.160652	-0.160652	-2.32341	0.0512571	0.0656386	-6.11395
ORF_ENST00000295989.9_1.p1	ORF_ENST00000295989.9_1.p1;ORF_ENST00000456430.6_1.p1	2	-0.177945	-0.177945	-1.47868	0.180566	0.211452	-7.32614
ORF_MSTRG.23572.4.p1	ORF_MSTRG.23572.4.p1	1	-0.182082	-0.182082	-2.51159	0.0386144	0.0502943	-5.82593
ORF_ENST00000638645.1_1.p1	ORF_ENST00000638645.1_1.p1	1	-0.184917	-0.184917	-3.96364	0.00488047	0.00768782	-3.63693
ORF_MSTRG.29825.1.p1	ORF_MSTRG.29825.1.p1	1	-0.186033	-0.186033	-3.34743	0.0113648	0.0165814	-4.54544
ORF_MSTRG.21877.8.p1	ORF_MSTRG.21877.8.p1	1	-0.189002	-0.189002	-1.97824	0.0862701	0.10627	-6.63119
ORF_MSTRG.14263.1.p1	ORF_MSTRG.14263.1.p1	1	-0.192784	-0.192784	-1.89794	0.0973235	0.118655	-6.74822
ORF_ENST00000446806.1_1.p2	ORF_ENST00000446806.1_1.p2	1	-0.201292	-0.201292	-2.97313	0.0194747	0.0269766	-5.11545
ORF_MSTRG.4454.1.p1	ORF_MSTRG.4454.1.p1	1	-0.208003	-0.208003	-1.86443	0.102332	0.124335	-6.79657
ORF_MSTRG.29066.1.p1	ORF_MSTRG.29066.1.p1	2	-0.217478	-0.217478	-3.89455	0.00535086	0.00819291	-3.73651
ORF_ENST00000372680.1_1.p1	ORF_ENST00000372680.1_1.p1	1	-0.231305	-0.231305	-3.42563	0.0101784	0.0150354	-4.42781
ORF_MSTRG.18990.1.p1	ORF_MSTRG.18990.1.p1	1	-0.231961	-0.231961	-3.97699	0.00479483	0.00758649	-3.61776
ORF_MSTRG.25919.5.p1	ORF_MSTRG.25919.5.p1	1	-0.232521	-0.232521	-4.33695	0.00300516	0.0049075	-3.10995
ORF_ENST00000397254.2_1.p2	ORF_ENST00000397254.2_1.p2	1	-0.233516	-0.233516	-5.71075	0.00060023	0.00113661	-1.33912
ORF_MSTRG.26127.7.p1	ORF_MSTRG.26127.7.p1	1	-0.237551	-0.237551	-3.74639	0.00653379	0.00985605	-3.95212
ORF_MSTRG.34532.2.p1	ORF_MSTRG.34532.2.p1	1	-0.238993	-0.238993	-3.94016	0.00503511	0.00782751	-3.67071
ORF_ENST00000442011.6_1.p1	ORF_ENST00000442011.6_1.p1;ORF_ENST00000507018.5_3.p1;ORF_MSTRG.26848.2.p1;ORF_MSTRG.26848.1.p1	4	-0.240372	-0.240372	-0.854082	0.4199	0.461371	-8.0181
ORF_MSTRG.10324.25.p1	ORF_MSTRG.10324.25.p1	1	-0.249063	-0.249063	-4.39677	0.00278586	0.00457035	-3.02729
ORF_ENST00000266058.8_1.p1	ORF_ENST00000266058.8_1.p1	1	-0.253919	-0.253919	-3.22464	0.013535	0.019508	-4.73128
ORF_ENST00000533133.6_2.p1	ORF_ENST00000533133.6_2.p1	1	-0.254172	-0.254172	-2.20325	0.0614487	0.0778496	-6.29609
ORF_ENST00000432006.1_1.p10	ORF_ENST00000432006.1_1.p10	1	-0.268658	-0.268658	-5.47256	0.000778983	0.00142214	-1.62734
ORF_ENST00000399035.7_3.p1	ORF_ENST00000399035.7_3.p1	1	-0.26959	-0.26959	-5.53484	0.000727137	0.00134677	-1.55124
ORF_ENST00000620041.4_1.p1	ORF_ENST00000620041.4_1.p1	2	-0.270276	-0.270276	-4.10484	0.00405268	0.0065283	-3.43537
ORF_MSTRG.6829.6.p1	ORF_MSTRG.6829.6.p1;ORF_MSTRG.6829.5.p1;ORF_MSTRG.6829.2.p1	3	-0.271392	-0.271392	-2.14012	0.0675936	0.0850294	-6.39101
ORF_ENST00000383763.5_1.p41	ORF_ENST00000383763.5_1.p41	1	-0.273691	-0.273691	-3.63823	0.0075747	0.0112358	-4.11121
ORF_ENST00000541669.5_1.p1	ORF_ENST00000541669.5_1.p1;ORF_ENST00000396213.7_1.p1;ORF_ENST00000280706.2_1.p1	3	-0.288462	-0.288462	-2.85848	0.0230429	0.0310729	-5.2917
ORF_ENST00000397254.2_1.p1	ORF_ENST00000397254.2_1.p1	1	-0.294621	-0.294621	-3.91036	0.00523902	0.00810909	-3.71366
ORF_ENST00000590212.1_1.p1	ORF_ENST00000590212.1_1.p1	1	-0.302144	-0.302144	-5.74162	0.000580604	0.00110532	-1.30233
ORF_MSTRG.23768.1.p1	ORF_MSTRG.23768.1.p1	1	-0.313246	-0.313246	-3.08025	0.0166638	0.0237293	-4.95134
ORF_MSTRG.24557.5.p1	ORF_MSTRG.24557.5.p1;ORF_MSTRG.24557.4.p1;ORF_MSTRG.24557.3.p1	3	-0.321822	-0.321822	-2.3531	0.0490123	0.0632188	-6.06868
ORF_ENST00000452625.6_2.p1	ORF_ENST00000452625.6_2.p1	1	-0.328535	-0.328535	-3.89297	0.00536221	0.00819291	-3.7388
ORF_MSTRG.26840.7.p1	ORF_MSTRG.26840.7.p1;ORF_ENST00000510038.1_1.p1	2	-0.336387	-0.336387	-5.01238	0.00131695	0.00227589	-2.20619
ORF_ENST00000438469.2_1.p1	ORF_ENST00000438469.2_1.p1	1	-0.33849	-0.33849	-4.54539	0.00231314	0.00384802	-2.82412
ORF_ENST00000531632.6_2.p1	ORF_ENST00000531632.6_2.p1	1	-0.341142	-0.341142	-5.80163	0.000544452	0.00105915	-1.23115
ORF_MSTRG.10324.25.p9	ORF_MSTRG.10324.25.p9;ORF_ENST00000622242.4_1.p2	2	-0.341163	-0.341163	-6.70098	0.000218791	0.000474937	-0.219128
ORF_ENST00000512913.5_1.p1	ORF_ENST00000512913.5_1.p1	1	-0.349669	-0.349669	-3.83447	0.00579999	0.00882391	-3.8236
ORF_MSTRG.11131.9.p1	ORF_MSTRG.11131.9.p1	1	-0.360515	-0.360515	-3.03968	0.0176744	0.0248699	-5.01341
ORF_ENST00000394078.5_1.p1	ORF_ENST00000394078.5_1.p1	1	-0.36063	-0.36063	-5.00712	0.0013251	0.00227891	-2.21298
ORF_MSTRG.2189.1.p1	ORF_MSTRG.2189.1.p1	1	-0.368129	-0.368129	-6.49741	0.000266756	0.000565269	-0.439554
ORF_MSTRG.13009.5.p1	ORF_MSTRG.13009.5.p1	1	-0.389079	-0.389079	-4.18445	0.0036543	0.00591333	-3.32292
ORF_ENST00000593678.5_1.p1	ORF_ENST00000593678.5_1.p1	1	-0.389902	-0.389902	-4.01444	0.00456323	0.00725228	-3.56411
ORF_ENST00000464624.6_2.p3	ORF_ENST00000464624.6_2.p3	1	-0.400967	-0.400967	-3.31782	0.0118518	0.0172214	-4.59013
ORF_MSTRG.29220.8.p2	ORF_MSTRG.29220.8.p2	1	-0.403303	-0.403303	-8.60891	4.15659e-05	0.000124348	1.63355
ORF_ENST00000527278.5_1.p1	ORF_ENST00000527278.5_1.p1	1	-0.405907	-0.405907	-2.34028	0.0499694	0.0642206	-6.08825
ORF_MSTRG.8250.8.p1	ORF_MSTRG.8250.8.p1	1	-0.405917	-0.405917	-7.49646	0.000105104	0.000252818	0.597653
ORF_MSTRG.1462.1.p2	ORF_MSTRG.1462.1.p2	2	-0.417176	-0.417176	-5.28501	0.000961509	0.00171149	-1.8597
ORF_ENST00000164139.3_1.p1	ORF_ENST00000164139.3_1.p1	1	-0.427548	-0.427548	-7.10607	0.000149428	0.000343203	0.205396
ORF_ENST00000241600.9_2.p1	ORF_ENST00000241600.9_2.p1	1	-0.43791	-0.43791	-4.72729	0.0018505	0.00310744	-2.57975
ORF_MSTRG.31153.7.p1	ORF_MSTRG.31153.7.p1	1	-0.454958	-0.454958	-7.33357	0.000121508	0.000284585	0.435923
ORF_MSTRG.33294.34.p1	ORF_MSTRG.33294.34.p1	1	-0.465915	-0.465915	-13.4756	1.82271e-06	1.10704e-05	5.13034
ORF_ENST00000361557.4_1.p1	ORF_ENST00000361557.4_1.p1	1	-0.466319	-0.466319	-7.40267	0.000114222	0.000271088	0.504867
ORF_MSTRG.35027.4.p1	ORF_MSTRG.35027.4.p1	1	-0.467298	-0.467298	-5.08185	0.00121431	0.00212953	-2.11691
ORF_ENST00000264640.9_2.p1	ORF_ENST00000264640.9_2.p1	1	-0.468954	-0.468954	-8.18488	5.8475e-05	0.000157705	1.25217
ORF_MSTRG.10319.7.p1	ORF_MSTRG.10319.7.p1	2	-0.472446	-0.472446	-4.9418	0.0014311	0.00244246	-2.2976
ORF_ENST00000358808.6_3.p1	ORF_ENST00000358808.6_3.p1	1	-0.476155	-0.476155	-12.4679	3.16665e-06	1.65784e-05	4.51319
ORF_ENST00000348628.10_2.p1	ORF_ENST00000348628.10_2.p1	1	-0.479889	-0.479889	-8.48962	4.56892e-05	0.000134425	1.52784
ORF_ENST00000394804.6_1.p1	ORF_ENST00000394804.6_1.p1	1	-0.485851	-0.485851	-6.21751	0.000353	0.000714022	-0.75073
ORF_ENST00000432006.1_1.p1	ORF_ENST00000432006.1_1.p1	1	-0.493885	-0.493885	-7.0521	0.000157063	0.000356142	0.149885
ORF_ENST00000271850.11_1.p1	ORF_ENST00000271850.11_1.p1	1	-0.515607	-0.515607	-8.84529	3.45732e-05	0.000108921	1.83946
ORF_MSTRG.33282.1.p1	ORF_MSTRG.33282.1.p1	1	-0.535787	-0.535787	-13.8682	1.48507e-06	9.79046e-06	5.35907
ORF_ENST00000297283.3_1.p1	ORF_ENST00000297283.3_1.p1	2	-0.574158	-0.574158	-7.63364	9.31995e-05	0.000232021	0.731756
ORF_MSTRG.9443.9.p1	ORF_MSTRG.9443.9.p1	1	-0.58297	-0.58297	-5.62438	0.000659173	0.00123508	-1.44275
ORF_ENST00000372780.5_1.p1	ORF_ENST00000372780.5_1.p1	1	-0.583083	-0.583083	-7.37627	0.000116946	0.000275715	0.478586
ORF_MSTRG.17993.13.p1	ORF_MSTRG.17993.13.p1	1	-0.583711	-0.583711	-8.09224	6.31248e-05	0.000167705	1.16671
ORF_ENST00000432006.1_1.p4	ORF_ENST00000432006.1_1.p4	1	-0.585353	-0.585353	-5.65845	0.000635189	0.00119644	-1.40175
ORF_ENST00000457642.1_1.p1	ORF_ENST00000457642.1_1.p1	1	-0.589548	-0.589548	-3.94953	0.00497273	0.00776444	-3.65721
ORF_ENST00000357376.7_1.p1	ORF_ENST00000357376.7_1.p1	1	-0.598721	-0.598721	-7.84285	7.7844e-05	0.000202281	0.932683
ORF_MSTRG.23635.5.p1	ORF_MSTRG.23635.5.p1	1	-0.600782	-0.600782	-6.59906	0.00024148	0.00051625	-0.328878
ORF_MSTRG.4484.1.p1	ORF_MSTRG.4484.1.p1	1	-0.607702	-0.607702	-3.08529	0.0165426	0.0237293	-4.94363
ORF_MSTRG.2167.24.p1	ORF_MSTRG.2167.24.p1	1	-0.608986	-0.608986	-9.67875	1.86415e-05	7.07481e-05	2.53027
ORF_MSTRG.12087.1.p1	ORF_MSTRG.12087.1.p1;ORF_ENST00000571636.1_1.p1	2	-0.628521	-0.628521	-5.40455	0.000840313	0.00152628	-1.71103
ORF_ENST00000249071.10_4.p1	ORF_ENST00000249071.10_4.p1;ORF_MSTRG.21839.4.p1	2	-0.64265	-0.64265	-5.93928	0.000470606	0.000920526	-1.06968
ORF_ENST00000400521.6_1.p1	ORF_ENST00000400521.6_1.p1	1	-0.663163	-0.663163	-8.46925	4.64383e-05	0.000135242	1.50967
ORF_MSTRG.30649.4.p1	ORF_MSTRG.30649.4.p1	1	-0.676296	-0.676296	-15.8598	5.67428e-07	5.45958e-06	6.43156
ORF_MSTRG.13466.4.p1	ORF_MSTRG.13466.4.p1;ORF_MSTRG.13466.3.p1	2	-0.677154	-0.677154	-9.29874	2.45598e-05	8.65671e-05	2.22186
ORF_ENST00000406452.7_2.p1	ORF_ENST00000406452.7_2.p1	1	-0.691663	-0.691663	-7.69838	8.81124e-05	0.000220901	0.794389
ORF_ENST00000342741.6_4.p1	ORF_ENST00000342741.6_4.p1	1	-0.697061	-0.697061	-8.75409	3.71012e-05	0.000114852	1.76057
ORF_ENST00000558502.5_1.p1	ORF_ENST00000558502.5_1.p1	1	-0.697422	-0.697422	-14.29	1.19883e-06	8.53564e-06	5.59801
ORF_ENST00000614960.4_1.p1	ORF_ENST00000614960.4_1.p1	1	-0.70586	-0.70586	-14.9044	8.86703e-07	7.34108e-06	5.93433
ORF_MSTRG.15667.6.p1	ORF_MSTRG.15667.6.p1	3	-0.708117	-0.708117	-8.38755	4.95843e-05	0.000140095	1.43642
ORF_ENST00000394641.7_2.p1	ORF_ENST00000394641.7_2.p1	1	-0.71035	-0.71035	-6.01705	0.000433853	0.000853324	-0.979538
ORF_ENST00000504166.2_1.p8	ORF_ENST00000504166.2_1.p8	1	-0.719545	-0.719545	-2.95001	0.0201447	0.0276893	-5.15096
ORF_MSTRG.13912.3.p1	ORF_MSTRG.13912.3.p1;ORF_MSTRG.13912.2.p1;ORF_MSTRG.13912.2.p2;ORF_MSTRG.13912.5.p1	4	-0.719642	-0.719642	-10.1902	1.30505e-05	5.34019e-05	2.92918
ORF_MSTRG.35317.16.p1	ORF_MSTRG.35317.16.p1;ORF_MSTRG.35317.15.p1	2	-0.740195	-0.740195	-5.36091	0.000882483	0.00158669	-1.76508
ORF_MSTRG.24214.12.p1	ORF_MSTRG.24214.12.p1;ORF_MSTRG.24214.13.p1	2	-0.757556	-0.757556	-8.69645	3.88058e-05	0.000118076	1.71035
ORF_MSTRG.4047.6.p3	ORF_MSTRG.4047.6.p3	1	-0.766647	-0.766647	-5.21675	0.0010393	0.00184075	-1.94548
ORF_MSTRG.24832.5.p1	ORF_MSTRG.24832.5.p1;ORF_MSTRG.24832.8.p2;ORF_MSTRG.24832.10.p2	4	-0.771077	-0.771077	-1.8185	0.112174	0.134007	-6.8667
ORF_ENST00000432006.1_1.p3	ORF_ENST00000432006.1_1.p3	1	-0.773241	-0.773241	-9.71224	1.82023e-05	7.0435e-05	2.55694
ORF_ENST00000374706.5_1.p1	ORF_ENST00000374706.5_1.p1	1	-0.775716	-0.775716	-13.8031	1.53584e-06	9.86357e-06	5.32154
ORF_ENST00000505144.1_1.p2	ORF_ENST00000505144.1_1.p2	1	-0.792329	-0.792329	-6.72372	0.000214061	0.000467519	-0.19481
ORF_MSTRG.29207.3.p1	ORF_MSTRG.29207.3.p1	1	-0.808019	-0.808019	-6.34989	0.000308849	0.000630287	-0.602363
ORF_ENST00000379811.3_4.p2	ORF_ENST00000379811.3_4.p2;ORF_ENST00000444837.6_3.p2	3	-0.811023	-0.811023	-12.5327	3.05243e-06	1.62189e-05	4.55426
ORF_ENST00000622802.4_2.p1	ORF_ENST00000622802.4_2.p1	1	-0.821362	-0.821362	-8.70189	3.86413e-05	0.000118076	1.7151
ORF_ENST00000383832.7_1.p1	ORF_ENST00000383832.7_1.p1	3	-0.836613	-0.836613	-12.9304	2.44547e-06	1.36029e-05	4.80203
ORF_MSTRG.17925.1.p1	ORF_MSTRG.17925.1.p1	1	-0.85305	-0.85305	-4.94013	0.00143392	0.00244246	-2.29976
ORF_MSTRG.6447.14.p1	ORF_MSTRG.6447.14.p1;ORF_MSTRG.6447.13.p1;ORF_MSTRG.6447.11.p1;ORF_MSTRG.6447.10.p1	4	-0.857078	-0.857078	-17.0702	3.33913e-07	3.96244e-06	7.02112
ORF_ENST00000392435.6_4.p1	ORF_ENST00000392435.6_4.p1	1	-0.88874	-0.88874	-11.0619	7.35972e-06	3.1567e-05	3.57004
ORF_MSTRG.30422.17.p1	ORF_MSTRG.30422.17.p1	1	-0.924779	-0.924779	-14.3126	1.1853e-06	8.53564e-06	5.61066
ORF_ENST00000481323.1_1.p2	ORF_ENST00000481323.1_1.p2	1	-0.937792	-0.937792	-13.7208	1.60278e-06	1.00103e-05	5.27392
ORF_MSTRG.22049.6.p1	ORF_MSTRG.22049.6.p1	1	-0.951777	-0.951777	-14.4698	1.09619e-06	8.30303e-06	5.69785
ORF_MSTRG.19739.4.p2	ORF_MSTRG.19739.4.p2	1	-0.96628	-0.96628	-11.0994	7.18727e-06	3.1567e-05	3.59656
ORF_MSTRG.27690.3.p1	ORF_MSTRG.27690.3.p1	1	-0.972916	-0.972916	-12.6337	2.8836e-06	1.5554e-05	4.61785
ORF_ENST00000326840.10_2.p1	ORF_ENST00000326840.10_2.p1	1	-0.994375	-0.994375	-12.2667	3.55325e-06	1.80708e-05	4.38442
ORF_ENST00000372213.7_1.p1	ORF_ENST00000372213.7_1.p1	1	-0.996208	-0.996208	-8.45332	4.70336e-05	0.000135242	1.49544
ORF_ENST00000436446.1_2.p1	ORF_ENST00000436446.1_2.p1	1	-1.02489	-1.02489	-21.4278	6.41903e-08	1.75783e-06	8.8445
ORF_ENST00000447590.1.p1	ORF_ENST00000447590.1.p1	1	-1.02922	-1.02922	-14.3092	1.18736e-06	8.53564e-06	5.60873
ORF_MSTRG.34492.4.p1	ORF_MSTRG.34492.4.p1	1	-1.15418	-1.15418	-16.8573	3.65583e-07	3.9984e-06	6.92046
ORF_MSTRG.23730.3.p1	ORF_MSTRG.23730.3.p1	1	-1.16278	-1.16278	-7.71812	8.66236e-05	0.000220271	0.813405
ORF_ENST00000220876.11_1.p1	ORF_ENST00000220876.11_1.p1	1	-1.18222	-1.18222	-13.034	2.3106e-06	1.32673e-05	4.86541
ORF_MSTRG.5478.10.p1	ORF_MSTRG.5478.10.p1	1	-1.23666	-1.23666	-21.5038	6.25576e-08	1.75783e-06	8.87284
ORF_ENST00000358430.7_1.p1	ORF_ENST00000358430.7_1.p1	1	-1.27739	-1.27739	-8.27438	5.43454e-05	0.000148823	1.33398
ORF_ENST00000646974.1_1.p1	ORF_ENST00000646974.1_1.p1	1	-1.34067	-1.34067	-11.7383	4.84942e-06	2.30186e-05	4.03667
ORF_ENST00000373960.3_1.p1	ORF_ENST00000373960.3_1.p1	1	-1.5637	-1.5637	-14.6477	1.00429e-06	7.90154e-06	5.7955
ORF_MSTRG.27783.6.p1	ORF_MSTRG.27783.6.p1;ORF_ENST00000369167.2_1.p2;ORF_ENST00000356950.1_1.p1;ORF_MSTRG.27744.1.p1	4	-1.62725	-1.62725	-12.7728	2.66795e-06	1.46122e-05	4.70473
ORF_ENST00000537739.5_1.p1	ORF_ENST00000537739.5_1.p1	1	-1.65836	-1.65836	-36.3999	1.32724e-09	1.57499e-07	13.0195
ORF_MSTRG.31587.5.p1	ORF_MSTRG.31587.5.p1;ORF_MSTRG.31587.6.p1;ORF_MSTRG.31587.15.p1	3	-1.80495	-1.80495	-20.5104	8.82548e-08	2.09458e-06	8.49392
ORF_ENST00000338379.5_1.p1	ORF_ENST00000338379.5_1.p1	1	-2.03739	-2.03739	-16.3123	4.63381e-07	4.71325e-06	6.65694
ORF_MSTRG.27743.1.p1	ORF_MSTRG.27743.1.p1	1	-2.22779	-2.22779	-19.6617	1.19974e-07	2.24792e-06	8.15508
ORF_MSTRG.27781.1.p1	ORF_MSTRG.27781.1.p1;ORF_ENST00000635491.1_2.p1	2	-2.38042	-2.38042	-19.2374	1.40561e-07	2.50199e-06	7.98005
ORF_MSTRG.27771.2.p1	ORF_MSTRG.27771.2.p1;ORF_ENST00000634733.1_1.p1;ORF_ENST00000613854.1_1.p1	3	-2.44908	-2.44908	-19.7913	1.14385e-07	2.24792e-06	8.20776
ORF_ENST00000401605.5_1.p1	ORF_ENST00000401605.5_1.p1	1	-6.15772	-6.15772	-5.77306	0.000722485	0.00134662	-1.46231
ORF_ENST00000379540.7_1.p1	ORF_ENST00000379540.7_1.p1	1	-6.59271	-6.59271	-8.88493	5.10024e-05	0.000142967	1.51551
ORF_MSTRG.2805.3.p1	ORF_MSTRG.2805.3.p1	1	-7.77133	-7.77133	-11.961	7.35845e-06	3.1567e-05	3.69886
ORF_MSTRG.7515.9.p1	ORF_MSTRG.7515.9.p1	1	-7.82648	-7.82648	-10.3789	1.86807e-05	7.07481e-05	2.64827
ORF_MSTRG.4251.4.p1	ORF_MSTRG.4251.4.p1	1	-8.59563	-8.59563	-17.7989	5.14539e-07	5.08822e-06	6.6868
