# Supplementary material for: DNMT and HDAC inhibition induces immunogenic neoantigens from human endogenous retroviral element-derived transcripts
Source: Nat Commun. 2023 Oct 23;14:6731. doi: 10.1038/s41467-023-42417-w (PMC10593957; doi:10.1038/s41467-023-42417-w)
Supplement: Supplementary file 9 — Supplementary Data 6 [file 41467_2023_42417_MOESM9_ESM.xlsx]

## Sheet: Peptide_all
Sequence	Frequency DAC+SB939	Frequency DMSO	Protein accession	Species	q-Value	PEP	XCorr	HLA restriction SYFPEITHI	SYFPEITHI score [% of max. score]	HLA restriction NetMHC	NetMHCpan [rank]
SEIVGSIKM	100	0	Q9BXS5	Homo sapiens	0.004	0.049	2.238	B4002	51.52	B4002	0.044
SEFPSELM	100	0	Q02363	Homo sapiens	0.000	0.008	2.720	C0202	21.43	B4002	0.225
REYQELMNV	100	0	P05787;ORF_MSTRG.7180.1.p1;ORF_ENST00000546583.5_1.p1;ORF_ENST00000550170.5_1.p1;ORF_MSTRG.7180.3.p1	Homo sapiens;ORFs	0.000	0.007	2.324	C0202	35.71	B4002	0.023
AEIAQLMSL	100	0	P08238;P07900;Q14568;Q58FF8	Homo sapiens	0.001	0.017	2.344	B4002	66.67	B4002	0.005
GEVAPSMFL	100	0	O15118	Homo sapiens	0.002	0.027	1.874	B4002	63.64	B4001	0.037
TELQGMNEYL	100	0	Q14839	Homo sapiens	0.001	0.023	1.957	B4001	71.88	B4001	0.161
TELPVMVEL	100	0	O94808;Q06210	Homo sapiens	0.004	0.054	2.140	B4002	87.88	B4002	0.013
GEVAMGRVV	100	0	Q14690	Homo sapiens	0.003	0.046	2.088	B4002	42.42	B4002	0.183
IYTWMDATL	100	0	O00422	Homo sapiens	0.011	0.108	2.016	A2402	64.52	A2402	0.205
GEMPPGLNF	100	0	P40855	Homo sapiens	0.029	0.208	1.974	B4002	51.52	B4002	0.045
VMFQDFVSW	100	0	ORF_MSTRG.23152.1.p3	ORFs	0.005	0.061	1.292	A3201	39.39	A3201	0.014
SMGPVRVAF	100	0	P29279;ORF_ENST00000367976.3_1.p1	Homo sapiens;ORFs	0.011	0.107	2.354	C0202	46.43	A3201	0.066
RLFEDVRSW	100	0	A6NCK2;Q96BQ3;ORF_ENST00000639673.1_1.p1;ORF_ENST00000432468.1_2.p1;ORF_ENST00000272395.2_1.p1	Homo sapiens;ORFs	0.000	0.002	3.863	A3201	84.85	A3201	0.002
LLLSYRYIY	100	0	ORF_MSTRG.28868.1.p28	ORFs	0.000	0.001	2.995	A3201	72.73	A3201	0.841
VLSVSRFSF	100	0	ORF_MSTRG.31576.1.p89	ORFs	0.000	0.008	2.874	A3201	78.79	A3201	0.177
IYKWITDNF	100	0	Q92949;ORF_ENST00000322957.6_1.p1	Homo sapiens;ORFs	0.000	0.001	2.851	A2402	64.52	A2402	0.011
RSFGQVVSF	100	0	Q8N831;ORF_ENST00000317802.8_1.p1	Homo sapiens;ORFs	0.000	0.008	2.619	C0202	71.43	A3201	0.001
REIEDLTQQL	100	0	A8MYA2;ORF_ENST00000439926.2_3.p1;ORF_ENST00000542739.2_1.p1	Homo sapiens;ORFs	0.000	0.004	2.523	B4001	71.88	B4002	0.009
VTKSTSLPW	100	0	ORF_MSTRG.29327.1.p7;ORF_ENST00000354536.9_3.p8	ORFs	0.000	0.008	2.519	A3201	63.64	A3201	0.095
YYFFVQEKI	100	0	Q96JY0;ORF_ENST00000367870.6_1.p1;ORF_ENST00000367872.8_1.p1;ORF_MSTRG.2364.5.p1;ORF_MSTRG.2364.6.p1	Homo sapiens;ORFs	0.000	0.003	2.512	A2402	77.42	A2402	0.059
LYYDAIWHF	100	0	Q92482;ORF_ENST00000297991.5_2.p1	Homo sapiens;ORFs	0.000	0.002	2.476	A2402	74.19	A2402	0.005
EYQEIFQQL	100	0	A6NCK2;Q96BQ3;ORF_ENST00000422468.1_1.p2;ORF_ENST00000639673.1_1.p1;ORF_ENST00000432468.1_2.p1;ORF_ENST00000272395.2_1.p1	Homo sapiens;ORFs	0.000	0.004	2.325	A2402	77.42	A2402	0.016
SYLKYVFQL	100	0	ORF_MSTRG.29191.1.p4;ORF_MSTRG.29191.2.p6	ORFs	0.000	0.007	1.676	A2402	80.65	A2402	0.012
GAVGFVTHY	100	0	A6NKB5	Homo sapiens	0.001	0.022	3.085	C0202	78.57	C0202	0.021
TEARFGAQL	100	0	P08727;ORF_ENST00000361566.7_1.p1	Homo sapiens;ORFs	0.001	0.023	2.589	B4002	69.7	B4001	0.042
VEKVPNPSL	100	0	C9JLW8	Homo sapiens	0.001	0.018	2.505	B4002	63.64	B4002	0.022
IIAQLLNSTW	100	0	ORF_MSTRG.28772.1.p3	ORFs	0.001	0.014	2.449	A3201	63.89	A3201	0.637
STQIKTYSW	100	0	Q96E17;P20336	Homo sapiens	0.001	0.017	2.445	A3201	75.76	A3201	0.016
YYVGGEIVTI	100	0	P35606	Homo sapiens	0.001	0.011	2.444	A2402	70	A2402	0.244
IEVDPDTKEML	100	0	P08708	Homo sapiens	0.001	0.011	2.400	A2402	40	B4001	0.157
EYIRSLNQF	100	0	Q96DM3	Homo sapiens	0.001	0.022	2.341	A2402	70.97	A2402	0.01
AYSEYVNNF	100	0	O15013	Homo sapiens	0.001	0.021	2.063	A2402	74.19	A2402	0.004
KEQTPDTPSL	100	0	ORF_MSTRG.7601.1.p1;ORF_MSTRG.16894.1.p1;ORF_MSTRG.16894.3.p1;ORF_MSTRG.19191.1.p2;ORF_MSTRG.25496.1.p1;ORF_MSTRG.25979.1.p1	ORFs	0.001	0.017	2.009	B4001	68.75	B4001	0.081
NEIVTIERL	100	0	Q06787;P51116	Homo sapiens	0.001	0.017	1.991	B4002	66.67	B4002	0.08
NYLVDPVTI	100	0	A6NCK2;Q96BQ3;ORF_ENST00000422468.1_1.p3;ORF_ENST00000639673.1_1.p1;ORF_ENST00000432468.1_2.p1;ORF_ENST00000272395.2_1.p1	Homo sapiens;ORFs	0.002	0.033	2.820	A2402	74.19	A2402	0.076
GELPITVSV	100	0	Q8NEZ3	Homo sapiens	0.002	0.025	2.683	B4002	57.58	B4002	0.011
SEKEQLQAL	100	0	P12036	Homo sapiens	0.002	0.037	2.352	B4002	66.67	B4002	0.005
EYVPEIVNF	100	0	P49589;ORF_MSTRG.4673.7.p1	Homo sapiens;ORFs	0.002	0.033	1.901	A2402	70.97	A2402	0.008
YYPVVPGKYVV	100	0	Q14315	Homo sapiens	0.002	0.036	1.712	A2402	40	A2402	0.801
KVHAYIISY	100	0	Q9H223	Homo sapiens	0.002	0.037	1.529	A3201	78.79	A3201	0.009
KVFAEHKISY	100	0	Q9NZI8	Homo sapiens	0.003	0.048	2.953	A3201	88.89	A3201	0.065
KEAIVTSEEL	100	0	Q13813	Homo sapiens	0.003	0.044	2.398	B4001	71.88	B4001	0.169
RISPAIDYTY	100	0	Q9P2K8	Homo sapiens	0.003	0.041	2.242	A3201	80.56	A3201	0.107
KTFSFSSSL	100	0	P17017	Homo sapiens	0.003	0.046	1.785	C0202	67.86	A3201	0.009
VYNPTPNSL	100	0	Q99715;ORF_ENST00000322507.12_2.p1	Homo sapiens;ORFs	0.003	0.048	1.769	A2402	77.42	A2402	0.009
LETLGQEKL	100	0	P05787;ORF_MSTRG.7180.1.p1;ORF_ENST00000546583.5_1.p2;ORF_MSTRG.7180.3.p1;ORF_ENST00000550170.5_1.p2	Homo sapiens;ORFs	0.004	0.053	2.237	B4002	69.7	B4001	0.063
YTKLIGGYY	100	0	ORF_MSTRG.16351.4.p1;ORF_MSTRG.16351.5.p1	ORFs	0.004	0.053	2.182	C0202	71.43	C0202	0.141
VYLDVIDKW	100	0	Q92874	Homo sapiens	0.004	0.056	2.166	A2402	61.29	A2402	0.007
AEIFGTEL	100	0	Q92989	Homo sapiens	0.004	0.054	1.987	C0303	42.86	B4002	0.071
RIFPVGLNSF	100	0	ORF_MSTRG.29412.1.p2	ORFs	0.004	0.050	1.937	A3201	80.56	A3201	0.008
SEFEGQQGL	100	0	Q8NDQ6	Homo sapiens	0.004	0.058	1.913	B4002	72.73	B4001	0.003
SEPPSEISL	100	0	P53618	Homo sapiens	0.005	0.061	2.005	B4002	84.85	B4001	0.064
REPVQLETL	100	0	P62314	Homo sapiens	0.005	0.061	1.871	B4002	69.7	B4002	0.103
SEVKPEVSL	100	0	Q9P291;ORF_ENST00000372829.7_1.p1	Homo sapiens;ORFs	0.006	0.071	2.173	B4002	87.88	B4001	0.005
RTAPFTSSY	100	0	ORF_ENST00000206423.7_2.p55	ORFs	0.010	0.099	2.219	A3201	84.85	A3201	0.007
LISGEGLLL	100	0	ORF_ENST00000409039.7_3.p35;ORF_ENST00000492261.5_1.p10	ORFs	0.010	0.100	1.826	C0202	64.29	C0303	1.016
EYFKSFNF	100	0	Q8N1A6	Homo sapiens	0.011	0.106	2.186	C0202	35.71	A2402	0.206
RVADLVLIF	100	0	ORF_MSTRG.14951.2.p3	ORFs	0.011	0.110	1.665	A3201	75.76	A3201	0.006
VEQIRNIL	100	0	Q15637	Homo sapiens	0.011	0.108	1.227	C0202	35.71	B4002	0.401
GEFGEIEAI	100	0	Q99729	Homo sapiens	0.012	0.115	2.272	B4002	42.42	B4001	0.027
SEEPLRPAA	100	0	ORF_MSTRG.7564.7.p10	ORFs	0.012	0.111	2.195	B4002	42.42	B4002	0.386
AEIDAHLV	100	0	P60900	Homo sapiens	0.012	0.114	1.925	C0202	21.43	B4002	0.268
RLAKKLLGW	100	0	Q8N5I4	Homo sapiens	0.012	0.115	1.814	A3201	75.76	A3201	0.008
RLIESLFTI	100	0	Q12789;ORF_MSTRG.12352.1.p1	Homo sapiens;ORFs	0.012	0.113	1.443	A3201	51.52	A3201	0.012
KYSGFFSEV	100	0	Q9H079	Homo sapiens	0.015	0.126	1.406	C0202	39.29	A2402	0.208
IEVGVVTV	100	0	P60900	Homo sapiens	0.018	0.141	2.198	C0202	25	B4002	0.327
TYFEDPLTF	100	0	Q9Y6A2	Homo sapiens	0.018	0.141	1.557	A2402	77.42	A2402	0.002
SEITDPESFL	100	0	Q5T4S7	Homo sapiens	0.018	0.147	1.509	B4001	75	B4001	0.06
AEAESMYQI	100	0	P05787;ORF_MSTRG.7180.1.p1;ORF_ENST00000546583.5_1.p1;ORF_ENST00000550170.5_1.p1;ORF_MSTRG.7180.3.p1	Homo sapiens;ORFs	0.019	0.148	1.769	B4002	39.39	B4002	0.028
AEAQQLITI	100	0	P53621	Homo sapiens	0.020	0.154	2.144	B4002	48.48	B4002	0.016
TEALLRVLL	100	0	P80370;ORF_ENST00000650464.1_1.p1	Homo sapiens;ORFs	0.023	0.171	1.644	B4002	90.91	B4001	0.05
LYGPQSNSFF	100	0	ORF_MSTRG.31594.19.p1	ORFs	0.023	0.174	1.553	A2402	70	A2402	0.065
AELTGDHQL	100	0	O75643	Homo sapiens	0.024	0.185	1.996	B4002	72.73	B4001	0.016
RENPTGVVL	100	0	Q6P9H4;G9CGD6	Homo sapiens	0.024	0.185	1.497	B4002	90.91	B4001	0.003
RTMTDGLVTF	100	0	Q8N7M2	Homo sapiens	0.026	0.189	1.426	A3201	86.11	A3201	0.012
TERLIQEL	100	0	O43681	Homo sapiens	0.027	0.195	1.675	C0202	39.29	B4002	0.085
RTFIFPETV	100	0	Q9UMR3	Homo sapiens	0.028	0.202	1.652	C0202	57.14	A3201	0.112
AETPDIKL	100	0	P46782	Homo sapiens	0.029	0.205	2.576	C0202	39.29	B4001	0.235
AEIDAHLVAL	100	0	P60900	Homo sapiens	0.029	0.207	1.654	B4001	87.5	B4001	0.009
KELNIDVV	100	0	P11926	Homo sapiens	0.030	0.213	1.537	C0202	21.43	B4002	0.682
REGDVITII	100	0	P62857;Q6XZF7	Homo sapiens	0.032	0.222	1.952	A2402	41.94	B4002	0.061
TEIKIQTL	100	0	Q15147	Homo sapiens	0.033	0.225	1.760	C0202	35.71	B4002	0.022
RVANPPFSTW	100	0	P26951;ORF_ENST00000331035.9_2.p1;ORF_ENST00000331035.9_2_PAR_Y.p1	Homo sapiens;ORFs	0.033	0.225	1.089	A3201	86.11	A3201	0.005
AEKNGYVTV	100	0	Q96H20	Homo sapiens	0.035	0.236	1.891	B4002	57.58	B4002	0.037
QELDLSNNHL	100	0	Q9UFC0	Homo sapiens	0.035	0.235	1.646	B4001	65.62	B4001	0.144
SVFEKYFQF	100	0	O15144	Homo sapiens	0.035	0.237	1.358	A3201	72.73	A3201	0.004
SDVLAQQF	100	0	Q8NA75;Q3SXM0;Q8WV16;ORF_MSTRG.32276.2.p1;ORF_ENST00000319675.4_1.p1	Homo sapiens;ORFs	0.036	0.240	2.151	C0202	35.71	B4002	1.539
RFLQTSPKI	100	0	Q96PV4;ORF_MSTRG.35483.5.p1	Homo sapiens;ORFs	0.037	0.247	1.667	A2402	64.52	A2402	0.314
YVTPVQPLL	100	0	Q96A09	Homo sapiens	0.041	0.269	1.928	C0303	70.97	C0303	0.048
KESPELLEL	100	0	Q9NQZ2	Homo sapiens	0.042	0.271	1.439	B4002	87.88	B4001	0.014
AVNPIIYSF	100	0	O95977	Homo sapiens	0.043	0.279	1.962	A3201	78.79	A3201	0.002
RFNPKFYSF	100	0	Q8WY54	Homo sapiens	0.044	0.284	1.053	A2402	61.29	A2402	0.006
KLQSIIYIY	100	0	ORF_MSTRG.14414.2.p3	ORFs	0.048	0.302	1.575	A3201	78.79	A3201	0.037
SEVQDRVML	66.6667	0	P62699	Homo sapiens	0.005	0.067	1.784	B4002	90.91	B4001	0.016
KLLAEMSSF	66.6667	0	Q9BZZ5	Homo sapiens	0.001	0.014	2.314	A3201	78.79	A3201	0.049
GEIIMGNIEL	66.6667	0	O15523;O00571;ORF_ENST00000626301.2_2.p1	Homo sapiens;ORFs	0.002	0.031	2.817	B4001	87.5	B4001	0.071
SDIMVKGL	66.6667	0	Q658Y4	Homo sapiens	0.015	0.126	1.826	C0202	35.71	B4002	0.803
VEDPTFLNQL	66.6667	0	Q14204	Homo sapiens	0.000	0.008	2.607	B4001	71.88	B4001	0.089
VDWLTEKM	66.6667	0	P60842;P38919;Q14240	Homo sapiens	0.000	0.010	2.326	C0202	25	B4002	1.398
NEYFTNEVL	66.6667	0	P55209	Homo sapiens	0.001	0.024	1.811	B4002	72.73	B4001	0.038
KETEVFYEL	66.6667	0	Q99814	Homo sapiens	0.004	0.052	2.070	B4002	69.7	B4002	0.004
SEVGPVVSF	66.6667	0	P33240	Homo sapiens	0.005	0.061	2.464	B4002	54.55	B4002	0.03
IEALKEELL	66.6667	0	P05783	Homo sapiens	0.005	0.066	2.053	B4002	72.73	B4001	0.128
AEQRGELAL	66.6667	0	Q8N1N4;P05787;O95678;P13647;Q5XKE5;ORF_MSTRG.7180.1.p1;ORF_ENST00000546583.5_1.p1;ORF_ENST00000550170.5_1.p1;ORF_ENST00000359499.8_3.p1;ORF_MSTRG.7180.3.p1	Homo sapiens;ORFs	0.005	0.066	1.731	B4002	81.82	B4001	0.026
AEVPESVFL	66.6667	0	Q03169	Homo sapiens	0.008	0.087	1.669	B4002	87.88	B4001	0.008
RLAQEGIYTL	66.6667	0	Q08J23	Homo sapiens	0.009	0.096	1.560	A3201	58.33	A3201	0.19
VEFNHSGELL	66.6667	0	P63151	Homo sapiens	0.011	0.109	2.121	B4001	71.88	B4001	0.109
VYNASNNEL	66.6667	0	P62241	Homo sapiens	0.017	0.139	1.565	A2402	70.97	A2402	0.164
VELEIREL	66.6667	0	P49411	Homo sapiens	0.025	0.186	1.503	C0202	42.86	B4002	0.067
YAYDGKDYIAL	66.6667	0	P04222;P30486;P30498;P05534;P01892;P18464;Q31610;P30460;P17693;P10316;P30490;P30479;P30480;Q04826;P30499;P30447;P01889	Homo sapiens	0.025	0.189	0.690	A2402	36.67	C0303	0.031
KEIIPTSEF	66.6667	0	Q14669	Homo sapiens	0.032	0.223	1.392	C0202	46.43	B4002	0.074
PFYSSPQLI	66.6667	0	Q5HYW3	Homo sapiens	0.032	0.222	1.319	A2402	61.29	A2402	0.348
REDDKLVVE	66.6667	0	P15090	Homo sapiens	0.044	0.282	1.200	B4002	60.61	B4002	1.447
REPVTKAEM	66.6667	0	P43357;P43360;P43356;P43355	Homo sapiens	0.005	0.039	1.410	B4002	36.36	B4001	0.417
RLNWGEPMHW	66.6667	0	O95169	Homo sapiens	0.006	0.048	2.055	A3201	69.44	A3201	0.025
REGPAKNMV	66.6667	0	Q9NZZ3	Homo sapiens	0.029	0.238	1.383	B4002	36.36	B4002	0.251
RYLDELMKL	66.6667	0	P46940	Homo sapiens	0.003	0.027	2.078	A2402	80.65	A2402	0.016
AEAGSRMDKL	66.6667	0	P35221;P26232	Homo sapiens	0.021	0.165	1.506	B4001	65.62	B4001	0.205
RYLEKPMEI	66.6667	0	P40763	Homo sapiens	0.046	0.394	0.968	A2402	83.87	A2402	0.01
VLPDMFFSF	66.6667	0	Q9H6T0	Homo sapiens	0.006	0.048	1.890	A3201	72.73	A2402	0.039
KLKEMAEAY	66.6667	0	P48723	Homo sapiens	0.028	0.233	1.292	A3201	81.82	A3201	0.284
RVAMYVHAY	66.6667	0	P25788	Homo sapiens	0.010	0.071	2.044	A3201	75.76	A3201	0.061
KTMKQQLQF	66.6667	0	A4D1P6;ORF_ENST00000423565.5_3.p1	Homo sapiens;ORFs	0.009	0.067	1.703	A3201	72.73	A3201	0.002
KMAETSVGW	66.6667	0	Q8TC59;ORF_ENST00000611073.1_2.p1	Homo sapiens;ORFs	0.000	0.001	2.756	A3201	45.45	A3201	0.006
QMFQGIILF	66.6667	0	Q9Y6A9	Homo sapiens	0.005	0.040	1.609	C0202	42.86	A3201	0.02
QSYPSYLSQM	66.6667	0	Q13950	Homo sapiens	0.033	0.283	1.445	C0202	62.5	A2402	0.823
GVADVTIRQSY	66.6667	0	Q00403;ORF_MSTRG.1449.1.p1	Homo sapiens;ORFs	0.000	0.000	4.201	A3201	61.54	C0202	1.13
RVWDIVRHY	66.6667	0	Q12788	Homo sapiens	0.000	0.000	3.668	A3201	78.79	A3201	0.006
GEIQEIVKTGL	66.6667	0	P35606	Homo sapiens	0.000	0.000	3.640	A2402	40	B4001	0.091
AAAAAAAQSVY	66.6667	0	P07203;ORF_ENST00000620890.1_3.p4	Homo sapiens;ORFs	0.000	0.000	3.557	A3201	35.9	C0202	1.708
KTFFIIHGW	66.6667	0	Q9Y5X9;ORF_ENST00000261292.8_2.p1;ORF_ENST00000580036.5_1.p1	Homo sapiens;ORFs	0.000	0.000	3.421	A3201	78.79	A3201	0.004
GETGLGKSTL	66.6667	0	Q9NVA2;Q92599;Q6ZU15;Q9P0V9;Q14141;ORF_ENST00000388975.3_1.p1	Homo sapiens;ORFs	0.000	0.000	3.331	B4001	68.75	B4001	0.109
AYTTVLQEW	66.6667	0	Q63ZY3	Homo sapiens	0.000	0.001	3.288	A2402	35.48	A2402	0.029
TYGDAGLTYTF	66.6667	0	Q6NS38	Homo sapiens	0.000	0.001	3.268	A2402	73.33	A2402	0.017
KEIDTSTKV	66.6667	0	P06400	Homo sapiens	0.000	0.001	3.213	B4002	36.36	B4002	0.035
SEFDFKPQQL	66.6667	0	Q14139	Homo sapiens	0.000	0.002	3.201	B4001	71.88	B4002	0.008
RTIQTPIGSTW	66.6667	0	Q9BVJ6;Q5TAP6	Homo sapiens	0.000	0.000	3.196	A3201	64.1	A3201	0.015
KVFTGDFSW	66.6667	0	ORF_MSTRG.14970.1.p1	ORFs	0.000	0.003	3.084	A3201	84.85	A3201	0.003
IYISNSIYF	66.6667	0	Q8WUE5;ORF_ENST00000276241.10_1.p1;ORF_ENST00000344129.2_1.p1	Homo sapiens;ORFs	0.000	0.000	3.068	A2402	70.97	A2402	0.003
IEERVNQSL	66.6667	0	P51693	Homo sapiens	0.000	0.001	3.028	B4002	63.64	B4001	0.045
KLALVLFTY	66.6667	0	Q8N5I4	Homo sapiens	0.000	0.002	3.017	A3201	78.79	A3201	0.066
RTIAFASTF	66.6667	0	P51854;ORF_ENST00000369915.7_1.p1;ORF_ENST00000369912.2_1.p1	Homo sapiens;ORFs	0.000	0.002	2.917	A3201	75.76	A3201	0.006
VYGINFFTF	66.6667	0	ORF_MSTRG.11379.6.p20	ORFs	0.000	0.001	2.901	A2402	77.42	A2402	0.006
KEFSPFGTITSA	66.6667	0	P11940	Homo sapiens	0.000	0.000	2.887	0	0	B4002	0.729
KINSKRSSY	66.6667	0	ORF_ENST00000443767.1_1.p1	ORFs	0.000	0.002	2.863	A3201	87.88	A3201	0.367
KEIAEVNEI	66.6667	0	P50748	Homo sapiens	0.000	0.001	2.837	B4002	45.45	B4002	0.033
SYYGPLNLLTF	66.6667	0	O15121;ORF_ENST00000391877.3_1.p1	Homo sapiens;ORFs	0.000	0.000	2.814	A2402	66.67	A2402	0.01
GEYGDQNSRL	66.6667	0	P45844	Homo sapiens	0.000	0.000	2.791	B4001	68.75	B4001	0.042
YLFHPIASF	66.6667	0	O00237	Homo sapiens	0.000	0.002	2.788	A3201	69.7	A3201	0.033
KWVDYSNKF	66.6667	0	Q9H4B4	Homo sapiens	0.000	0.000	2.769	A3201	45.45	A2402	0.046
KEVDIGDSILF	66.6667	0	ORF_MSTRG.5030.1.p3;ORF_MSTRG.17275.1.p4;ORF_MSTRG.19369.1.p3;ORF_MSTRG.30980.1.p4	ORFs	0.000	0.000	2.764	A2402	46.67	B4001	0.3
GEDPYPHKF	66.6667	0	Q15046	Homo sapiens	0.000	0.001	2.744	A2402	45.16	B4002	0.083
ATIKDLKDAEW	66.6667	0	ORF_MSTRG.32347.1.p22	ORFs	0.000	0.000	2.734	A3201	46.15	A3201	1.048
VYLPTFPPL	66.6667	0	ORF_MSTRG.445.1.p1;ORF_MSTRG.550.1.p1;ORF_MSTRG.6925.1.p3;ORF_MSTRG.14883.1.p1;ORF_MSTRG.23071.1.p1;ORF_MSTRG.26038.1.p1	ORFs	0.000	0.001	2.718	A2402	83.87	A2402	0.052
SVFPGARLLTI	66.6667	0	Q86X55	Homo sapiens	0.000	0.002	2.647	A3201	53.85	A3201	0.208
HEFSSPSHL	66.6667	0	Q9H3D4;ORF_MSTRG.24006.1.p1;ORF_MSTRG.24006.2.p1;ORF_MSTRG.24006.3.p1;ORF_MSTRG.24006.4.p1;ORF_MSTRG.24006.5.p1;ORF_MSTRG.24006.6.p1;ORF_MSTRG.24006.8.p1;ORF_ENST00000320472.9_1.p3;ORF_ENST00000449992.5_1.p1	Homo sapiens;ORFs	0.000	0.001	2.642	B4002	63.64	B4001	0.012
REQQSYHRL	66.6667	0	Q9Y5G0;ORF_ENST00000621169.1_3.p1;ORF_ENST00000617380.1_3.p1	Homo sapiens;ORFs	0.000	0.002	2.600	B4002	60.61	B4002	0.02
REVSSPTGTGL	66.6667	0	Q96EQ0	Homo sapiens	0.000	0.002	2.587	A3201	46.15	B4001	0.096
KTLELPHVF	66.6667	0	O43913	Homo sapiens	0.000	0.001	2.586	A3201	78.79	A3201	0.002
VVREVGESW	66.6667	0	ORF_MSTRG.8019.10.p4	ORFs	0.000	0.001	2.583	A3201	69.7	A3201	0.041
SYANIFPSL	66.6667	0	ORF_MSTRG.25149.1.p11	ORFs	0.000	0.001	2.580	A2402	70.97	A2402	0.009
QEVGDGTNFVL	66.6667	0	P50990	Homo sapiens	0.000	0.000	2.503	A2402	36.67	B4001	0.129
KEIDKQSSL	66.6667	0	Q12816	Homo sapiens	0.000	0.002	2.500	B4002	69.7	B4002	0.007
AEQKLQQTL	66.6667	0	Q13136	Homo sapiens	0.000	0.004	2.486	B4002	72.73	B4002	0.004
KLQAQHVSY	66.6667	0	Q9BZJ4	Homo sapiens	0.000	0.001	2.482	A3201	78.79	A3201	0.059
GEDPAQSLPL	66.6667	0	ORF_MSTRG.15231.1.p1	ORFs	0.000	0.003	2.475	B4001	84.38	B4001	0.088
AEVLEAHTI	66.6667	0	Q9P2E3	Homo sapiens	0.000	0.004	2.447	B4002	45.45	B4002	0.035
AVGSIRYNY	66.6667	0	P22455	Homo sapiens	0.000	0.000	2.436	A3201	75.76	A3201	0.31
KYITFSGFL	66.6667	0	Q9BXJ3	Homo sapiens	0.000	0.002	2.429	A2402	74.19	A2402	0.245
KEFMPPGLQEL	66.6667	0	P49591	Homo sapiens	0.000	0.001	2.428	A3201	56.41	B4002	0.013
VFASLPGFLF	66.6667	0	P51679;ORF_MSTRG.22443.1.p1;ORF_MSTRG.22443.3.p1;ORF_MSTRG.22443.4.p1;ORF_MSTRG.22443.5.p1;ORF_MSTRG.22443.6.p1	Homo sapiens;ORFs	0.000	0.001	2.428	A2402	70	A2402	0.107
ATNRAGQNSF	66.6667	0	Q8WX93	Homo sapiens	0.000	0.001	2.341	A3201	66.67	A3201	0.868
RYILENHDF	66.6667	0	Q6ZWI9;ORF_MSTRG.28752.14.p1;ORF_ENST00000441065.2_1.p1	Homo sapiens;ORFs	0.000	0.000	2.337	A2402	70.97	A2402	0.025
REKEAAYQERL	66.6667	0	P49756	Homo sapiens	0.000	0.001	2.325	A3201	43.59	B4002	0.111
NYQNVVHKL	66.6667	0	Q5VZL5	Homo sapiens	0.000	0.002	2.315	A2402	77.42	A2402	0.009
RYFPTQALNF	66.6667	0	Q9H0C2;P12235;P12236;P05141;ORF_ENST00000281154.5_1.p1	Homo sapiens;ORFs	0.000	0.000	2.273	A2402	70	A2402	0.01
AEAEGLSGTTL	66.6667	0	Q9UI14	Homo sapiens	0.000	0.003	2.265	A2402	40	B4001	0.014
EEFLFGDVEL	66.6667	0	O60231	Homo sapiens	0.000	0.000	2.264	B4001	90.62	B4001	0.286
VYNPTRNEW	66.6667	0	Q9UJP4	Homo sapiens	0.000	0.000	2.240	A3201	45.45	A2402	0.023
SESAPGDFSL	66.6667	0	P62993	Homo sapiens	0.000	0.002	2.231	B4001	68.75	B4001	0.056
IYTEHAHQV	66.6667	0	O75083	Homo sapiens	0.000	0.003	2.195	A2402	41.94	A2402	0.131
HEYTTKEVF	66.6667	0	Q969P6;ORF_MSTRG.32791.4.p1;ORF_ENST00000521193.5_1.p1;ORF_ENST00000519148.5_1.p1	Homo sapiens;ORFs	0.000	0.003	2.171	B4002	42.42	B4002	0.036
YALDLSTFL	66.6667	0	P46695	Homo sapiens	0.000	0.003	2.161	C0202	82.14	C0303	0.006
NFYLFPTTF	66.6667	0	Q8NA58;ORF_ENST00000275275.9_1.p1;ORF_ENST00000392167.3_3.p1;ORF_MSTRG.29258.9.p1	Homo sapiens;ORFs	0.000	0.002	2.137	A2402	54.84	A2402	0.05
KLFTLAESL	66.6667	0	P32929	Homo sapiens	0.000	0.001	2.118	A3201	51.52	A3201	0.078
REVAGHTEQL	66.6667	0	P08727;ORF_ENST00000361566.7_1.p1	Homo sapiens;ORFs	0.000	0.003	2.094	B4001	68.75	B4001	0.047
RVQDEYSRRSY	66.6667	0	Q7L0J3;ORF_ENST00000369145.1_1.p1	Homo sapiens;ORFs	0.000	0.004	2.061	A3201	71.79	A3201	0.868
EYLERAPELF	66.6667	0	Q8IZH2	Homo sapiens	0.000	0.001	2.056	A2402	93.33	A2402	0.047
KEEDPGHAL	66.6667	0	P52951	Homo sapiens	0.000	0.004	2.052	B4002	66.67	B4001	0.005
RVMDASAFEIF	66.6667	0	Q5T124	Homo sapiens	0.000	0.001	2.046	A3201	69.23	A3201	0.186
KLLEAQSHF	66.6667	0	Q13813	Homo sapiens	0.000	0.004	2.041	A3201	75.76	A3201	0.015
AESEKQQAL	66.6667	0	Q5TZA2	Homo sapiens	0.000	0.002	1.966	B4002	72.73	B4001	0.014
VWAPPAPGF	66.6667	0	Q5H9J7;ORF_ENST00000333643.3_1.p1	Homo sapiens;ORFs	0.000	0.002	1.909	C0202	42.86	A2402	0.026
QLFGGQFNF	66.6667	0	Q00975;O00555	Homo sapiens	0.000	0.003	1.795	A3201	69.7	A3201	0.011
IWNNFSPQTL	66.6667	0	ORF_MSTRG.21260.1.p1	ORFs	0.000	0.003	1.747	C0303	37.5	A2402	0.468
YEEDAHITF	66.6667	0	P0DJD1;P49792;P0DJD0;Q99666;O14715	Homo sapiens	0.001	0.006	3.076	C0202	50	B4001	0.067
KVNPNGHTY	66.6667	0	O15479;ORF_MSTRG.34576.1.p1;ORF_ENST00000378988.4_1.p1	Homo sapiens;ORFs	0.001	0.009	2.877	A3201	81.82	A3201	0.014
TFIQPTFLI	66.6667	0	Q3KNS6	Homo sapiens	0.001	0.005	2.713	A2402	70.97	A2402	0.209
KEFETPEKA	66.6667	0	Q9Y2X3	Homo sapiens	0.001	0.011	2.650	B4002	42.42	B4002	0.086
KENDPSVRL	66.6667	0	Q96HW7	Homo sapiens	0.001	0.009	2.601	B4002	81.82	B4001	0.007
RLFSSPNKLHF	66.6667	0	Q9H3M0	Homo sapiens	0.001	0.007	2.575	A3201	87.18	A3201	0.019
SLFSGFASF	66.6667	0	ORF_MSTRG.1294.2.p2;ORF_MSTRG.1294.5.p2;ORF_MSTRG.1294.6.p4	ORFs	0.001	0.010	2.480	A3201	69.7	A3201	0.015
SETKNPPIP	66.6667	0	ORF_MSTRG.2103.1.p1;ORF_MSTRG.2576.1.p1;ORF_MSTRG.3052.1.p3;ORF_MSTRG.6648.1.p1;ORF_MSTRG.6823.9.p2;ORF_MSTRG.6829.2.p3;ORF_MSTRG.6829.5.p3;ORF_MSTRG.6829.6.p3;ORF_MSTRG.8418.1.p7;ORF_MSTRG.8418.2.p7;ORF_MSTRG.8418.3.p7;ORF_MSTRG.9856.1.p3;ORF_MSTRG.11416.8.p12;ORF_MSTRG.12244.4.p2;ORF_MSTRG.12363.1.p1;ORF_MSTRG.12379.2.p1;ORF_MSTRG.12379.3.p1;ORF_MSTRG.17110.1.p2;ORF_MSTRG.17110.3.p11;ORF_MSTRG.…	ORFs	0.001	0.006	2.469	B4002	36.36	B4002	1.458
SYTHIQYLF	66.6667	0	Q8N5H7;ORF_ENST00000373277.8_2.p1	Homo sapiens;ORFs	0.001	0.005	2.461	A2402	74.19	A2402	0.003
IYSEFTASF	66.6667	0	Q9UK13	Homo sapiens	0.001	0.007	2.390	A2402	70.97	A2402	0.003
SEERPPAQAL	66.6667	0	P27816	Homo sapiens	0.001	0.009	2.384	B4001	68.75	B4001	0.055
VWSDIAPLNF	66.6667	0	Q9ULZ9	Homo sapiens	0.001	0.011	2.369	A2402	46.67	A2402	0.05
NYNNGHRKF	66.6667	0	H3BPF8;D6RF30;A6NC78;F8WBI6;I6L899;H3BQL2;H3BV12;A6NMD2;A6NCC3;H3BSY2;P0CJ92;ORF_ENST00000450802.3.p1;ORF_ENST00000563027.1_1.p1;ORF_ENST00000562783.1_1.p1;ORF_ENST00000509311.6_4.p1;ORF_ENST00000448387.6_2.p1	Homo sapiens;ORFs	0.001	0.011	2.354	A2402	74.19	A2402	0.117
EFLLQPLVF	66.6667	0	ORF_MSTRG.29297.3.p45	ORFs	0.001	0.010	2.337	A2402	61.29	A2402	0.204
REGPTSSATL	66.6667	0	D6RF30;A6NC78;F8WBI6;I6L899;H3BQL2;H3BV12;A6NMD2;A6NCC3;H3BSY2;P0CJ92;ORF_ENST00000339078.4.p2;ORF_ENST00000450802.3.p1;ORF_ENST00000563027.1_1.p1;ORF_ENST00000562783.1_1.p1;ORF_ENST00000509311.6_4.p1;ORF_ENST00000448387.6_2.p1	Homo sapiens;ORFs	0.001	0.008	2.328	B4001	68.75	B4001	0.14
KTFGQTSSL	66.6667	0	Q5VIY5	Homo sapiens	0.001	0.005	2.321	C0202	67.86	A3201	0.008
RLSAPLTLVW	66.6667	0	ORF_MSTRG.26890.1.p1	ORFs	0.001	0.004	2.266	A3201	69.44	A3201	0.017
VDIILPQF	66.6667	0	Q8IUC4;ORF_MSTRG.16912.1.p1	Homo sapiens;ORFs	0.001	0.010	2.259	C0202	35.71	B4002	1.117
RYPPAANEL	66.6667	0	Q7Z7B0;ORF_MSTRG.28437.2.p1;ORF_ENST00000498523.1_1.p1;ORF_ENST00000370020.1_1.p1	Homo sapiens;ORFs	0.001	0.011	2.231	A2402	74.19	A2402	0.027
RENQETQGSTL	66.6667	0	Q9BSU3;ORF_ENST00000511542.1_1.p1;ORF_ENST00000286794.4_1.p1	Homo sapiens;ORFs	0.001	0.007	2.225	A3201	38.46	B4001	0.064
GEIEGTYRV	66.6667	0	O94887	Homo sapiens	0.001	0.009	2.188	B4002	42.42	B4002	0.02
KISSIEFGY	66.6667	0	P35790	Homo sapiens	0.001	0.010	2.174	A3201	72.73	A3201	0.228
KISGGPHISY	66.6667	0	P43357;P43365	Homo sapiens	0.001	0.009	2.111	A3201	83.33	A3201	0.29
KEQTPDAPL	66.6667	0	ORF_MSTRG.19569.1.p2;ORF_MSTRG.19569.2.p10;ORF_MSTRG.19569.3.p16	ORFs	0.001	0.010	2.017	B4002	66.67	B4001	0.115
RQSSATSSF	66.6667	0	P08727;ORF_ENST00000361566.7_1.p1	Homo sapiens;ORFs	0.001	0.008	1.973	C0202	64.29	A3201	0.077
TQFPTFPSW	66.6667	0	P35251	Homo sapiens	0.001	0.009	1.939	A3201	42.42	A3201	0.01
VFSAVLGSLQF	66.6667	0	P14672	Homo sapiens	0.001	0.005	1.803	A2402	60	A2402	0.333
RLQEVIETL	66.6667	0	O00232	Homo sapiens	0.001	0.007	1.780	A3201	48.48	A3201	0.038
NYENKQYLF	66.6667	0	Q8TBY9	Homo sapiens	0.001	0.011	1.554	A2402	74.19	A2402	0.042
KIKSFVKVY	66.6667	0	P61353;ORF_ENST00000477507.1_1.p1	Homo sapiens;ORFs	0.001	0.005	1.518	A3201	72.73	C0202	0.268
FYLPGLAPVNF	66.6667	0	Q99805	Homo sapiens	0.001	0.011	1.379	A2402	80	A2402	0.011
KVFPSISKL	66.6667	0	Q6IQ21	Homo sapiens	0.002	0.013	2.896	C0202	71.43	A3201	0.005
SELSSIQNL	66.6667	0	Q9NU22	Homo sapiens	0.002	0.019	2.821	B4002	63.64	B4002	0.01
LEFGSEPSL	66.6667	0	Q5T6F2	Homo sapiens	0.002	0.019	2.579	B4002	66.67	B4001	0.019
GEVFVGHSSL	66.6667	0	Q08AG5	Homo sapiens	0.002	0.013	2.576	B4001	65.62	B4001	0.065
GELQKVLL	66.6667	0	Q96KQ7;Q9H9B1	Homo sapiens	0.002	0.013	2.575	C0202	39.29	B4002	0.119
ASFGYIHAI	66.6667	0	Q9UPM8	Homo sapiens	0.002	0.014	2.521	A2402	35.48	A3201	0.089
QEVIITKF	66.6667	0	Q14527	Homo sapiens	0.002	0.015	2.411	C0202	39.29	B4002	0.488
KESDPIQAL	66.6667	0	Q9BUG6;A6NGD5	Homo sapiens	0.002	0.015	2.331	B4002	66.67	B4001	0.003
KEKEPEYTLL	66.6667	0	O95793	Homo sapiens	0.002	0.013	2.328	B4001	68.75	B4002	0.059
VYKENLVDGF	66.6667	0	P18615	Homo sapiens	0.002	0.012	2.314	A2402	80	A2402	0.103
AEFFSDLLL	66.6667	0	Q96HR9	Homo sapiens	0.002	0.021	2.310	B4002	78.79	B4001	0.033
TAEEGTRVL	66.6667	0	O60522;ORF_ENST00000316081.10_1.p1	Homo sapiens;ORFs	0.002	0.014	2.306	C0303	74.19	C0303	0.031
PYTDVNIVTI	66.6667	0	P50213	Homo sapiens	0.002	0.015	2.250	A2402	73.33	A2402	0.389
IYIWDLNNF	66.6667	0	O94979	Homo sapiens	0.002	0.021	2.212	A2402	70.97	A2402	0.01
AILKKVIQW	66.6667	0	P63208;ORF_ENST00000523966.5_1.p1	Homo sapiens;ORFs	0.002	0.013	2.208	A3201	57.58	A3201	0.008
EYIFSAEFI	66.6667	0	O43148	Homo sapiens	0.002	0.013	2.192	A2402	74.19	A2402	0.41
SAIDRIFTL	66.6667	0	Q86TU7	Homo sapiens	0.002	0.018	2.175	C0202	89.29	C0303	0.003
LYTEAIKFF	66.6667	0	Q2KHT3	Homo sapiens	0.002	0.014	2.087	A2402	74.19	A2402	0.018
AIFDQLLEF	66.6667	0	Q8IWA4	Homo sapiens	0.002	0.016	2.073	C0202	75	A3201	0.015
EEFFSPDSL	66.6667	0	O15062;ORF_MSTRG.33284.2.p1	Homo sapiens;ORFs	0.002	0.012	2.055	B4002	63.64	B4001	0.088
QELKLIGEYGL	66.6667	0	P46781	Homo sapiens	0.002	0.021	1.981	A2402	43.33	B4001	0.824
RYIEFHSQSGF	66.6667	0	Q9BSC4	Homo sapiens	0.002	0.020	1.906	A2402	80	A2402	0.054
QYAGKYVLF	66.6667	0	P22352;ORF_ENST00000388825.8_3.p3	Homo sapiens;ORFs	0.002	0.021	1.897	A2402	74.19	A2402	0.003
REDDKIVDL	66.6667	0	P19447	Homo sapiens	0.002	0.016	1.896	B4002	84.85	B4001	0.027
RYSTQIHSF	66.6667	0	Q7RTS1	Homo sapiens	0.002	0.016	1.891	A2402	67.74	A2402	0.002
KTYKQISTL	66.6667	0	P52747	Homo sapiens	0.002	0.012	1.876	C0202	71.43	A3201	0.003
ASGNFRHEY	66.6667	0	O95661	Homo sapiens	0.002	0.014	1.862	C0202	60.71	C0202	0.341
KYKDHFTEI	66.6667	0	P43366;ORF_MSTRG.34588.4.p1;ORF_ENST00000397548.2_1.p1	Homo sapiens;ORFs	0.002	0.021	1.834	A2402	74.19	A2402	0.021
RVAAKNALESY	66.6667	0	P54652	Homo sapiens	0.002	0.019	1.744	A3201	69.23	A3201	0.761
GEFLPIPQFF	66.6667	0	H3BRN8	Homo sapiens	0.002	0.017	1.556	B4001	40.62	B4002	0.173
AYPDKNFTL	66.6667	0	Q8IWG1	Homo sapiens	0.002	0.020	1.468	A2402	80.65	A2402	0.023
VEITEESKALL	66.6667	0	O75935	Homo sapiens	0.002	0.017	1.403	A2402	53.33	B4001	0.24
VYQDLAQVW	66.6667	0	Q96QU4;Q64ET8;A6NGY1;ORF_MSTRG.34355.1.p1;ORF_ENST00000425520.1_3.p1;ORF_ENST00000308062.7_2.p1;ORF_ENST00000464571.1_3.p1	Homo sapiens;ORFs	0.003	0.028	2.833	A2402	41.94	A2402	0.014
NEFLSPEVF	66.6667	0	Q9H3D4;ORF_MSTRG.24006.1.p1;ORF_MSTRG.24006.2.p1;ORF_MSTRG.24006.3.p1;ORF_MSTRG.24006.4.p1;ORF_MSTRG.24006.5.p1;ORF_MSTRG.24006.6.p1;ORF_MSTRG.24006.8.p1;ORF_ENST00000418709.6_2.p1;ORF_ENST00000320472.9_1.p1;ORF_ENST00000392460.7_1.p1	Homo sapiens;ORFs	0.003	0.023	2.159	B4002	45.45	B4002	0.181
SVNPIIYGF	66.6667	0	Q9Y5X5	Homo sapiens	0.003	0.025	2.107	A3201	72.73	A3201	0.006
AEFARSLL	66.6667	0	P17987	Homo sapiens	0.003	0.023	1.952	C0202	35.71	B4002	0.12
VQYYPIVVF	66.6667	0	O95049;ORF_ENST00000589378.5_1.p1	Homo sapiens;ORFs	0.003	0.027	1.931	C0202	67.86	A3201	0.059
RVLEGTLLEF	66.6667	0	A0AV02;ORF_MSTRG.23238.6.p1;ORF_ENST00000465475.5_1.p1	Homo sapiens;ORFs	0.003	0.023	1.877	A3201	83.33	A3201	0.038
GEHIHYGA	66.6667	0	Q99967	Homo sapiens	0.003	0.022	1.835	C0303	2.86	B4002	1.528
KELQDVGQSL	66.6667	0	Q6UVJ0	Homo sapiens	0.003	0.029	1.824	B4001	68.75	B4002	0.025
AYKKTHETL	66.6667	0	Q16890;ORF_ENST00000527711.5_3.p1	Homo sapiens;ORFs	0.003	0.030	1.457	A2402	70.97	A2402	0.051
KYIHSANVL	66.6667	0	Q16659;P27361;P28482;P31152;ORF_ENST00000400384.6_1.p1	Homo sapiens;ORFs	0.004	0.034	2.450	A2402	74.19	A2402	0.098
ADYPLRVL	66.6667	0	O43583	Homo sapiens	0.004	0.035	2.249	C0202	39.29	B4002	0.223
SEPFGRDLL	66.6667	0	P58340	Homo sapiens	0.004	0.035	1.818	B4002	72.73	B4001	0.355
IYNPVIYVF	66.6667	0	P04000;P04001;P0DN78;P0DN77	Homo sapiens	0.004	0.035	1.651	A2402	74.19	A2402	0.001
AEIEDPPIP	66.6667	0	Q92922	Homo sapiens	0.004	0.034	1.605	B4002	42.42	B4002	0.779
GEVTSLLKL	66.6667	0	Q15742	Homo sapiens	0.005	0.040	2.413	B4002	78.79	B4002	0.017
NYGDQVQHF	66.6667	0	Q13588;ORF_ENST00000284154.9_1.p1	Homo sapiens;ORFs	0.005	0.041	2.395	A2402	74.19	A2402	0.008
VEVTAGNRL	66.6667	0	Q9UQE7	Homo sapiens	0.005	0.041	2.292	B4002	66.67	B4001	0.055
VERVIQQL	66.6667	0	O94808;Q06210	Homo sapiens	0.005	0.040	1.873	C0202	39.29	B4002	0.098
RTYINPFVSF	66.6667	0	O95486;O95487	Homo sapiens	0.005	0.038	1.851	A3201	83.33	A3201	0.007
KTLNYTARF	66.6667	0	O15514	Homo sapiens	0.005	0.036	1.796	A3201	75.76	A3201	0.01
GEHSGVNKF	66.6667	0	Q9ULE3	Homo sapiens	0.005	0.043	1.795	C0202	42.86	B4002	0.056
VIWDRPQVTF	66.6667	0	P11215	Homo sapiens	0.005	0.038	1.760	A3201	66.67	A3201	0.114
VYPLMKEYF	66.6667	0	Q9UBB9	Homo sapiens	0.005	0.039	1.553	A2402	80.65	A2402	0.01
VEVVPISHL	66.6667	0	P43356	Homo sapiens	0.006	0.049	2.160	B4002	60.61	B4001	0.056
VYDELFYTL	66.6667	0	Q9H223	Homo sapiens	0.006	0.045	2.096	A2402	80.65	A2402	0.009
GELPTHEQV	66.6667	0	Q8TCX5	Homo sapiens	0.006	0.045	1.766	B4002	42.42	B4002	0.039
SAFPFSFGSF	66.6667	0	Q9Y5J3	Homo sapiens	0.006	0.048	1.291	C0202	81.25	C0202	0.257
IEGPDAKL	66.6667	0	Q09666	Homo sapiens	0.007	0.053	2.421	C0202	42.86	B4001	0.851
KEYAVNEV	66.6667	0	Q9UBU8;Q15014;ORF_ENST00000558502.5_1.p1	Homo sapiens;ORFs	0.007	0.056	2.329	C0202	25	B4002	0.164
SDVKIYKV	66.6667	0	Q92989	Homo sapiens	0.007	0.053	1.903	C0202	25	B4002	0.731
KESEGTLLL	66.6667	0	Q9Y2W6	Homo sapiens	0.007	0.055	1.846	B4002	84.85	B4001	0.011
KVTGVAFPF	66.6667	0	A6NFE3	Homo sapiens	0.007	0.056	1.815	A3201	78.79	A3201	0.037
LLWAGVSTF	66.6667	0	ORF_MSTRG.21252.1.p38;ORF_MSTRG.21252.2.p38	ORFs	0.007	0.056	1.728	A3201	63.64	A3201	0.109
KLNDSSHEI	66.6667	0	ORF_ENST00000563072.1_1.p3	ORFs	0.007	0.056	1.697	A3201	48.48	A3201	0.115
SESQPHSSAL	66.6667	0	Q9H9L7	Homo sapiens	0.007	0.050	1.504	B4001	68.75	B4001	0.049
REIDYKTAF	66.6667	0	Q75QN2	Homo sapiens	0.008	0.063	2.308	A3201	48.48	B4002	0.013
RESPRPLQL	66.6667	0	Q6PKG0	Homo sapiens	0.008	0.063	2.280	B4002	81.82	B4002	0.014
VISAHRNLSSW	66.6667	0	ORF_MSTRG.3075.1.p13;ORF_MSTRG.3075.3.p16;ORF_MSTRG.3075.6.p2;ORF_MSTRG.3075.7.p2	ORFs	0.008	0.059	2.200	A3201	51.28	A3201	1.057
RLNSIKNSF	66.6667	0	Q8IWQ3	Homo sapiens	0.008	0.058	1.769	A3201	84.85	A3201	0.007
TEKELLIYL	66.6667	0	P21731;Q13424	Homo sapiens	0.008	0.060	1.746	B4002	81.82	B4002	0.02
VYIEKNDKL	66.6667	0	P21860;ORF_ENST00000551085.5_1.p1	Homo sapiens;ORFs	0.008	0.063	1.479	A2402	93.55	A2402	0.039
RDHVPPVSL	66.6667	0	Q9H089	Homo sapiens	0.008	0.058	1.363	B4002	48.48	B4002	0.121
REIDVRIDRNA	66.6667	0	Q9P2K5;P52272	Homo sapiens	0.008	0.059	1.113	A3201	12.82	B4002	0.729
VYFISPQGL	66.6667	0	O95243	Homo sapiens	0.009	0.069	2.427	A2402	74.19	A2402	0.05
AESTNFATL	66.6667	0	O94953	Homo sapiens	0.009	0.069	1.824	B4002	72.73	B4001	0.014
EENSHLTSV	66.6667	0	P15036	Homo sapiens	0.009	0.064	1.639	C0202	35.71	B4002	0.253
GYLQGLVSF	66.6667	0	Q9Y5K2;ORF_ENST00000324041.5_1.p1	Homo sapiens;ORFs	0.010	0.072	2.379	A2402	70.97	A2402	0.026
KTTTAVYVF	66.6667	0	Q96P20	Homo sapiens	0.010	0.077	2.374	A3201	78.79	A3201	0.032
KQFYYRDEF	66.6667	0	Q7KZ85	Homo sapiens	0.010	0.078	2.148	C0202	64.29	A3201	0.17
PYIKEQFLL	66.6667	0	O60931	Homo sapiens	0.010	0.074	2.043	A2402	83.87	A2402	0.031
SEHSTEGSVSL	66.6667	0	Q71RC2	Homo sapiens	0.010	0.076	1.592	A3201	38.46	B4001	0.025
SYPAKLSFI	66.6667	0	Q9UN81;ORF_MSTRG.3498.1.p5;ORF_MSTRG.7544.1.p3;ORF_MSTRG.7555.1.p2;ORF_MSTRG.7664.1.p3;ORF_MSTRG.18354.1.p5;ORF_MSTRG.19840.1.p2;ORF_MSTRG.26091.1.p8;ORF_MSTRG.28599.1.p2;ORF_MSTRG.32479.1.p5;ORF_MSTRG.26114.1.p3;ORF_MSTRG.26435.1.p4	Homo sapiens;ORFs	0.010	0.073	1.443	A2402	74.19	A2402	0.091
QVYHGLLSF	66.6667	0	Q5JTH9;ORF_MSTRG.4200.4.p1	Homo sapiens;ORFs	0.011	0.082	2.394	C0202	67.86	A3201	0.006
KLYLKEYHY	66.6667	0	Q8WXH5	Homo sapiens	0.011	0.080	2.241	A3201	78.79	A3201	0.038
IDKYTEVL	66.6667	0	P40429;ORF_MSTRG.6655.3.p1;ORF_MSTRG.6655.5.p1	Homo sapiens;ORFs	0.011	0.085	1.974	C0202	35.71	B4002	1.683
RYAEWEERI	66.6667	0	Q9HCG7	Homo sapiens	0.012	0.093	2.557	A2402	74.19	A2402	0.12
KDFVSEQL	66.6667	0	P54136	Homo sapiens	0.012	0.091	2.348	C0202	39.29	B4002	0.375
AESKVFYL	66.6667	0	P63104	Homo sapiens	0.012	0.092	2.106	C0202	35.71	B4002	0.08
GEEPGALIL	66.6667	0	Q6ZMY9	Homo sapiens	0.012	0.088	1.895	B4002	84.85	B4001	0.01
SESPVERPL	66.6667	0	Q96SB4	Homo sapiens	0.012	0.087	1.864	B4002	72.73	B4001	0.045
SAVGKTTSF	66.6667	0	Q8N307;ORF_ENST00000445522.6_3.p1;ORF_MSTRG.24131.1.p1	Homo sapiens;ORFs	0.012	0.089	1.786	C0202	78.57	C0202	0.006
GDIPGVRF	66.6667	0	P62266	Homo sapiens	0.012	0.088	1.670	C0202	42.86	B4002	1.588
REFGAGPLFN	66.6667	0	O75533	Homo sapiens	0.012	0.092	1.478	B4001	46.88	B4001	1.158
ATFNSIKEL	66.6667	0	Q13813	Homo sapiens	0.013	0.101	2.507	C0202	67.86	C0202	0.125
AVFPHGGGFVL	66.6667	0	Q8IZL9	Homo sapiens	0.013	0.101	2.475	A3201	69.23	A3201	0.74
QEEKQYISL	66.6667	0	Q9H079;ORF_ENST00000560247.5_1.p1	Homo sapiens;ORFs	0.013	0.097	2.013	B4002	75.76	B4001	0.038
AEKIPENEV	66.6667	0	Q15811	Homo sapiens	0.013	0.096	1.920	B4002	39.39	B4002	0.136
ASLPGRPVW	66.6667	0	ORF_MSTRG.19369.1.p2	ORFs	0.013	0.099	1.861	A3201	45.45	A3201	0.038
LILSPTREL	66.6667	0	Q8TDD1;Q9Y2R4;Q9NVP1;Q13206	Homo sapiens	0.013	0.101	1.857	C0303	64.52	C0303	0.098
GEDLPIQL	66.6667	0	Q9NVH0	Homo sapiens	0.014	0.105	2.423	C0303	42.86	B4001	0.152
REREVEERL	66.6667	0	P23588	Homo sapiens	0.014	0.104	1.998	B4002	69.7	B4002	0.01
ADFLILLTF	66.6667	0	Q5SY80	Homo sapiens	0.014	0.107	1.768	C0202	53.57	B4002	0.593
KEGGQIAVF	66.6667	0	Q16875	Homo sapiens	0.015	0.115	2.196	A3201	48.48	B4002	0.233
VLPQRFPQF	66.6667	0	O95628	Homo sapiens	0.015	0.113	2.049	A3201	60.61	A2402	0.042
AEVKPILQA	66.6667	0	Q2VPK5;ORF_ENST00000312060.9_1.p1	Homo sapiens;ORFs	0.015	0.113	2.030	B4002	51.52	B4002	0.072
LYPSTLFLL	66.6667	0	P16298	Homo sapiens	0.015	0.113	2.003	A2402	80.65	A2402	0.031
VEIIEHGL	66.6667	0	O75533	Homo sapiens	0.015	0.116	1.855	C0202	35.71	B4002	0.2
GEQYDQAKL	66.6667	0	A5YKK6	Homo sapiens	0.015	0.114	1.465	B4002	66.67	B4001	0.053
SEVNIEKI	66.6667	0	Q8TE73	Homo sapiens	0.016	0.120	2.586	C0202	3.57	B4002	0.382
RMNENRRHF	66.6667	0	ORF_MSTRG.8292.1.p30;ORF_MSTRG.34377.1.p18;ORF_MSTRG.34377.3.p18;ORF_MSTRG.34377.5.p15;ORF_MSTRG.34377.6.p1	ORFs	0.016	0.126	2.350	A3201	57.58	A3201	0.064
GESGKSTFL	66.6667	0	O95837;Q03113;P29992;P30679;P50148;Q14344;ORF_ENST00000341700.6_1.p1;ORF_ENST00000444815.2_1.p2	Homo sapiens;ORFs	0.016	0.121	1.929	B4002	69.7	B4001	0.069
SEEPGHFSL	66.6667	0	P98160	Homo sapiens	0.016	0.119	1.669	B4002	69.7	B4001	0.005
SESHPNSNLL	66.6667	0	P63010	Homo sapiens	0.016	0.120	1.560	B4001	68.75	B4001	0.085
SEAVFKEEL	66.6667	0	O60308	Homo sapiens	0.017	0.129	2.164	B4002	69.7	B4002	0.024
SYLHEPAVL	66.6667	0	Q9NQX4;Q9ULV0;Q9Y4I1;ORF_ENST00000559459.5_1.p1;ORF_ENST00000285039.11_1.p1	Homo sapiens;ORFs	0.017	0.135	1.839	A2402	74.19	A2402	0.103
TYHPPGQTF	66.6667	0	Q9Y6R7	Homo sapiens	0.017	0.136	1.729	A2402	67.74	A2402	0.002
VFLPDNGAFF	66.6667	0	Q5T3F8;Q9P1W3;ORF_MSTRG.9910.14.p1	Homo sapiens;ORFs	0.017	0.133	1.694	A2402	70	A2402	0.148
GEQSAGENSL	66.6667	0	Q9ULH1	Homo sapiens	0.017	0.129	1.333	B4001	68.75	B4001	0.064
SEYPVIQLL	66.6667	0	Q5W041	Homo sapiens	0.017	0.130	1.173	B4002	66.67	B4002	0.003
KYGTVSSI	66.6667	0	Q86TC9;ORF_ENST00000358913.9_1.p1	Homo sapiens;ORFs	0.018	0.137	2.489	C0202	3.57	A2402	1.266
VETGHLAAF	66.6667	0	Q14690	Homo sapiens	0.018	0.142	2.390	C0202	42.86	B4001	0.33
RQFMDRTHY	66.6667	0	P0C7U1	Homo sapiens	0.019	0.152	2.512	C0202	60.71	A3201	0.292
AEFEQKINRL	66.6667	0	Q15154	Homo sapiens	0.019	0.150	1.927	B4001	71.88	B4002	0.02
GEGEVGNNSL	66.6667	0	Q9HAW0	Homo sapiens	0.019	0.149	1.896	B4001	71.88	B4001	0.091
KEDKPLSL	66.6667	0	Q16533	Homo sapiens	0.020	0.157	1.864	C0202	42.86	B4002	0.153
SFSNGGHLF	66.6667	0	Q96MR6	Homo sapiens	0.020	0.159	1.720	A2402	58.06	A2402	0.05
AFPVTSIFHTF	66.6667	0	Q9UIX4;Q9UJ96	Homo sapiens	0.020	0.158	1.198	A2402	63.33	A2402	0.057
RVSSNTNSY	66.6667	0	Q6J4K2	Homo sapiens	0.021	0.170	2.124	A3201	81.82	A3201	0.171
NEWIAVNTV	66.6667	0	Q9H8S9	Homo sapiens	0.021	0.171	1.704	B4002	36.36	B4002	0.153
RESNSIVKI	66.6667	0	P35606	Homo sapiens	0.022	0.179	1.988	B4002	51.52	B4002	0.046
REGSFKETI	66.6667	0	Q9NVM9	Homo sapiens	0.022	0.178	1.828	B4002	36.36	B4002	0.099
GEVEPRGYL	66.6667	0	Q9H0L4;P33240	Homo sapiens	0.023	0.185	2.225	B4002	69.7	B4001	0.033
RLKEEGNEQF	66.6667	0	Q99614	Homo sapiens	0.023	0.186	2.174	A3201	72.22	A3201	0.454
RTSVTHISF	66.6667	0	Q8TBY9	Homo sapiens	0.023	0.185	1.768	A3201	78.79	A3201	0.012
EYTKAVYTL	66.6667	0	Q9NR28	Homo sapiens	0.023	0.191	1.719	A2402	70.97	A2402	0.026
GTIQPIFLPF	66.6667	0	ORF_MSTRG.19338.8.p28	ORFs	0.023	0.187	1.689	A3201	63.89	A3201	0.524
TELKGLSKI	66.6667	0	P16615	Homo sapiens	0.023	0.190	1.644	A2402	51.61	B4002	0.122
KVNKYGDTW	66.6667	0	Q9NX40;ORF_MSTRG.24557.3.p1;ORF_MSTRG.24557.4.p1;ORF_MSTRG.24557.5.p1	Homo sapiens;ORFs	0.023	0.181	1.458	A3201	78.79	A3201	0.018
KSFLGVKEL	66.6667	0	O75182	Homo sapiens	0.024	0.198	1.990	C0202	67.86	A3201	0.211
AETQSKRIL	66.6667	0	ORF_MSTRG.25758.9.p18	ORFs	0.024	0.195	1.984	B4002	63.64	B4001	0.108
FSATPALYLL	66.6667	0	Q9UQD0;Q99250;P35499;ORF_ENST00000435607.3_2.p1	Homo sapiens;ORFs	0.024	0.198	1.412	C0202	75	C0303	0.594
GETKPSSSL	66.6667	0	Q92817;ORF_ENST00000301607.7_2.p1	Homo sapiens;ORFs	0.025	0.201	2.385	B4002	66.67	B4001	0.009
SYFPTVPGVYI	66.6667	0	O75369	Homo sapiens	0.026	0.217	1.552	A2402	70	A2402	0.209
KESIGNVQV	66.6667	0	P51114	Homo sapiens	0.028	0.233	2.252	B4002	63.64	B4002	0.169
RLASVAQEL	66.6667	0	Q8TD16	Homo sapiens	0.029	0.240	1.846	C0202	46.43	A3201	0.126
SEEIDFIL	66.6667	0	O43933	Homo sapiens	0.030	0.254	1.639	C0202	35.71	B4001	0.551
RYAKIVEI	66.6667	0	P05023	Homo sapiens	0.030	0.255	1.295	C0202	7.14	A2402	0.399
RVNPRHYNAW	66.6667	0	P30260	Homo sapiens	0.032	0.273	1.756	A3201	72.22	A3201	0.026
LEQRFLELL	66.6667	0	Q9BZV3	Homo sapiens	0.033	0.284	1.686	B4002	63.64	B4001	0.159
KVNPEPNVI	66.6667	0	Q6X4W1	Homo sapiens	0.034	0.291	1.955	A3201	51.52	A3201	0.157
NEIIGVQSL	66.6667	0	Q9P2D3	Homo sapiens	0.034	0.289	1.542	B4002	69.7	B4002	0.031
RESLPIYKL	66.6667	0	Q14562	Homo sapiens	0.035	0.296	2.184	B4002	66.67	B4002	0.006
SERQAEVL	66.6667	0	O43172	Homo sapiens	0.035	0.297	1.826	C0202	35.71	B4002	0.191
CFLGSEFVSW	66.6667	0	Q70Z35	Homo sapiens	0.035	0.300	1.798	A3201	50	A2402	1.678
KYLGFPYYL	66.6667	0	Q6ZRH7	Homo sapiens	0.036	0.305	1.661	A2402	77.42	A2402	0.009
VFIGNLNTL	66.6667	0	P07910;P0DMR1;O60812;B7ZW38;B2RXH8	Homo sapiens	0.037	0.315	1.918	A2402	64.52	A2402	0.14
KSPSSKPSL	66.6667	0	O60508	Homo sapiens	0.037	0.320	1.824	C0303	61.29	C0303	0.563
GEYSRPTL	66.6667	0	P41182	Homo sapiens	0.038	0.321	2.164	C0202	35.71	B4002	0.042
KEKPPITV	66.6667	0	O60256;Q14558	Homo sapiens	0.038	0.328	1.925	C0202	21.43	B4002	0.146
AYIKNGQLF	66.6667	0	Q9NQV8	Homo sapiens	0.039	0.336	2.160	A2402	80.65	A2402	0.005
FAEGFVKAL	66.6667	0	P17535	Homo sapiens	0.040	0.340	1.571	C0202	85.71	C0303	0.007
KESDNNVKL	66.6667	0	P53618	Homo sapiens	0.040	0.346	1.535	B4002	87.88	B4001	0.01
AEPVVREGL	66.6667	0	Q9BRA2	Homo sapiens	0.040	0.344	1.238	B4002	72.73	B4001	0.26
YYPYVYYKI	66.6667	0	P21283	Homo sapiens	0.041	0.350	1.509	A2402	80.65	A2402	0.037
NWWCHILLF	66.6667	0	ORF_ENST00000299339.2_1.p12	ORFs	0.041	0.351	1.151	A2402	45.16	A2402	0.456
RQWQDVESL	66.6667	0	Q9NVR0	Homo sapiens	0.045	0.386	1.716	C0202	60.71	A3201	0.236
ISLPSAASFTF	66.6667	0	Q9Y653;ORF_ENST00000568909.5_1.p1	Homo sapiens;ORFs	0.046	0.401	1.675	A3201	64.1	A3201	0.956
REYEKQVVL	66.6667	0	Q658Y4	Homo sapiens	0.046	0.399	1.376	B4002	90.91	B4002	0.001
KYQPKPKQI	66.6667	0	Q96GA3	Homo sapiens	0.048	0.418	1.382	A2402	77.42	A2402	0.062
GEVTNDFVM	33.3333	0	P39023	Homo sapiens	0.001	0.017	1.621	B4002	42.42	B4001	0.17
TEIPDTQEM	33.3333	0	Q8N1G2;ORF_MSTRG.28142.1.p1;ORF_MSTRG.28142.2.p1	Homo sapiens;ORFs	0.002	0.039	1.241	B4002	45.45	B4001	0.079
VYNENLVHMI	33.3333	0	O75934	Homo sapiens	0.003	0.048	1.818	A2402	83.33	A2402	0.187
AEILQESRM	33.3333	0	O75347	Homo sapiens	0.007	0.078	1.669	B4002	42.42	B4002	0.16
IYLPAAQTM	33.3333	0	O60313	Homo sapiens	0.011	0.108	1.590	A2402	41.94	A2402	0.008
AEVDKLELM	33.3333	0	Q8WVK7	Homo sapiens	0.033	0.227	1.855	B4002	39.39	B4002	0.035
RALPFVPMSY	33.3333	0	Q12789;ORF_MSTRG.12352.1.p1	Homo sapiens;ORFs	0.002	0.034	1.303	C0202	78.12	C0202	0.153
GEAPVLIMI	33.3333	0	Q9UGQ3	Homo sapiens	0.004	0.056	2.554	B4002	51.52	B4002	0.068
KEISFDTM	33.3333	0	Q7L2H7	Homo sapiens	0.004	0.050	2.302	C0202	21.43	B4002	0.282
AELPVDPML	33.3333	0	O60231	Homo sapiens	0.007	0.082	1.883	B4002	69.7	B4001	0.026
SVAASLMSW	33.3333	0	P09912	Homo sapiens	0.001	0.013	3.006	A3201	66.67	A3201	0.011
AEFNRIMSL	33.3333	0	O43707	Homo sapiens	0.005	0.066	2.205	B4002	66.67	B4002	0.002
GEVNVQMLI	33.3333	0	O95071	Homo sapiens	0.006	0.074	2.467	A2402	41.94	B4001	0.167
SEVDGLMDL	33.3333	0	Q86SQ9	Homo sapiens	0.018	0.145	1.901	B4002	66.67	B4001	0.031
VLSGVVMVF	33.3333	0	Q9NY64	Homo sapiens	0.023	0.175	2.015	A3201	66.67	A3201	0.096
NEFDFMTDF	33.3333	0	Q99967	Homo sapiens	0.000	0.004	2.613	C0202	42.86	B4002	0.469
AELGNMQGL	33.3333	0	P05787;ORF_MSTRG.7180.1.p1;ORF_ENST00000546583.5_1.p2;ORF_MSTRG.7180.3.p1;ORF_ENST00000550170.5_1.p2	Homo sapiens;ORFs	0.001	0.022	2.094	B4002	63.64	B4001	0.051
AEVGGMQL	33.3333	0	P33316	Homo sapiens	0.007	0.084	2.423	C0303	40	B4002	0.14
AEVSPMYGV	33.3333	0	Q9H3K2	Homo sapiens	0.024	0.185	1.395	B4002	33.33	B4002	0.162
AEASVMTQL	33.3333	0	P41240	Homo sapiens	0.025	0.187	2.240	B4002	66.67	B4001	0.007
GELLMHPVL	33.3333	0	Q9UNM6	Homo sapiens	0.002	0.034	2.224	B4002	72.73	B4002	0.024
AYQLMVDVF	33.3333	0	Q14671	Homo sapiens	0.010	0.098	1.668	A2402	67.74	A2402	0.067
TEEPMGITL	33.3333	0	Q00013	Homo sapiens	0.021	0.162	2.004	B4002	84.85	B4001	0.019
TRIEMESTF	33.3333	0	Q8WXI7	Homo sapiens	0.022	0.168	1.792	A2402	48.39	A2402	1.961
SDLTMHEL	33.3333	0	O00267	Homo sapiens	0.039	0.257	1.050	C0202	39.29	B4002	0.371
KEFMPPGL	33.3333	0	P49591	Homo sapiens	0.031	0.216	1.621	C0202	35.71	B4002	0.066
KLMEAGAQIEF	33.3333	0	Q15327;ORF_ENST00000371697.3_1.p1	Homo sapiens;ORFs	0.005	0.063	1.357	A3201	71.79	A3201	0.092
IEMNEPVQL	33.3333	0	P12004	Homo sapiens	0.007	0.083	1.668	B4002	84.85	B4001	0.016
REANFTVSSM	33.3333	0	P38919	Homo sapiens	0.009	0.095	1.512	C0202	37.5	B4001	0.233
MLSPPLPHF	33.3333	0	ORF_MSTRG.27101.3.p7;ORF_MSTRG.27101.6.p4	ORFs	0.045	0.289	1.623	A3201	63.64	A3201	0.025
KTFSQLETF	33.3333	0	Q6ZW61	Homo sapiens	0.000	0.005	2.948	A3201	78.79	A3201	0.002
KEDEDIYKL	33.3333	0	Q9NYY3	Homo sapiens	0.000	0.004	2.605	B4002	72.73	B4001	0.016
AVFSGGGSFLL	33.3333	0	Q9GZZ0;ORF_ENST00000331462.5_1.p1	Homo sapiens;ORFs	0.000	0.005	2.588	A3201	74.36	A3201	0.974
GVIEKLLTSY	33.3333	0	O75534	Homo sapiens	0.000	0.006	2.479	A3201	72.22	C0202	0.871
KVLGDFFEF	33.3333	0	P0CF75;ORF_MSTRG.3429.7.p1	Homo sapiens;ORFs	0.000	0.010	2.474	A3201	78.79	A3201	0.008
VEFGGGAEL	33.3333	0	Q9BTM9	Homo sapiens	0.000	0.009	2.211	B4002	72.73	B4001	0.009
TEIEQFAETL	33.3333	0	Q9H074;ORF_MSTRG.25980.3.p1;ORF_MSTRG.25980.10.p1	Homo sapiens;ORFs	0.000	0.008	1.874	B4001	81.25	B4001	0.054
LEVIIKDNSL	33.3333	0	P50613	Homo sapiens	0.001	0.012	2.591	B4001	62.5	B4001	0.517
AYLKEVEQL	33.3333	0	P51114	Homo sapiens	0.001	0.023	2.478	A2402	80.65	A2402	0.022
VWDTAGQEKF	33.3333	0	P62826	Homo sapiens	0.001	0.018	2.225	A2402	50	A2402	0.262
YYEEQHPEL	33.3333	0	P24001;ORF_ENST00000525377.6_1.p1	Homo sapiens;ORFs	0.001	0.018	2.132	A2402	74.19	A2402	0.104
SELSSQLGL	33.3333	0	O94842	Homo sapiens	0.001	0.022	2.082	B4002	75.76	B4001	0.038
LEFEGGEVSL	33.3333	0	Q09666	Homo sapiens	0.001	0.019	1.788	B4001	90.62	B4001	0.019
SEFDIEREQL	33.3333	0	Q9P2B4	Homo sapiens	0.001	0.013	1.486	B4001	78.12	B4001	0.021
SAVTFVLTY	33.3333	0	Q9NP31	Homo sapiens	0.002	0.027	2.243	C0202	85.71	C0202	0.014
VELELERI	33.3333	0	ORF_ENST00000512123.3_1.p11	ORFs	0.002	0.034	2.101	C0303	2.86	B4002	0.707
FEVLIKSSV	33.3333	0	ORF_MSTRG.23635.3.p12	ORFs	0.002	0.035	2.006	C0202	42.86	B4002	0.118
SVIGSVHTW	33.3333	0	P35052;ORF_ENST00000455111.1_3.p1	Homo sapiens;ORFs	0.002	0.027	1.986	A3201	66.67	A3201	0.004
RLFDWHIQL	33.3333	0	Q8NF91;ORF_ENST00000367248.7_1.p1;ORF_ENST00000466159.6_1.p1	Homo sapiens;ORFs	0.002	0.038	1.408	A3201	48.48	A3201	0.004
KLSEGVTISY	33.3333	0	P05556	Homo sapiens	0.003	0.044	2.486	A3201	88.89	A3201	0.197
VEVQGPDWHL	33.3333	0	Q09666	Homo sapiens	0.003	0.041	2.342	B4001	62.5	B4001	0.22
GEVESIEL	33.3333	0	Q14103	Homo sapiens	0.003	0.043	2.126	C0202	39.29	B4002	0.088
KLLEGIKEF	33.3333	0	Q6UWH4	Homo sapiens	0.003	0.039	1.969	A3201	75.76	A3201	0.012
SEAAFIENL	33.3333	0	O00159	Homo sapiens	0.003	0.045	1.953	B4002	66.67	B4001	0.018
IETFYNTTV	33.3333	0	Q14240	Homo sapiens	0.003	0.045	1.810	B4002	36.36	B4001	0.565
GEVNGIHGF	33.3333	0	Q7Z6J0	Homo sapiens	0.004	0.052	2.229	C0202	39.29	B4002	0.084
ATFDYQQAF	33.3333	0	Q96PK6	Homo sapiens	0.004	0.053	2.189	A3201	69.7	A3201	0.012
ADYEATTF	33.3333	0	Q9UNL2	Homo sapiens	0.005	0.059	2.331	C0202	35.71	B4002	0.661
NEILSDPEVL	33.3333	0	P50502	Homo sapiens	0.005	0.067	2.131	B4001	78.12	B4001	0.21
AETAVQLFI	33.3333	0	P62495	Homo sapiens	0.005	0.071	1.859	B4002	45.45	B4001	0.271
GEAIDRSLL	33.3333	0	Q13620	Homo sapiens	0.005	0.066	1.851	B4002	69.7	B4001	0.088
SEDGDAHVLL	33.3333	0	Q8IZL8;ORF_MSTRG.13466.3.p1;ORF_MSTRG.13466.4.p1	Homo sapiens;ORFs	0.005	0.066	1.822	B4001	87.5	B4001	0.041
GELYNEVKV	33.3333	0	Q9Y266	Homo sapiens	0.006	0.076	2.084	B4002	54.55	B4002	0.336
FEQFLQERI	33.3333	0	P35268	Homo sapiens	0.006	0.073	1.627	B4002	36.36	B4002	0.298
KLSEPLEVSF	33.3333	0	Q8NF91;ORF_ENST00000367248.7_1.p1;ORF_ENST00000495090.6_1.p1;ORF_ENST00000466159.6_1.p1	Homo sapiens;ORFs	0.007	0.081	2.097	A3201	86.11	A3201	0.035
LFITGGQFF	33.3333	0	Q96QE2	Homo sapiens	0.007	0.080	1.542	A2402	58.06	A2402	0.162
IESSDVIRL	33.3333	0	Q2TAY7	Homo sapiens	0.008	0.091	2.000	B4002	81.82	B4001	0.035
SEDPYQLEL	33.3333	0	O43889	Homo sapiens	0.008	0.092	1.867	B4002	84.85	B4001	0.008
GEAKVEQL	33.3333	0	P49792	Homo sapiens	0.009	0.097	2.564	C0202	35.71	B4002	0.075
FAYGSGNSL	33.3333	0	Q5TGY3	Homo sapiens	0.009	0.092	2.261	C0202	85.71	C0303	0
NEKVELQEL	33.3333	0	P08670;P17661;ORF_ENST00000373960.3_1.p1	Homo sapiens;ORFs	0.009	0.097	2.061	B4002	66.67	B4002	0.114
SELILHFV	33.3333	0	O75208	Homo sapiens	0.009	0.094	1.976	C0202	21.43	B4002	0.363
GEAPVPASV	33.3333	0	Q15637	Homo sapiens	0.009	0.095	1.811	B4002	36.36	B4002	0.044
SEFVQKYL	33.3333	0	P43686	Homo sapiens	0.009	0.097	1.223	C0202	39.29	B4002	0.092
SEYLGTNTL	33.3333	0	Q96LX8	Homo sapiens	0.010	0.099	1.969	B4002	72.73	B4001	0.004
YEEQHPEL	33.3333	0	P24001;ORF_ENST00000525377.6_1.p1	Homo sapiens;ORFs	0.010	0.100	1.756	C0202	46.43	B4002	0.21
GEDTPVTKL	33.3333	0	Q6IQ26	Homo sapiens	0.010	0.098	1.434	B4002	72.73	B4001	0.01
AEAVQAQQL	33.3333	0	Q13751	Homo sapiens	0.012	0.113	2.270	B4002	69.7	B4001	0.016
VEVPEAQQL	33.3333	0	P41229	Homo sapiens	0.013	0.121	2.229	B4002	72.73	B4001	0.012
TEFQQIINL	33.3333	0	Q5T7N2;ORF_ENST00000498273.1_1.p1	Homo sapiens;ORFs	0.013	0.117	2.021	B4002	78.79	B4002	0.007
AEITSGESL	33.3333	0	Q9Y6U7;ORF_ENST00000382363.7_2.p1	Homo sapiens;ORFs	0.013	0.118	1.688	B4002	75.76	B4001	0.005
TEVPVEPVL	33.3333	0	Q9H307	Homo sapiens	0.014	0.125	1.481	B4002	75.76	B4001	0.01
KETGANLAI	33.3333	0	P48643	Homo sapiens	0.015	0.129	2.078	B4002	48.48	B4001	0.126
HELVIKTL	33.3333	0	Q96DM3	Homo sapiens	0.015	0.130	1.852	C0202	39.29	B4002	0.035
VEAPPSVVL	33.3333	0	Q9Y3M8	Homo sapiens	0.016	0.135	1.675	B4002	87.88	B4001	0.005
MEAGAQIEF	33.3333	0	Q15327;ORF_ENST00000371697.3_1.p1	Homo sapiens;ORFs	0.017	0.138	2.072	C0202	46.43	B4001	0.133
YEEEQFTVL	33.3333	0	Q9Y4W2	Homo sapiens	0.017	0.140	1.011	B4002	69.7	B4001	0.013
QEEPLPHEL	33.3333	0	O60318	Homo sapiens	0.018	0.146	2.126	B4002	69.7	B4001	0.018
ALLSINGFAY	33.3333	0	P51841	Homo sapiens	0.018	0.142	2.113	A3201	63.89	A3201	2.297
FVNDIFERI	33.3333	0	Q5QNW6;Q99879;Q99877;P06899;P57053;Q16778;Q93079;P23527;O60814;P58876;Q8N257;P62807;Q99880;P33778;ORF_ENST00000369167.2_1.p2;ORF_ENST00000356950.1_1.p1;ORF_MSTRG.27783.6.p1	Homo sapiens;ORFs	0.018	0.145	1.380	A2402	45.16	C0202	0.132
GQVGGQVSV	33.3333	0	P08727;ORF_ENST00000361566.7_1.p1	Homo sapiens;ORFs	0.019	0.148	2.931	C0202	57.14	B4001	1.319
AEAPGGEAL	33.3333	0	Q9UMQ3	Homo sapiens	0.019	0.151	2.486	B4002	75.76	B4001	0.004
TESPENVAL	33.3333	0	Q68CQ4	Homo sapiens	0.019	0.152	1.614	B4002	93.94	B4001	0.016
KLFEAPNFF	33.3333	0	P51003	Homo sapiens	0.019	0.148	1.349	A3201	75.76	A3201	0.004
SEIELFRV	33.3333	0	O75643	Homo sapiens	0.021	0.163	1.800	C0202	21.43	B4002	0.192
QEYEALLNI	33.3333	0	P05783	Homo sapiens	0.022	0.166	1.634	B4002	45.45	B4002	0.053
QSFDQLFQL	33.3333	0	P23515	Homo sapiens	0.023	0.178	1.882	C0202	67.86	A3201	0.214
GELKELYGL	33.3333	0	Q8N6N7	Homo sapiens	0.023	0.177	1.793	B4002	69.7	B4002	0.045
FENTFVVET	33.3333	0	Q9NQX7	Homo sapiens	0.023	0.176	1.696	B4002	57.58	B4002	0.472
TEWEKVAQL	33.3333	0	P09497	Homo sapiens	0.023	0.174	1.599	B4002	75.76	B4002	0.006
RAIDFSPYL	33.3333	0	P17676	Homo sapiens	0.023	0.175	1.545	C0202	78.57	C0303	0.014
AESELQKEL	33.3333	0	Q9BVM2	Homo sapiens	0.024	0.183	1.946	B4002	75.76	B4002	0.009
TEFVAEKL	33.3333	0	Q9H089	Homo sapiens	0.024	0.182	1.490	C0202	42.86	B4002	0.091
GELGYQGQL	33.3333	0	P0DPQ3;ORF_ENST00000465482.2_2.p1	Homo sapiens;ORFs	0.025	0.187	1.976	B4002	66.67	B4001	0.063
VDLSAPKV	33.3333	0	Q09666;Q8IVF2	Homo sapiens	0.025	0.187	1.779	C0202	25	B4002	1.859
VVATVASLL	33.3333	0	P0DP72	Homo sapiens	0.027	0.195	1.945	C0202	64.29	C0303	0.616
GEIEEAVVI	33.3333	0	Q9BX46	Homo sapiens	0.027	0.197	1.853	B4002	69.7	B4001	0.019
KQRKESRFQL	33.3333	0	O15085	Homo sapiens	0.027	0.194	1.279	C0202	46.88	A3201	1.815
RDFVAEFL	33.3333	0	P04424	Homo sapiens	0.027	0.196	1.069	C0202	39.29	B4002	0.548
AVEEEAVVL	33.3333	0	ORF_ENST00000374700.6_1.p29	ORFs	0.028	0.202	1.809	B4002	66.67	C0303	0.605
EIYSINYEL	33.3333	0	Q5U623	Homo sapiens	0.028	0.202	1.649	C0202	71.43	C0303	1.278
SELRVIDL	33.3333	0	Q14151;Q16513	Homo sapiens	0.029	0.205	1.504	C0202	35.71	B4002	0.177
GEGVIVKI	33.3333	0	B5ME19;Q99613	Homo sapiens	0.030	0.210	2.616	C0202	14.29	B4002	0.427
SEIRDIIL	33.3333	0	Q6P2Q9	Homo sapiens	0.030	0.212	1.824	C0202	35.71	B4002	0.169
IELPNIQKV	33.3333	0	P51784	Homo sapiens	0.030	0.209	1.771	C0202	35.71	B4002	0.054
TLFQFPTLL	33.3333	0	P41970	Homo sapiens	0.030	0.211	1.661	A2402	45.16	A3201	0.195
KEINSPNLL	33.3333	0	Q07889;Q07890	Homo sapiens	0.030	0.210	1.226	B4002	66.67	B4001	0.017
YQSNVVVKY	33.3333	0	O95897	Homo sapiens	0.031	0.218	1.676	C0202	71.43	C0202	0.011
TELARIVLL	33.3333	0	Q8WXH6;Q12829;P0C0E4	Homo sapiens	0.031	0.214	1.232	B4002	81.82	B4002	0.036
RIFSGGDQSF	33.3333	0	Q5GLZ8	Homo sapiens	0.033	0.226	2.069	A3201	80.56	A3201	0.059
KDVLSVAF	33.3333	0	P63244	Homo sapiens	0.036	0.241	2.122	C0202	39.29	B4002	1.463
LYLKGGIADAL	33.3333	0	O60397	Homo sapiens	0.037	0.244	1.244	A2402	76.67	A2402	1.349
KVFEDVLESF	33.3333	0	Q9Y5B6	Homo sapiens	0.038	0.247	0.904	A3201	88.89	A3201	0.013
RTYTGLQTL	33.3333	0	Q9ULM3;ORF_MSTRG.23914.3.p1	Homo sapiens;ORFs	0.040	0.264	1.407	C0202	67.86	A3201	0.005
REIEARGL	33.3333	0	P52757	Homo sapiens	0.040	0.264	1.333	C0202	39.29	B4002	0.113
LALLQINTSW	33.3333	0	A5YKK6	Homo sapiens	0.041	0.268	1.961	A3201	44.44	A3201	0.748
TEIDGRSISL	33.3333	0	P19338	Homo sapiens	0.041	0.266	1.925	B4001	81.25	B4001	0.027
TADLLEVL	33.3333	0	Q86UW1	Homo sapiens	0.041	0.264	1.339	C0202	78.57	C0303	1.484
TLNEGLELL	33.3333	0	P98177	Homo sapiens	0.041	0.268	1.323	A2402	51.61	A3201	1.481
SRDVVLPTY	33.3333	0	Q7Z4H8	Homo sapiens	0.042	0.272	1.858	C0202	46.43	C0202	0.977
TLTPSILTL	33.3333	0	Q8WY50	Homo sapiens	0.042	0.269	1.796	B4002	51.52	C0303	0.194
RLLPGLVETF	33.3333	0	Q8WX92	Homo sapiens	0.042	0.274	1.686	A3201	88.89	A3201	0.018
PELLAHVVNL	33.3333	0	Q6NY19	Homo sapiens	0.042	0.271	1.631	B4001	87.5	B4001	2.497
KEGLILPETL	33.3333	0	O43889	Homo sapiens	0.042	0.272	1.358	B4001	75	B4002	0.308
QDKDEIILL	33.3333	0	B1AJZ9	Homo sapiens	0.042	0.275	1.354	C0202	46.43	B4002	0.644
VEDKQLFI	33.3333	0	Q96AA8	Homo sapiens	0.042	0.275	1.324	C0303	8.57	B4002	1.523
EQLQEIEYL	33.3333	0	Q01850	Homo sapiens	0.042	0.272	0.915	C0202	60.71	B4001	1.062
SPSPPAFLPF	33.3333	0	P20749	Homo sapiens	0.042	0.275	0.901	C0202	43.75	A2402	1.718
EVGESLEL	33.3333	0	ORF_ENST00000608442.1_1.p16	ORFs	0.043	0.278	2.095	C0202	71.43	B4001	1.425
RYIDRIHIF	33.3333	0	Q6P2Q9	Homo sapiens	0.044	0.282	1.192	A2402	80.65	A2402	0.001
RTHPSLPFWM	33.3333	0	ORF_MSTRG.31131.2.p3;ORF_MSTRG.31131.3.p3;ORF_MSTRG.31131.5.p2;ORF_MSTRG.31131.7.p3;ORF_MSTRG.31131.10.p2;ORF_MSTRG.31131.8.p3;ORF_MSTRG.31131.9.p3;ORF_ENST00000487259.5_1.p2	ORFs	0.046	0.293	1.312	C0202	53.12	A3201	0.872
FVAEFSVPLL	33.3333	0	Q9NYW7	Homo sapiens	0.047	0.295	1.432	C0202	71.88	C0303	1.065
VANDSFLIGGL	33.3333	0	P53804;ORF_MSTRG.21265.1.p1;ORF_MSTRG.21265.2.p1	Homo sapiens;ORFs	0.049	0.308	1.843	A2402	46.67	C0303	1.913
KTIQKEGRMSY	33.3333	0	Q06190	Homo sapiens	0.036	0.307	1.197	A3201	69.23	A3201	0.199
IYVPELGMSF	33.3333	0	Q9NU22	Homo sapiens	0.001	0.008	2.258	A2402	70	A2402	0.009
YYRGNYMTF	33.3333	0	Q8NE71	Homo sapiens	0.008	0.058	1.828	A2402	61.29	A2402	0.005
SYAQGFMLL	33.3333	0	P52209	Homo sapiens	0.015	0.115	1.817	A2402	74.19	A2402	0.019
FQFDKMEVW	33.3333	0	Q6P9B6	Homo sapiens	0.023	0.188	1.277	A3201	42.42	A3201	0.158
LYPQFMFHL	33.3333	0	Q15437;Q15436	Homo sapiens	0.038	0.325	1.224	A2402	77.42	A2402	0.046
REGETMILTL	33.3333	0	O43290	Homo sapiens	0.041	0.352	1.451	B4001	81.25	B4001	0.125
YLNMLLEKL	33.3333	0	Q13535	Homo sapiens	0.047	0.411	1.301	C0202	46.43	C0303	1.874
KEMQPTHPIRL	33.3333	0	P31946;P27348;P63104	Homo sapiens	0.025	0.202	1.106	A3201	41.03	B4002	0.116
LSMIITPAF	33.3333	0	Q9P289	Homo sapiens	0.027	0.228	1.924	C0202	60.71	A3201	0.444
EFMQPIPTI	33.3333	0	P36406	Homo sapiens	0.037	0.315	1.513	A2402	54.84	A2402	0.278
RTMNIKSATW	33.3333	0	Q16665	Homo sapiens	0.046	0.402	1.132	A3201	86.11	A3201	0.01
YAPVAMLQSAM	33.3333	0	Q6ZTR5	Homo sapiens	0.049	0.425	1.195	A2402	6.67	C0303	1.295
VFRTPPYHKM	33.3333	0	Q00653	Homo sapiens	0.000	0.001	2.004	A2402	30	A2402	0.727
VYRNKDALSHF	33.3333	0	Q9NPL8	Homo sapiens	0.000	0.000	3.612	A2402	73.33	A2402	0.085
TWLTTASNF	33.3333	0	ORF_MSTRG.25802.1.p2;ORF_MSTRG.25802.8.p3	ORFs	0.000	0.001	3.354	A2402	41.94	A2402	0.168
AYVEDTVLF	33.3333	0	Q96DR7	Homo sapiens	0.000	0.000	3.229	A2402	77.42	A2402	0.008
EYVSPEQLAGF	33.3333	0	Q9C0D9	Homo sapiens	0.000	0.000	3.229	A2402	66.67	A2402	0.171
TSFRWVESL	33.3333	0	P49327	Homo sapiens	0.000	0.003	3.059	C0202	64.29	A3201	0.402
KLIDSLHSY	33.3333	0	Q8WY91	Homo sapiens	0.000	0.004	3.003	A3201	81.82	A3201	0.011
KFLDPITGTF	33.3333	0	P40818	Homo sapiens	0.000	0.001	2.914	A2402	66.67	A2402	0.049
KVFNIPSSF	33.3333	0	Q15973	Homo sapiens	0.000	0.000	2.824	A3201	84.85	A3201	0.001
VYQFGSALAHF	33.3333	0	Q86WK9	Homo sapiens	0.000	0.000	2.814	A2402	76.67	A2402	0.037
KEFLKPEKF	33.3333	0	Q8N543	Homo sapiens	0.000	0.001	2.802	A2402	51.61	B4002	0.036
AEVGDGTTSVTL	33.3333	0	Q99832	Homo sapiens	0.000	0.000	2.731	0	0	B4001	0.102
GEIVALKKV	33.3333	0	Q9NYV4;Q8IZL9;P49841;ORF_MSTRG.14263.1.p1	Homo sapiens;ORFs	0.000	0.004	2.527	B4002	36.36	B4002	0.088
RVIQSVTSY	33.3333	0	O75061	Homo sapiens	0.000	0.002	2.451	A3201	78.79	A3201	0.018
KLIAGKIIPAI	33.3333	0	P22314	Homo sapiens	0.000	0.000	2.427	A2402	46.67	A3201	1.969
REHDIAIKFF	33.3333	0	P30260	Homo sapiens	0.000	0.003	2.406	A3201	38.89	B4002	0.14
KLFVGGLDW	33.3333	0	Q96EP5	Homo sapiens	0.000	0.002	2.392	A3201	75.76	A3201	0.03
RYTIVQQQI	33.3333	0	Q9BSJ2	Homo sapiens	0.000	0.002	2.252	A2402	67.74	A2402	0.029
HEAQLSEKI	33.3333	0	O75694	Homo sapiens	0.000	0.003	2.247	A2402	41.94	B4001	0.081
RTLTPITPLSW	33.3333	0	ORF_MSTRG.33429.2.p3	ORFs	0.000	0.002	2.237	A3201	76.92	A3201	0.016
YAYDGKDYLAL	33.3333	0	P04222;P30486;P30498;P05534;P01892;P18464;Q31610;P30460;P17693;P10316;P30490;P30479;P30480;Q04826;P30499;P30447;P01889	Homo sapiens	0.000	0.000	2.237	A2402	36.67	C0303	0.019
TYAPVAFRYF	33.3333	0	Q99755;O60331;A2A3N6;ORF_ENST00000460661.1_1.p1	Homo sapiens;ORFs	0.000	0.000	2.229	A2402	76.67	A2402	0.009
GEVGIGNSSF	33.3333	0	Q0D2J5;Q8IYI8;Q9UC07;ORF_ENST00000358987.7_1.p1	Homo sapiens;ORFs	0.000	0.000	2.017	A3201	44.44	B4001	0.314
SEYPIVDGKL	33.3333	0	Q01581;P54868	Homo sapiens	0.000	0.004	1.812	B4001	68.75	B4001	0.085
SYLDQELTTF	33.3333	0	Q9Y2D8	Homo sapiens	0.000	0.003	1.491	A2402	76.67	A2402	0.01
RDVIMREF	33.3333	0	P60842;Q14240;ORF_ENST00000587313.1_1.p5	Homo sapiens;ORFs	0.000	0.003	1.414	C0202	42.86	B4002	1.448
PWIPPSSPTTF	33.3333	0	Q8IYN6	Homo sapiens	0.000	0.003	1.180	A2402	46.67	A2402	0.069
TEFIGTVNI	33.3333	0	P50851	Homo sapiens	0.001	0.010	2.656	B4002	57.58	B4002	0.096
KAWENSPSL	33.3333	0	Q5JSZ5	Homo sapiens	0.001	0.011	2.643	C0202	71.43	C0303	0.014
AEYVARNGL	33.3333	0	Q12872;ORF_MSTRG.8250.8.p1	Homo sapiens;ORFs	0.001	0.007	2.610	B4002	66.67	B4002	0.033
VDFPITDVL	33.3333	0	Q8N3C0	Homo sapiens	0.001	0.011	2.414	C0202	46.43	B4002	0.287
GEIDAHEDSF	33.3333	0	Q13813	Homo sapiens	0.001	0.008	2.253	A3201	44.44	B4001	0.189
LYIVHPTMF	33.3333	0	Q07960	Homo sapiens	0.001	0.011	2.188	A2402	77.42	A2402	0.008
FYNEHTNDF	33.3333	0	Q2KHT3	Homo sapiens	0.001	0.004	1.827	A2402	74.19	A2402	0.041
VYNLTQEFF	33.3333	0	Q9NWM0	Homo sapiens	0.001	0.005	1.821	A2402	74.19	A2402	0.007
LLFPLRYSF	33.3333	0	O95248	Homo sapiens	0.001	0.011	1.757	A3201	84.85	A3201	0.01
VYVGTLKLI	33.3333	0	Q8NEW0	Homo sapiens	0.001	0.006	1.721	A2402	77.42	A2402	0.08
RELGFSSNL	33.3333	0	O60613	Homo sapiens	0.001	0.009	1.654	B4002	60.61	B4002	0.033
SELRDIYDL	33.3333	0	Q9Y608	Homo sapiens	0.001	0.009	1.562	B4002	66.67	B4002	0.103
QYGGDLTNTF	33.3333	0	P17301	Homo sapiens	0.002	0.019	2.740	A2402	66.67	A2402	0.044
AENPSIQLL	33.3333	0	Q7Z434	Homo sapiens	0.002	0.012	2.713	B4002	66.67	B4001	0.004
GIELLQEF	33.3333	0	B5MCN3;ORF_ENST00000402034.6_1.p1	Homo sapiens;ORFs	0.002	0.021	2.500	C0202	67.86	C0202	8.307
KYGAQINEL	33.3333	0	Q9Y575	Homo sapiens	0.002	0.014	2.373	A2402	70.97	A2402	0.067
GEVGHHIDL	33.3333	0	Q86VP6	Homo sapiens	0.002	0.019	2.342	B4002	75.76	B4001	0.029
SEAEPGGGSL	33.3333	0	P15170	Homo sapiens	0.002	0.021	2.217	B4001	71.88	B4001	0.08
LYEAVEAFF	33.3333	0	ORF_MSTRG.25256.1.p22;ORF_MSTRG.25256.4.p9;ORF_MSTRG.25256.5.p8	ORFs	0.002	0.013	2.169	A2402	67.74	A2402	0.148
SVYNWQYVH	33.3333	0	Q9Y3T9	Homo sapiens	0.002	0.022	2.109	A3201	36.36	A3201	0.895
SEFPAARL	33.3333	0	Q6W2J9;ORF_MSTRG.34614.10.p1	Homo sapiens;ORFs	0.002	0.019	2.066	C0202	35.71	B4002	0.074
ATFPLQVLGF	33.3333	0	O00764	Homo sapiens	0.002	0.019	1.974	A3201	61.11	A3201	0.067
LERQGQGQL	33.3333	0	Q16531	Homo sapiens	0.002	0.014	1.579	B4002	66.67	B4001	0.304
GEEVAVKL	33.3333	0	P36897;P48729;Q5S007	Homo sapiens	0.003	0.028	2.991	C0202	46.43	B4002	0.214
IYAGGIKSI	33.3333	0	Q9UP95	Homo sapiens	0.003	0.024	2.653	A2402	67.74	A2402	0.077
REKEEQIL	33.3333	0	Q9Y2J4;O60299	Homo sapiens	0.003	0.028	2.465	C0202	35.71	B4002	0.136
GENGIHFLL	33.3333	0	Q12849	Homo sapiens	0.003	0.027	2.419	B4002	66.67	B4002	0.014
LEGELIHDLL	33.3333	0	Q7L2H7	Homo sapiens	0.003	0.027	2.172	B4001	65.62	B4001	0.831
LEKNEFITL	33.3333	0	Q9NRJ5;P51003;ORF_ENST00000404991.1_1.p1	Homo sapiens;ORFs	0.003	0.027	2.117	B4002	78.79	B4002	0.026
KTFIVGDQISF	33.3333	0	P09211	Homo sapiens	0.003	0.023	1.987	A3201	69.23	A3201	0.05
SELEKTFNL	33.3333	0	P23497;Q9H930	Homo sapiens	0.003	0.023	1.822	B4002	69.7	B4002	0.007
IYLERFPIF	33.3333	0	Q9Y5J1	Homo sapiens	0.003	0.030	1.804	A2402	83.87	A2402	0.003
SESRFFVSS	33.3333	0	P35613	Homo sapiens	0.003	0.025	1.658	B4002	54.55	B4002	0.862
GEISEHEGFL	33.3333	0	P51693	Homo sapiens	0.003	0.030	1.305	B4001	71.88	B4001	0.132
KEQEGFINL	33.3333	0	Q9NRD0	Homo sapiens	0.004	0.032	3.167	B4002	81.82	B4002	0.006
RQQEKVDHW	33.3333	0	ORF_MSTRG.9461.1.p3;ORF_MSTRG.9461.2.p1	ORFs	0.004	0.033	2.790	A3201	48.48	A3201	0.076
YEIITPWRLT	33.3333	0	Q13443	Homo sapiens	0.004	0.034	2.193	B4001	34.38	B4001	1.898
VYVSHINDL	33.3333	0	O60522;ORF_ENST00000544460.5_1.p1;ORF_ENST00000316081.10_1.p1	Homo sapiens;ORFs	0.004	0.032	1.991	A2402	77.42	A2402	0.102
AEFSKTWEF	33.3333	0	Q5SGD2	Homo sapiens	0.004	0.033	1.875	C0202	46.43	B4002	0.02
AYLLNLNHL	33.3333	0	Q15629	Homo sapiens	0.004	0.031	1.667	A2402	74.19	A2402	0.049
RLFPQIPSF	33.3333	0	ORF_ENST00000483133.1.p13	ORFs	0.004	0.034	1.323	A3201	84.85	A3201	0.001
AEQRGELAI	33.3333	0	Q8N1N4;P05787;O95678;P13647;Q5XKE5;ORF_MSTRG.7180.1.p1;ORF_ENST00000546583.5_1.p1;ORF_ENST00000550170.5_1.p1;ORF_ENST00000359499.8_3.p1;ORF_MSTRG.7180.3.p1	Homo sapiens;ORFs	0.005	0.038	2.234	B4002	51.52	B4001	0.132
LEFPQFETL	33.3333	0	Q6PIJ6	Homo sapiens	0.005	0.037	2.127	B4002	72.73	B4002	0.007
GEKEPPTTL	33.3333	0	Q6N069	Homo sapiens	0.005	0.041	2.117	B4002	69.7	B4002	0.005
KDLQIGTTL	33.3333	0	P40818	Homo sapiens	0.005	0.040	1.910	A2402	45.16	B4002	0.145
KLFEEIREI	33.3333	0	Q8N4U5	Homo sapiens	0.005	0.038	1.888	A3201	48.48	A3201	0.021
KEALQDPFTL	33.3333	0	O15037	Homo sapiens	0.005	0.039	1.851	B4001	71.88	B4001	0.1
EYSDVLAKL	33.3333	0	Q5TGY3	Homo sapiens	0.005	0.038	1.488	A2402	77.42	A2402	0.091
KSYESLLFPF	33.3333	0	ORF_MSTRG.33665.1.p5	ORFs	0.005	0.040	1.400	C0202	59.38	A3201	0.178
AEWYDPNASLL	33.3333	0	Q9Y5B8	Homo sapiens	0.005	0.041	1.387	A2402	40	B4001	0.086
AEIVTPFNI	33.3333	0	P24928	Homo sapiens	0.006	0.046	1.970	A2402	45.16	B4002	0.093
KIRHPVASF	33.3333	0	Q96ET8;Q9NYZ1	Homo sapiens	0.006	0.048	1.810	A3201	72.73	A3201	0.016
GFIAFIRLW	33.3333	0	Q92536;Q9UM01	Homo sapiens	0.006	0.043	0.924	A2402	35.48	A2402	0.817
GYAKLIAEL	33.3333	0	Q8NI27	Homo sapiens	0.007	0.055	2.080	A2402	70.97	A2402	0.183
KVMGPGVSY	33.3333	0	P29353;ORF_MSTRG.2167.24.p1	Homo sapiens;ORFs	0.007	0.050	1.962	A3201	81.82	A3201	0.008
RLTATSVSW	33.3333	0	ORF_MSTRG.31829.1.p18;ORF_MSTRG.32028.1.p7	ORFs	0.008	0.059	2.142	A3201	78.79	A3201	0.007
QETIGQIEL	33.3333	0	Q5TF58	Homo sapiens	0.008	0.059	2.045	B4002	78.79	B4001	0.029
VFYPPNGVIPF	33.3333	0	Q8N5T2	Homo sapiens	0.008	0.063	1.535	A2402	66.67	A2402	0.279
VYGLYTSFF	33.3333	0	P50443	Homo sapiens	0.009	0.067	1.773	A2402	70.97	A2402	0.016
IYAPQGLLL	33.3333	0	Q7Z5G4	Homo sapiens	0.009	0.069	1.741	A2402	74.19	A2402	0.011
REHIKVQQL	33.3333	0	Q04637	Homo sapiens	0.010	0.074	2.347	B4002	69.7	B4002	0.005
KEESAATQAL	33.3333	0	P42696;ORF_ENST00000474953.5_1.p2	Homo sapiens;ORFs	0.010	0.073	1.822	B4001	65.62	B4001	0.092
IYAKEGGFFGF	33.3333	0	P16260	Homo sapiens	0.010	0.072	1.805	A2402	76.67	A2402	0.116
TDYQGNTAL	33.3333	0	Q86W74	Homo sapiens	0.010	0.073	1.777	B4002	39.39	B4002	0.301
TETSVIFDI	33.3333	0	Q96DM3	Homo sapiens	0.010	0.073	1.763	A2402	45.16	B4001	0.633
SEKEIYNQV	33.3333	0	Q9NUQ9	Homo sapiens	0.010	0.078	1.695	B4002	42.42	B4002	0.036
LQPFIYYRF	33.3333	0	P57088;ORF_ENST00000325094.9_1.p1	Homo sapiens;ORFs	0.010	0.072	1.458	C0202	60.71	A2402	0.172
KTFIYKHGL	33.3333	0	O95625	Homo sapiens	0.011	0.085	1.362	C0202	60.71	A3201	0.11
KWPMSTPSF	33.3333	0	ORF_MSTRG.21399.16.p23	ORFs	0.012	0.092	2.290	A3201	51.52	A2402	0.034
RENVAVAKL	33.3333	0	Q6IQ49	Homo sapiens	0.012	0.088	2.185	B4002	63.64	B4002	0.013
YEAPDVMNL	33.3333	0	Q96EE3	Homo sapiens	0.012	0.089	2.184	B4002	69.7	B4001	0.01
KEVVEAVTI	33.3333	0	P39023	Homo sapiens	0.012	0.087	1.587	B4002	60.61	B4002	0.067
SDLRVIDL	33.3333	0	Q15424	Homo sapiens	0.013	0.102	2.175	C0202	35.71	B4002	0.991
RLNSKPPNI	33.3333	0	Q9Y295	Homo sapiens	0.013	0.095	1.838	A3201	48.48	A3201	0.101
KQNAHIVEW	33.3333	0	Q9NWT1	Homo sapiens	0.013	0.103	1.795	A3201	45.45	A3201	0.005
RTVYSVFGF	33.3333	0	P26639	Homo sapiens	0.013	0.100	1.627	A3201	75.76	A3201	0.025
TYAEKLHRL	33.3333	0	Q03001;ORF_ENST00000244364.10_3.p1;ORF_ENST00000312431.10_4.p1	Homo sapiens;ORFs	0.013	0.098	1.510	A2402	77.42	A2402	0.008
KILSGLKSL	33.3333	0	Q9BZZ5	Homo sapiens	0.013	0.102	1.505	C0202	64.29	A3201	0.113
RTVDWALAEY	33.3333	0	Q9ULD0;Q02218	Homo sapiens	0.014	0.109	2.106	A3201	75	A3201	0.441
VEPLEAIQL	33.3333	0	Q6P2Q9	Homo sapiens	0.014	0.107	1.971	B4002	87.88	B4001	0.214
KELSDSVTL	33.3333	0	O75694	Homo sapiens	0.014	0.110	1.894	B4002	87.88	B4001	0.009
LESEDEVKL	33.3333	0	P31943	Homo sapiens	0.014	0.103	1.511	B4002	90.91	B4001	0.049
NEFKEKGIGTL	33.3333	0	Q9UKX7	Homo sapiens	0.014	0.108	1.179	A3201	41.03	B4001	0.321
GEFSLHEQTVL	33.3333	0	O60306	Homo sapiens	0.015	0.114	1.791	A3201	38.46	B4001	0.035
RFLLEGQVF	33.3333	0	Q8IY37	Homo sapiens	0.016	0.119	1.910	A2402	58.06	A2402	0.143
AEAIVPTLF	33.3333	0	O75122	Homo sapiens	0.016	0.128	1.778	A2402	45.16	B4002	0.116
RVRDPVTTW	33.3333	0	ORF_MSTRG.7161.5.p13	ORFs	0.016	0.126	1.753	A3201	78.79	A3201	0.002
SDFDLHSEL	33.3333	0	Q69YN4	Homo sapiens	0.017	0.136	1.934	C0202	53.57	B4002	0.076
RVHAFLEQW	33.3333	0	Q8TAQ2;Q92922	Homo sapiens	0.017	0.131	1.471	A3201	72.73	A3201	0.005
AYGRFIQERF	33.3333	0	Q14137	Homo sapiens	0.017	0.133	1.441	A2402	70	A2402	0.16
EFLPVTPIL	33.3333	0	Q13200;ORF_ENST00000439383.5_1.p1	Homo sapiens;ORFs	0.018	0.144	2.187	A2402	64.52	A2402	0.375
LSLTPTLTF	33.3333	0	ORF_ENST00000272238.8_2.p3;ORF_ENST00000381661.3_2.p3;ORF_MSTRG.17944.11.p3;ORF_ENST00000480289.1_1.p2	ORFs	0.018	0.139	1.823	C0202	64.29	C0202	0.163
TVPDLLLPL	33.3333	0	P19438	Homo sapiens	0.018	0.143	1.733	C0202	67.86	C0303	0.646
REEPEKIIL	33.3333	0	Q12802	Homo sapiens	0.018	0.139	1.570	B4002	78.79	B4001	0.01
SLEPVLLPL	33.3333	0	Q8IYM0	Homo sapiens	0.018	0.142	1.561	C0202	50	C0303	1.361
AEIFQDLL	33.3333	0	Q69YN4	Homo sapiens	0.019	0.151	2.039	C0202	35.71	B4002	0.288
SEIRGDVTI	33.3333	0	O00399	Homo sapiens	0.019	0.145	1.922	B4002	60.61	B4001	0.051
YGSPPISVSW	33.3333	0	Q8WZ42;ORF_ENST00000589042.5_3.p1	Homo sapiens;ORFs	0.019	0.146	1.765	A3201	47.22	A3201	0.681
GELQLYRV	33.3333	0	Q15742	Homo sapiens	0.019	0.146	1.755	C0202	21.43	B4002	0.422
KSFTWKSQF	33.3333	0	Q52M93	Homo sapiens	0.019	0.150	1.494	C0202	64.29	A3201	0.012
AEAVQKFFL	33.3333	0	Q15388	Homo sapiens	0.019	0.148	1.491	B4002	63.64	B4002	0.081
VYAHFPINVVI	33.3333	0	P32969	Homo sapiens	0.019	0.149	1.050	A2402	73.33	A2402	0.378
KEFDAGIIEL	33.3333	0	Q8NF91	Homo sapiens	0.020	0.157	1.648	B4001	84.38	B4001	0.007
SYWSVGETI	33.3333	0	Q9Y3Q3	Homo sapiens	0.020	0.158	1.528	A2402	70.97	A2402	0.067
SEIENRAL	33.3333	0	Q52LW3;ORF_MSTRG.1541.7.p1	Homo sapiens;ORFs	0.020	0.163	1.507	C0202	39.29	B4002	0.12
GESEANIRKL	33.3333	0	P46459	Homo sapiens	0.020	0.162	1.245	B4001	71.88	B4001	0.052
LEVEVIEGTL	33.3333	0	Q9UI30	Homo sapiens	0.021	0.165	2.053	B4001	71.88	B4001	0.188
GEFPYGLFEL	33.3333	0	O75845	Homo sapiens	0.021	0.165	1.689	B4001	75	B4002	0.028
REFEDQKL	33.3333	0	Q8TCB7	Homo sapiens	0.021	0.165	1.490	C0202	39.29	B4002	0.047
YEVDQALNYF	33.3333	0	Q96M94	Homo sapiens	0.021	0.168	0.996	C0202	56.25	B4001	0.483
SETEPEPVTL	33.3333	0	Q15011	Homo sapiens	0.022	0.172	2.030	B4001	90.62	B4001	0.018
HEASGKAVF	33.3333	0	P04424	Homo sapiens	0.022	0.175	2.001	C0202	42.86	B4001	0.134
AEFRDYPPVL	33.3333	0	Q7KZ85	Homo sapiens	0.022	0.177	1.614	B4001	75	B4001	0.029
TELTSPILL	33.3333	0	Q9BXT5;ORF_ENST00000256246.5_3.p1	Homo sapiens;ORFs	0.023	0.190	2.168	B4002	78.79	B4001	0.041
KLFSYRDVNSW	33.3333	0	O75907	Homo sapiens	0.023	0.192	2.046	A3201	76.92	A3201	0.025
HEQANVESL	33.3333	0	Q5QJE6	Homo sapiens	0.023	0.189	1.828	B4002	66.67	B4001	0.014
REEDFQFIL	33.3333	0	Q8IV36	Homo sapiens	0.023	0.191	1.792	B4002	60.61	B4001	0.01
RINIPPPSV	33.3333	0	Q00341	Homo sapiens	0.023	0.184	1.734	C0202	50	A3201	0.283
REAEAAIYHL	33.3333	0	P14618	Homo sapiens	0.023	0.188	1.352	B4001	65.62	B4001	0.042
SYQEAIQQL	33.3333	0	P12036	Homo sapiens	0.025	0.200	1.737	A2402	74.19	A2402	0.007
RLTDAKRINW	33.3333	0	P54368	Homo sapiens	0.025	0.200	1.729	A3201	80.56	A3201	0.076
GEEEKKIFL	33.3333	0	Q8TBX8	Homo sapiens	0.025	0.211	1.668	B4002	81.82	B4001	0.059
YFLDKIDVI	33.3333	0	Q5JWF2;P63092;ORF_ENST00000464624.6_2.p3	Homo sapiens;ORFs	0.025	0.209	1.655	A2402	67.74	A2402	0.364
HEHQANLL	33.3333	0	P23246	Homo sapiens	0.025	0.208	1.613	C0202	35.71	B4002	0.167
KESLDQIIV	33.3333	0	Q96S82	Homo sapiens	0.025	0.203	1.507	B4002	54.55	B4002	0.296
RELTSRVTA	33.3333	0	Q9UFC0	Homo sapiens	0.025	0.200	1.488	B4002	57.58	B4002	0.159
VYTPVINGI	33.3333	0	Q96JW4	Homo sapiens	0.026	0.212	1.956	A2402	80.65	A2402	0.031
SDVVLEVL	33.3333	0	Q9BVP2	Homo sapiens	0.026	0.214	1.882	C0202	39.29	B4002	0.574
SVHEWYTAF	33.3333	0	Q15034;ORF_MSTRG.24870.4.p1	Homo sapiens;ORFs	0.026	0.212	1.447	A3201	66.67	A3201	0.041
KEFGDDKVQL	33.3333	0	Q9UNL4	Homo sapiens	0.026	0.212	1.301	B4001	90.62	B4001	0.03
EEWHGHVTA	33.3333	0	P61599	Homo sapiens	0.026	0.218	0.972	B4002	54.55	B4002	0.341
NEITIKKL	33.3333	0	Q9NX58	Homo sapiens	0.027	0.227	1.981	C0202	39.29	B4002	0.209
KLAAKGLRDPW	33.3333	0	O43676	Homo sapiens	0.028	0.237	2.092	A3201	69.23	A3201	0.313
RQGENLILGF	33.3333	0	O14907	Homo sapiens	0.028	0.230	1.843	A3201	63.89	A3201	0.827
SAVPFLILV	33.3333	0	Q8NA29	Homo sapiens	0.028	0.235	1.476	C0202	75	C0202	0.154
EAVQMLSSV	33.3333	0	Q6P3X3	Homo sapiens	0.028	0.230	1.456	C0202	71.43	C0303	2.308
IGIDAAVQI	33.3333	0	Q9H7Z3	Homo sapiens	0.029	0.245	1.908	A2402	41.94	C0303	1.49
TYIRLYGRKF	33.3333	0	Q14997	Homo sapiens	0.029	0.242	1.389	A2402	83.33	A2402	0.222
FEILPPDIGKL	33.3333	0	Q15404	Homo sapiens	0.030	0.252	1.586	A2402	50	B4001	0.216
RIAGKIIPAI	33.3333	0	A0AVT1	Homo sapiens	0.030	0.254	1.515	A3201	44.44	A3201	1.115
YEKFGESAL	33.3333	0	Q9UPZ3	Homo sapiens	0.030	0.255	1.387	B4002	66.67	B4002	0.069
SEKGYAVEV	33.3333	0	Q96EK7	Homo sapiens	0.031	0.260	1.979	B4002	57.58	B4002	0.07
DAVLPGYTL	33.3333	0	O14686	Homo sapiens	0.031	0.262	1.822	C0202	75	C0303	0.469
VFHPSQDLVF	33.3333	0	Q9UMS4	Homo sapiens	0.031	0.261	1.658	A2402	60	A2402	0.13
NDYKIALL	33.3333	0	Q9ULK4	Homo sapiens	0.032	0.270	1.998	C0202	35.71	B4002	0.581
VLFPLKSEF	33.3333	0	P54577	Homo sapiens	0.032	0.272	1.721	A3201	66.67	A3201	0.027
GDFLNYAL	33.3333	0	O95071	Homo sapiens	0.033	0.284	1.792	C0202	35.71	B4002	0.479
KDFIIFEA	33.3333	0	P60510	Homo sapiens	0.033	0.277	1.737	C0202	3.57	B4002	1.626
TATTSLASPF	33.3333	0	Q7Z3H0;ORF_ENST00000548526.1_1.p1	Homo sapiens;ORFs	0.033	0.276	1.719	C0202	65.62	C0202	3.506
REAGITEKV	33.3333	0	P60174	Homo sapiens	0.033	0.282	1.523	C0202	39.29	B4002	0.064
LADQPHLL	33.3333	0	O95071	Homo sapiens	0.034	0.284	1.964	C0202	78.57	C0303	0.232
NETITAIIL	33.3333	0	Q5T3F8	Homo sapiens	0.034	0.291	1.623	B4002	75.76	B4001	0.169
LFSPPFPIM	33.3333	0	Q2M1Z3	Homo sapiens	0.034	0.291	1.422	C0303	29.03	A2402	0.395
NGYLQGLVSF	33.3333	0	Q9Y5K2;ORF_ENST00000324041.5_1.p1	Homo sapiens;ORFs	0.035	0.296	1.921	A3201	44.44	A2402	0.101
AEDEGTQRL	33.3333	0	P05362	Homo sapiens	0.035	0.299	1.496	B4002	72.73	B4001	0.014
QELTYQELL	33.3333	0	Q6AI12	Homo sapiens	0.035	0.298	1.366	B4002	66.67	B4001	0.069
HEQLSTQSL	33.3333	0	Q00610	Homo sapiens	0.035	0.299	1.249	B4002	63.64	B4001	0.017
EYIQKNVQL	33.3333	0	P49721	Homo sapiens	0.036	0.306	1.915	A2402	74.19	A2402	0.118
PELVLPVVL	33.3333	0	Q9Y3T9	Homo sapiens	0.036	0.307	1.675	B4002	87.88	B4001	0.545
HYSDSILTF	33.3333	0	Q96M94	Homo sapiens	0.037	0.318	2.232	A2402	70.97	A2402	0.003
IYPPEVDEF	33.3333	0	P78396	Homo sapiens	0.037	0.314	1.631	A2402	77.42	A2402	0.004
RTHQFRTQY	33.3333	0	ORF_MSTRG.11275.1.p9;ORF_ENST00000563287.1_1.p10;ORF_MSTRG.21856.1.p1	ORFs	0.038	0.328	2.301	A3201	81.82	A3201	0.025
TVARGEPESL	33.3333	0	Q6ZRI6	Homo sapiens	0.038	0.323	2.033	C0202	62.5	C0303	2.304
HVSRVRALY	33.3333	0	Q9NRP4	Homo sapiens	0.038	0.323	1.632	A3201	69.7	C0202	0.381
ILFKPLISF	33.3333	0	Q07960	Homo sapiens	0.038	0.321	1.542	A3201	69.7	A3201	0.009
AEERSQFEIL	33.3333	0	Q96GQ7	Homo sapiens	0.039	0.331	1.755	B4001	68.75	B4001	0.24
SAVPPGTSL	33.3333	0	Q8IY33	Homo sapiens	0.039	0.330	1.723	C0303	80.65	C0303	0
IEHGQAVSL	33.3333	0	Q96RT1	Homo sapiens	0.039	0.334	1.366	B4002	81.82	B4001	0.015
VYPESIPRKF	33.3333	0	Q6NSI4	Homo sapiens	0.039	0.331	1.333	A2402	96.67	A2402	0.005
RDWQSGRAL	33.3333	0	P21333	Homo sapiens	0.040	0.344	1.449	C0303	38.71	B4002	0.17
KEKEGILQL	33.3333	0	Q9BY66;P41229	Homo sapiens	0.040	0.344	1.315	B4002	84.85	B4002	0.004
SYIETELIF	33.3333	0	P53675	Homo sapiens	0.041	0.356	1.539	A2402	77.42	A2402	0.016
REDISSKL	33.3333	0	Q9NNX1	Homo sapiens	0.042	0.359	2.259	C0202	46.43	B4001	0.216
GEDREATGVLL	33.3333	0	O00267	Homo sapiens	0.042	0.357	2.000	A2402	40	B4001	0.19
KDGLITPTI	33.3333	0	Q86TG7	Homo sapiens	0.042	0.364	1.484	A2402	38.71	B4002	1.22
AEELGLPIL	33.3333	0	P09110	Homo sapiens	0.042	0.357	1.446	B4002	69.7	B4001	0.023
ADFIVPIEI	33.3333	0	O14595	Homo sapiens	0.043	0.368	1.745	A2402	38.71	B4002	0.256
DALSNVDLL	33.3333	0	Q7L576;Q96F07;ORF_MSTRG.10319.7.p1;ORF_ENST00000618329.4_2.p3	Homo sapiens;ORFs	0.044	0.376	1.864	C0202	78.57	C0303	2.677
TEITHAVVI	33.3333	0	B5ME19;Q99613	Homo sapiens	0.044	0.378	1.764	B4002	66.67	B4002	0.068
VEDRSGILTL	33.3333	0	A3KN83	Homo sapiens	0.044	0.378	1.634	B4001	81.25	B4001	0.087
REAFGDLAL	33.3333	0	Q9H6R4	Homo sapiens	0.044	0.377	1.564	B4002	75.76	B4001	0.029
EIRNLKEL	33.3333	0	Q8IUM7	Homo sapiens	0.044	0.376	1.534	C0202	67.86	B4002	1.928
QELPIPSKL	33.3333	0	Q9Y6I7	Homo sapiens	0.044	0.376	1.325	B4002	66.67	B4002	0.011
REGERPSL	33.3333	0	Q7L2H7	Homo sapiens	0.045	0.385	2.000	C0202	39.29	B4002	0.194
TYGVSFFLV	33.3333	0	Q9Y490;Q9Y4G6	Homo sapiens	0.045	0.390	1.771	A2402	48.39	A2402	0.408
FYAIVGPAF	33.3333	0	ORF_MSTRG.29273.1.p42;ORF_MSTRG.29273.3.p26	ORFs	0.045	0.387	1.441	A2402	67.74	A2402	0.042
LYDTIFQIF	33.3333	0	P49662;P51878;ORF_ENST00000393141.6_3.p1	Homo sapiens;ORFs	0.045	0.393	1.401	A2402	70.97	A2402	0.015
KLNTSRTFY	33.3333	0	Q6IPT2	Homo sapiens	0.045	0.386	1.166	A3201	81.82	A3201	0.37
GYPVVTLGF	33.3333	0	Q8N5G2	Homo sapiens	0.046	0.400	1.962	A2402	74.19	A2402	0.054
RDLGALAQV	33.3333	0	Q16555;O14531	Homo sapiens	0.046	0.402	1.917	C0202	35.71	B4002	0.862
IEHIIENIV	33.3333	0	O76021	Homo sapiens	0.046	0.401	1.494	B4002	36.36	B4002	0.282
SEEERAHRL	33.3333	0	P25440	Homo sapiens	0.046	0.395	1.394	B4002	69.7	B4001	0.112
TEKEREQEL	33.3333	0	Q92541	Homo sapiens	0.046	0.398	0.894	B4002	72.73	B4002	0.129
QYKAADPISTF	33.3333	0	Q99726	Homo sapiens	0.047	0.405	2.080	A2402	66.67	A2402	0.022
RESPLQFSL	33.3333	0	Q8TEU7	Homo sapiens	0.047	0.412	1.862	B4002	69.7	B4002	0.004
EEVPVFLL	33.3333	0	Q9C0I1	Homo sapiens	0.047	0.409	1.688	C0202	35.71	B4002	0.482
REATSTPEI	33.3333	0	P78317	Homo sapiens	0.047	0.409	1.609	B4002	36.36	B4001	0.066
LEKEREKI	33.3333	0	P15924;Q9Y520	Homo sapiens	0.047	0.409	1.322	C0202	3.57	B4002	1.679
EIGALLQQL	33.3333	0	Q96Q11	Homo sapiens	0.048	0.417	2.115	C0202	60.71	C0303	7.441
EEAGGRPAM	33.3333	0	Q00839	Homo sapiens	0.048	0.412	1.614	B4002	36.36	B4001	0.293
KYEPISVL	33.3333	0	ORF_MSTRG.11197.1.p25	ORFs	0.048	0.419	1.608	C0202	35.71	A2402	0.854
KTTSVSKAL	33.3333	0	O60522;ORF_ENST00000544460.5_1.p1;ORF_ENST00000316081.10_1.p1	Homo sapiens;ORFs	0.048	0.415	1.259	C0202	60.71	A3201	0.455
REIDGGLETL	33.3333	0	P38117	Homo sapiens	0.049	0.430	2.190	B4001	71.88	B4001	0.006
GDIVQPVL	33.3333	0	O00154;Q6ZUV0	Homo sapiens	0.049	0.427	2.067	C0202	39.29	B4002	0.403
KVWGNVVTV	33.3333	0	O43390	Homo sapiens	0.049	0.425	1.949	C0202	64.29	A3201	0.03
SYILTHFIF	33.3333	0	Q9NTG1	Homo sapiens	0.049	0.422	1.895	A2402	77.42	A2402	0.04
LEALIQNL	33.3333	0	Q00341	Homo sapiens	0.049	0.426	1.754	C0303	37.14	B4002	0.162
SQPSEYYLF	33.3333	0	Q8N2Y8	Homo sapiens	0.049	0.427	1.574	C0202	64.29	A2402	0.049
AEKEFNETM	33.3333	0	O75164	Homo sapiens	0.008	0.053	2.052	B4002	45.45	B4002	0.006
KTFNLPLLML	33.3333	0	Q92769	Homo sapiens	0.037	0.312	1.641	C0303	59.38	A3201	0.178
KIFPSDMLGF	33.3333	0	Q8IXT1	Homo sapiens	0.003	0.027	2.033	A3201	66.67	A3201	0.053
KYFSSMAEF	33.3333	0	Q8WWY3	Homo sapiens	0.001	0.009	1.056	A2402	67.74	A2402	0.009
SQMKSYQSF	33.3333	0	Q12789;ORF_MSTRG.12352.1.p1	Homo sapiens;ORFs	0.001	0.009	2.153	C0202	60.71	A3201	0.056
HEMVQQKV	33.3333	0	Q99570	Homo sapiens	0.035	0.291	1.114	C0202	28.57	B4002	0.291
AEMVVPRSS	33.3333	0	P21283	Homo sapiens	0.039	0.327	1.416	B4002	33.33	B4002	0.704
SMHSGRYGY	33.3333	0	P20719	Homo sapiens	0.022	0.170	1.572	C0202	42.86	A3201	0.441
KTKEVIQEW	33.3333	0	Q9Y490;Q9Y4G6	Homo sapiens	0.000	0.000	3.370	A3201	78.79	A3201	0.004
SLLTWIQTF	33.3333	0	Q96ED9;Q86VS8	Homo sapiens	0.000	0.000	3.300	A3201	63.64	A3201	0.014
KYDPSIGIYGL	33.3333	0	P62913	Homo sapiens	0.000	0.000	3.091	A2402	76.67	A2402	0.374
HETDFNGQKL	33.3333	0	Q9UKA8	Homo sapiens	0.000	0.000	2.963	B4001	65.62	B4001	0.082
GEYEDVSRV	33.3333	0	Q99426	Homo sapiens	0.000	0.002	2.918	B4002	42.42	B4002	0.077
KEDYTGKDVL	33.3333	0	P52788	Homo sapiens	0.000	0.002	2.850	B4001	75	B4001	0.107
AEEQYAHAL	33.3333	0	Q8IXS2	Homo sapiens	0.000	0.003	2.786	B4002	66.67	B4001	0.014
KEIDKNDHL	33.3333	0	Q9UNF1	Homo sapiens	0.000	0.004	2.747	B4002	72.73	B4001	0.037
TEFHPGTTSF	33.3333	0	Q96QD8	Homo sapiens	0.000	0.004	2.707	A3201	44.44	B4002	0.141
IVFGPWISF	33.3333	0	Q9H237;ORF_ENST00000485288.6_1.p1	Homo sapiens;ORFs	0.000	0.000	2.562	A3201	72.73	A3201	0.008
KTLPDILTF	33.3333	0	Q13569	Homo sapiens	0.000	0.004	2.547	A3201	78.79	A3201	0.002
AEKPASSSL	33.3333	0	Q99567	Homo sapiens	0.000	0.005	2.541	B4002	66.67	B4002	0.01
REYESQAKRL	33.3333	0	Q8WVV9	Homo sapiens	0.000	0.001	2.539	B4001	68.75	B4001	0.041
VYVERAEVL	33.3333	0	Q7Z569	Homo sapiens	0.000	0.004	2.424	A2402	83.87	A2402	0.077
VVYENVSHF	33.3333	0	Q9H2D1	Homo sapiens	0.000	0.001	2.231	C0202	67.86	C0202	0.011
IYQKYIARF	33.3333	0	Q86V15	Homo sapiens	0.000	0.004	2.163	A2402	70.97	A2402	0.002
SYLQEVEQL	33.3333	0	P51116	Homo sapiens	0.000	0.004	2.125	A2402	77.42	A2402	0.018
LDFYTRVL	33.3333	0	Q04760	Homo sapiens	0.000	0.005	2.040	C0202	39.29	B4002	0.986
IYQKAFEHL	33.3333	0	Q96RK4	Homo sapiens	0.000	0.001	2.004	A2402	77.42	A2402	0.004
GEVGLGNSSF	33.3333	0	Q0D2J5;Q8IYI8;Q9UC07;ORF_ENST00000358987.7_1.p1	Homo sapiens;ORFs	0.000	0.001	1.627	A3201	41.67	B4001	0.361
REEAERQRL	33.3333	0	Q3KQU3	Homo sapiens	0.000	0.006	1.431	B4002	66.67	B4001	0.082
TEFGGSIYQKV	33.3333	0	Q9Y277;P21796;P45880	Homo sapiens	0.000	0.004	1.405	A3201	15.38	B4001	0.461
RVLISTDVW	33.3333	0	P38919	Homo sapiens	0.001	0.007	2.589	A3201	78.79	A3201	0.074
FYTVIPHNF	33.3333	0	Q9Y6F1	Homo sapiens	0.001	0.008	2.497	A2402	70.97	A2402	0.003
AYPYNFSNL	33.3333	0	Q9P1Z0	Homo sapiens	0.001	0.007	2.309	A2402	74.19	A2402	0.159
KDFESSGL	33.3333	0	Q15814	Homo sapiens	0.001	0.012	2.265	C0202	35.71	B4002	1.062
RLFDEPQLASL	33.3333	0	Q9BX70;Q9H0C5	Homo sapiens	0.001	0.012	2.199	A3201	82.05	A3201	0.14
KYVGAIEKL	33.3333	0	O14713	Homo sapiens	0.001	0.012	2.125	A2402	80.65	A2402	0.02
AERYGINTT	33.3333	0	P37802	Homo sapiens	0.001	0.010	2.081	B4002	39.39	B4002	0.584
KAFDQRLTF	33.3333	0	Q8N9I9	Homo sapiens	0.001	0.009	1.974	C0202	85.71	A3201	0.006
RTTFFHHEY	33.3333	0	P53621	Homo sapiens	0.002	0.019	3.368	A3201	72.73	A3201	0.068
SEVLAERL	33.3333	0	Q99650;ORF_MSTRG.25919.5.p1	Homo sapiens;ORFs	0.002	0.020	3.006	C0303	37.14	B4002	0.17
GEAPRISV	33.3333	0	P55884	Homo sapiens	0.002	0.018	2.327	C0202	21.43	B4002	0.263
NVFGLRSIY	33.3333	0	Q9P0I2	Homo sapiens	0.002	0.017	2.161	A3201	75.76	C0202	0.313
KELELLTI	33.3333	0	Q3C1V1;Q92542	Homo sapiens	0.002	0.014	2.103	C0303	2.86	B4002	0.176
IEFDPSKPFSL	33.3333	0	Q92889	Homo sapiens	0.002	0.020	1.369	A3201	43.59	B4001	0.045
YYNAAGFNKL	33.3333	0	P14927	Homo sapiens	0.003	0.022	2.204	A2402	76.67	A2402	0.208
SVFWGFVGF	33.3333	0	O15342	Homo sapiens	0.003	0.022	2.141	C0202	67.86	A3201	0.05
LTDPDIHVL	33.3333	0	Q9Y4E6	Homo sapiens	0.003	0.024	1.953	C0303	67.74	C0303	0.063
NYFPGGVALIW	33.3333	0	Q8WYL5	Homo sapiens	0.003	0.022	1.754	A3201	48.72	A2402	0.146
RLPQATGETF	33.3333	0	Q5ST30	Homo sapiens	0.003	0.022	1.422	A3201	80.56	A2402	0.484
NWFSGHLNF	33.3333	0	Q9Y5Q0	Homo sapiens	0.004	0.033	2.161	C0202	46.43	A2402	0.044
KLLSTFSTF	33.3333	0	Q6ZP01;ORF_ENST00000480583.5_1.p2;ORF_MSTRG.20127.28.p1	Homo sapiens;ORFs	0.004	0.035	1.836	A3201	75.76	A3201	0.008
YYKDDTHYF	33.3333	0	Q8TDZ2;Q7RTP6	Homo sapiens	0.004	0.030	1.726	A2402	64.52	A2402	0.003
VYLKPSYAF	33.3333	0	Q02790;ORF_ENST00000597277.1.p2	Homo sapiens;ORFs	0.005	0.037	1.877	A2402	80.65	A2402	0.003
SETETPKL	33.3333	0	Q14839	Homo sapiens	0.005	0.040	1.723	C0202	39.29	B4002	0.232
GEIKITDF	33.3333	0	Q86UE8;Q9UKI8;ORF_ENST00000521943.5_2.p1	Homo sapiens;ORFs	0.006	0.044	2.729	C0202	35.71	B4002	0.632
FLPPYTFQI	33.3333	0	Q16533	Homo sapiens	0.006	0.041	2.387	A2402	45.16	C0202	0.365
LSKGPGLEV	33.3333	0	Q9Y613	Homo sapiens	0.006	0.044	2.242	C0202	64.29	C0202	0.372
HLQEGTYTF	33.3333	0	Q86VZ4	Homo sapiens	0.006	0.042	2.151	A3201	72.73	A3201	0.028
NYLPAINGI	33.3333	0	Q9NR31;Q9Y6B6	Homo sapiens	0.006	0.042	1.901	A2402	77.42	A2402	0.13
GEAASGSGAEL	33.3333	0	Q9UBU6	Homo sapiens	0.007	0.048	2.101	A2402	33.33	B4001	0.125
EEIESAFRAL	33.3333	0	Q13813	Homo sapiens	0.007	0.051	1.683	B4001	68.75	B4001	0.26
KIFNQKIGF	33.3333	0	P35626	Homo sapiens	0.007	0.051	1.573	A3201	69.7	A3201	0.007
QELQEINRV	33.3333	0	P07355;A6NMY6	Homo sapiens	0.008	0.052	2.212	B4002	33.33	B4002	0.135
SEEINQVEL	33.3333	0	Q7L8J4	Homo sapiens	0.008	0.058	1.831	B4002	84.85	B4001	0.042
RIFAHKQNY	33.3333	0	Q7L1V2	Homo sapiens	0.008	0.051	1.647	A3201	69.7	A3201	0.043
VFTYVGALF	33.3333	0	Q9NQC3;ORF_ENST00000357376.7_1.p1	Homo sapiens;ORFs	0.009	0.059	2.249	A2402	67.74	A2402	0.124
LILTPTREL	33.3333	0	Q5T1V6;Q8NHQ9	Homo sapiens	0.010	0.069	1.865	C0303	64.52	C0303	0.147
KLNKKLKSY	33.3333	0	Q9UNH5;ORF_MSTRG.1590.14.p1	Homo sapiens;ORFs	0.010	0.067	1.192	A3201	84.85	A3201	0.162
ILNENSHSF	33.3333	0	Q9NZJ4	Homo sapiens	0.011	0.073	2.046	A3201	72.73	A3201	0.057
REENPEFTSL	33.3333	0	Q5TEJ8	Homo sapiens	0.011	0.074	1.781	B4001	62.5	B4001	0.036
AEIPAGTIL	33.3333	0	Q99575	Homo sapiens	0.012	0.082	1.984	B4002	72.73	B4001	0.004
RVIEPLFVF	33.3333	0	P19634;Q9UBY0	Homo sapiens	0.012	0.081	1.673	A3201	81.82	A3201	0.003
KEDGAISTIVL	33.3333	0	P50990	Homo sapiens	0.012	0.080	1.628	A3201	46.15	B4001	0.068
TYMPHVHIL	33.3333	0	Q6PIJ6	Homo sapiens	0.013	0.089	1.138	A2402	77.42	A2402	0.004
KSFVLPSW	33.3333	0	Q9H147	Homo sapiens	0.014	0.096	2.830	C0202	32.14	A3201	0.321
VEDLTKETL	33.3333	0	Q99538	Homo sapiens	0.014	0.099	2.029	B4002	72.73	B4001	0.04
KAFYRFSY	33.3333	0	Q9H8G1;Q8IYN0	Homo sapiens	0.014	0.097	1.826	C0202	64.29	C0202	0.88
GELPLEELL	33.3333	0	Q6ZRS2	Homo sapiens	0.015	0.110	1.956	B4002	75.76	B4001	0.023
QELELDLI	33.3333	0	Q5VU65	Homo sapiens	0.015	0.103	1.767	C0303	0	B4002	1.55
RLKEHIDSF	33.3333	0	Q96Q27	Homo sapiens	0.015	0.107	1.369	A3201	84.85	A3201	0.014
AETSSWVNL	33.3333	0	Q7Z7N9	Homo sapiens	0.016	0.111	2.419	B4002	81.82	B4001	0.032
IEIPEISL	33.3333	0	Q14204	Homo sapiens	0.016	0.115	2.225	C0202	35.71	B4002	0.083
LLFSGPYLSY	33.3333	0	O43603	Homo sapiens	0.016	0.111	2.024	A3201	75	A3201	0.597
SAVQASLSL	33.3333	0	Q9GZM8	Homo sapiens	0.016	0.118	1.591	C0202	78.57	C0303	0.005
RIREDIAKY	33.3333	0	O95391	Homo sapiens	0.016	0.118	1.476	A3201	69.7	A3201	0.207
ADWDTKHVL	33.3333	0	Q13347	Homo sapiens	0.017	0.122	2.182	B4002	39.39	B4002	0.095
RLFKDQLVY	33.3333	0	Q9Y3I1	Homo sapiens	0.017	0.123	2.120	A3201	78.79	A3201	0.031
KAFSYHSSF	33.3333	0	Q8TAF7	Homo sapiens	0.017	0.128	1.740	C0202	82.14	C0202	0.012
KEASTGQEL	33.3333	0	Q8N587	Homo sapiens	0.017	0.124	1.598	B4002	69.7	B4001	0.009
IEKKATATI	33.3333	0	Q9Y2W2	Homo sapiens	0.017	0.123	1.110	B4002	36.36	B4002	0.188
AELIDKPL	33.3333	0	P0CF97	Homo sapiens	0.018	0.132	2.292	C0202	35.71	B4002	0.503
AEDPSKSYV	33.3333	0	O14929	Homo sapiens	0.018	0.131	1.579	B4002	39.39	B4001	0.217
AELITQLI	33.3333	0	P42658	Homo sapiens	0.019	0.136	2.341	C0303	0	B4002	0.361
RVIEFAAKF	33.3333	0	Q9BPX3	Homo sapiens	0.019	0.139	2.087	A3201	75.76	A3201	0.007
RLRQERESL	33.3333	0	Q5JSZ5	Homo sapiens	0.019	0.136	2.064	A3201	57.58	A3201	0.653
RLPETLPSL	33.3333	0	P37088;ORF_ENST00000228916.6_1.p1	Homo sapiens;ORFs	0.019	0.138	1.755	A3201	51.52	A3201	0.194
AEVKAAAEI	33.3333	0	Q9Y2X3	Homo sapiens	0.020	0.153	1.829	B4002	42.42	B4001	0.092
AETFHTPSL	33.3333	0	O94842	Homo sapiens	0.021	0.156	1.792	B4002	63.64	B4001	0.014
LETTVQKV	33.3333	0	O43290	Homo sapiens	0.021	0.162	1.695	C0202	25	B4002	0.888
RTKASVHTL	33.3333	0	O43660	Homo sapiens	0.022	0.168	1.702	C0202	67.86	A3201	0.023
IEHLVITL	33.3333	0	Q9NQ35	Homo sapiens	0.023	0.179	1.900	C0303	37.14	B4002	0.037
LEIEDLFSSL	33.3333	0	Q8N3R9	Homo sapiens	0.023	0.175	1.519	B4001	68.75	B4001	0.157
RALALVVTL	33.3333	0	O00622	Homo sapiens	0.024	0.185	2.333	C0202	82.14	A3201	0.106
IDFTGHAL	33.3333	0	P31150;P50395	Homo sapiens	0.024	0.184	1.917	C0303	40	B4002	0.317
RVIGGLLAL	33.3333	0	Q96FX8	Homo sapiens	0.024	0.186	1.912	C0202	71.43	A3201	0.04
TYEEVFYFV	33.3333	0	O15056	Homo sapiens	0.024	0.183	1.825	A2402	48.39	A2402	0.361
IEEQLGTEI	33.3333	0	P26196	Homo sapiens	0.024	0.186	1.796	B4002	39.39	B4001	0.21
KLSDFDREHF	33.3333	0	Q8IZH2	Homo sapiens	0.024	0.186	1.546	A3201	72.22	A3201	0.472
HEHPDQNSF	33.3333	0	Q9UL01;Q8IZU8;ORF_MSTRG.28779.8.p1	Homo sapiens;ORFs	0.025	0.197	1.686	A3201	39.39	B4002	0.111
EEAPPPPLL	33.3333	0	O60942	Homo sapiens	0.025	0.204	1.620	B4002	63.64	B4001	0.038
TVGRFLMSL	33.3333	0	O00303	Homo sapiens	0.025	0.198	1.529	C0202	60.71	A3201	1.083
EEFQFIKKA	33.3333	0	P55081	Homo sapiens	0.025	0.201	1.434	B4002	33.33	B4002	0.404
SQSPPSPEL	33.3333	0	Q92598	Homo sapiens	0.026	0.206	2.651	C0202	67.86	C0303	0.056
KLPDSNPEFTF	33.3333	0	ORF_ENST00000428587.1_1.p1	ORFs	0.026	0.211	1.871	A3201	69.23	A3201	0.182
YEITEQRKI	33.3333	0	Q02878	Homo sapiens	0.026	0.216	1.836	A2402	45.16	B4002	0.071
LEKAKAKEL	33.3333	0	P62424	Homo sapiens	0.026	0.214	1.691	B4002	69.7	B4002	0.359
LERDDNPSL	33.3333	0	O00629;O00505	Homo sapiens	0.026	0.214	1.632	B4002	66.67	B4002	0.075
GEIRIVQL	33.3333	0	P49842	Homo sapiens	0.027	0.223	1.777	C0202	39.29	B4002	0.018
KLREDTHHL	33.3333	0	Q01581	Homo sapiens	0.027	0.224	1.552	A3201	48.48	A3201	0.152
KYLHSAGIL	33.3333	0	Q9UBE8;Q15759	Homo sapiens	0.028	0.228	1.850	A2402	74.19	A2402	0.514
RTQSTVESL	33.3333	0	Q14409;P32189	Homo sapiens	0.029	0.234	2.101	C0202	64.29	A3201	0.093
VAEGGRLLGL	33.3333	0	ORF_ENST00000361970.9_2.p2	ORFs	0.029	0.235	1.966	C0303	71.88	C0303	2.09
SLCIIGGVIF	33.3333	0	P78369;ORF_ENST00000299339.2_1.p1	Homo sapiens;ORFs	0.029	0.237	1.762	A3201	63.89	A3201	5.985
IEKIDLLV	33.3333	0	O94916	Homo sapiens	0.029	0.241	1.396	C0202	21.43	B4002	1.197
KLSAREPDADL	33.3333	0	ORF_MSTRG.27598.1.p22;ORF_MSTRG.27598.4.p19;ORF_MSTRG.27598.5.p20	ORFs	0.029	0.234	1.135	A3201	64.1	C0303	10.477
QTVNITAGF	33.3333	0	P38398	Homo sapiens	0.030	0.247	2.110	A3201	66.67	A3201	0.289
KEAEGAPQV	33.3333	0	Q05682;ORF_ENST00000424922.5_2.p1;ORF_ENST00000495522.1_2.p1	Homo sapiens;ORFs	0.030	0.251	1.945	B4002	45.45	B4002	0.06
KYKSGEQIL	33.3333	0	Q9GZN1	Homo sapiens	0.030	0.247	1.638	A2402	64.52	A2402	0.287
KETGQEHEL	33.3333	0	P62495	Homo sapiens	0.030	0.251	1.454	B4002	69.7	B4001	0.038
KSFSRYVSF	33.3333	0	Q96SQ5;Q8TAU3	Homo sapiens	0.031	0.255	1.613	C0202	67.86	A3201	0.005
HEIHDPQHL	33.3333	0	Q9H582	Homo sapiens	0.032	0.260	2.094	B4002	66.67	B4001	0.03
SESTKQPKL	33.3333	0	P06746	Homo sapiens	0.032	0.266	1.707	B4002	72.73	B4002	0.053
AEVGRVLQV	33.3333	0	Q8N6R0	Homo sapiens	0.032	0.268	1.488	B4002	51.52	B4002	0.039
KEKKKNELL	33.3333	0	Q5QJE6	Homo sapiens	0.032	0.262	1.303	B4002	75.76	B4002	0.12
HEVTSQTSHL	33.3333	0	Q13077	Homo sapiens	0.032	0.263	1.063	B4001	65.62	B4001	0.116
LESSIEQRL	33.3333	0	Q96Q15	Homo sapiens	0.033	0.276	1.392	B4002	69.7	B4001	0.051
RTLLLGTVAF	33.3333	0	P51589;ORF_ENST00000371204.3_1.p1	Homo sapiens;ORFs	0.033	0.276	1.364	A3201	72.22	A3201	0.189
RYTPHPAYATF	33.3333	0	Q9P0J1	Homo sapiens	0.034	0.278	2.199	A2402	70	A2402	0.012
ALNPQNTVF	33.3333	0	P0DMV9;P0DMV8	Homo sapiens	0.034	0.284	2.125	A3201	69.7	A3201	0.099
AEVIPLAL	33.3333	0	Q8TF21	Homo sapiens	0.034	0.281	1.961	C0202	35.71	B4002	0.046
VWGVPIPVF	33.3333	0	Q9NSE4	Homo sapiens	0.035	0.294	1.919	A2402	41.94	A2402	0.039
KEVEIIKL	33.3333	0	O94967	Homo sapiens	0.035	0.294	1.782	C0202	39.29	B4002	0.015
GELSAPLEL	33.3333	0	P51116	Homo sapiens	0.035	0.290	1.676	B4002	78.79	B4001	0.008
AWHPHTNKF	33.3333	0	Q9NRG9	Homo sapiens	0.035	0.291	1.495	A2402	41.94	A2402	0.032
REIEELLNNF	33.3333	0	Q96QU8	Homo sapiens	0.035	0.296	1.192	A3201	47.22	B4002	0.245
LIYPWVHVV	33.3333	0	Q969F9	Homo sapiens	0.036	0.300	1.732	C0202	60.71	C0202	0.306
VEHDHPHAL	33.3333	0	Q9BRS2	Homo sapiens	0.036	0.303	1.571	B4002	60.61	B4002	0.005
RYGTVEDLL	33.3333	0	P41279	Homo sapiens	0.037	0.307	2.250	A2402	74.19	A2402	0.268
GEKEVEAL	33.3333	0	O60238	Homo sapiens	0.037	0.309	2.098	C0202	35.71	B4002	0.06
RVAAVLLQF	33.3333	0	Q8NI27	Homo sapiens	0.039	0.325	2.142	A3201	72.73	A3201	0.005
REAGAGGLSI	33.3333	0	Q14315;O75369	Homo sapiens	0.039	0.331	1.822	B4001	46.88	B4001	0.26
RENYDRGYSSL	33.3333	0	P17844	Homo sapiens	0.039	0.327	1.659	A3201	35.9	B4001	0.366
TESIPLIAL	33.3333	0	ORF_ENST00000509051.1_1.p5	ORFs	0.039	0.329	1.617	B4002	78.79	B4001	0.024
ALKRELPVL	33.3333	0	Q9UI17	Homo sapiens	0.039	0.329	1.312	C0202	42.86	A3201	1.309
REDDLIIEF	33.3333	0	Q7Z6Z7	Homo sapiens	0.040	0.337	1.833	B4002	51.52	B4001	0.028
SETDKQAAL	33.3333	0	Q8NBJ4	Homo sapiens	0.040	0.339	1.769	B4002	66.67	B4001	0.028
RTYDLYITY	33.3333	0	Q9NT62	Homo sapiens	0.040	0.340	1.670	A3201	78.79	A3201	0.003
VENREENLL	33.3333	0	Q8WVY7	Homo sapiens	0.040	0.340	1.391	B4002	66.67	B4001	0.097
PLPSKFTLLF	33.3333	0	Q9UHB4	Homo sapiens	0.040	0.340	1.309	A3201	55.56	A2402	0.747
TAQQTKNSF	33.3333	0	O76039	Homo sapiens	0.041	0.347	1.814	C0202	71.43	C0303	0.373
EERPPTLSA	33.3333	0	Q9NQ31	Homo sapiens	0.041	0.344	1.660	B4002	45.45	B4002	0.629
SEVEKGEAL	33.3333	0	Q6TFL3	Homo sapiens	0.041	0.346	1.525	B4002	75.76	B4001	0.007
GEKGEFHKL	33.3333	0	Q9UHQ1	Homo sapiens	0.041	0.343	1.472	B4002	66.67	B4002	0.011
YEPKLIIDL	33.3333	0	Q16659	Homo sapiens	0.042	0.348	1.666	B4002	81.82	B4002	0.191
RSTIIGESI	33.3333	0	P54136	Homo sapiens	0.042	0.353	1.659	A2402	38.71	A3201	1.546
EETGAKISV	33.3333	0	Q07666	Homo sapiens	0.043	0.362	2.051	B4002	42.42	B4001	0.672
KLVEAIRTNY	33.3333	0	P62424	Homo sapiens	0.043	0.358	1.468	A3201	75	A3201	0.382
YYAKEIHKF	33.3333	0	P10600	Homo sapiens	0.043	0.364	1.088	A2402	77.42	A2402	0.001
QIHRIRHFY	33.3333	0	Q9BZE4	Homo sapiens	0.044	0.366	1.832	A3201	63.64	A3201	0.628
TYLLPPPQV	33.3333	0	ORF_MSTRG.29190.1.p2	ORFs	0.044	0.369	1.748	A2402	45.16	A2402	0.151
GENLPTIIL	33.3333	0	Q14207	Homo sapiens	0.044	0.372	1.563	B4002	78.79	B4001	0.01
GEVEGHPVWAL	33.3333	0	Q8N1F7	Homo sapiens	0.044	0.372	1.507	A2402	43.33	B4001	0.035
GEQADHFTQTPL	33.3333	0	Q9BTE6	Homo sapiens	0.044	0.374	1.302	0	0	B4001	0.749
EAVGREALEL	33.3333	0	Q5T4D3	Homo sapiens	0.045	0.380	2.296	C0303	75	C0303	4.548
RVLGALLPFL	33.3333	0	Q63HN8	Homo sapiens	0.046	0.384	1.023	C0303	53.12	A3201	0.856
LYFHINQTL	33.3333	0	Q969W3	Homo sapiens	0.047	0.396	1.693	A2402	67.74	A2402	0.029
RYIDTHNRV	33.3333	0	Q9NYY3	Homo sapiens	0.047	0.391	1.368	A2402	45.16	A2402	0.128
KAFNGRSNF	33.3333	0	Q9Y473	Homo sapiens	0.048	0.405	1.684	C0202	78.57	C0202	0.049
AVLSQLACL	33.3333	0	ORF_ENST00000275230.5_1.p8	ORFs	0.048	0.399	1.511	C0202	64.29	A3201	1.718
RESHTHVSV	33.3333	0	Q9HAU5	Homo sapiens	0.048	0.406	1.386	B4002	51.52	B4002	0.07
TEKDKQAYL	33.3333	0	Q16831;ORF_ENST00000417464.6_1.p1	Homo sapiens;ORFs	0.048	0.402	1.325	B4002	66.67	B4002	0.169
AEERDKRLAA	33.3333	0	Q8TD47;P62701	Homo sapiens	0.048	0.402	1.279	B4001	50	B4002	1.951
FAEGKPLAL	33.3333	0	Q8NEB9	Homo sapiens	0.049	0.411	2.145	C0303	87.1	C0303	0.003
GEFPGEKSKRL	33.3333	0	Q12789;ORF_MSTRG.12352.1.p1	Homo sapiens;ORFs	0.049	0.410	1.646	A3201	41.03	B4002	0.043
YANNRVVVL	33.3333	0	P51854;ORF_ENST00000369915.7_1.p1;ORF_ENST00000369912.2_1.p1	Homo sapiens;ORFs	0.049	0.415	1.610	C0202	85.71	C0303	0.002
HEGPALYYM	33.3333	33.3333	P49721	Homo sapiens	0.027	0.194	2.006	B4002	33.33	B4002	0.199
TENDIRVMF	33.3333	33.3333	Q92879	Homo sapiens	0.000	0.005	2.286	B4002	60.61	B4002	0.069
TYLEDRPMF	33.3333	33.3333	Q9Y4K0	Homo sapiens	0.002	0.029	2.098	A2402	80.65	A2402	0.013
RVLYVPSMGF	33.3333	33.3333	Q6ZXV5	Homo sapiens	0.005	0.059	1.465	A3201	66.67	A3201	0.09
NEFEGGMML	33.3333	33.3333	Q9UG63	Homo sapiens	0.000	0.010	2.874	B4002	75.76	B4001	0.016
DVIRLIMQY	33.3333	33.3333	Q2TAY7	Homo sapiens	0.000	0.005	2.628	C0202	64.29	C0202	0.979
KVFDAIMNF	33.3333	33.3333	P13639	Homo sapiens	0.003	0.040	2.369	A3201	78.79	A3201	0.001
TEIGTMISV	33.3333	33.3333	Q9Y520	Homo sapiens	0.004	0.050	1.609	B4002	48.48	B4002	0.096
GEFLGMKGF	33.3333	33.3333	Q9GZM5	Homo sapiens	0.032	0.223	1.990	B4002	42.42	B4002	0.18
KIAEMMFGF	33.3333	33.3333	Q8NDZ2	Homo sapiens	0.000	0.006	2.497	A3201	72.73	A3201	0.034
KIMADIRAQY	33.3333	33.3333	P05783	Homo sapiens	0.001	0.020	2.579	A3201	69.44	A3201	0.272
YEMEVSQRL	33.3333	33.3333	Q86WA8	Homo sapiens	0.001	0.024	2.185	B4002	63.64	B4001	0.004
KYMDINFDF	33.3333	33.3333	O94832;B0I1T2;ORF_ENST00000579584.5_1.p1	Homo sapiens;ORFs	0.001	0.018	1.854	A2402	77.42	A2402	0.008
PYMAKFVVF	33.3333	33.3333	Q12955;Q01484;ORF_ENST00000373827.6_1.p1	Homo sapiens;ORFs	0.005	0.061	1.999	A2402	70.97	A2402	0.017
VYAFSIENF	33.3333	33.3333	Q86SQ9	Homo sapiens	0.000	0.009	3.862	A2402	77.42	A2402	0.004
SYDPDFNQL	33.3333	33.3333	Q9UET6	Homo sapiens	0.000	0.005	3.444	A2402	70.97	A2402	0.064
IFASFNDTF	33.3333	33.3333	P62263	Homo sapiens	0.000	0.005	3.209	A2402	51.61	A2402	0.063
PYLISGSKF	33.3333	33.3333	Q14679	Homo sapiens	0.000	0.004	2.903	A2402	77.42	A2402	0.098
SYGDILHVI	33.3333	33.3333	Q92796	Homo sapiens	0.000	0.008	2.798	A2402	70.97	A2402	0.016
VYAEVSRLL	33.3333	33.3333	Q8NG68	Homo sapiens	0.000	0.007	2.591	A2402	87.1	A2402	0.012
IETSYVKVL	33.3333	33.3333	P43360;P43356	Homo sapiens	0.000	0.009	2.567	B4002	69.7	B4002	0.071
PFLPKPLFF	33.3333	33.3333	Q14684	Homo sapiens	0.000	0.007	2.555	A2402	67.74	A2402	0.02
SEFLKEEKL	33.3333	33.3333	Q86UV5	Homo sapiens	0.000	0.004	2.507	B4002	78.79	B4002	0.008
SEVEQYVKV	33.3333	33.3333	Q14204	Homo sapiens	0.000	0.005	2.329	B4002	54.55	B4002	0.033
SEWNTVERL	33.3333	33.3333	O00541	Homo sapiens	0.001	0.017	2.561	B4002	69.7	B4002	0.013
KEFEFSQL	33.3333	33.3333	Q9Y5M8	Homo sapiens	0.001	0.023	2.524	C0202	35.71	B4002	0.022
GEINLHEF	33.3333	33.3333	Q5T6L9	Homo sapiens	0.001	0.020	2.471	C0202	39.29	B4002	0.214
KLPDIFQSY	33.3333	33.3333	P0C866;Q658Y4	Homo sapiens	0.001	0.023	2.467	A3201	84.85	A3201	0.049
GEVVTIRV	33.3333	33.3333	Q6PL24;Q76LX8	Homo sapiens	0.001	0.023	2.331	C0202	25	B4002	0.502
SEFTQWRV	33.3333	33.3333	Q9UFC0	Homo sapiens	0.001	0.024	2.203	C0202	21.43	B4002	0.315
NYPVWDTQF	33.3333	33.3333	Q15542	Homo sapiens	0.001	0.024	1.987	A2402	70.97	A2402	0.04
TIVEFLHSF	33.3333	33.3333	Q9UIF9	Homo sapiens	0.001	0.012	1.658	A3201	63.64	A3201	0.106
GEVPSYNAF	33.3333	33.3333	Q8WXX5	Homo sapiens	0.002	0.033	2.025	C0202	39.29	B4002	0.093
AEINDLENL	33.3333	33.3333	O14733	Homo sapiens	0.002	0.032	1.920	B4002	72.73	B4001	0.026
FLAPLVTEY	33.3333	33.3333	Q96NL6	Homo sapiens	0.002	0.033	1.833	A3201	63.64	C0202	0.009
KELASGEYFL	33.3333	33.3333	Q13601	Homo sapiens	0.002	0.039	1.742	B4001	68.75	B4001	0.29
FADQEVRSL	33.3333	33.3333	O00443	Homo sapiens	0.003	0.047	2.684	C0303	87.1	C0303	0.002
SEILLKEFL	33.3333	33.3333	Q8N543	Homo sapiens	0.003	0.045	1.729	B4002	75.76	B4002	0.039
LEVEDRTSL	33.3333	33.3333	Q8IX90	Homo sapiens	0.003	0.048	1.658	B4002	69.7	B4001	0.023
SEVTFALHSA	33.3333	33.3333	Q13685	Homo sapiens	0.004	0.056	2.106	B4001	37.5	B4002	0.792
YEDGSIRIF	33.3333	33.3333	Q9UNX4	Homo sapiens	0.004	0.052	2.024	C0202	50	B4001	0.099
SEAEIRVFL	33.3333	33.3333	Q13487	Homo sapiens	0.004	0.053	1.615	B4002	90.91	B4001	0.01
AESVSQQIL	33.3333	33.3333	Q86WX3	Homo sapiens	0.005	0.062	2.420	B4002	66.67	B4001	0.02
KLADQIFAY	33.3333	33.3333	Q7L576;Q96F07;ORF_MSTRG.10319.7.p1;ORF_ENST00000618329.4_2.p1	Homo sapiens;ORFs	0.005	0.070	2.327	A3201	81.82	A3201	0.037
RLLPQVLNSW	33.3333	33.3333	Q8IZL8;ORF_MSTRG.13466.3.p1;ORF_MSTRG.13466.4.p1	Homo sapiens;ORFs	0.005	0.065	2.302	A3201	86.11	A3201	0.006
GEINVVVKV	33.3333	33.3333	Q86YS7	Homo sapiens	0.005	0.059	1.996	B4002	57.58	B4002	0.025
SLAQYLINV	33.3333	33.3333	Q15366	Homo sapiens	0.005	0.059	1.693	C0202	39.29	A3201	1.457
ELTDKLLIF	33.3333	33.3333	Q12981	Homo sapiens	0.005	0.064	1.494	A3201	63.64	A2402	1.989
GEIFLHVL	33.3333	33.3333	Q9NVM9	Homo sapiens	0.006	0.074	2.058	C0202	35.71	B4002	0.04
SVAQARVQW	33.3333	33.3333	ORF_ENST00000310160.7_2.p3	ORFs	0.007	0.083	2.372	A3201	69.7	A3201	0.013
VAEQLEQL	33.3333	33.3333	Q496Y0	Homo sapiens	0.007	0.084	2.193	C0202	71.43	C0303	2.062
AEFVSTPEL	33.3333	33.3333	Q9UBQ7;ORF_MSTRG.33282.1.p1	Homo sapiens;ORFs	0.008	0.091	2.245	B4002	69.7	B4002	0.004
SENPERPFL	33.3333	33.3333	O60563	Homo sapiens	0.008	0.086	1.939	B4002	72.73	B4001	0.029
KEILFREL	33.3333	33.3333	Q9H9C1	Homo sapiens	0.008	0.088	1.829	C0303	42.86	B4002	0.045
REGFFTNGL	33.3333	33.3333	P35080	Homo sapiens	0.009	0.093	2.415	B4002	60.61	B4001	0.204
KVLPPLEQVW	33.3333	33.3333	O15054	Homo sapiens	0.009	0.096	1.926	A3201	75	A3201	0.011
NYGDYFNVF	33.3333	33.3333	Q7Z333;ORF_MSTRG.34181.10.p1	Homo sapiens;ORFs	0.009	0.094	1.768	A2402	70.97	A2402	0.015
FEFKLEAL	33.3333	33.3333	Q96EK7	Homo sapiens	0.010	0.099	1.393	C0202	42.86	B4002	0.054
GEVDLHQL	33.3333	33.3333	Q9NQ89	Homo sapiens	0.011	0.107	1.741	C0202	35.71	B4002	0.046
KLFGSTFAF	33.3333	33.3333	Q8N3A8;ORF_ENST00000505697.6_1.p1	Homo sapiens;ORFs	0.012	0.113	2.173	A3201	87.88	A3201	0.002
SEQGLIEIL	33.3333	33.3333	O14737	Homo sapiens	0.012	0.114	1.548	B4002	69.7	B4001	0.01
GEEDPAAAFL	33.3333	33.3333	P09496	Homo sapiens	0.013	0.119	1.508	B4001	68.75	B4001	0.088
YYEYNHDLF	33.3333	33.3333	Q9H4B6	Homo sapiens	0.014	0.122	1.278	A2402	74.19	A2402	0.096
LANEYIFDF	33.3333	33.3333	Q9Y385	Homo sapiens	0.015	0.127	1.462	C0202	75	C0202	0.313
TEFLDISQL	33.3333	33.3333	Q13393	Homo sapiens	0.015	0.127	1.315	B4002	75.76	B4001	0.017
DVRFAEFL	33.3333	33.3333	Q8NET6	Homo sapiens	0.019	0.151	1.281	C0202	64.29	C0303	18.789
IKVQGILSY	33.3333	33.3333	Q6NXT6	Homo sapiens	0.022	0.169	2.127	C0202	42.86	C0202	0.499
TEIGPRMTL	33.3333	33.3333	Q9NQ55	Homo sapiens	0.022	0.164	1.716	B4002	72.73	B4001	0.011
SDFPIHNL	33.3333	33.3333	P16930	Homo sapiens	0.024	0.180	1.927	C0202	35.71	B4002	0.097
KYQDILNEI	33.3333	33.3333	Q13576;ORF_MSTRG.26272.2.p1	Homo sapiens;ORFs	0.024	0.180	1.661	A2402	74.19	A2402	0.017
KEFSEENVL	33.3333	33.3333	O43665	Homo sapiens	0.025	0.186	1.231	B4002	78.79	B4001	0.006
KYLGLLENL	33.3333	33.3333	O00159	Homo sapiens	0.027	0.197	1.802	A2402	77.42	A2402	0.042
RSWPTATSISW	33.3333	33.3333	ORF_ENST00000371276.8_3.p11	ORFs	0.027	0.198	1.604	A3201	64.1	A3201	0.027
RIASGLGLAW	33.3333	33.3333	O14880	Homo sapiens	0.028	0.201	2.044	A3201	72.22	A3201	0.071
ISIYEIQEF	33.3333	33.3333	Q6UB98	Homo sapiens	0.029	0.203	1.722	C0202	67.86	C0202	0.076
ASFDGTFLW	33.3333	33.3333	Q13077	Homo sapiens	0.029	0.204	1.618	A3201	42.42	A3201	0.009
TAQDVIQQTL	33.3333	33.3333	Q9P212	Homo sapiens	0.032	0.221	1.441	C0303	65.62	C0303	0.513
SDFEARQL	33.3333	33.3333	Q7L0R7	Homo sapiens	0.037	0.246	1.366	C0202	39.29	B4002	0.26
GEQVAVKSL	33.3333	33.3333	P23458	Homo sapiens	0.038	0.250	1.966	B4002	66.67	B4002	0.015
SVDSFQIIL	33.3333	33.3333	Q5VWP2;ORF_ENST00000369448.3_1.p1	Homo sapiens;ORFs	0.039	0.253	1.652	C0202	64.29	C0303	0.398
EASGTLLLL	33.3333	33.3333	Q9BSF4	Homo sapiens	0.040	0.263	1.713	C0202	82.14	C0303	0.574
VEWEGRSL	33.3333	33.3333	Q8TE02	Homo sapiens	0.041	0.264	1.513	C0303	45.71	B4002	0.079
TEQITNEKL	33.3333	33.3333	Q16718	Homo sapiens	0.041	0.267	1.199	B4002	69.7	B4001	0.076
VYTDVAYYL	33.3333	33.3333	P00748	Homo sapiens	0.042	0.270	2.048	A2402	77.42	A2402	0.015
SAFPSNIFY	33.3333	33.3333	Q92900	Homo sapiens	0.046	0.294	2.082	C0202	82.14	C0202	0.009
NYLDVATFL	33.3333	33.3333	Q8N3C0	Homo sapiens	0.048	0.300	1.097	A2402	77.42	A2402	0.099
FLKDLPIMF	33.3333	33.3333	Q14956	Homo sapiens	0.049	0.425	1.812	A3201	66.67	C0202	0.06
TERANSMGL	33.3333	33.3333	P37268;ORF_ENST00000615631.4_1.p1;ORF_ENST00000618539.4_1.p1	Homo sapiens;ORFs	0.023	0.188	1.434	B4002	63.64	B4002	0.275
AMFNDYNFVF	33.3333	33.3333	P17707	Homo sapiens	0.000	0.002	2.082	A2402	36.67	A3201	0.394
RMAQPIVAF	33.3333	33.3333	O60306	Homo sapiens	0.047	0.409	1.845	C0202	46.43	A3201	0.003
IYNHPPHPTM	33.3333	33.3333	A5YKK6	Homo sapiens	0.015	0.118	2.326	A2402	36.67	A2402	0.107
RQLENSLRETW	33.3333	33.3333	Q9Y4W2	Homo sapiens	0.000	0.000	4.299	A3201	53.85	A3201	0.092
AYIADHLGF	33.3333	33.3333	Q01484	Homo sapiens	0.000	0.000	3.320	A2402	74.19	A2402	0.044
GEWEESEVKL	33.3333	33.3333	Q09666	Homo sapiens	0.000	0.000	3.119	B4001	90.62	B4001	0.026
VEFEDGSQI	33.3333	33.3333	O94953;O75164;Q9H3R0	Homo sapiens	0.000	0.004	2.959	B4002	45.45	B4001	0.06
RVVTHELIHAF	33.3333	33.3333	Q9Y6H3	Homo sapiens	0.000	0.004	2.854	A3201	69.23	A3201	0.099
RFLEQQNKL	33.3333	33.3333	P08670;P78386;O43790;P78385;Q14533;P08729;Q9NSB2;ORF_ENST00000331817.5_1.p1	Homo sapiens;ORFs	0.000	0.001	2.771	A2402	70.97	A2402	0.276
YEFGESDLRSA	33.3333	33.3333	Q14204	Homo sapiens	0.000	0.001	2.455	A3201	17.95	B4002	0.633
DYNSQQQLF	33.3333	33.3333	Q14671;Q8TB72;ORF_MSTRG.17993.13.p1	Homo sapiens;ORFs	0.000	0.001	2.235	A2402	70.97	A2402	0.083
LYSQYFTYF	33.3333	33.3333	Q9BXT5;ORF_ENST00000256246.5_3.p1	Homo sapiens;ORFs	0.000	0.004	2.189	A2402	67.74	A2402	0.008
VDIKGPKV	33.3333	33.3333	Q09666	Homo sapiens	0.000	0.004	2.113	C0202	28.57	B4002	1.102
RLLSAGQLLF	33.3333	33.3333	Q567V2	Homo sapiens	0.000	0.002	2.050	A3201	69.44	A3201	0.106
AESEKWQQAL	33.3333	33.3333	O00232	Homo sapiens	0.001	0.005	2.909	B4001	71.88	B4001	0.08
VYTPVASRQSL	33.3333	33.3333	Q9NS91	Homo sapiens	0.001	0.005	2.377	A2402	76.67	A2402	0.142
KVYDSQGLLIF	33.3333	33.3333	Q8N8R7	Homo sapiens	0.001	0.011	1.974	A3201	79.49	A3201	0.043
QELEQRLL	33.3333	33.3333	Q9ULM0;Q86YP4	Homo sapiens	0.001	0.005	1.891	C0202	39.29	B4002	0.291
LYKFSADEF	33.3333	33.3333	Q8IWT0	Homo sapiens	0.002	0.014	2.188	A2402	61.29	A2402	0.119
KELEKTLAL	33.3333	33.3333	Q9NU23	Homo sapiens	0.002	0.022	2.032	B4002	81.82	B4002	0.004
AFIPAIDSF	33.3333	33.3333	Q15029	Homo sapiens	0.002	0.015	1.886	A2402	64.52	A2402	0.038
IYGSVWEKL	33.3333	33.3333	Q96LT4	Homo sapiens	0.002	0.017	1.846	A2402	77.42	A2402	0.012
KQLDFSVSI	33.3333	33.3333	Q15154	Homo sapiens	0.002	0.016	1.493	A2402	45.16	A3201	0.053
NETNFVVQV	33.3333	33.3333	O96005	Homo sapiens	0.003	0.029	2.097	B4002	54.55	B4002	0.246
NEFPVPEQF	33.3333	33.3333	Q01518	Homo sapiens	0.003	0.023	1.934	A2402	45.16	B4002	0.08
SVKEWTITY	33.3333	33.3333	O75083	Homo sapiens	0.005	0.038	2.540	A3201	72.73	C0202	0.022
SVNSSAYTI	33.3333	33.3333	Q86WR0	Homo sapiens	0.005	0.037	1.713	A3201	39.39	A3201	0.193
GEYFSPVEL	33.3333	33.3333	P54252;Q9H3M9	Homo sapiens	0.006	0.045	1.973	B4002	84.85	B4001	0.005
KSFTWNSEL	33.3333	33.3333	Q15697	Homo sapiens	0.006	0.046	1.835	C0202	67.86	A3201	0.123
IIITPTREL	33.3333	33.3333	Q5T1V6;Q8NHQ9	Homo sapiens	0.007	0.051	2.053	C0303	64.52	C0303	0.041
RIQEFIELI	33.3333	33.3333	Q7L5Y9;ORF_ENST00000510794.5_1.p1	Homo sapiens;ORFs	0.007	0.050	1.570	A2402	51.61	A3201	0.163
KQFGPLVRW	33.3333	33.3333	P21283	Homo sapiens	0.008	0.060	2.187	A3201	48.48	A3201	0.004
REIGGIKEL	33.3333	33.3333	Q7Z3T8	Homo sapiens	0.008	0.061	1.602	B4002	69.7	B4002	0.004
KDFNMPLTI	33.3333	33.3333	O75112;Q96HC4	Homo sapiens	0.009	0.070	1.566	A2402	38.71	B4002	0.221
AELHQEHDL	33.3333	33.3333	A5YKK6	Homo sapiens	0.009	0.064	1.485	B4002	66.67	B4001	0.135
GEAEPSPLGL	33.3333	33.3333	P35790	Homo sapiens	0.013	0.098	1.816	B4001	81.25	B4001	0.042
REEPDLVLL	33.3333	33.3333	O00255	Homo sapiens	0.013	0.099	1.470	B4002	84.85	B4001	0.012
SEFRPSGELF	33.3333	33.3333	Q16512	Homo sapiens	0.014	0.111	1.457	B4001	43.75	B4001	0.212
YVLKSEIPF	33.3333	33.3333	ORF_MSTRG.2466.1.p31;ORF_ENST00000489615.5_1.p26	ORFs	0.015	0.114	1.356	C0202	64.29	C0303	0.628
SELRVWDI	33.3333	33.3333	Q9UNX4	Homo sapiens	0.016	0.125	2.297	C0303	0	B4002	0.804
KTYSLLHQW	33.3333	33.3333	O00443	Homo sapiens	0.016	0.122	1.744	A3201	72.73	A3201	0.001
RYGEKNNAF	33.3333	33.3333	Q14201	Homo sapiens	0.016	0.124	1.680	A2402	74.19	A2402	0.047
GEYTPQVSL	33.3333	33.3333	B2RD01	Homo sapiens	0.017	0.137	1.454	B4002	84.85	B4001	0.002
NFVTPLTSL	33.3333	33.3333	Q6UXX5	Homo sapiens	0.018	0.141	2.352	A2402	51.61	A2402	0.859
KTFQENLSAF	33.3333	33.3333	Q149N8	Homo sapiens	0.018	0.138	2.189	A3201	75	A3201	0.039
PVSSGLEQL	33.3333	33.3333	Q8N6Y0;ORF_ENST00000252597.7_3.p1	Homo sapiens;ORFs	0.019	0.146	2.380	C0202	64.29	A2402	8.776
STNDILIII	33.3333	33.3333	ORF_ENST00000218004.5_1.p11	ORFs	0.019	0.146	1.816	A3201	39.39	A3201	0.323
KTFARYLSF	33.3333	33.3333	P49736	Homo sapiens	0.020	0.161	1.864	A3201	81.82	A3201	0.002
KEAQPVVVI	33.3333	33.3333	Q2VPK5;ORF_ENST00000312060.9_1.p1	Homo sapiens;ORFs	0.021	0.171	2.590	B4002	60.61	B4002	0.02
HDVNLGRAV	33.3333	33.3333	Q6P2Q9	Homo sapiens	0.022	0.178	2.141	C0202	28.57	B4002	0.807
QELHTFEV	33.3333	33.3333	P35544	Homo sapiens	0.022	0.180	1.247	C0202	25	B4002	0.482
RYPPDIRATF	33.3333	33.3333	O95248	Homo sapiens	0.024	0.197	1.074	A2402	76.67	A2402	0.007
YYDPKHVIF	33.3333	33.3333	Q9NUQ8	Homo sapiens	0.025	0.202	1.882	A2402	74.19	A2402	0.003
RLYQVEYAF	33.3333	33.3333	P60900	Homo sapiens	0.025	0.208	1.812	A3201	78.79	A3201	0.005
IYSELQPFL	33.3333	33.3333	ORF_ENST00000264839.11_3.p1	ORFs	0.026	0.212	1.817	A2402	70.97	A2402	0.043
IWITFPVLL	33.3333	33.3333	ORF_MSTRG.3513.1.p5	ORFs	0.028	0.238	2.157	B4002	54.55	A2402	0.158
GEDFPVALF	33.3333	33.3333	Q9H0M4	Homo sapiens	0.028	0.230	1.869	A2402	41.94	B4001	0.121
YLGYYQSAF	33.3333	33.3333	Q13438	Homo sapiens	0.028	0.235	1.723	A3201	63.64	A3201	2.266
RDFLTPPLL	33.3333	33.3333	O95782	Homo sapiens	0.028	0.231	0.921	A2402	41.94	B4002	0.101
KVHNESILDQVW	33.3333	33.3333	Q9NX58	Homo sapiens	0.029	0.246	1.628	0	0	A3201	0.44
KYQRILERL	33.3333	33.3333	O60313	Homo sapiens	0.029	0.247	1.177	A2402	74.19	A2402	0.018
RYNSQLLSF	33.3333	33.3333	P02786	Homo sapiens	0.030	0.255	1.752	A2402	64.52	A2402	0.007
KSSSSYHTW	33.3333	33.3333	Q8TEQ6	Homo sapiens	0.032	0.272	1.677	A3201	45.45	A3201	0.008
YLPSSFPVL	33.3333	33.3333	Q6JQN1	Homo sapiens	0.032	0.270	1.157	C0303	51.61	C0303	0.228
RVWLPTAGF	33.3333	33.3333	Q9UBF8	Homo sapiens	0.033	0.277	2.307	A3201	75.76	A3201	0.012
AEELQIFGL	33.3333	33.3333	Q14181	Homo sapiens	0.033	0.278	1.649	B4002	66.67	B4001	0.08
AEFKEAFSL	33.3333	33.3333	P0DP24;P0DP25;P0DP23	Homo sapiens	0.034	0.291	1.164	B4002	75.76	B4002	0.002
QFGVPQALF	33.3333	33.3333	Q15021	Homo sapiens	0.035	0.297	1.588	A2402	58.06	A2402	0.141
VDLVITEL	33.3333	33.3333	Q9UI10	Homo sapiens	0.037	0.314	1.527	C0202	42.86	B4002	0.381
TYILNGDYTL	33.3333	33.3333	Q9UHI8;ORF_ENST00000284984.7_1.p1	Homo sapiens;ORFs	0.038	0.324	1.757	A2402	76.67	A2402	0.174
RVNENTHNL	33.3333	33.3333	Q86W34	Homo sapiens	0.038	0.325	1.639	C0202	57.14	A3201	0.037
RLISGLPSL	33.3333	33.3333	Q14CX7	Homo sapiens	0.039	0.338	1.618	A3201	48.48	A3201	0.03
IFPQSLPKL	33.3333	33.3333	P42338	Homo sapiens	0.040	0.344	1.437	A2402	64.52	A2402	0.114
QEWDGKESTI	33.3333	33.3333	Q01469;A8MUU1	Homo sapiens	0.042	0.366	1.953	B4001	37.5	B4001	0.187
FILSTLPSI	33.3333	33.3333	Q16538	Homo sapiens	0.044	0.377	1.915	A2402	38.71	C0303	0.872
VLGHPGSLVSL	33.3333	33.3333	Q8TE56;ORF_ENST00000268070.8_1.p1	Homo sapiens;ORFs	0.044	0.380	1.759	A3201	66.67	A2402	3.328
ATFQFRTRW	33.3333	33.3333	Q969N2	Homo sapiens	0.046	0.401	1.437	A3201	72.73	A3201	0.007
GEAQRLIEIL	33.3333	33.3333	Q9P2E9	Homo sapiens	0.047	0.407	1.891	B4001	68.75	B4001	0.166
ASYQDRRQSW	33.3333	33.3333	Q9H410	Homo sapiens	0.047	0.410	1.645	A3201	44.44	A3201	0.183
IEPGVSVSL	33.3333	33.3333	Q9P2J5	Homo sapiens	0.047	0.411	1.403	B4002	81.82	B4001	0.11
RETEGGTVL	33.3333	33.3333	Q9UQE7	Homo sapiens	0.047	0.406	1.359	B4002	75.76	B4001	0.004
SEDDVKMAL	33.3333	33.3333	P52597	Homo sapiens	0.000	0.003	1.989	B4002	66.67	B4001	0.008
SEVQRTML	33.3333	33.3333	P62195	Homo sapiens	0.035	0.294	0.999	C0202	35.71	B4002	0.253
TDIQEPML	33.3333	33.3333	Q9UHD9;Q9UMX0	Homo sapiens	0.036	0.301	1.198	C0202	35.71	B4002	1.345
IYPSNMQTM	33.3333	33.3333	Q7Z417	Homo sapiens	0.000	0.006	2.033	A2402	38.71	A2402	0.042
SYPVMGFEF	33.3333	33.3333	Q8IWB7	Homo sapiens	0.008	0.058	2.399	A2402	74.19	A2402	0.009
IIMPPVFTSF	33.3333	33.3333	Q14CX7	Homo sapiens	0.003	0.026	1.693	A3201	69.44	A3201	0.117
GEMVALPPV	33.3333	33.3333	Q8IY47	Homo sapiens	0.017	0.122	1.794	B4002	33.33	B4002	0.291
GEVSNGAVAM	33.3333	33.3333	Q9Y4A5	Homo sapiens	0.000	0.004	2.644	B4001	56.25	B4001	0.164
YEQLLDVKL	33.3333	33.3333	Q7Z3Y9;P20700	Homo sapiens	0.000	0.000	4.041	B4002	84.85	B4001	0.029
HEQEEIFKL	33.3333	33.3333	Q86UE8;Q9UKI8;ORF_ENST00000521943.5_2.p1	Homo sapiens;ORFs	0.000	0.001	3.121	B4002	66.67	B4002	0.006
VEFEDGSQL	33.3333	33.3333	O94953;O75164;Q9H3R0	Homo sapiens	0.000	0.003	3.117	B4002	75.76	B4001	0.007
AYIQESATF	33.3333	33.3333	O95140	Homo sapiens	0.000	0.003	3.032	A2402	70.97	A2402	0.005
NYAFKIYDF	33.3333	33.3333	O75838	Homo sapiens	0.000	0.000	3.015	A2402	70.97	A2402	0.046
RLLPESWGF	33.3333	33.3333	Q9H9Y6	Homo sapiens	0.000	0.002	2.902	A3201	75.76	A3201	0.01
PYLDKFFTL	33.3333	33.3333	Q96HP0;ORF_MSTRG.16450.5.p1	Homo sapiens;ORFs	0.000	0.001	2.837	A2402	83.87	A2402	0.006
FAYDGKDYI	33.3333	33.3333	P30475;Q9TNN7;P18463;Q95365;P13747;Q29865;Q31612;Q95604;P30462;Q29836;P30504;P30505	Homo sapiens	0.000	0.003	2.666	C0202	50	C0202	0.047
ALAVLRSLW	33.3333	33.3333	Q6NUI2	Homo sapiens	0.000	0.004	2.657	A3201	69.7	A3201	0.069
SDFETKSL	33.3333	33.3333	Q86XZ4	Homo sapiens	0.000	0.002	2.643	C0202	35.71	B4002	0.271
RFLEQQNKI	33.3333	33.3333	P08670;P78386;O43790;P78385;Q14533;P08729;Q9NSB2;ORF_ENST00000331817.5_1.p1	Homo sapiens;ORFs	0.000	0.000	2.614	A2402	70.97	A2402	0.333
ILYPHEAPSW	33.3333	33.3333	Q96QT4	Homo sapiens	0.000	0.003	2.560	A3201	72.22	A3201	0.088
SEDLVSIHL	33.3333	33.3333	Q8IWV7	Homo sapiens	0.000	0.003	2.472	B4002	81.82	B4001	0.027
KLFGFLLEY	33.3333	33.3333	P78316	Homo sapiens	0.000	0.000	2.438	A3201	78.79	A3201	0.012
SEFEGGKSTV	33.3333	33.3333	Q99567	Homo sapiens	0.000	0.000	2.399	B4001	43.75	B4002	0.082
RYFVSEGFEF	33.3333	33.3333	P17174	Homo sapiens	0.000	0.002	2.300	A2402	70	A2402	0.041
RVFSLSSEF	33.3333	33.3333	O75643	Homo sapiens	0.000	0.003	2.294	A3201	75.76	A3201	0.005
VDLKGPKV	33.3333	33.3333	Q09666	Homo sapiens	0.000	0.006	2.142	C0202	28.57	B4002	1.594
QEIEQRLL	33.3333	33.3333	Q9ULM0;Q86YP4	Homo sapiens	0.000	0.005	1.898	C0202	39.29	B4002	0.184
KEFIKIVEA	33.3333	33.3333	P47755	Homo sapiens	0.001	0.010	2.683	B4002	60.61	B4002	0.054
AEIINPKTA	33.3333	33.3333	Q14966	Homo sapiens	0.001	0.007	2.562	B4002	39.39	B4002	0.227
KELESVGI	33.3333	33.3333	P55039	Homo sapiens	0.001	0.011	2.225	C0202	3.57	B4002	0.633
RVAEFHTEL	33.3333	33.3333	P48556	Homo sapiens	0.001	0.007	1.915	C0202	64.29	A3201	0.036
SETGALKTF	33.3333	33.3333	Q96CW1	Homo sapiens	0.002	0.015	2.767	C0202	50	B4002	0.217
ADLIIQEF	33.3333	33.3333	Q03001;ORF_ENST00000244364.10_3.p1;ORF_ENST00000312431.10_4.p1	Homo sapiens;ORFs	0.002	0.017	2.380	C0202	39.29	B4002	0.83
LRLDVGNFSW	33.3333	33.3333	P62241	Homo sapiens	0.002	0.013	2.319	A3201	44.44	A3201	1.623
SLYGGTITI	33.3333	33.3333	Q5VTR2	Homo sapiens	0.002	0.018	2.094	A3201	39.39	A3201	0.02
LYQPNFNTNF	33.3333	33.3333	Q7L576;ORF_MSTRG.10319.7.p1	Homo sapiens;ORFs	0.003	0.021	1.882	A2402	70	A2402	0.008
GEKDTAKSL	33.3333	33.3333	Q14764	Homo sapiens	0.003	0.026	1.779	B4002	66.67	B4002	0.029
GSFHIRASY	33.3333	33.3333	Q9H269	Homo sapiens	0.004	0.029	2.466	C0202	64.29	C0202	0.214
PFKSPSIGF	33.3333	33.3333	P62256	Homo sapiens	0.004	0.031	2.238	A2402	48.39	A2402	0.353
LEKAENQVL	33.3333	33.3333	P51572	Homo sapiens	0.004	0.027	2.137	B4002	72.73	B4002	0.11
KVLALVFGF	33.3333	33.3333	Q969V5	Homo sapiens	0.004	0.034	1.850	A3201	75.76	A3201	0.026
VYPGYYLTF	33.3333	33.3333	Q6ZWT7	Homo sapiens	0.005	0.039	2.155	A2402	77.42	A2402	0.001
RYPVNSVNI	33.3333	33.3333	P17987	Homo sapiens	0.006	0.043	2.242	A2402	70.97	A2402	0.137
VEFSPENTEL	33.3333	33.3333	Q96RK4	Homo sapiens	0.006	0.042	2.118	B4001	71.88	B4001	0.033
SELQVHSA	33.3333	33.3333	Q6P2H3	Homo sapiens	0.007	0.050	2.344	C0303	0	B4002	0.368
AEAESRVL	33.3333	33.3333	Q15642	Homo sapiens	0.007	0.049	2.138	C0202	39.29	B4002	0.174
VYTDFAFRI	33.3333	33.3333	Q5SY16	Homo sapiens	0.008	0.057	2.112	A2402	77.42	A2402	0.042
SYLKEFIHI	33.3333	33.3333	Q9NZ32	Homo sapiens	0.008	0.052	1.994	A2402	80.65	A2402	0.007
HTNSTSHTW	33.3333	33.3333	Q14149	Homo sapiens	0.008	0.058	1.853	A3201	66.67	A3201	0.01
AVFAAVLHW	33.3333	33.3333	Q2PZI1	Homo sapiens	0.009	0.064	2.071	A3201	63.64	A3201	0.008
HEVKKVTL	33.3333	33.3333	Q9UKV3	Homo sapiens	0.009	0.063	1.717	C0202	39.29	B4002	0.058
REKIETEL	33.3333	33.3333	P63104	Homo sapiens	0.009	0.064	1.594	C0202	39.29	B4002	0.1
TAYPQVVVV	33.3333	33.3333	Q9ULI2	Homo sapiens	0.009	0.061	1.200	C0202	78.57	C0202	0.02
QVLKIIATF	33.3333	33.3333	Q7Z739	Homo sapiens	0.011	0.076	2.234	C0202	67.86	A3201	0.023
RYIQDPNKI	33.3333	33.3333	Q8IXT1	Homo sapiens	0.011	0.074	1.808	A2402	80.65	A2402	0.04
VEHPAAKVL	33.3333	33.3333	P17987	Homo sapiens	0.013	0.087	1.983	B4002	72.73	B4002	0.024
SLFQRTAW	33.3333	33.3333	P05198	Homo sapiens	0.013	0.092	1.405	C0303	0	A3201	0.476
KVHNDAQSF	33.3333	33.3333	O43852	Homo sapiens	0.015	0.103	1.987	A3201	78.79	A3201	0.034
RDHAVVVGV	33.3333	33.3333	A6NHQ2;P22087	Homo sapiens	0.015	0.107	1.973	C0202	35.71	B4002	0.77
KLKEKFQHY	33.3333	33.3333	Q9NV06	Homo sapiens	0.016	0.112	2.957	A3201	81.82	A3201	0.087
AEIFGKVL	33.3333	33.3333	O15397	Homo sapiens	0.022	0.169	2.042	C0303	40	B4002	0.084
KETNDKAEL	33.3333	33.3333	Q13123	Homo sapiens	0.022	0.170	1.841	B4002	69.7	B4001	0.093
RLGDPLEAF	33.3333	33.3333	Q86UY6	Homo sapiens	0.022	0.169	1.795	A3201	78.79	A3201	0.078
AETARLTSF	33.3333	33.3333	P78371	Homo sapiens	0.024	0.192	2.011	C0202	39.29	B4002	0.144
GEALSTLVL	33.3333	33.3333	P10809	Homo sapiens	0.026	0.208	2.200	B4002	84.85	B4001	0.019
TIAEIKNLF	33.3333	33.3333	Q9NZ01	Homo sapiens	0.026	0.208	1.478	C0202	64.29	A3201	0.341
AERPGEAAV	33.3333	33.3333	P29966	Homo sapiens	0.027	0.217	2.089	B4002	42.42	B4002	0.129
RLGPVPPGL	33.3333	33.3333	Q9C037	Homo sapiens	0.027	0.220	1.180	A3201	45.45	A3201	0.146
RISSIREFGF	33.3333	33.3333	Q96N46	Homo sapiens	0.028	0.228	1.989	A3201	63.89	A3201	0.444
KAFTYRSNF	33.3333	33.3333	Q14592	Homo sapiens	0.029	0.237	1.627	C0202	78.57	C0202	0.089
SAVPFKILY	33.3333	33.3333	P10586;ORF_MSTRG.929.3.p1	Homo sapiens;ORFs	0.029	0.237	1.627	C0202	78.57	C0202	0.011
IAIPFLIKL	33.3333	33.3333	Q8N2K0	Homo sapiens	0.030	0.243	1.826	C0202	82.14	C0303	0.015
PYSPPTFRF	33.3333	33.3333	Q712K3	Homo sapiens	0.032	0.266	2.522	A2402	70.97	A2402	0.006
RTSPGDRVTY	33.3333	33.3333	Q7Z6Z7	Homo sapiens	0.033	0.274	1.691	A3201	91.67	A3201	0.135
AEISAHEL	33.3333	33.3333	P46939;ORF_MSTRG.29066.1.p1	Homo sapiens;ORFs	0.034	0.284	2.344	C0202	39.29	B4002	0.034
IENGHIFTV	33.3333	33.3333	Q13618	Homo sapiens	0.034	0.283	1.531	C0202	39.29	B4002	0.047
REVSEEHNL	33.3333	33.3333	P49005	Homo sapiens	0.035	0.295	1.639	B4002	66.67	B4001	0.017
GTLKKSTSW	33.3333	33.3333	O75962	Homo sapiens	0.037	0.307	1.700	A3201	69.7	A3201	0.017
AYLSAVGTF	33.3333	33.3333	P33527;ORF_MSTRG.12188.1.p1	Homo sapiens;ORFs	0.037	0.310	1.615	A2402	74.19	A2402	0.011
RQNNSAKQSW	33.3333	33.3333	Q9UBF8	Homo sapiens	0.037	0.311	1.366	A3201	72.22	A3201	0.18
SYRIIYNLF	33.3333	33.3333	Q7Z3E1	Homo sapiens	0.039	0.329	1.583	A2402	70.97	A2402	0.043
RVAELDKITY	33.3333	33.3333	Q9NTJ3;ORF_MSTRG.23730.3.p1	Homo sapiens;ORFs	0.040	0.338	2.088	A3201	86.11	A3201	0.19
SYPGGQLVF	33.3333	33.3333	Q02086	Homo sapiens	0.042	0.349	2.209	A2402	70.97	A2402	0.019
KEPGSGVPVVL	33.3333	33.3333	P19021	Homo sapiens	0.045	0.377	1.766	A3201	48.72	B4001	0.117
REVDEQHQL	33.3333	33.3333	Q15751	Homo sapiens	0.045	0.379	1.530	B4002	66.67	B4001	0.003
LLFGDSITQF	33.3333	33.3333	Q2TAA2	Homo sapiens	0.046	0.389	1.688	A3201	63.89	A3201	0.456
VYNSWKNNKF	33.3333	33.3333	Q14562	Homo sapiens	0.046	0.389	1.628	A2402	80	A2402	0.073
HEIQSDVL	33.3333	33.3333	P19387	Homo sapiens	0.046	0.384	1.435	C0202	35.71	B4001	0.188
AEKQQSPEV	33.3333	33.3333	Q5THK1	Homo sapiens	0.048	0.403	1.518	B4002	36.36	B4002	0.069
VYGFMMLVL	33.3333	33.3333	Q9HD45	Homo sapiens	0.049	0.410	1.815	A2402	70.97	A2402	0.503
VTVRPGLAM	33.3333	66.6667	A6NHG4;P30046	Homo sapiens	0.003	0.047	1.925	C0202	46.43	C0303	0.119
KEDQVIQLM	33.3333	66.6667	P04844	Homo sapiens	0.011	0.110	2.095	B4002	36.36	B4001	0.036
KEMEQLLEM	33.3333	66.6667	Q9Y448	Homo sapiens	0.011	0.109	1.929	B4002	51.52	B4002	0.007
SEAIVTVIM	33.3333	66.6667	Q5SWH9	Homo sapiens	0.040	0.262	1.678	B4002	51.52	B4001	0.09
SEIEYYAML	33.3333	66.6667	P62888	Homo sapiens	0.000	0.004	2.815	B4002	72.73	B4001	0.04
HETAFQGML	33.3333	66.6667	Q07820	Homo sapiens	0.006	0.074	1.751	B4002	63.64	B4001	0.141
SYALLTYMI	33.3333	66.6667	P04818	Homo sapiens	0.023	0.173	1.808	A2402	64.52	A2402	0.077
RLFPNTMLF	33.3333	66.6667	P04062	Homo sapiens	0.002	0.030	1.661	A3201	81.82	A3201	0.001
SDFRMEESF	33.3333	66.6667	P42167	Homo sapiens	0.023	0.177	1.850	C0202	42.86	B4002	0.71
FAEGFVRAL	33.3333	66.6667	P05412	Homo sapiens	0.000	0.007	2.993	C0303	87.1	C0303	0.004
IYADLNQNDF	33.3333	66.6667	Q96K12;ORF_MSTRG.6823.9.p1	Homo sapiens;ORFs	0.000	0.002	2.780	A2402	70	A2402	0.02
YYNKVSTVF	33.3333	66.6667	Q14152	Homo sapiens	0.000	0.007	2.494	A2402	70.97	A2402	0.005
RYQFIEEAF	33.3333	66.6667	O15164;Q9UPN9;ORF_MSTRG.31237.2.p1;ORF_MSTRG.31237.11.p1	Homo sapiens;ORFs	0.000	0.004	2.412	A2402	70.97	A2402	0.03
AAYGYGIRY	33.3333	66.6667	P06737;P11216;P11217;ORF_ENST00000164139.3_1.p1	Homo sapiens;ORFs	0.001	0.025	2.721	C0202	78.57	C0202	0.009
KESSTVFEL	33.3333	66.6667	Q15370	Homo sapiens	0.001	0.022	2.408	B4002	72.73	B4001	0.009
LEFLQEQF	33.3333	66.6667	P46379	Homo sapiens	0.001	0.013	2.207	C0202	35.71	B4002	0.587
AEAVSRVL	33.3333	66.6667	O00244	Homo sapiens	0.003	0.045	2.515	C0202	42.86	B4002	0.165
YINGGELFY	33.3333	66.6667	O00141	Homo sapiens	0.003	0.049	2.186	C0202	71.43	C0202	0.118
RLWGGTLLW	33.3333	66.6667	Q03405	Homo sapiens	0.004	0.053	1.683	A3201	78.79	A3201	0.002
GEVPKFKAL	33.3333	66.6667	Q9ULW0	Homo sapiens	0.004	0.056	1.645	B4002	69.7	B4002	0.008
RFQEKFFIF	33.3333	66.6667	O75928	Homo sapiens	0.004	0.057	1.510	A2402	67.74	A2402	0.016
AEAIIHGL	33.3333	66.6667	P54274	Homo sapiens	0.006	0.077	2.139	C0202	35.71	B4002	0.045
REAESFTQL	33.3333	66.6667	Q6NW34	Homo sapiens	0.008	0.091	1.681	B4002	66.67	B4001	0.004
AYIPKLLQL	33.3333	66.6667	Q6ZMV5;O75691;ORF_ENST00000412172.3_2.p1	Homo sapiens;ORFs	0.009	0.097	1.570	A2402	77.42	A2402	0.006
NELILKTL	33.3333	66.6667	Q9BZX2	Homo sapiens	0.010	0.104	2.048	C0202	35.71	B4002	0.18
SAYGSSYTY	33.3333	66.6667	Q9BYJ9	Homo sapiens	0.011	0.108	1.930	C0202	85.71	C0202	0.007
SYFEDFSNI	33.3333	66.6667	Q9Y2G9	Homo sapiens	0.012	0.111	1.528	A2402	74.19	A2402	0.056
GEIPTLKTL	33.3333	66.6667	Q13309	Homo sapiens	0.016	0.135	1.494	B4002	72.73	B4002	0.006
GELQKVIL	33.3333	66.6667	Q96KQ7;Q9H9B1	Homo sapiens	0.017	0.137	1.392	C0202	39.29	B4002	0.121
STVGLAGLLF	33.3333	66.6667	Q9H3Y0	Homo sapiens	0.017	0.138	1.327	A3201	61.11	A3201	1.069
YAFPKAVSVF	33.3333	66.6667	O15427	Homo sapiens	0.022	0.166	1.881	C0202	90.62	C0202	0.012
GETGIGKSTL	33.3333	66.6667	Q9NVA2;Q92599;Q6ZU15;Q9P0V9;Q14141;ORF_ENST00000388975.3_1.p1	Homo sapiens;ORFs	0.029	0.207	2.240	B4001	68.75	B4001	0.081
LYSGVFVAF	33.3333	66.6667	Q99437	Homo sapiens	0.030	0.209	2.195	A2402	70.97	A2402	0.019
KLYVPVKEY	33.3333	66.6667	Q96PU8	Homo sapiens	0.031	0.218	1.118	A3201	72.73	A3201	0.054
QYIQDRIPSW	33.3333	66.6667	P07942	Homo sapiens	0.032	0.221	1.771	A3201	44.44	A2402	0.114
HDFQAPYL	33.3333	66.6667	Q5TGZ0	Homo sapiens	0.042	0.275	1.077	C0202	35.71	B4002	0.262
GEEGYGRSL	33.3333	66.6667	Q9UJX4	Homo sapiens	0.047	0.298	1.492	B4002	66.67	B4001	0.051
RYGSDFYSM	33.3333	66.6667	Q86W34	Homo sapiens	0.002	0.012	2.498	A2402	35.48	A2402	0.077
TYIQKIFRM	33.3333	66.6667	O15254	Homo sapiens	0.036	0.307	1.746	A2402	51.61	A2402	0.022
NFAIVGAMF	33.3333	66.6667	Q9Y584	Homo sapiens	0.025	0.206	1.471	A2402	54.84	A2402	0.346
GEVHPSEMI	33.3333	66.6667	P78527	Homo sapiens	0.038	0.322	1.432	B4002	39.39	B4001	0.115
ALFGIPMALIW	33.3333	66.6667	Q03135	Homo sapiens	0.000	0.000	2.786	A3201	74.36	A3201	0.193
RIWFPMFSF	33.3333	66.6667	Q96LT4	Homo sapiens	0.034	0.285	1.283	A3201	75.76	A3201	0.017
VYNPMPFEL	33.3333	66.6667	Q96Q05	Homo sapiens	0.022	0.177	1.258	A2402	80.65	A2402	0.005
SELMLGGTNTL	33.3333	66.6667	Q9NPH2	Homo sapiens	0.001	0.006	1.806	A2402	40	B4001	0.05
LLVMVNESF	33.3333	66.6667	Q3MJ16;ORF_ENST00000399518.3_1.p1	Homo sapiens;ORFs	0.037	0.316	2.165	A3201	66.67	A3201	1.304
KMYFGHSSF	33.3333	66.6667	Q14191	Homo sapiens	0.010	0.076	1.674	A3201	48.48	A3201	0.006
YEQLLDVKI	33.3333	66.6667	Q7Z3Y9;P20700	Homo sapiens	0.000	0.000	4.116	B4002	54.55	B4001	0.176
FAISILQQI	33.3333	66.6667	P60842;Q14240	Homo sapiens	0.000	0.002	3.540	C0202	57.14	C0202	0.02
RYFDVGLHNF	33.3333	66.6667	Q5VTY9	Homo sapiens	0.000	0.002	3.376	A2402	70	A2402	0.005
SILSNLPSF	33.3333	66.6667	P40617	Homo sapiens	0.000	0.001	3.343	C0202	67.86	A3201	0.09
GELIEVVHL	33.3333	66.6667	O95848	Homo sapiens	0.000	0.002	3.248	B4002	87.88	B4002	0.022
KYLKVFYKF	33.3333	66.6667	O75437;A6NNF4;Q05481	Homo sapiens	0.000	0.000	3.141	A2402	90.32	A2402	0.002
GEAKTDPAGL	33.3333	66.6667	Q8IXJ9	Homo sapiens	0.000	0.001	2.867	B4001	68.75	B4001	0.158
KEYADYESL	33.3333	66.6667	Q9UGC7	Homo sapiens	0.000	0.001	2.824	B4002	69.7	B4001	0.009
SYAQYVHNL	33.3333	66.6667	Q96GC5	Homo sapiens	0.000	0.002	2.787	A2402	67.74	A2402	0.006
KEGFPITAL	33.3333	66.6667	P50750;Q9NYV4;Q14004;ORF_MSTRG.14263.1.p1	Homo sapiens;ORFs	0.000	0.004	2.756	B4002	63.64	B4002	0.029
TEASTGQQL	33.3333	66.6667	Q9BTE3	Homo sapiens	0.000	0.004	2.744	B4002	69.7	B4001	0.02
SIFYPVEVF	33.3333	66.6667	Q8IWU2	Homo sapiens	0.000	0.002	2.692	C0202	67.86	A3201	0.097
KEIYNEKEL	33.3333	66.6667	P60228	Homo sapiens	0.000	0.004	2.669	B4002	72.73	B4002	0.079
HEVMEQQTI	33.3333	66.6667	P33993;P33991	Homo sapiens	0.000	0.002	2.592	B4002	36.36	B4002	0.077
GQWKEEQKL	33.3333	66.6667	P55735	Homo sapiens	0.000	0.003	2.567	C0202	57.14	B4001	0.839
AILSFLHIW	33.3333	66.6667	Q03135	Homo sapiens	0.000	0.000	2.338	A3201	54.55	A3201	0.05
HEAEEGSKL	33.3333	66.6667	Q9P2M4	Homo sapiens	0.000	0.001	2.181	B4002	69.7	B4001	0.022
VAFDLSQVLF	33.3333	66.6667	Q86WA8	Homo sapiens	0.000	0.002	1.925	C0202	71.88	C0202	0.183
KLAQIRHIY	33.3333	66.6667	P40425	Homo sapiens	0.000	0.002	1.792	A3201	84.85	A3201	0.044
IYLNITNTL	33.3333	66.6667	Q9NUM4	Homo sapiens	0.001	0.007	2.696	A2402	74.19	A2402	0.004
VEVNFTESL	33.3333	66.6667	Q9BUL8	Homo sapiens	0.001	0.005	2.583	B4002	63.64	B4001	0.026
AESSPDPQAL	33.3333	66.6667	Q9UIF9	Homo sapiens	0.001	0.012	2.397	B4001	68.75	B4001	0.034
KLFLGLSSF	33.3333	66.6667	Q96E52	Homo sapiens	0.001	0.010	2.191	A3201	81.82	A3201	0.009
LWAPRPFNL	33.3333	66.6667	Q6P2Q9	Homo sapiens	0.001	0.009	2.085	A2402	45.16	A2402	0.144
RYPPKSGNYF	33.3333	66.6667	O60291	Homo sapiens	0.001	0.011	2.008	A2402	76.67	A2402	0.015
VYKGEEATF	33.3333	66.6667	Q53EP0	Homo sapiens	0.001	0.005	1.906	A2402	67.74	A2402	0.021
KVFSTPHGL	33.3333	66.6667	Q5VTD9;Q99684;ORF_ENST00000294702.5_1.p1;ORF_ENST00000339463.7_2.p1	Homo sapiens;ORFs	0.001	0.008	1.556	C0202	64.29	A3201	0.015
AEAIRILAA	33.3333	66.6667	Q9UJZ1	Homo sapiens	0.002	0.016	2.496	B4002	45.45	B4002	0.231
RSGPRVPW	33.3333	66.6667	Q9NQ35	Homo sapiens	0.002	0.016	2.122	C0202	35.71	A3201	1.205
AEDVQHQIL	33.3333	66.6667	O75330	Homo sapiens	0.002	0.013	2.032	B4002	66.67	B4001	0.025
IYNPAFFKY	33.3333	66.6667	Q16842	Homo sapiens	0.002	0.017	1.835	A2402	48.39	A2402	0.08
KEFKNGYNL	33.3333	66.6667	P56270	Homo sapiens	0.003	0.028	1.906	B4002	72.73	B4002	0.008
YYLQGGFNKF	33.3333	66.6667	Q16829	Homo sapiens	0.003	0.028	1.854	A2402	83.33	A2402	0.009
EESNTKIDL	33.3333	66.6667	Q00341	Homo sapiens	0.003	0.023	1.837	B4002	75.76	B4001	0.439
IIFPLNKSW	33.3333	66.6667	Q7Z7B1	Homo sapiens	0.004	0.035	1.763	A3201	66.67	A3201	0.022
GERFPDENF	33.3333	66.6667	P23284	Homo sapiens	0.005	0.036	2.408	B4002	36.36	B4002	0.317
VYSSDYFSF	33.3333	66.6667	Q9UPU5	Homo sapiens	0.005	0.040	2.052	A2402	74.19	A2402	0.003
KETEAWDFL	33.3333	66.6667	Q96MG7	Homo sapiens	0.005	0.041	1.820	B4002	66.67	B4001	0.126
HEQKEQISL	33.3333	66.6667	Q9Y5P8	Homo sapiens	0.006	0.046	2.000	B4002	78.79	B4002	0.009
VDVTLPKV	33.3333	66.6667	Q09666	Homo sapiens	0.007	0.055	3.054	C0202	25	B4002	1.556
AFHRPPYHLL	33.3333	66.6667	Q6P2E9	Homo sapiens	0.007	0.057	1.966	A2402	56.67	A2402	0.588
RVSEAIVSI	33.3333	66.6667	O15439	Homo sapiens	0.008	0.062	1.935	A3201	51.52	A3201	0.019
FEDGGRQSL	33.3333	66.6667	Q96CV9	Homo sapiens	0.009	0.069	1.704	B4002	69.7	B4001	0.026
KEDDAPRTI	33.3333	66.6667	P25490	Homo sapiens	0.010	0.072	2.062	A2402	41.94	B4001	0.069
AEPEDHYFL	33.3333	66.6667	P61158;Q9P1U1;ORF_MSTRG.18990.1.p1	Homo sapiens;ORFs	0.010	0.076	1.776	B4002	72.73	B4001	0.177
VSLPAPGVPAW	33.3333	66.6667	Q16626	Homo sapiens	0.012	0.088	1.929	A3201	66.67	A3201	0.715
RLQAGLRAW	33.3333	66.6667	Q14204	Homo sapiens	0.012	0.093	1.505	A3201	75.76	A3201	0.016
RVRELYRAW	33.3333	66.6667	P56556	Homo sapiens	0.013	0.095	1.945	A3201	78.79	A3201	0.024
YEEEVKKTL	33.3333	66.6667	Q9NTX5	Homo sapiens	0.013	0.097	1.574	B4002	66.67	B4001	0.016
KLFLIDFGL	33.3333	66.6667	P48729;Q8N752	Homo sapiens	0.013	0.098	1.569	A3201	51.52	A3201	0.369
SEANALELL	33.3333	66.6667	Q5UIP0	Homo sapiens	0.014	0.103	1.677	B4002	66.67	B4001	0.017
VLPLMLPSF	33.3333	66.6667	Q60I27	Homo sapiens	0.015	0.112	2.483	A3201	66.67	A2402	0.175
GEQPVKSL	33.3333	66.6667	O15067	Homo sapiens	0.016	0.128	1.131	C0202	35.71	B4002	0.084
SAVGQFVSL	33.3333	66.6667	Q92994	Homo sapiens	0.017	0.133	1.834	C0202	82.14	C0303	0.004
REVKVAQL	33.3333	66.6667	Q02880;P11388	Homo sapiens	0.019	0.147	1.542	C0202	35.71	B4002	0.044
REAGDEFEL	33.3333	66.6667	Q07817	Homo sapiens	0.019	0.151	1.223	B4002	69.7	B4001	0.032
RLFVGGRDLVY	33.3333	66.6667	O15041	Homo sapiens	0.020	0.163	1.169	A3201	84.62	A3201	0.459
AYQHLFYLL	33.3333	66.6667	P46940;Q86VI3	Homo sapiens	0.021	0.170	1.841	A2402	74.19	A2402	0.017
RYAAQLPAL	33.3333	66.6667	Q8IZL8;ORF_MSTRG.13466.3.p1;ORF_MSTRG.13466.4.p1	Homo sapiens;ORFs	0.021	0.171	1.779	A2402	64.52	A2402	0.118
RAFLKRKEY	33.3333	66.6667	Q9Y5A7	Homo sapiens	0.022	0.180	1.837	C0202	78.57	C0202	0.106
LERQFLELL	33.3333	66.6667	Q8ND76;ORF_ENST00000374706.5_1.p1	Homo sapiens;ORFs	0.022	0.173	1.543	B4002	63.64	B4002	0.079
GELLPQIFV	33.3333	66.6667	Q8IUR7	Homo sapiens	0.023	0.183	1.301	B4002	48.48	B4002	0.203
QEWEVKAL	33.3333	66.6667	O15213	Homo sapiens	0.024	0.199	2.051	C0202	35.71	B4002	0.071
EWPPFVVTL	33.3333	66.6667	Q9Y5B9	Homo sapiens	0.024	0.194	1.553	B4002	60.61	A2402	0.106
RDVEEVRSL	33.3333	66.6667	Q8NB46	Homo sapiens	0.025	0.209	1.741	C0303	45.16	B4002	0.146
KEEPSNNVKL	33.3333	66.6667	Q14974	Homo sapiens	0.025	0.207	1.635	B4001	90.62	B4001	0.075
KMDINRRRY	33.3333	66.6667	Q9H773	Homo sapiens	0.026	0.215	2.446	A3201	51.52	A3201	1.222
AEGPYIDVV	33.3333	66.6667	Q9Y5W7	Homo sapiens	0.027	0.228	1.869	B4002	42.42	B4002	0.247
RLKDFRDAY	33.3333	66.6667	P51798	Homo sapiens	0.028	0.237	1.708	A3201	90.91	A3201	0.287
SEDKKRPSL	33.3333	66.6667	O43294	Homo sapiens	0.028	0.234	1.336	B4002	75.76	B4002	0.055
KQKVEHIEW	33.3333	66.6667	Q92665	Homo sapiens	0.028	0.233	1.179	A3201	45.45	A3201	0.104
RTLRLALGL	33.3333	66.6667	P16035	Homo sapiens	0.029	0.244	1.993	C0202	60.71	A3201	0.13
RETSQTKVL	33.3333	66.6667	P53680	Homo sapiens	0.029	0.248	1.382	B4002	66.67	B4001	0.043
VYERELQTF	33.3333	66.6667	Q5JPI9	Homo sapiens	0.030	0.250	1.359	A2402	70.97	A2402	0.008
GEVIHTGTL	33.3333	66.6667	Q0VGE8	Homo sapiens	0.031	0.259	2.441	B4002	66.67	B4001	0.053
REVKTGALL	33.3333	66.6667	Q9Y4A5	Homo sapiens	0.031	0.264	1.719	B4002	66.67	B4001	0.028
ADILVQPTL	33.3333	66.6667	Q9NU22	Homo sapiens	0.031	0.262	1.712	C0202	42.86	B4002	0.081
KYIHSAGII	33.3333	66.6667	Q9UBE8;Q15759	Homo sapiens	0.031	0.261	1.667	A2402	74.19	A2402	0.597
SDFLVQQL	33.3333	66.6667	Q14145	Homo sapiens	0.032	0.267	1.976	C0202	35.71	B4002	0.073
QEEKPEPVL	33.3333	66.6667	Q13283	Homo sapiens	0.032	0.266	1.529	B4002	72.73	B4001	0.028
KMFIQQEF	33.3333	66.6667	Q96DX7	Homo sapiens	0.033	0.281	1.208	C0202	39.29	A3201	0.376
KEFNEPRVL	33.3333	66.6667	O94915	Homo sapiens	0.034	0.291	1.878	B4002	75.76	B4002	0.006
AAVAESHPL	33.3333	66.6667	ORF_ENST00000399343.2_1.p8	ORFs	0.035	0.300	1.859	C0202	71.43	C0303	0.077
GEPITIPKL	33.3333	66.6667	Q96PD7	Homo sapiens	0.035	0.300	1.616	B4002	66.67	B4002	0.085
QINAKVAEW	33.3333	66.6667	Q9Y230	Homo sapiens	0.036	0.308	2.814	A3201	60.61	A3201	0.093
RYISQPPLL	33.3333	66.6667	Q9BZQ6	Homo sapiens	0.038	0.328	1.328	A2402	80.65	A2402	0.008
SFLSESRSW	33.3333	66.6667	Q8ND71	Homo sapiens	0.040	0.341	1.877	A3201	36.36	A2402	0.296
GEGTGEVVL	33.3333	66.6667	Q9NWB7	Homo sapiens	0.041	0.354	2.353	B4002	96.97	B4001	0.043
FAVPHTYNY	33.3333	66.6667	O95754	Homo sapiens	0.041	0.350	1.726	C0202	82.14	C0202	0.002
RVRRERNKL	33.3333	66.6667	P15407;P53539;ORF_ENST00000586615.5_1.p1;ORF_ENST00000592436.5_1.p1	Homo sapiens;ORFs	0.041	0.348	1.192	C0202	57.14	A3201	1.485
KAFHSSSSF	33.3333	66.6667	Q0D2J5;ORF_ENST00000358987.7_1.p1	Homo sapiens;ORFs	0.042	0.361	1.372	C0202	78.57	C0202	0.023
GEVGSGFKV	33.3333	66.6667	P49748;ORF_MSTRG.13557.18.p1	Homo sapiens;ORFs	0.043	0.369	2.505	B4002	36.36	B4002	0.143
TEAPVPVSV	33.3333	66.6667	Q96EX3	Homo sapiens	0.046	0.399	1.990	B4002	54.55	B4002	0.041
EYAHLFEVF	33.3333	66.6667	Q96PQ6	Homo sapiens	0.046	0.397	1.591	A2402	70.97	A2402	0.018
REVQRILL	33.3333	66.6667	P43686	Homo sapiens	0.048	0.418	1.907	C0202	35.71	B4002	0.079
RLAVVKFTM	33.3333	66.6667	O43396	Homo sapiens	0.000	0.005	2.274	A3201	48.48	A3201	0.103
GEAPGVVRM	33.3333	66.6667	Q9BU20	Homo sapiens	0.001	0.012	1.850	B4002	60.61	B4001	0.02
FAFPGEILM	33.3333	66.6667	P43005	Homo sapiens	0.020	0.152	2.227	C0202	71.43	C0303	0.004
REVMPAQSM	33.3333	66.6667	Q8IVF2	Homo sapiens	0.021	0.157	1.500	B4002	33.33	B4002	0.026
AEVEVERM	33.3333	66.6667	Q8TD31	Homo sapiens	0.001	0.012	2.208	C0202	21.43	B4002	0.282
AESTSSRML	33.3333	66.6667	O75419	Homo sapiens	0.011	0.071	1.849	B4002	72.73	B4001	0.068
GEFQELMKL	33.3333	66.6667	Q9NPJ6	Homo sapiens	0.001	0.010	2.157	B4002	69.7	B4002	0.005
IYVLPMLTI	33.3333	66.6667	Q9P2J5	Homo sapiens	0.001	0.007	2.154	A2402	64.52	A2402	0.102
RYQEMIQKL	33.3333	66.6667	Q96NL6	Homo sapiens	0.000	0.000	3.070	A2402	80.65	A2402	0.003
LERMGANSL	33.3333	66.6667	P52272	Homo sapiens	0.001	0.010	1.751	B4002	66.67	B4002	0.109
KYMTAVVKLF	33.3333	66.6667	P13498	Homo sapiens	0.029	0.234	1.894	A2402	80	A2402	0.02
VMAPRTLLL	33.3333	66.6667	P30443;P04222;Q9TNN7;P30512;P16188;P30459;P13746;P10314;P30510;Q07000;P16190;Q29960;P30508;P04439;Q29963;P30455;P16189;P30504;P30505	Homo sapiens	0.000	0.006	2.441	A2402	51.61	A3201	0.106
TYGLIKLAF	33.3333	66.6667	A6NHX0	Homo sapiens	0.000	0.000	2.970	A2402	70.97	A2402	0.049
EYLLKVNEI	33.3333	66.6667	Q9ULH1;O43150	Homo sapiens	0.000	0.004	2.645	A2402	77.42	A2402	0.151
GELVAIKKV	33.3333	66.6667	Q9NYV4;Q8IZL9;P49841;ORF_MSTRG.14263.1.p1	Homo sapiens;ORFs	0.000	0.004	2.623	B4002	33.33	B4002	0.087
SYDPTIENTF	33.3333	66.6667	Q15382	Homo sapiens	0.000	0.001	2.586	A2402	70	A2402	0.012
TYNYPVHYF	33.3333	66.6667	Q9NV96	Homo sapiens	0.000	0.001	2.548	A2402	70.97	A2402	0.004
KLYQSIIGY	33.3333	66.6667	Q9NSV4	Homo sapiens	0.000	0.002	2.372	A3201	72.73	A3201	0.02
VYAAQPHVI	33.3333	66.6667	Q92567	Homo sapiens	0.000	0.005	2.347	A2402	74.19	A2402	0.019
KVHSDRNVY	33.3333	66.6667	O43556	Homo sapiens	0.000	0.002	2.336	A3201	84.85	C0202	0.434
NYPETLGRLLI	33.3333	66.6667	O43304;Q92503	Homo sapiens	0.000	0.000	2.316	A2402	86.67	A2402	0.492
TEATAGNVL	33.3333	66.6667	Q9HBR0	Homo sapiens	0.000	0.005	1.768	B4002	75.76	B4001	0.033
GYSVIIEKL	33.3333	66.6667	Q8NB78	Homo sapiens	0.001	0.009	2.786	A2402	80.65	A2402	0.129
VFIAQGYTL	33.3333	66.6667	Q6ZXV5	Homo sapiens	0.001	0.010	2.583	A2402	64.52	A2402	0.123
LEYLTAEIL	33.3333	66.6667	Q99878;O75367;P16104;Q9BTM1;Q7L7L0;P20671;Q96KK5;Q93077;Q96QV6;Q6FI13;Q8IUE6;Q16777;P04908;P0C0S8;ORF_MSTRG.26840.7.p1;ORF_ENST00000510038.1_1.p1;ORF_MSTRG.27743.1.p1	Homo sapiens;ORFs	0.001	0.007	2.486	B4002	69.7	B4001	0.064
IAIGSQPVL	33.3333	66.6667	Q96DZ1	Homo sapiens	0.001	0.011	2.386	C0202	78.57	C0303	0.006
AAAPGSRSL	33.3333	66.6667	A0A2Z4LIS9;P0CG31	Homo sapiens	0.001	0.009	1.987	C0202	78.57	C0303	0.003
AEIITDLL	33.3333	66.6667	Q96AE4	Homo sapiens	0.002	0.018	2.886	C0202	35.71	B4001	0.193
GEIRATAF	33.3333	66.6667	P27694	Homo sapiens	0.002	0.016	2.622	C0202	35.71	B4002	0.455
KLWKSGFSL	33.3333	66.6667	Q9UNZ2	Homo sapiens	0.002	0.017	2.407	A3201	51.52	A3201	0.019
FYPYGLQTF	33.3333	66.6667	Q9UH99	Homo sapiens	0.002	0.019	2.286	A2402	70.97	A2402	0.013
AEKTGAQEL	33.3333	66.6667	P06396	Homo sapiens	0.002	0.016	2.092	B4002	75.76	B4002	0.022
KSKPKNSVW	33.3333	66.6667	Q92963	Homo sapiens	0.002	0.019	2.077	A3201	54.55	A3201	0.093
RLFTKVQQI	33.3333	66.6667	P21589	Homo sapiens	0.002	0.013	1.801	A3201	48.48	A3201	0.009
RYATQLQQI	33.3333	66.6667	P19012	Homo sapiens	0.003	0.021	2.148	A2402	64.52	A2402	0.019
GEVVTLRV	33.3333	66.6667	Q6PL24;Q76LX8	Homo sapiens	0.004	0.030	2.720	C0202	25	B4002	0.599
YANSKAVTL	33.3333	66.6667	Q6UXN9	Homo sapiens	0.004	0.034	2.701	C0202	89.29	C0303	0.001
YYLDAVVSF	33.3333	66.6667	Q9UHB7	Homo sapiens	0.004	0.027	2.076	A2402	77.42	A2402	0.002
REKEEQLL	33.3333	66.6667	Q9Y2J4;O60299	Homo sapiens	0.004	0.032	2.052	C0202	35.71	B4002	0.137
VYVPLKELL	33.3333	66.6667	O14777	Homo sapiens	0.004	0.033	1.718	A2402	83.87	A2402	0.017
SYLDRTEQL	33.3333	66.6667	Q9BV38	Homo sapiens	0.005	0.036	2.826	A2402	80.65	A2402	0.019
SAKSPTATF	33.3333	66.6667	Q9HC44	Homo sapiens	0.005	0.038	1.989	C0202	85.71	C0202	0.007
IFIPALPATF	33.3333	66.6667	Q96FL8	Homo sapiens	0.006	0.045	1.750	A2402	66.67	A2402	0.02
LYIKNGQGF	33.3333	66.6667	Q9Y3L5;P61225;P10114;ORF_MSTRG.8879.2.p1	Homo sapiens;ORFs	0.006	0.043	1.571	A2402	74.19	A2402	0.024
YYDVKFNFL	33.3333	66.6667	Q7Z769	Homo sapiens	0.006	0.042	1.532	A2402	70.97	A2402	0.068
KDLYVAEAL	33.3333	66.6667	Q5BJF6	Homo sapiens	0.007	0.049	2.369	A2402	48.39	B4002	0.581
RSAEGRALY	33.3333	66.6667	Q96EF6	Homo sapiens	0.007	0.047	2.253	C0202	60.71	C0202	0.109
AEKQTKEAL	33.3333	66.6667	Q8NE71	Homo sapiens	0.007	0.046	2.064	B4002	66.67	B4002	0.011
REHEKEVL	33.3333	66.6667	P16949	Homo sapiens	0.007	0.049	1.943	C0202	35.71	B4002	0.094
AQQSIREKY	33.3333	66.6667	P20248	Homo sapiens	0.007	0.049	1.771	C0202	64.29	C0202	0.7
VEFEDVLGA	33.3333	66.6667	P14866	Homo sapiens	0.008	0.055	2.540	B4002	54.55	B4002	0.515
LYGNIIDNL	33.3333	66.6667	O43837	Homo sapiens	0.009	0.064	2.555	A2402	70.97	A2402	0.174
KTKKKYATY	33.3333	66.6667	Q8IZT6	Homo sapiens	0.009	0.063	1.759	A3201	81.82	A3201	0.126
KEKPAENTL	33.3333	66.6667	Q14966	Homo sapiens	0.011	0.073	1.624	B4002	72.73	B4002	0.014
KIHWWENVY	33.3333	66.6667	Q9NR22;Q99873	Homo sapiens	0.012	0.084	2.089	A3201	69.7	A3201	0.264
VYGNIHQQL	33.3333	66.6667	O15072	Homo sapiens	0.012	0.085	1.390	A2402	77.42	A2402	0.007
SETILAVGL	33.3333	66.6667	O75694	Homo sapiens	0.013	0.088	2.499	B4002	87.88	B4001	0.068
SLKKNTHTY	33.3333	66.6667	Q8TCT9;ORF_ENST00000466766.2_2.p1	Homo sapiens;ORFs	0.014	0.094	1.409	A3201	69.7	A3201	0.158
KYVPAIAHL	33.3333	66.6667	Q9H3G5	Homo sapiens	0.015	0.103	2.423	A2402	77.42	A2402	0.008
KEEKDFTIL	33.3333	66.6667	Q5BJF6	Homo sapiens	0.015	0.108	2.118	B4002	69.7	B4001	0.042
KEEPVAPEL	33.3333	66.6667	Q96CK0	Homo sapiens	0.015	0.107	1.896	B4002	72.73	B4001	0.007
KESVANHL	33.3333	66.6667	Q8WUU5	Homo sapiens	0.015	0.106	1.504	C0202	39.29	B4002	0.251
RDPQTPVL	33.3333	66.6667	Q9ULW0	Homo sapiens	0.016	0.118	2.174	C0202	35.71	B4002	1.358
KEKKIKEL	33.3333	66.6667	Q9ULW0;Q15149;P10243	Homo sapiens	0.016	0.111	1.857	C0202	39.29	B4002	0.311
ADIPLVVL	33.3333	66.6667	Q8NHU6	Homo sapiens	0.017	0.121	2.109	C0202	39.29	B4002	0.203
RDAPAGRKV	33.3333	66.6667	P62917	Homo sapiens	0.017	0.128	1.467	C0202	35.71	B4002	1.021
IEKTDPTTL	33.3333	66.6667	P11586	Homo sapiens	0.018	0.131	2.122	B4002	69.7	B4002	0.054
RLSNKLLAW	33.3333	66.6667	Q86YD1	Homo sapiens	0.019	0.141	2.219	A3201	78.79	A3201	0.006
SEAGSHQQL	33.3333	66.6667	O94898	Homo sapiens	0.020	0.146	1.864	B4002	66.67	B4001	0.01
DYIKFLRSI	33.3333	66.6667	Q13547	Homo sapiens	0.021	0.155	1.619	A2402	74.19	A2402	0.167
KSYTHPSSL	33.3333	66.6667	O60481;Q15915;Q96T25;O95409	Homo sapiens	0.021	0.160	1.604	C0202	64.29	A3201	0.033
YVASYLLAAL	33.3333	66.6667	P05387	Homo sapiens	0.022	0.173	2.165	C0202	68.75	C0303	1.675
KTHTGVKAF	33.3333	66.6667	Q9UL36	Homo sapiens	0.022	0.164	2.125	A3201	75.76	A3201	0.038
SEAKAGTRL	33.3333	66.6667	Q9NRL2	Homo sapiens	0.022	0.166	1.774	B4002	69.7	B4001	0.025
REKENVTVL	33.3333	66.6667	Q86XI2	Homo sapiens	0.022	0.171	1.629	B4002	72.73	B4002	0.004
KEAIETIVA	33.3333	66.6667	Q5JWF2;P63092;ORF_ENST00000464624.6_2.p3	Homo sapiens;ORFs	0.023	0.182	2.185	B4002	54.55	B4002	0.454
YVSGEFRF	33.3333	66.6667	Q9BRS2	Homo sapiens	0.023	0.175	1.851	C0202	71.43	A2402	1.125
KLLAWSGVL	33.3333	66.6667	Q86YD1;Q71SY5	Homo sapiens	0.024	0.186	1.800	A3201	45.45	A3201	0.547
DEFPDGVTL	33.3333	66.6667	Q9NRL2	Homo sapiens	0.026	0.214	1.753	B4002	93.94	B4001	0.108
GEAKVVLL	33.3333	66.6667	O15498	Homo sapiens	0.027	0.224	2.642	C0202	39.29	B4002	0.06
GEDVKVIL	33.3333	66.6667	P20700	Homo sapiens	0.027	0.222	2.348	C0202	50	B4002	0.249
REVVNKDVL	33.3333	66.6667	P33993	Homo sapiens	0.027	0.223	1.478	B4002	66.67	B4002	0.075
NEVEIEKL	33.3333	66.6667	Q14683	Homo sapiens	0.029	0.238	2.029	C0202	39.29	B4002	0.4
IYLDELQVI	33.3333	66.6667	Q96BH1	Homo sapiens	0.029	0.242	1.833	A2402	74.19	A2402	0.019
RLFLVKGGIF	33.3333	66.6667	Q9NWH2	Homo sapiens	0.029	0.240	1.626	A3201	77.78	A3201	1.574
YLPTGSFPF	33.3333	66.6667	Q13454	Homo sapiens	0.030	0.247	2.004	A3201	63.64	A2402	0.463
EYFESPFTI	33.3333	66.6667	P00414	Homo sapiens	0.030	0.244	1.869	A2402	77.42	A2402	0.022
VYALPTIAF	33.3333	66.6667	Q9H2H9	Homo sapiens	0.033	0.272	1.876	A2402	70.97	A2402	0.011
YFKGPELL	33.3333	66.6667	P68400;P19784;Q8NEV1	Homo sapiens	0.034	0.283	2.243	C0303	42.86	A2402	0.921
GEKAVNPFL	33.3333	66.6667	Q14008	Homo sapiens	0.034	0.281	1.754	B4002	66.67	B4002	0.056
HAFGSATQF	33.3333	66.6667	P78527	Homo sapiens	0.034	0.281	1.658	C0202	78.57	C0202	0.006
EEVAKLWGL	33.3333	66.6667	P41970	Homo sapiens	0.035	0.289	1.762	B4002	63.64	B4001	0.362
SEFEKNKKI	33.3333	66.6667	Q9NX45	Homo sapiens	0.035	0.296	1.115	A2402	48.39	B4002	0.055
GEWKGPQV	33.3333	66.6667	Q09666	Homo sapiens	0.036	0.301	2.263	C0202	25	B4002	0.128
QDVVQPLTL	33.3333	66.6667	Q9Y679	Homo sapiens	0.036	0.302	1.443	B4002	45.45	B4002	0.46
VYPASYRF	33.3333	66.6667	Q9H211	Homo sapiens	0.038	0.320	1.900	C0202	35.71	A2402	0.056
RSLESLHSF	33.3333	66.6667	Q15149	Homo sapiens	0.039	0.323	1.789	C0202	60.71	A3201	0.005
RLSHLRHHY	33.3333	66.6667	Q8WY54	Homo sapiens	0.040	0.335	1.419	A3201	81.82	A3201	0.07
KESSEASQL	33.3333	66.6667	Q9NWN3;ORF_ENST00000555087.1_1.p1	Homo sapiens;ORFs	0.042	0.353	1.651	B4002	75.76	B4001	0.029
REKPDDPLNYF	33.3333	66.6667	Q86Y39	Homo sapiens	0.042	0.355	1.561	A3201	41.03	B4001	0.313
SESSQRTDL	33.3333	66.6667	Q03164	Homo sapiens	0.042	0.349	1.544	B4002	69.7	B4001	0.15
KQNVRRQQY	33.3333	66.6667	Q8TBP6	Homo sapiens	0.046	0.383	1.402	C0202	57.14	A3201	0.677
ISEENFRVM	33.3333	100	P52732	Homo sapiens	0.001	0.023	2.201	C0303	51.61	C0303	0.107
YSYPELVKM	33.3333	100	Q96MH7	Homo sapiens	0.045	0.288	1.061	C0202	64.29	C0202	0.004
SLFTWMESF	33.3333	100	Q6TFL3	Homo sapiens	0.005	0.069	1.621	A3201	69.7	A3201	0.046
RVIKWLYGL	33.3333	100	Q9BQ89	Homo sapiens	0.000	0.007	2.872	C0202	64.29	A3201	0.034
KIADFLNSF	33.3333	100	Q8WUW1	Homo sapiens	0.000	0.010	2.853	A3201	75.76	A3201	0.005
KYNDFGNSF	33.3333	100	P17036	Homo sapiens	0.000	0.010	2.701	A2402	70.97	A2402	0.008
SIFPQTYSI	33.3333	100	Q15382	Homo sapiens	0.000	0.010	2.051	A3201	42.42	A3201	0.013
YGYDNVKEY	33.3333	100	Q96GN5	Homo sapiens	0.000	0.005	1.389	C0202	57.14	C0202	0.006
VEKYIEEQL	33.3333	100	Q9Y2Y0	Homo sapiens	0.001	0.017	2.610	B4002	72.73	B4002	0.054
SYNPLWLRI	33.3333	100	Q8IZT6	Homo sapiens	0.002	0.030	1.994	A2402	67.74	A2402	0.017
IERYPEETL	33.3333	100	P78527	Homo sapiens	0.003	0.043	1.862	B4002	69.7	B4002	0.071
KVWPGSTAF	33.3333	100	P10253	Homo sapiens	0.004	0.054	2.139	A3201	78.79	A3201	0.002
VYGTLSDLL	33.3333	100	Q7L273	Homo sapiens	0.005	0.066	2.053	A2402	77.42	A2402	0.149
EELDIIYKV	33.3333	100	Q9Y295	Homo sapiens	0.009	0.093	1.950	C0202	39.29	B4002	0.196
HEVRIQPSL	33.3333	100	Q6PIJ6	Homo sapiens	0.011	0.109	1.755	B4002	63.64	B4002	0.005
RYAEIFQDL	33.3333	100	Q69YN4	Homo sapiens	0.013	0.121	1.747	A2402	77.42	A2402	0.013
KDLEIERL	33.3333	100	Q14807	Homo sapiens	0.014	0.123	1.710	C0202	35.71	B4002	0.686
SEYLGVTSF	33.3333	100	Q8WUB8	Homo sapiens	0.018	0.145	1.521	C0202	46.43	B4002	0.009
NFLKYGLNEL	33.3333	100	P28288	Homo sapiens	0.028	0.200	1.516	A2402	63.33	A2402	2.963
GELTREEL	33.3333	100	P33993	Homo sapiens	0.031	0.217	1.801	C0202	39.29	B4002	0.227
VTYVPVTTF	33.3333	100	P62899	Homo sapiens	0.035	0.238	1.584	C0202	67.86	A3201	0.014
GEKEMYTL	33.3333	100	O15145	Homo sapiens	0.037	0.244	1.484	C0202	35.71	B4002	0.055
YWMHVQNTF	33.3333	100	Q6TFL4	Homo sapiens	0.002	0.018	1.812	C0202	46.43	A2402	0.015
HYILNGNKF	33.3333	100	P26440	Homo sapiens	0.000	0.000	3.460	A2402	77.42	A2402	0.026
SLLTWLQTF	33.3333	100	Q96ED9;Q86VS8	Homo sapiens	0.000	0.000	3.129	A3201	63.64	A3201	0.024
VYDVVELKF	33.3333	100	Q8N684	Homo sapiens	0.000	0.000	2.793	A2402	80.65	A2402	0.015
AYLPEWKENI	33.3333	100	Q9Y4C2	Homo sapiens	0.000	0.000	2.760	A2402	80	A2402	0.356
RVFIGEFAY	33.3333	100	P15559	Homo sapiens	0.000	0.003	2.732	A3201	81.82	A3201	0.065
ALFSWDTVF	33.3333	100	Q96HV5	Homo sapiens	0.000	0.001	2.677	A3201	66.67	A3201	0.094
VEKFGDLIL	33.3333	100	Q6P2Q9	Homo sapiens	0.000	0.002	2.505	B4002	75.76	B4001	0.168
RLNTQITQW	33.3333	100	Q9Y3B6	Homo sapiens	0.000	0.003	2.487	A3201	75.76	A3201	0.003
IYDKFIAQL	33.3333	100	Q6P1K2	Homo sapiens	0.000	0.001	2.420	A2402	70.97	A2402	0.031
SEIDQLFRI	33.3333	100	Q00526;P06493;P24941	Homo sapiens	0.001	0.006	2.395	A2402	45.16	B4002	0.024
STYNHLSSW	33.3333	100	P61106	Homo sapiens	0.001	0.005	1.981	A3201	66.67	A3201	0.003
LYMDKFEEF	33.3333	100	Q9NUQ3	Homo sapiens	0.001	0.006	1.902	A2402	77.42	A2402	0.001
WEYDESHVI	33.3333	100	Q9Y6J8	Homo sapiens	0.002	0.016	1.794	B4002	39.39	B4001	0.026
KTQGPRALW	33.3333	100	Q96AG3	Homo sapiens	0.003	0.023	2.668	A3201	84.85	A3201	0.009
VLPGHFNTF	33.3333	100	Q68D91	Homo sapiens	0.005	0.040	1.519	A3201	66.67	A2402	0.048
RFIPELINF	33.3333	100	P78316	Homo sapiens	0.013	0.095	2.222	A2402	61.29	A2402	0.009
GEVRIWDL	33.3333	100	Q9C0C7	Homo sapiens	0.014	0.106	1.716	C0202	35.71	B4002	0.333
RAYPAAITI	33.3333	100	O95071	Homo sapiens	0.018	0.139	1.631	C0202	46.43	A3201	0.04
PYHDYFYTI	33.3333	100	Q3KR37	Homo sapiens	0.021	0.169	1.575	A2402	67.74	A2402	0.024
SEIEDFLL	33.3333	100	Q9UPN3	Homo sapiens	0.025	0.201	2.018	C0202	35.71	B4002	0.213
KYPDLNFII	33.3333	100	P37287	Homo sapiens	0.040	0.344	1.250	A2402	80.65	A2402	0.034
IYADNQVMHF	33.3333	100	Q07864	Homo sapiens	0.006	0.043	2.201	A2402	76.67	A2402	0.005
NEFTTHVM	33.3333	100	P40426;P40425;P40424;ORF_ENST00000367897.5_1.p1;ORF_ENST00000612123.3_1.p1	Homo sapiens;ORFs	0.020	0.147	1.895	C0202	21.43	B4002	0.27
AEKGPMIVL	33.3333	100	Q99741	Homo sapiens	0.040	0.336	1.607	B4002	81.82	B4002	0.008
KLFKNSSGLGF	33.3333	100	Q12923	Homo sapiens	0.000	0.000	3.557	A3201	82.05	A3201	0.156
TEAIGIISKM	33.3333	100	Q15021	Homo sapiens	0.000	0.002	3.074	B4001	34.38	B4001	0.442
IYKAPSENW	33.3333	100	P26358	Homo sapiens	0.000	0.002	2.979	A3201	33.33	A2402	0.022
SEIDQLFRIF	33.3333	100	Q00526;P06493;P24941	Homo sapiens	0.000	0.001	2.922	A2402	46.67	B4002	0.333
NYNAVFNLL	33.3333	100	Q8IYR2	Homo sapiens	0.000	0.001	2.853	A2402	77.42	A2402	0.04
SAFGQIYKV	33.3333	100	Q96SI9	Homo sapiens	0.000	0.002	2.835	C0202	78.57	C0202	0.048
YYVDFFKTL	33.3333	100	Q5BJH2	Homo sapiens	0.000	0.000	2.654	A2402	70.97	A2402	0.017
TYEDLINKI	33.3333	100	P26358	Homo sapiens	0.000	0.003	2.561	A2402	80.65	A2402	0.145
TYIPPLLVAF	33.3333	100	Q9H6L2	Homo sapiens	0.000	0.002	2.520	A2402	80	A2402	0.015
KIWNEAVSY	33.3333	100	Q9H0K6	Homo sapiens	0.000	0.004	2.296	A3201	72.73	A3201	0.029
RLQSWEETW	33.3333	100	Q7Z736	Homo sapiens	0.000	0.000	2.143	A3201	75.76	A3201	0.01
KVVDIYSKF	33.3333	100	Q9UGJ0;ORF_MSTRG.31390.4.p1;ORF_ENST00000418337.6_2.p1	Homo sapiens;ORFs	0.000	0.000	2.054	A3201	78.79	A3201	0.008
RTLDEWKRVTY	33.3333	100	P53778	Homo sapiens	0.000	0.004	2.026	A3201	71.79	A3201	0.099
FAYGGHPYPF	33.3333	100	Q9BSY9	Homo sapiens	0.001	0.011	2.268	C0202	81.25	C0202	0.024
LAYPFQSLL	33.3333	100	Q96Q45	Homo sapiens	0.001	0.012	2.246	C0202	82.14	C0303	0.011
RYLDLLTTW	33.3333	100	Q9H497	Homo sapiens	0.001	0.012	2.046	A3201	48.48	A2402	0.007
VWFEYPVQI	33.3333	100	Q9Y2F9	Homo sapiens	0.001	0.010	1.958	A2402	48.39	A2402	0.113
KLLEYIEEI	33.3333	100	O75330	Homo sapiens	0.002	0.018	1.957	A2402	54.84	A3201	0.093
VVPQFVVFY	33.3333	100	O14949	Homo sapiens	0.002	0.021	1.925	C0202	64.29	C0202	0.356
KTGLVTTTW	33.3333	100	Q8NEU8	Homo sapiens	0.002	0.021	1.761	A3201	78.79	A3201	0.008
YIFIPSKF	33.3333	100	Q9H0S4	Homo sapiens	0.003	0.022	2.269	C0202	75	A2402	0.47
RVSPALGITW	33.3333	100	O43542	Homo sapiens	0.004	0.030	2.798	A3201	86.11	A3201	0.01
QYDPYTDSRF	33.3333	100	Q8IVL1	Homo sapiens	0.005	0.038	2.211	A2402	70	A2402	0.123
YLSGIAHF	33.3333	100	Q10713	Homo sapiens	0.006	0.043	2.044	C0202	42.86	A2402	0.333
RVLGVSDVITW	33.3333	100	Q8TDB6	Homo sapiens	0.007	0.048	1.972	A3201	76.92	A3201	0.023
FLIDRSPEY	33.3333	100	Q7L273	Homo sapiens	0.009	0.061	2.187	A3201	63.64	C0202	0.011
TRDDWLVSW	33.3333	100	P78527	Homo sapiens	0.009	0.064	1.971	A3201	39.39	A3201	1.085
RVHTPFESF	33.3333	100	Q7L622	Homo sapiens	0.011	0.075	2.626	A3201	78.79	A3201	0.007
FYAEDFYLL	33.3333	100	Q9NYU1	Homo sapiens	0.017	0.125	1.911	A2402	80.65	A2402	0.022
VYSGGVYLF	33.3333	100	Q9NX61	Homo sapiens	0.018	0.133	1.588	A2402	80.65	A2402	0.002
KYGNLSNFL	33.3333	100	P35916	Homo sapiens	0.020	0.150	1.967	A2402	67.74	A2402	0.12
LDLKLEEL	33.3333	100	Q9H147	Homo sapiens	0.020	0.144	1.727	C0202	39.29	B4002	0.991
PYEGGFFLF	33.3333	100	Q9H832	Homo sapiens	0.024	0.190	1.561	A2402	77.42	A2402	0.059
FSKYPASSSVF	33.3333	100	P09629	Homo sapiens	0.028	0.229	2.127	A3201	53.85	A2402	0.331
EVVSLLEAL	33.3333	100	Q96PX1	Homo sapiens	0.030	0.251	1.877	C0202	64.29	C0303	2.334
AYGGAFYAF	33.3333	100	Q96EM0	Homo sapiens	0.030	0.243	1.485	A2402	67.74	A2402	0.012
TYIGQGYII	33.3333	100	Q96AY3	Homo sapiens	0.033	0.273	2.133	A2402	74.19	A2402	0.077
SVKDGSQYF	33.3333	100	Q86YQ8	Homo sapiens	0.034	0.282	1.804	C0202	67.86	C0202	0.013
GEIIPRSIL	33.3333	100	Q16531	Homo sapiens	0.049	0.415	2.235	B4002	69.7	B4001	0.038
QEVRDLFQM	66.6667	33.3333	Q9BZX2	Homo sapiens	0.011	0.109	1.787	B4002	36.36	B4002	0.136
AEFAILRM	66.6667	33.3333	O75643	Homo sapiens	0.001	0.016	3.202	C0202	21.43	B4002	0.137
QEIWIGMGL	66.6667	33.3333	P56378	Homo sapiens	0.003	0.047	1.967	B4002	69.7	B4001	0.103
TEIEDMPTL	66.6667	33.3333	Q8IYW5	Homo sapiens	0.002	0.026	2.227	B4002	75.76	B4001	0.007
HEVEKMFTL	66.6667	33.3333	Q96AX1	Homo sapiens	0.011	0.110	1.525	B4002	69.7	B4002	0.003
LMFTGHLLF	66.6667	33.3333	Q8IZU8	Homo sapiens	0.004	0.055	1.397	C0202	42.86	A3201	0.082
MESYAKAL	66.6667	33.3333	P78371	Homo sapiens	0.023	0.177	1.509	C0202	35.71	B4002	0.552
KSLLWTETF	66.6667	33.3333	P06756	Homo sapiens	0.000	0.009	2.938	C0202	60.71	A3201	0.021
FAISILQQL	66.6667	33.3333	P60842;Q14240	Homo sapiens	0.000	0.010	2.829	C0202	92.86	C0303	0.003
YYLNDLERI	66.6667	33.3333	P04899;P19086	Homo sapiens	0.000	0.000	2.476	A2402	74.19	A2402	0.066
LDLKATQAL	66.6667	33.3333	P60842	Homo sapiens	0.000	0.009	2.389	A2402	41.94	B4002	0.619
VYKVPPFTF	66.6667	33.3333	Q6NZI2	Homo sapiens	0.000	0.009	2.181	A2402	74.19	A2402	0.002
EYLIKVNEI	66.6667	33.3333	Q9ULH1;O43150	Homo sapiens	0.000	0.004	1.878	A2402	77.42	A2402	0.157
KEGFPITAI	66.6667	33.3333	P50750;Q9NYV4;Q14004;ORF_MSTRG.14263.1.p1	Homo sapiens;ORFs	0.001	0.023	2.541	A2402	38.71	B4002	0.108
AYGASFLSF	66.6667	33.3333	Q5SWH9	Homo sapiens	0.002	0.029	2.271	A2402	67.74	A2402	0.008
GEVTYVELL	66.6667	33.3333	P52272	Homo sapiens	0.002	0.038	2.147	B4002	72.73	B4001	0.027
VEFIDEGRTGL	66.6667	33.3333	Q587J7	Homo sapiens	0.002	0.032	1.814	A3201	43.59	B4001	0.14
KELIPLVVF	66.6667	33.3333	Q9C002	Homo sapiens	0.003	0.045	2.146	B4002	57.58	B4002	0.079
SEIELFRVF	66.6667	33.3333	O75643	Homo sapiens	0.004	0.056	1.516	B4002	48.48	B4002	0.021
AEAEFYRQV	66.6667	33.3333	Q6W2J9;ORF_MSTRG.34614.10.p1	Homo sapiens;ORFs	0.010	0.104	2.112	B4002	39.39	B4002	0.035
VYITGKEVF	66.6667	33.3333	Q96RL7;ORF_ENST00000376634.8_1.p1;ORF_ENST00000357409.9_1.p1;ORF_ENST00000643348.1_1.p1	Homo sapiens;ORFs	0.010	0.104	1.742	A2402	80.65	A2402	0.016
TEALPVKL	66.6667	33.3333	P31350;ORF_MSTRG.17925.1.p1	Homo sapiens;ORFs	0.018	0.141	1.928	C0202	42.86	B4002	0.103
TEFGNLALI	66.6667	33.3333	Q15269	Homo sapiens	0.021	0.163	1.546	A2402	41.94	B4001	0.247
SEGRPTIEV	66.6667	33.3333	Q6UB98	Homo sapiens	0.031	0.217	2.043	B4002	48.48	B4002	0.247
NEVLDHVL	66.6667	33.3333	Q14204	Homo sapiens	0.031	0.214	1.785	C0202	35.71	B4002	0.549
SDIIDPVAL	66.6667	33.3333	Q5UIP0	Homo sapiens	0.031	0.218	1.719	B4002	57.58	B4002	0.376
VEALKVGEI	66.6667	33.3333	Q8IWB9	Homo sapiens	0.032	0.220	2.088	A2402	45.16	B4002	0.535
KETDVVLKV	66.6667	33.3333	Q02952	Homo sapiens	0.035	0.238	1.488	B4002	48.48	B4002	0.027
YVDKNLELF	66.6667	33.3333	Q5T7W7	Homo sapiens	0.041	0.269	1.619	C0202	67.86	C0202	0.254
REQEIPFVF	66.6667	33.3333	Q93073	Homo sapiens	0.042	0.270	1.385	A3201	54.55	B4002	0.009
HYSPIYLSF	66.6667	33.3333	P37268;ORF_ENST00000615631.4_1.p1;ORF_ENST00000618539.4_1.p1	Homo sapiens;ORFs	0.044	0.283	1.415	A2402	70.97	A2402	0.001
TWFPKTPMLF	66.6667	33.3333	Q8IY47	Homo sapiens	0.001	0.005	1.906	A2402	50	A2402	0.018
AEKSRPVM	66.6667	33.3333	Q9Y314	Homo sapiens	0.014	0.106	1.571	C0202	21.43	B4002	0.547
KVFDLVMLF	66.6667	33.3333	Q9BXW9	Homo sapiens	0.002	0.021	1.901	A3201	78.79	A3201	0.002
RTLSGMESY	66.6667	33.3333	P50991	Homo sapiens	0.002	0.018	1.926	A3201	78.79	A3201	0.057
RVNGHMGGSY	66.6667	33.3333	Q8N5B7	Homo sapiens	0.002	0.013	1.883	A3201	83.33	C0202	1.59
RLFEKMQAY	66.6667	33.3333	Q7KZ85	Homo sapiens	0.035	0.299	1.574	A3201	84.85	A3201	0.011
GEISMEKV	66.6667	33.3333	P55081	Homo sapiens	0.002	0.015	2.177	C0202	25	B4002	0.497
ISNDMRLGSW	66.6667	33.3333	Q9C0B6	Homo sapiens	0.042	0.361	1.884	A3201	44.44	A3201	0.686
RYMWINQEL	66.6667	33.3333	Q2M1P5	Homo sapiens	0.000	0.001	2.118	A2402	67.74	A2402	0.02
EYMEHVYLI	66.6667	33.3333	Q9H1P3;ORF_ENST00000643981.1_1.p1	Homo sapiens;ORFs	0.009	0.068	1.922	A2402	83.87	A2402	0.016
SVMPAVHTF	66.6667	33.3333	O15118	Homo sapiens	0.030	0.256	1.840	C0202	71.43	A3201	0.002
KMYFPDVEF	66.6667	33.3333	Q09666	Homo sapiens	0.001	0.004	1.743	C0202	46.43	A3201	0.007
QMFEGPLAL	66.6667	33.3333	Q86U90	Homo sapiens	0.036	0.310	1.561	B4002	51.52	A3201	0.063
MLNPLRQLF	66.6667	33.3333	Q9NUD9	Homo sapiens	0.009	0.064	1.549	A3201	75.76	A3201	0.023
ATLQGVRAW	66.6667	33.3333	A6NCS4	Homo sapiens	0.000	0.003	3.459	A3201	63.64	A3201	0.017
KLSSALQKW	66.6667	33.3333	Q9UBB9	Homo sapiens	0.000	0.003	3.339	A3201	72.73	A3201	0.009
KLADFGLARLY	66.6667	33.3333	Q00534;P11802;Q9NYV4;Q14004;ORF_MSTRG.14263.1.p1	Homo sapiens;ORFs	0.000	0.000	3.320	A3201	71.79	A3201	0.393
AEAFEAIPRAL	66.6667	33.3333	P50990	Homo sapiens	0.000	0.000	3.304	A2402	36.67	B4001	0.173
RVLSAPPHFHF	66.6667	33.3333	P26641;ORF_MSTRG.31153.7.p1	Homo sapiens;ORFs	0.000	0.000	3.298	A3201	76.92	A3201	0.019
RLNQVELPHW	66.6667	33.3333	Q9UG56	Homo sapiens	0.000	0.002	3.278	A3201	72.22	A3201	0.088
SEDAEKKVL	66.6667	33.3333	P16989	Homo sapiens	0.000	0.003	3.059	B4002	75.76	B4001	0.051
IYTWGTEEF	66.6667	33.3333	O14949	Homo sapiens	0.000	0.002	3.037	A2402	67.74	A2402	0.018
AYAQEIQKL	66.6667	33.3333	Q16649	Homo sapiens	0.000	0.003	2.979	A2402	74.19	A2402	0.023
GEPGFPLNAI	66.6667	33.3333	O15145	Homo sapiens	0.000	0.001	2.978	A2402	40	B4001	0.62
RYQFLEEAF	66.6667	33.3333	O15164;Q9UPN9;ORF_MSTRG.31237.2.p1;ORF_MSTRG.31237.11.p1	Homo sapiens;ORFs	0.000	0.001	2.962	A2402	67.74	A2402	0.053
GEVLGFENL	66.6667	33.3333	Q96P70	Homo sapiens	0.000	0.001	2.916	B4002	72.73	B4001	0.028
REIESSPQYRL	66.6667	33.3333	Q8WWM7	Homo sapiens	0.000	0.003	2.898	A2402	46.67	B4002	0.025
QYIDVSHVF	66.6667	33.3333	P48378	Homo sapiens	0.000	0.002	2.856	A2402	77.42	A2402	0.002
AEGTFPGKI	66.6667	33.3333	P14854	Homo sapiens	0.000	0.002	2.826	A2402	41.94	B4001	0.657
SEAARPATSTL	66.6667	33.3333	Q04637	Homo sapiens	0.000	0.001	2.822	A3201	35.9	B4001	0.057
SEFLNLIGGL	66.6667	33.3333	P31949	Homo sapiens	0.000	0.003	2.797	B4001	71.88	B4001	0.382
AVLGSRSAW	66.6667	33.3333	O00391	Homo sapiens	0.000	0.004	2.771	A3201	75.76	A3201	0.037
KEVYNKENL	66.6667	33.3333	Q969P5	Homo sapiens	0.000	0.003	2.762	B4002	66.67	B4001	0.114
NYKDLNGNVF	66.6667	33.3333	P43307	Homo sapiens	0.000	0.001	2.723	A2402	66.67	A2402	0.281
YYFEEVQRL	66.6667	33.3333	Q9UBL6	Homo sapiens	0.000	0.000	2.664	A2402	74.19	A2402	0.011
DYLHLPPEI	66.6667	33.3333	P46783;Q9NQ39;ORF_ENST00000644393.1_1.p1	Homo sapiens;ORFs	0.000	0.002	2.644	A2402	74.19	A2402	0.172
AELDEKISAL	66.6667	33.3333	Q9NS73	Homo sapiens	0.000	0.000	2.637	B4001	65.62	B4001	0.027
SEALQTIQL	66.6667	33.3333	Q03001;ORF_ENST00000244364.10_3.p1;ORF_ENST00000312431.10_4.p1	Homo sapiens;ORFs	0.000	0.004	2.617	B4002	81.82	B4001	0.011
VSDFGGRSL	66.6667	33.3333	P27694	Homo sapiens	0.000	0.002	2.596	C0303	67.74	C0303	0.05
VYTPTDTLVF	66.6667	33.3333	Q9Y2K7	Homo sapiens	0.000	0.003	2.541	A2402	76.67	A2402	0.016
KEFVGGNTPNVL	66.6667	33.3333	Q9BQE5	Homo sapiens	0.000	0.001	2.452	0	0	B4001	0.121
TEREPDQTF	66.6667	33.3333	Q9GZP4	Homo sapiens	0.000	0.001	2.442	B4002	39.39	B4002	0.127
NEIEDVWQL	66.6667	33.3333	Q9P2E3	Homo sapiens	0.000	0.001	2.358	B4002	75.76	B4001	0.06
SQFKGYFIF	66.6667	33.3333	Q9NY27	Homo sapiens	0.000	0.004	2.334	C0202	64.29	A3201	0.058
YTNGSFGSNF	66.6667	33.3333	P17844	Homo sapiens	0.000	0.000	2.274	C0202	68.75	C0202	0.619
GYGGGFGNF	66.6667	33.3333	P28676	Homo sapiens	0.000	0.003	2.221	A2402	67.74	A2402	0.164
LEGEESRISL	66.6667	33.3333	P08670	Homo sapiens	0.000	0.002	2.213	B4001	81.25	B4001	0.186
REAEQSNVAL	66.6667	33.3333	Q9NNX1	Homo sapiens	0.000	0.001	2.211	B4001	87.5	B4001	0.025
KELEENKRSL	66.6667	33.3333	P55081	Homo sapiens	0.000	0.001	2.180	B4001	68.75	B4002	0.114
AYLPKILQI	66.6667	33.3333	Q6ZMV5;O75691;ORF_ENST00000412172.3_2.p1	Homo sapiens;ORFs	0.000	0.003	2.159	A2402	80.65	A2402	0.005
SYVETELIF	66.6667	33.3333	Q00610	Homo sapiens	0.000	0.001	2.109	A2402	70.97	A2402	0.032
RLIEAGEQLGF	66.6667	33.3333	Q9H9B1	Homo sapiens	0.000	0.000	2.020	A3201	76.92	A3201	0.21
VLYPFLAIW	66.6667	33.3333	Q92575	Homo sapiens	0.000	0.001	1.957	A3201	63.64	A3201	0.063
AENEAETKL	66.6667	33.3333	P07814	Homo sapiens	0.000	0.002	1.886	B4002	69.7	B4001	0.007
RLGPFDGLLGF	66.6667	33.3333	Q8WZ82	Homo sapiens	0.000	0.004	1.812	A3201	76.92	A3201	0.083
SYLNSFFQL	66.6667	33.3333	Q8N2G6	Homo sapiens	0.000	0.004	1.778	A2402	77.42	A2402	0.011
AYFDVPELI	66.6667	33.3333	Q8N3C7;ORF_ENST00000401605.5_1.p1	Homo sapiens;ORFs	0.000	0.002	1.537	A2402	83.87	A2402	0.029
LYLEFLQKF	66.6667	33.3333	P15313;P21281	Homo sapiens	0.000	0.004	1.534	A2402	83.87	A2402	0.003
KYILGIAGL	66.6667	33.3333	P04035	Homo sapiens	0.001	0.010	3.252	A2402	77.42	A2402	0.187
ATNGVVHVI	66.6667	33.3333	Q15582;Q15063;ORF_ENST00000379747.8_1.p1;ORF_MSTRG.26848.1.p1;ORF_MSTRG.26848.2.p1;ORF_MSTRG.26848.4.p1;ORF_ENST00000442011.6_1.p1;ORF_ENST00000507018.5_3.p1	Homo sapiens;ORFs	0.001	0.006	3.133	A3201	39.39	A3201	0.113
KEVETQAL	66.6667	33.3333	Q86U38	Homo sapiens	0.001	0.006	3.069	C0202	35.71	B4002	0.069
RLLGIGRNQY	66.6667	33.3333	Q658Y4	Homo sapiens	0.001	0.005	2.883	A3201	77.78	A3201	0.363
IYIDRGVVF	66.6667	33.3333	Q9UBB9	Homo sapiens	0.001	0.008	2.679	A2402	77.42	A2402	0.006
GEPEEDIVGL	66.6667	33.3333	O75694	Homo sapiens	0.001	0.006	2.507	B4001	90.62	B4001	0.198
IYVIGLQEL	66.6667	33.3333	Q9BT40	Homo sapiens	0.001	0.007	2.467	A2402	64.52	A2402	0.04
QIFRPDNFVF	66.6667	33.3333	Q13885;Q9BVA1;P68371;P07437;P04350;ORF_ENST00000473006.1_1.p1	Homo sapiens;ORFs	0.001	0.011	2.404	C0202	56.25	A3201	0.595
TYPVVLITF	66.6667	33.3333	P51788	Homo sapiens	0.001	0.009	2.397	A2402	77.42	A2402	0.003
KTVVKELTW	66.6667	33.3333	Q8WXB1	Homo sapiens	0.001	0.009	2.381	A3201	78.79	A3201	0.013
GETHPFTKL	66.6667	33.3333	P09960	Homo sapiens	0.001	0.008	2.366	B4002	63.64	B4001	0.021
HEAEIETRI	66.6667	33.3333	Q6ZRS2	Homo sapiens	0.001	0.008	2.240	A2402	41.94	B4001	0.068
VYGFVREAL	66.6667	33.3333	Q9BZV1	Homo sapiens	0.001	0.006	2.131	A2402	77.42	A2402	0.271
SELIGQFGV	66.6667	33.3333	P14625	Homo sapiens	0.001	0.006	2.107	B4002	36.36	B4002	0.243
SEYLPTLWV	66.6667	33.3333	Q15155;Q5JPE7;P69849	Homo sapiens	0.001	0.009	2.080	B4002	48.48	B4002	0.317
IEDTFRQFL	66.6667	33.3333	Q16864	Homo sapiens	0.001	0.009	1.970	B4002	69.7	B4001	0.115
RVLEKPESLLL	66.6667	33.3333	Q5JTD0	Homo sapiens	0.001	0.007	1.733	A3201	87.18	A3201	0.211
KEVQFNEVL	66.6667	33.3333	O95995	Homo sapiens	0.001	0.009	1.630	B4002	75.76	B4001	0.008
KALDLDDRWQF	66.6667	33.3333	Q6UWZ7	Homo sapiens	0.002	0.015	2.922	A3201	48.72	A3201	0.784
SEAKIQQL	66.6667	33.3333	Q14161	Homo sapiens	0.002	0.020	2.883	C0202	35.71	B4002	0.044
VESIISPKV	66.6667	33.3333	O60216	Homo sapiens	0.002	0.014	2.882	B4002	36.36	B4002	0.161
ADYLLKLL	66.6667	33.3333	O14647;O14646	Homo sapiens	0.002	0.020	2.825	C0202	35.71	B4002	0.394
SYLPHAPPF	66.6667	33.3333	P17275	Homo sapiens	0.002	0.017	2.678	A2402	77.42	A2402	0.012
KEEERLIAL	66.6667	33.3333	O15056	Homo sapiens	0.002	0.017	2.530	B4002	78.79	B4002	0.017
AEDIAYQL	66.6667	33.3333	P35232	Homo sapiens	0.002	0.016	2.522	C0202	42.86	B4002	0.138
FYPQIINTF	66.6667	33.3333	Q86UP3	Homo sapiens	0.002	0.012	2.468	A2402	77.42	A2402	0.002
ITSPVHVSF	66.6667	33.3333	O95644	Homo sapiens	0.002	0.018	2.463	A3201	69.7	A3201	0.007
VELYAEKV	66.6667	33.3333	P23396	Homo sapiens	0.002	0.021	2.423	C0202	25	B4002	0.958
AYSEIAYLF	66.6667	33.3333	Q9Y4D2	Homo sapiens	0.002	0.018	2.295	A2402	80.65	A2402	0.002
AQQPNVHAF	66.6667	33.3333	P0C7M4;Q9BQY4	Homo sapiens	0.002	0.019	2.223	C0202	64.29	C0202	0.119
ATYGSIALI	66.6667	33.3333	Q96IX5	Homo sapiens	0.002	0.018	2.187	A2402	41.94	A3201	0.171
REWVAPEKA	66.6667	33.3333	O14744	Homo sapiens	0.002	0.015	1.984	B4002	33.33	B4002	0.158
KYAFSENTF	66.6667	33.3333	Q9P1A2	Homo sapiens	0.002	0.013	1.979	A2402	67.74	A2402	0.016
TEAPPIIFA	66.6667	33.3333	O14548	Homo sapiens	0.002	0.021	1.579	B4002	48.48	B4002	0.378
GDISVEKL	66.6667	33.3333	Q16512	Homo sapiens	0.003	0.028	2.726	C0202	39.29	B4002	0.544
GEIPTYGL	66.6667	33.3333	O43290	Homo sapiens	0.003	0.027	2.463	C0202	35.71	B4002	0.114
KLTPSGYEW	66.6667	33.3333	Q6P2Q9	Homo sapiens	0.003	0.026	2.409	A3201	78.79	A3201	0.007
VFIQPFPWSF	66.6667	33.3333	O43934	Homo sapiens	0.003	0.030	2.252	A2402	70	A2402	0.052
GEVGSAHSSL	66.6667	33.3333	Q8N7K0	Homo sapiens	0.003	0.023	2.197	B4001	65.62	B4001	0.047
RENIQKSL	66.6667	33.3333	P29692	Homo sapiens	0.003	0.025	2.180	C0202	35.71	B4002	0.111
NFEELNFFF	66.6667	33.3333	Q16222	Homo sapiens	0.003	0.027	2.117	A2402	61.29	A2402	0.429
RYDPKTNQW	66.6667	33.3333	Q9Y2M5	Homo sapiens	0.003	0.025	2.059	A3201	51.52	A2402	0.009
RYAEEVGIFF	66.6667	33.3333	Q9NR45	Homo sapiens	0.003	0.025	1.974	A2402	73.33	A2402	0.017
KTKQDEVNAAW	66.6667	33.3333	Q13813	Homo sapiens	0.003	0.024	1.922	A3201	58.97	A3201	0.203
SEIPLPPIL	66.6667	33.3333	Q96KP4	Homo sapiens	0.003	0.028	1.914	B4002	72.73	B4002	0.004
FYLRDPIDL	66.6667	33.3333	O95905	Homo sapiens	0.003	0.030	1.889	A2402	74.19	A2402	0.237
VYLDGIVRI	66.6667	33.3333	Q68EN5	Homo sapiens	0.003	0.024	1.770	A2402	83.87	A2402	0.009
AAIHPSLEI	66.6667	33.3333	O60256	Homo sapiens	0.003	0.025	1.753	C0202	46.43	C0303	0.083
DEVFGFISL	66.6667	33.3333	Q9P287	Homo sapiens	0.003	0.022	1.538	B4002	75.76	B4001	0.293
AAEKGVRTL	66.6667	33.3333	O60664	Homo sapiens	0.003	0.024	1.523	C0202	78.57	C0303	0.057
AETQQPPAA	66.6667	33.3333	P67809	Homo sapiens	0.003	0.027	1.368	B4002	33.33	B4002	0.26
KETQPPETV	66.6667	33.3333	Q9H4A6	Homo sapiens	0.004	0.033	2.248	B4002	39.39	B4001	0.076
KDFNVPLSI	66.6667	33.3333	Q9NR12	Homo sapiens	0.004	0.034	2.215	A2402	41.94	B4002	0.178
RYINNPLLI	66.6667	33.3333	Q6EMB2	Homo sapiens	0.004	0.035	1.688	A2402	80.65	A2402	0.023
GSEFVQKY	66.6667	33.3333	P43686	Homo sapiens	0.005	0.042	2.365	C0202	60.71	C0202	2.455
SETEQTKL	66.6667	33.3333	Q9Y6E2	Homo sapiens	0.005	0.038	2.299	C0202	39.29	B4002	0.396
EERSQFEIL	66.6667	33.3333	Q96GQ7	Homo sapiens	0.005	0.040	2.174	B4002	63.64	B4002	0.291
NYKKFYEAF	66.6667	33.3333	P08238	Homo sapiens	0.005	0.039	2.086	A2402	67.74	A2402	0.033
GTFGGPVFPW	66.6667	33.3333	O15118	Homo sapiens	0.005	0.038	1.762	A3201	66.67	A3201	0.08
TDWKVIAI	66.6667	33.3333	Q15181	Homo sapiens	0.005	0.039	1.654	C0303	0	B4002	0.548
SYIALPLTL	66.6667	33.3333	Q15155;Q5JPE7;P69849	Homo sapiens	0.005	0.038	1.566	A2402	74.19	A2402	0.012
GEAKTANQL	66.6667	33.3333	Q92878	Homo sapiens	0.006	0.048	2.625	B4002	72.73	B4001	0.009
HDFRLIQQV	66.6667	33.3333	Q9UG63	Homo sapiens	0.006	0.048	2.374	C0202	35.71	B4002	0.166
REVGQLIGL	66.6667	33.3333	Q7Z7L9	Homo sapiens	0.006	0.047	2.070	B4002	72.73	B4001	0.027
KEHINSVSA	66.6667	33.3333	Q14204	Homo sapiens	0.006	0.045	2.008	B4002	51.52	B4002	0.252
AENPGKYNI	66.6667	33.3333	Q00839	Homo sapiens	0.007	0.051	2.512	B4002	39.39	B4002	0.054
KINATVRTF	66.6667	33.3333	Q9HBD1	Homo sapiens	0.007	0.051	2.239	A3201	72.73	A3201	0.008
KETGTDGIL	66.6667	33.3333	Q02952	Homo sapiens	0.007	0.055	2.063	B4002	63.64	B4001	0.195
KEAAYQERL	66.6667	33.3333	P49756	Homo sapiens	0.007	0.056	1.951	B4002	66.67	B4001	0.044
RLFLSLPVL	66.6667	33.3333	P02654	Homo sapiens	0.007	0.053	1.660	A3201	48.48	A3201	0.092
GENGDPKAFL	66.6667	33.3333	Q6NW29	Homo sapiens	0.007	0.052	1.563	B4001	65.62	B4001	0.149
GEFQLPDFL	66.6667	33.3333	O60507	Homo sapiens	0.007	0.055	1.395	B4002	69.7	B4001	0.027
FYTRELSNF	66.6667	33.3333	Q9NSE4	Homo sapiens	0.008	0.058	2.051	A2402	64.52	A2402	0.024
SEFHPNPDVL	66.6667	33.3333	Q8IWA4	Homo sapiens	0.008	0.059	1.601	B4001	75	B4001	0.026
AAAPHTVSY	66.6667	33.3333	O75907	Homo sapiens	0.009	0.068	2.370	C0202	82.14	C0202	0.001
KEIEVKLL	66.6667	33.3333	Q5VIR6	Homo sapiens	0.009	0.067	2.331	C0202	35.71	B4002	0.043
GEIKDGLEV	66.6667	33.3333	O75962;O60229;ORF_ENST00000360013.7_3.p1	Homo sapiens;ORFs	0.009	0.064	2.097	B4002	60.61	B4001	0.091
KDVDFAVVL	66.6667	33.3333	Q8IUC4;ORF_MSTRG.16912.1.p1	Homo sapiens;ORFs	0.009	0.065	1.909	B4002	60.61	B4002	0.184
IERIDGVSL	66.6667	33.3333	Q6DKI1	Homo sapiens	0.009	0.067	1.742	B4002	84.85	B4002	0.071
YAHPSGTAL	66.6667	33.3333	Q8N556;ORF_MSTRG.24310.1.p1	Homo sapiens;ORFs	0.010	0.071	2.581	C0303	87.1	C0303	0
RDFVARNV	66.6667	33.3333	Q86TG7	Homo sapiens	0.010	0.077	2.284	C0202	28.57	B4002	0.979
QYPENILSF	66.6667	33.3333	A6NFY4	Homo sapiens	0.010	0.072	2.165	A2402	80.65	A2402	0.002
GEVGKLRIA	66.6667	33.3333	P13984	Homo sapiens	0.010	0.078	1.670	B4002	36.36	B4002	0.498
EEYPNKPPT	66.6667	33.3333	P63146;P49459	Homo sapiens	0.010	0.076	1.452	B4002	33.33	B4002	1.51
REVDPDGRRTL	66.6667	33.3333	O00429	Homo sapiens	0.010	0.073	1.157	A3201	51.28	B4001	0.057
TEGEDKITL	66.6667	33.3333	Q00341	Homo sapiens	0.011	0.085	2.167	B4002	84.85	B4001	0.059
AETVKSIL	66.6667	33.3333	Q9Y295	Homo sapiens	0.011	0.079	1.943	C0202	39.29	B4002	0.467
HYSKESNYF	66.6667	33.3333	Q9BXT5;ORF_ENST00000256246.5_3.p1	Homo sapiens;ORFs	0.011	0.084	1.864	A2402	67.74	A2402	0.021
RTLSSWRSTL	66.6667	33.3333	ORF_MSTRG.20308.3.p12;ORF_MSTRG.20308.4.p12	ORFs	0.011	0.084	1.662	A3201	55.56	A3201	0.289
REGEIAQFL	66.6667	33.3333	O00170	Homo sapiens	0.011	0.083	1.660	B4002	69.7	B4001	0.029
GDFKAYAL	66.6667	33.3333	Q15155;Q5JPE7;P69849	Homo sapiens	0.012	0.093	2.497	C0202	35.71	B4002	0.222
SYSPNQKLL	66.6667	33.3333	Q9UNX4	Homo sapiens	0.012	0.093	1.962	A2402	74.19	A2402	0.066
LEKLDLVI	66.6667	33.3333	Q9UBZ9	Homo sapiens	0.012	0.089	1.636	C0303	11.43	B4002	1.218
LATDFIQSL	66.6667	33.3333	O94768	Homo sapiens	0.013	0.097	2.351	C0202	78.57	C0303	0.006
SEVEGGRTAL	66.6667	33.3333	Q7Z460	Homo sapiens	0.013	0.099	2.212	B4001	71.88	B4001	0.025
AEKQPSQEV	66.6667	33.3333	Q09472	Homo sapiens	0.013	0.102	2.020	B4002	36.36	B4002	0.059
RTIYWIDYI	66.6667	33.3333	Q16880	Homo sapiens	0.013	0.101	1.931	A2402	41.94	A3201	0.237
AEITKEQRL	66.6667	33.3333	Q96II8	Homo sapiens	0.013	0.099	1.655	B4002	75.76	B4002	0.031
YFPPKGYAF	66.6667	33.3333	Q7Z5Q1;Q8NE35;Q17RY0	Homo sapiens	0.013	0.096	1.390	A2402	64.52	A2402	0.016
YTIYSTLGAF	66.6667	33.3333	P28566	Homo sapiens	0.014	0.104	1.631	C0202	65.62	C0202	1.181
RESVSKEDL	66.6667	33.3333	Q9H999	Homo sapiens	0.015	0.114	1.743	B4002	66.67	B4001	0.152
KTQDVEYIF	66.6667	33.3333	Q9UJ83	Homo sapiens	0.015	0.114	1.540	A3201	78.79	A3201	0.036
AELQPPVQL	66.6667	33.3333	Q5T5Y3	Homo sapiens	0.015	0.115	1.515	B4002	84.85	B4001	0.004
SEEQPVVTL	66.6667	33.3333	P49321	Homo sapiens	0.016	0.126	2.575	B4002	87.88	B4001	0.004
REVVETPLL	66.6667	33.3333	P35998	Homo sapiens	0.016	0.121	2.359	B4002	63.64	B4001	0.019
FYNPFQFEI	66.6667	33.3333	Q9Y294	Homo sapiens	0.016	0.121	1.845	A2402	70.97	A2402	0.04
LEFKDLVQL	66.6667	33.3333	O75691	Homo sapiens	0.016	0.121	1.833	B4002	90.91	B4002	0.015
GEHGKEILL	66.6667	33.3333	Q99996	Homo sapiens	0.016	0.128	1.810	B4002	81.82	B4001	0.028
RASDVVLGF	66.6667	33.3333	Q96C23	Homo sapiens	0.017	0.128	2.429	C0202	82.14	C0202	0.014
AEALKKLIL	66.6667	33.3333	P33991	Homo sapiens	0.017	0.133	2.249	B4002	81.82	B4002	0.053
TEIKKTEV	66.6667	33.3333	Q9Y265	Homo sapiens	0.017	0.133	1.853	C0202	25	B4002	0.417
KEGIREETV	66.6667	33.3333	P20618	Homo sapiens	0.017	0.129	1.775	B4002	42.42	B4002	0.633
TYIPGTQITF	66.6667	33.3333	O75376;ORF_MSTRG.13746.10.p1;ORF_MSTRG.13746.9.p1	Homo sapiens;ORFs	0.017	0.132	1.673	A2402	80	A2402	0.003
GEMQKQAQL	66.6667	33.3333	Q14692	Homo sapiens	0.017	0.132	1.191	B4002	69.7	B4002	0.019
FASEVSNVL	66.6667	33.3333	Q92783	Homo sapiens	0.020	0.159	2.637	C0303	83.87	C0303	0.001
QLGRFVLVF	66.6667	33.3333	Q14204	Homo sapiens	0.020	0.158	2.351	A3201	63.64	A3201	0.439
KDQPTFTL	66.6667	33.3333	Q9H9L7	Homo sapiens	0.020	0.155	2.097	C0202	35.71	B4002	0.649
REEPSNPFL	66.6667	33.3333	Q7LBC6	Homo sapiens	0.020	0.160	1.794	B4002	66.67	B4001	0.026
FYNDDIFNF	66.6667	33.3333	A0AVF1	Homo sapiens	0.021	0.166	2.072	A2402	74.19	A2402	0.01
GEYPKLLRL	66.6667	33.3333	Q9UP83	Homo sapiens	0.021	0.168	1.434	B4002	81.82	B4002	0.006
AELPQQVV	66.6667	33.3333	O75131;Q96FN4	Homo sapiens	0.022	0.176	1.752	C0202	21.43	B4002	0.25
QYGKDFLTL	66.6667	33.3333	Q9BUY5	Homo sapiens	0.022	0.174	1.644	A2402	70.97	A2402	0.02
REGRPIWQL	66.6667	33.3333	P04035	Homo sapiens	0.023	0.192	1.958	B4002	63.64	B4002	0.015
YVPQSLNPI	66.6667	33.3333	ORF_MSTRG.26048.4.p42	ORFs	0.023	0.188	1.806	A2402	38.71	C0303	1.211
TYTDLLSVI	66.6667	33.3333	O75956;ORF_ENST00000531178.1_1.p2	Homo sapiens;ORFs	0.023	0.189	1.654	A2402	70.97	A2402	0.137
NYAAALETF	66.6667	33.3333	Q9Y2Z0	Homo sapiens	0.024	0.198	2.021	A2402	67.74	A2402	0.008
GEAHLKTIL	66.6667	33.3333	Q9Y315	Homo sapiens	0.025	0.200	1.942	B4002	66.67	B4001	0.027
AEDPVFTIL	66.6667	33.3333	Q9UFG5	Homo sapiens	0.025	0.210	1.804	B4002	69.7	B4001	0.005
EETPVVLQL	66.6667	33.3333	O75787	Homo sapiens	0.025	0.204	1.447	B4002	81.82	B4001	0.061
RLGFRLQAF	66.6667	33.3333	P48728	Homo sapiens	0.025	0.202	1.378	A3201	75.76	A3201	0.147
KEPDRIVGEFL	66.6667	33.3333	Q14534	Homo sapiens	0.025	0.200	1.349	A2402	50	B4001	0.522
KEKPGSEVL	66.6667	33.3333	Q5UIP0	Homo sapiens	0.026	0.219	1.942	B4002	78.79	B4002	0.01
AEMKAQEV	66.6667	33.3333	Q8IY81	Homo sapiens	0.026	0.217	1.673	C0202	25	B4002	0.211
HEQQTQQL	66.6667	33.3333	Q15147	Homo sapiens	0.026	0.212	1.623	C0202	35.71	B4002	0.215
ATVHPGLEL	66.6667	33.3333	Q14558	Homo sapiens	0.027	0.229	2.118	C0303	64.52	C0303	0.09
LYTSLLSHL	66.6667	33.3333	ORF_ENST00000649567.1_1.p3	ORFs	0.027	0.229	2.057	A2402	67.74	A2402	0.106
TEFPGVVV	66.6667	33.3333	Q9UFF9	Homo sapiens	0.028	0.231	1.743	C0202	28.57	B4002	0.188
RYIDRIHIFF	66.6667	33.3333	Q6P2Q9	Homo sapiens	0.028	0.235	1.660	A2402	80	A2402	0.006
AEVPHSTGV	66.6667	33.3333	Q9NP79	Homo sapiens	0.029	0.239	2.191	B4002	36.36	B4002	0.103
AETPEGHAV	66.6667	33.3333	P30876	Homo sapiens	0.029	0.246	1.982	B4002	42.42	B4001	0.067
KETGATIKL	66.6667	33.3333	P51513;Q9UNW9	Homo sapiens	0.029	0.239	1.928	B4002	75.76	B4001	0.023
TYPYLPNRF	66.6667	33.3333	Q9BXT5;ORF_ENST00000256246.5_3.p1	Homo sapiens;ORFs	0.029	0.239	1.797	A2402	77.42	A2402	0.007
IVLKKWYTI	66.6667	33.3333	Q9BZL1	Homo sapiens	0.029	0.248	1.593	A2402	45.16	A3201	0.176
SESNSVESL	66.6667	33.3333	Q13685	Homo sapiens	0.030	0.257	2.229	B4002	72.73	B4001	0.007
VENEDKKGVQL	66.6667	33.3333	P48444	Homo sapiens	0.030	0.254	2.017	A2402	46.67	B4001	0.118
RLRDQRPMSY	66.6667	33.3333	ORF_MSTRG.30422.17.p5	ORFs	0.031	0.265	1.804	A3201	80.56	A3201	0.431
GEVREDLRL	66.6667	33.3333	P63241	Homo sapiens	0.032	0.275	1.412	B4002	78.79	B4001	0.07
GDIRNFEV	66.6667	33.3333	Q9ULH0	Homo sapiens	0.033	0.281	2.104	C0202	25	B4002	1.877
EEVSFIVQL	66.6667	33.3333	O60307	Homo sapiens	0.033	0.284	2.016	B4002	81.82	B4001	0.057
RVTSVVTGF	66.6667	33.3333	Q9NY97	Homo sapiens	0.034	0.294	2.243	A3201	72.73	A3201	0.021
RYGGSFAEL	66.6667	33.3333	O15054	Homo sapiens	0.034	0.290	1.993	A2402	67.74	A2402	0.068
YDFPSLIL	66.6667	33.3333	Q9BYG3	Homo sapiens	0.034	0.295	1.613	C0303	42.86	B4002	0.316
QLPVVVFTF	66.6667	33.3333	Q15477	Homo sapiens	0.035	0.296	1.754	A3201	66.67	A2402	0.139
DYFQDPVSI	66.6667	33.3333	Q9C037	Homo sapiens	0.036	0.310	1.614	A2402	67.74	A2402	0.235
YYNTAVKL	66.6667	33.3333	Q7L5Y9;ORF_ENST00000510794.5_1.p1	Homo sapiens;ORFs	0.036	0.305	1.523	C0202	50	A2402	0.558
VYWPAKRGITI	66.6667	33.3333	Q587J7	Homo sapiens	0.036	0.311	1.298	A2402	76.67	A2402	0.201
KVLPPNHRVVW	66.6667	33.3333	P52735	Homo sapiens	0.037	0.315	2.250	A3201	84.62	A3201	0.011
LDGITLLTL	66.6667	33.3333	Q96LT4	Homo sapiens	0.037	0.313	1.829	C0202	46.43	B4002	1.838
KVAGQDGSVVQF	66.6667	33.3333	P55854;Q6EEV6;P61956	Homo sapiens	0.038	0.330	1.657	0	0	A3201	0.282
TEVQLTEL	66.6667	33.3333	P35900	Homo sapiens	0.039	0.333	2.307	C0202	39.29	B4002	0.121
SLYSEGTPGF	66.6667	33.3333	Q08397	Homo sapiens	0.039	0.337	2.231	A3201	61.11	A2402	0.189
FSTPILDLF	66.6667	33.3333	Q13129	Homo sapiens	0.039	0.330	1.718	C0202	75	C0202	0.053
VEVRSDWEV	66.6667	33.3333	O15371	Homo sapiens	0.039	0.335	1.515	B4002	33.33	B4001	0.557
RIWRYNQEL	66.6667	33.3333	O95563	Homo sapiens	0.040	0.343	1.905	C0202	60.71	A3201	0.075
REIVHLQA	66.6667	33.3333	Q13885;Q9BVA1;P68371;P07437;Q9BUF5;Q13509;P04350	Homo sapiens	0.040	0.345	1.402	C0303	5.71	B4002	0.486
KEAELTEI	66.6667	33.3333	Q01970	Homo sapiens	0.041	0.352	2.461	C0202	3.57	B4002	0.293
VEVPDVEL	66.6667	33.3333	Q09666	Homo sapiens	0.041	0.355	1.789	C0202	42.86	B4001	0.241
ATYGKPVHH	66.6667	33.3333	P61313	Homo sapiens	0.042	0.360	1.489	A3201	36.36	C0202	0.532
AYVGDVPIL	66.6667	33.3333	Q8NB46	Homo sapiens	0.044	0.382	1.721	A2402	67.74	A2402	0.222
GEHKEKVL	66.6667	33.3333	Q8WWM7	Homo sapiens	0.046	0.403	0.916	C0202	35.71	B4002	0.284
REDQINRL	66.6667	33.3333	P18124	Homo sapiens	0.048	0.417	1.846	C0202	42.86	B4002	0.154
SLPEVLPIL	66.6667	33.3333	P23229	Homo sapiens	0.048	0.414	1.499	A2402	48.39	A2402	0.753
QEHQQATEL	66.6667	33.3333	Q99996	Homo sapiens	0.049	0.429	1.398	B4002	66.67	B4001	0.019
VFADVETHF	66.6667	66.6667	Q86YH2;P59817	Homo sapiens	0.000	0.003	2.774	A2402	67.74	A2402	0.021
KYFLKPEVL	66.6667	66.6667	Q6PIU2	Homo sapiens	0.000	0.009	2.543	A2402	77.42	A2402	0.039
TEYETQVKV	66.6667	66.6667	Q13148	Homo sapiens	0.000	0.005	2.525	B4002	54.55	B4002	0.028
FAYDGKDYL	66.6667	66.6667	P30475;Q9TNN7;P18463;Q95365;P13747;Q29865;Q31612;Q95604;P30462;Q29836;P30504;P30505	Homo sapiens	0.000	0.006	2.110	C0202	85.71	C0303	0.002
TEFEDTPTSQL	66.6667	66.6667	Q92994	Homo sapiens	0.000	0.007	1.574	A2402	43.33	B4001	0.035
AYTLLGHEF	66.6667	66.6667	P30260	Homo sapiens	0.001	0.014	2.811	A2402	64.52	A2402	0.015
TEEGQKIVL	66.6667	66.6667	Q08257	Homo sapiens	0.003	0.047	1.816	B4002	81.82	B4001	0.045
IFGVIIDTF	66.6667	66.6667	Q14643;Q14571;Q14573	Homo sapiens	0.004	0.057	2.320	A2402	58.06	A2402	0.083
RQLDDLNMRW	66.6667	66.6667	P46939;ORF_MSTRG.29066.1.p1	Homo sapiens;ORFs	0.004	0.057	1.763	A3201	69.44	A3201	0.134
TEDITRYFL	66.6667	66.6667	O43491;ORF_ENST00000529208.5_2.p1	Homo sapiens;ORFs	0.004	0.058	1.479	B4002	69.7	B4001	0.147
REENKQIAL	66.6667	66.6667	P11387	Homo sapiens	0.005	0.068	1.442	B4002	75.76	B4001	0.026
RESLTGPPYL	66.6667	66.6667	Q9BRA0	Homo sapiens	0.006	0.077	2.009	B4001	68.75	B4001	0.137
TYSSSYEQF	66.6667	66.6667	P78362	Homo sapiens	0.007	0.079	2.162	A2402	70.97	A2402	0.003
IEDPVRPEV	66.6667	66.6667	Q16720;Q01814;P20020;P23634	Homo sapiens	0.009	0.097	1.680	B4002	42.42	B4001	0.145
GEHTPSAL	66.6667	66.6667	P04075	Homo sapiens	0.021	0.162	2.038	C0202	35.71	B4002	0.155
KELLIQIF	66.6667	66.6667	Q8TDN6	Homo sapiens	0.022	0.166	1.882	C0202	35.71	B4002	0.378
GYPEVALHF	66.6667	66.6667	P53621	Homo sapiens	0.022	0.166	1.685	A2402	83.87	A2402	0.005
RTYGFVLTF	66.6667	66.6667	Q6ZUT9	Homo sapiens	0.025	0.186	1.836	A3201	78.79	A3201	0
SAAFPGASL	66.6667	66.6667	Q15038	Homo sapiens	0.029	0.204	2.513	C0202	78.57	C0303	0.006
KETGTPISM	66.6667	66.6667	P09884	Homo sapiens	0.000	0.004	2.672	B4002	45.45	B4001	0.043
KGFGGTAGMAF	66.6667	66.6667	Q13443	Homo sapiens	0.000	0.001	2.528	A3201	51.28	A3201	1.547
NEFQGAEAM	66.6667	66.6667	P35790	Homo sapiens	0.000	0.003	2.335	B4002	42.42	B4001	0.091
RETVIKQTM	66.6667	66.6667	Q96EY4	Homo sapiens	0.000	0.001	2.055	B4002	36.36	B4002	0.025
REFQKTEDM	66.6667	66.6667	Q96II8	Homo sapiens	0.000	0.002	1.944	B4002	39.39	B4002	0.039
FIKEGNAEM	66.6667	66.6667	Q7Z3E5	Homo sapiens	0.002	0.015	1.870	C0202	57.14	C0202	0.059
HEHGQLHSM	66.6667	66.6667	O75400;ORF_ENST00000410080.6_2.p1;ORF_MSTRG.19231.7.p1	Homo sapiens;ORFs	0.003	0.026	1.868	B4002	30.3	B4002	0.018
SEYARPHVM	66.6667	66.6667	Q9P2R6;P54259	Homo sapiens	0.007	0.053	1.678	B4002	39.39	B4002	0.007
SEIPQTERM	66.6667	66.6667	P82979	Homo sapiens	0.009	0.064	1.609	B4002	42.42	B4002	0.048
GAVTKTHVM	66.6667	66.6667	A8K0Z3;C4AMC7;A8MWX3;Q6VEQ5;Q9NQA3	Homo sapiens	0.012	0.089	1.797	C0202	57.14	C0202	0.12
SEMAGPPQM	66.6667	66.6667	Q6P2Q9	Homo sapiens	0.036	0.308	1.856	B4002	39.39	B4002	0.024
TEVKSVEM	66.6667	66.6667	Q5VTE0;Q05639;P68104	Homo sapiens	0.000	0.002	2.793	C0202	28.57	B4002	0.34
KDHASIQM	66.6667	66.6667	P63220	Homo sapiens	0.000	0.001	2.608	C0202	21.43	B4002	1.387
QLAEGGRMVY	66.6667	66.6667	Q08J23	Homo sapiens	0.000	0.001	2.575	A3201	69.44	C0202	2.616
EYKNTNEMF	66.6667	66.6667	Q16513	Homo sapiens	0.000	0.003	1.999	A2402	64.52	A2402	0.131
REKLQEEML	66.6667	66.6667	P08670	Homo sapiens	0.001	0.009	1.999	B4002	72.73	B4002	0.044
NESVVKEML	66.6667	66.6667	O00487	Homo sapiens	0.003	0.025	2.286	B4002	69.7	B4001	0.143
GEIKIHKM	66.6667	66.6667	Q9UHB6	Homo sapiens	0.005	0.038	2.340	C0202	25	B4002	0.061
KDVTHPRM	66.6667	66.6667	P49368	Homo sapiens	0.014	0.104	1.972	C0202	21.43	B4002	1.592
VMHDLRKMY	66.6667	66.6667	Q15029	Homo sapiens	0.026	0.213	1.872	A3201	42.42	C0202	0.504
AAVDAGMAM	66.6667	66.6667	P26599	Homo sapiens	0.001	0.006	2.933	C0202	60.71	C0303	0.016
VYTDWIMAL	66.6667	66.6667	Q86X10	Homo sapiens	0.000	0.000	2.707	A2402	77.42	A2402	0.088
AAGPTGMFF	66.6667	66.6667	P24928	Homo sapiens	0.002	0.016	2.003	C0202	75	C0202	0.095
ISLSACMGQLF	66.6667	66.6667	Q8NH70	Homo sapiens	0.003	0.029	1.905	A3201	61.54	A2402	3.644
GESDPMKGV	66.6667	66.6667	P24928	Homo sapiens	0.000	0.003	2.973	B4002	36.36	B4002	0.402
LYVPVMITW	66.6667	66.6667	Q86TG7	Homo sapiens	0.000	0.003	2.865	A2402	38.71	A2402	0.055
IYATIMDFF	66.6667	66.6667	Q9UMS0	Homo sapiens	0.000	0.002	2.128	A2402	67.74	A2402	0.018
VYPAVMVLL	66.6667	66.6667	Q8WVP7	Homo sapiens	0.002	0.020	2.310	A2402	87.1	A2402	0.024
LILLCMSLLLF	66.6667	66.6667	Q86W10;Q8N1L4	Homo sapiens	0.002	0.014	1.291	A3201	69.23	A3201	14.79
KEAPPMEKP	66.6667	66.6667	P62841	Homo sapiens	0.026	0.212	1.425	B4002	39.39	B4002	0.711
KVLDAMPHHW	66.6667	66.6667	P52429	Homo sapiens	0.027	0.227	2.171	A3201	75	A3201	0.019
QYKGMFDTL	66.6667	66.6667	Q9H2D1	Homo sapiens	0.006	0.047	1.779	A2402	64.52	A2402	0.067
GTYMGHTGAVW	66.6667	66.6667	Q13347	Homo sapiens	0.000	0.003	2.528	A3201	51.28	A3201	0.445
RELMGGIGKT	66.6667	66.6667	P60602	Homo sapiens	0.005	0.040	2.090	B4001	31.25	B4002	1.935
KTDMNRHHY	66.6667	66.6667	O94985	Homo sapiens	0.027	0.227	1.544	A3201	81.82	C0202	0.416
TEMGHGTHL	66.6667	66.6667	Q15067	Homo sapiens	0.002	0.012	1.904	B4002	66.67	B4001	0.038
REMDEQIRL	66.6667	66.6667	ORF_ENST00000271850.11_1.p1	ORFs	0.002	0.017	1.483	B4002	75.76	B4001	0.005
KIMADNPSW	66.6667	66.6667	Q6P2Q9	Homo sapiens	0.003	0.030	1.928	A3201	72.73	A3201	0.012
VTMQSGRQSY	66.6667	66.6667	Q86VK4	Homo sapiens	0.003	0.023	1.533	A3201	69.44	C0202	0.859
KYMVYPQTF	66.6667	66.6667	Q9NP92	Homo sapiens	0.004	0.033	2.180	A2402	70.97	A2402	0.001
TYMDRVFKQF	66.6667	66.6667	Q8WU67	Homo sapiens	0.016	0.122	1.676	A2402	76.67	A2402	0.013
SGMGKTAVF	66.6667	66.6667	Q13838;O00148	Homo sapiens	0.021	0.168	1.907	C0202	42.86	C0202	0.767
TEMESQKQL	66.6667	66.6667	P78316	Homo sapiens	0.047	0.409	1.480	B4002	69.7	B4002	0.018
IMKSQQESW	66.6667	66.6667	Q9H3R5	Homo sapiens	0.000	0.000	3.205	A3201	39.39	A3201	0.064
TMKDFNHSY	66.6667	66.6667	O95807	Homo sapiens	0.000	0.001	2.499	C0202	42.86	C0202	0.102
TMQSGRQSY	66.6667	66.6667	Q86VK4	Homo sapiens	0.001	0.008	1.620	A3201	45.45	C0202	0.87
KMKEIAEAY	66.6667	66.6667	P0DMV9;P11142;P0DMV8;P54652	Homo sapiens	0.002	0.013	2.381	A3201	54.55	A3201	0.104
RMNPNSPSI	66.6667	66.6667	P84090	Homo sapiens	0.005	0.037	1.556	A2402	35.48	A3201	0.037
KMKGDYYRY	66.6667	66.6667	P61981;P31947;P63104;Q04917;ORF_ENST00000339276.5_1.p1	Homo sapiens;ORFs	0.008	0.058	2.039	A3201	51.52	A3201	0.168
RMLPAGGILVF	66.6667	66.6667	Q8IY37	Homo sapiens	0.009	0.068	1.564	A3201	64.1	A3201	0.068
KMKGDYHRY	66.6667	66.6667	P62258	Homo sapiens	0.020	0.158	2.118	A3201	48.48	A3201	0.222
RMAEERRKY	66.6667	66.6667	P55081	Homo sapiens	0.025	0.209	1.227	A3201	54.55	A3201	0.184
MYPDVFAHF	66.6667	66.6667	P11498	Homo sapiens	0.000	0.001	2.019	A2402	83.87	A2402	0.001
MLYPLSHGF	66.6667	66.6667	O15294;ORF_MSTRG.34965.1.p1	Homo sapiens;ORFs	0.000	0.002	1.697	A3201	63.64	A3201	0.008
MLFNNREKY	66.6667	66.6667	Q13618	Homo sapiens	0.039	0.331	1.335	A3201	72.73	C0202	0.551
RELEETNQKL	66.6667	66.6667	Q01850	Homo sapiens	0.000	0.000	4.459	B4001	68.75	B4001	0.029
NYAQVLDKF	66.6667	66.6667	Q9ULH1	Homo sapiens	0.000	0.000	4.111	A2402	74.19	A2402	0.011
NFIPTIVNF	66.6667	66.6667	Q14204	Homo sapiens	0.000	0.001	3.911	A2402	64.52	A2402	0.02
GEANVTGSQL	66.6667	66.6667	Q5T3J3	Homo sapiens	0.000	0.002	3.869	B4001	71.88	B4001	0.104
GLIENPALLRW	66.6667	66.6667	O95168	Homo sapiens	0.000	0.000	3.816	A3201	71.79	A3201	0.381
VYVQNVVKL	66.6667	66.6667	O14617	Homo sapiens	0.000	0.001	3.804	A2402	80.65	A2402	0.009
GEDGAGKTSL	66.6667	66.6667	Q9Y6G9	Homo sapiens	0.000	0.000	3.775	B4001	68.75	B4001	0.056
FGADVVSKF	66.6667	66.6667	P62140	Homo sapiens	0.000	0.000	3.715	C0202	57.14	C0202	0.015
VYQKIHNEKF	66.6667	66.6667	Q6P280	Homo sapiens	0.000	0.000	3.707	A2402	86.67	A2402	0.017
SEAQSGTQL	66.6667	66.6667	Q10570	Homo sapiens	0.000	0.002	3.657	B4002	69.7	B4001	0.009
GEIIGVKVL	66.6667	66.6667	Q15181	Homo sapiens	0.000	0.002	3.624	B4002	78.79	B4002	0.01
GEIDTRFSF	66.6667	66.6667	P53611	Homo sapiens	0.000	0.000	3.623	A3201	51.52	B4002	0.013
ILGPPPPSF	66.6667	66.6667	P43243	Homo sapiens	0.000	0.002	3.621	A3201	69.7	A3201	0.026
RQYEGPLHHY	66.6667	66.6667	O75376;ORF_MSTRG.13746.10.p1;ORF_MSTRG.13746.9.p1	Homo sapiens;ORFs	0.000	0.000	3.602	A3201	75	A3201	0.075
KLFSQGAFGY	66.6667	66.6667	O95772	Homo sapiens	0.000	0.000	3.598	A3201	69.44	A3201	0.368
GESGLGKSTL	66.6667	66.6667	O43236;Q8WYJ6;Q16181;Q15019;Q99719;ORF_ENST00000399035.7_3.p1	Homo sapiens;ORFs	0.000	0.001	3.579	B4001	71.88	B4001	0.09
AEVEAQKAQQL	66.6667	66.6667	Q9ULW0	Homo sapiens	0.000	0.000	3.573	A2402	40	B4001	0.029
RLKPPPQASF	66.6667	66.6667	Q9BVC5	Homo sapiens	0.000	0.000	3.571	A3201	83.33	A3201	0.024
RQNPHHVHEW	66.6667	66.6667	Q9HCS7	Homo sapiens	0.000	0.001	3.570	A3201	72.22	A3201	0.032
RVFDHKQGTY	66.6667	66.6667	B5ME19;Q99613	Homo sapiens	0.000	0.002	3.539	A3201	88.89	A3201	0.067
KLKDFSGGW	66.6667	66.6667	Q9UG63	Homo sapiens	0.000	0.000	3.506	A3201	78.79	A3201	0.058
KEAPAPPKA	66.6667	66.6667	P62750;ORF_ENST00000479812.1_1.p1	Homo sapiens;ORFs	0.000	0.001	3.500	B4002	36.36	B4002	0.171
GEDGSGKTTL	66.6667	66.6667	O43237	Homo sapiens	0.000	0.001	3.491	B4001	71.88	B4001	0.043
KLFDRPQELKL	66.6667	66.6667	Q5VZ89	Homo sapiens	0.000	0.000	3.471	A3201	87.18	A3201	0.167
TYADIGGLDNQI	66.6667	66.6667	P62191	Homo sapiens	0.000	0.000	3.448	0	0	A2402	0.985
YEDATKITV	66.6667	66.6667	P27694	Homo sapiens	0.000	0.001	3.444	B4002	48.48	B4001	0.088
RILHTYYKF	66.6667	66.6667	B5ME19;Q99613	Homo sapiens	0.000	0.002	3.437	A3201	69.7	A3201	0.009
AYYPAQGVQQF	66.6667	66.6667	Q04637	Homo sapiens	0.000	0.000	3.417	A2402	73.33	A2402	0.008
KLAPGTIVEVW	66.6667	66.6667	P07686	Homo sapiens	0.000	0.000	3.415	A3201	71.79	A3201	0.032
AEYDNFFQHL	66.6667	66.6667	Q7Z460	Homo sapiens	0.000	0.000	3.412	B4001	65.62	B4002	0.037
KYLSVQGQL	66.6667	66.6667	Q9NZJ7	Homo sapiens	0.000	0.004	3.392	A2402	77.42	A2402	0.145
KETIDNNSV	66.6667	66.6667	P60228	Homo sapiens	0.000	0.003	3.381	B4002	39.39	B4001	0.475
SEEVVSREV	66.6667	66.6667	P02545	Homo sapiens	0.000	0.002	3.373	B4002	36.36	B4002	0.289
RVFVHYTGW	66.6667	66.6667	Q02790	Homo sapiens	0.000	0.001	3.333	A3201	75.76	A3201	0.008
AEKLGETEKL	66.6667	66.6667	P52292	Homo sapiens	0.000	0.000	3.321	B4001	71.88	B4001	0.102
KVINAAHSF	66.6667	66.6667	P49915	Homo sapiens	0.000	0.001	3.318	A3201	78.79	A3201	0.004
RYTDVSTRY	66.6667	66.6667	Q9Y320	Homo sapiens	0.000	0.000	3.292	A3201	45.45	A2402	0.349
GEQGVGKSTL	66.6667	66.6667	P55040	Homo sapiens	0.000	0.000	3.280	B4001	68.75	B4001	0.074
KTKETSVNW	66.6667	66.6667	P55265	Homo sapiens	0.000	0.000	3.278	A3201	78.79	A3201	0.006
STSQVRQNY	66.6667	66.6667	P02794;ORF_ENST00000620041.4_1.p1	Homo sapiens;ORFs	0.000	0.002	3.267	A3201	69.7	C0202	0.156
KEFDGKSL	66.6667	66.6667	P08238;Q58FF6;Q58FF7;Q58FF8	Homo sapiens	0.000	0.002	3.265	C0303	40	B4002	0.034
REAESLIAKKI	66.6667	66.6667	P78371	Homo sapiens	0.000	0.002	3.264	A2402	46.67	B4001	0.359
AEQESARQL	66.6667	66.6667	Q15149	Homo sapiens	0.000	0.002	3.252	B4002	72.73	B4002	0.018
KEIEVGGGRKA	66.6667	66.6667	P62081	Homo sapiens	0.000	0.000	3.242	A2402	23.33	B4002	0.845
SQHYHQGYY	66.6667	66.6667	Q00839	Homo sapiens	0.000	0.000	3.238	C0202	60.71	C0202	0.492
RALEAEKRALW	66.6667	66.6667	Q14160	Homo sapiens	0.000	0.002	3.223	A3201	58.97	A3201	0.59
KSFNFSSSF	66.6667	66.6667	Q8N8L2	Homo sapiens	0.000	0.001	3.222	C0202	64.29	A3201	0.007
VLFENGNIAVW	66.6667	66.6667	Q9UKN8	Homo sapiens	0.000	0.000	3.208	A3201	69.23	A3201	0.579
NYSTVPQKQTL	66.6667	66.6667	Q6PJT7	Homo sapiens	0.000	0.000	3.173	A2402	66.67	A2402	0.273
FANGRSTGL	66.6667	66.6667	O94805;O96019	Homo sapiens	0.000	0.001	3.162	C0202	82.14	C0303	0.007
KTFSGQTHGF	66.6667	66.6667	Q96DG6	Homo sapiens	0.000	0.003	3.152	A3201	77.78	A3201	0.022
SEFGSKIILL	66.6667	66.6667	Q14008	Homo sapiens	0.000	0.003	3.147	B4001	81.25	B4001	0.043
ADFAKVLEL	66.6667	66.6667	O00170	Homo sapiens	0.000	0.002	3.147	B4002	57.58	B4002	0.077
IFSPVFNFF	66.6667	66.6667	Q05D32	Homo sapiens	0.000	0.001	3.137	A2402	61.29	A2402	0.008
VTNPHTDAW	66.6667	66.6667	O75293	Homo sapiens	0.000	0.000	3.124	A3201	72.73	A3201	0.055
KEINEKSNIL	66.6667	66.6667	Q9NTJ3;ORF_MSTRG.23730.3.p1	Homo sapiens;ORFs	0.000	0.001	3.124	B4001	68.75	B4001	0.092
KEVGDGTTSV	66.6667	66.6667	P17987	Homo sapiens	0.000	0.003	3.123	B4001	34.38	B4001	0.275
FAANFGAIGF	66.6667	66.6667	Q9Y5V3;ORF_MSTRG.34806.2.p1	Homo sapiens;ORFs	0.000	0.000	3.109	C0202	81.25	C0202	0.556
KTFSQTSSLVY	66.6667	66.6667	Q96IR2	Homo sapiens	0.000	0.000	3.107	A3201	79.49	A3201	0.188
KAFSFLSSF	66.6667	66.6667	P17017	Homo sapiens	0.000	0.001	3.103	C0202	85.71	A3201	0.012
KTSNIRANF	66.6667	66.6667	Q14247	Homo sapiens	0.000	0.001	3.095	A3201	84.85	A3201	0.016
TYNSSGAYRF	66.6667	66.6667	Q9HD67	Homo sapiens	0.000	0.000	3.077	A2402	70	A2402	0.046
KLLAYVEGF	66.6667	66.6667	P57678	Homo sapiens	0.000	0.000	3.076	A3201	72.73	A3201	0.076
IIWPFIAQW	66.6667	66.6667	Q5T8D3	Homo sapiens	0.000	0.000	3.070	A3201	57.58	A3201	0.026
KVWGNVGTVEW	66.6667	66.6667	O60506	Homo sapiens	0.000	0.000	3.067	A3201	69.23	A3201	0.013
KENTPPAL	66.6667	66.6667	P31350;ORF_MSTRG.17925.1.p1	Homo sapiens;ORFs	0.000	0.002	3.067	C0202	35.71	B4002	0.085
ALWDPTISW	66.6667	66.6667	Q16739	Homo sapiens	0.000	0.000	3.060	A3201	72.73	A3201	0.003
RSNPKGSSW	66.6667	66.6667	Q7Z6L1	Homo sapiens	0.000	0.001	3.050	A3201	57.58	A3201	0.013
RLSQPFESY	66.6667	66.6667	Q96GE9	Homo sapiens	0.000	0.001	3.048	A3201	78.79	A3201	0.035
AEKREHEKEVL	66.6667	66.6667	P16949	Homo sapiens	0.000	0.000	3.040	A2402	33.33	B4001	0.49
NYQDTIGRL	66.6667	66.6667	P08670	Homo sapiens	0.000	0.001	3.033	A2402	70.97	A2402	0.266
KVIGAGKSW	66.6667	66.6667	P21291	Homo sapiens	0.000	0.001	3.032	A3201	81.82	A3201	0.011
KELEKTYSA	66.6667	66.6667	P02545	Homo sapiens	0.000	0.003	3.029	B4002	39.39	B4002	0.058
KTTKFIKSF	66.6667	66.6667	P55060	Homo sapiens	0.000	0.000	3.029	A3201	78.79	A3201	0.007
NYSGAAEYLYF	66.6667	66.6667	P60228	Homo sapiens	0.000	0.000	3.027	A2402	66.67	A2402	0.157
SYDPLRIYLF	66.6667	66.6667	Q14679	Homo sapiens	0.000	0.000	3.024	A2402	80	A2402	0.011
KYSEVFEAI	66.6667	66.6667	P68400;P19784;Q8NEV1	Homo sapiens	0.000	0.003	3.024	A2402	83.87	A2402	0.019
GEDRSPPTAL	66.6667	66.6667	Q9BUB5	Homo sapiens	0.000	0.002	3.021	B4001	68.75	B4001	0.054
LLNPVIYTW	66.6667	66.6667	O95136	Homo sapiens	0.000	0.003	3.021	A3201	72.73	A3201	0.006
KTFSHPSSF	66.6667	66.6667	Q8N972	Homo sapiens	0.000	0.000	3.012	A3201	81.82	A3201	0.001
KQSPSAGVHTF	66.6667	66.6667	Q8N5D0	Homo sapiens	0.000	0.004	3.006	A3201	51.28	A3201	0.099
KEDDPKAAL	66.6667	66.6667	P61201	Homo sapiens	0.000	0.001	3.001	B4002	66.67	B4001	0.008
PYPPPPPEF	66.6667	66.6667	Q969T9	Homo sapiens	0.000	0.002	2.999	A2402	77.42	A2402	0.007
PYSDSTAKL	66.6667	66.6667	Q86YD1	Homo sapiens	0.000	0.003	2.993	A2402	74.19	A2402	0.168
KEAEKSPQL	66.6667	66.6667	Q9P2S5	Homo sapiens	0.000	0.003	2.990	B4002	72.73	B4002	0.009
AEYGEIKNI	66.6667	66.6667	Q9Y5S9	Homo sapiens	0.000	0.004	2.989	B4002	36.36	B4002	0.039
GENDGETRAL	66.6667	66.6667	O95714;ORF_MSTRG.10355.6.p1;ORF_ENST00000650509.1_1.p1	Homo sapiens;ORFs	0.000	0.001	2.983	B4001	65.62	B4001	0.054
ALFAVFQTTF	66.6667	66.6667	Q99650;ORF_MSTRG.25919.5.p1	Homo sapiens;ORFs	0.000	0.000	2.979	A3201	69.44	A3201	0.255
KEIDKEEHL	66.6667	66.6667	Q9Y5V3;Q96JG8;ORF_MSTRG.34806.2.p1	Homo sapiens;ORFs	0.000	0.001	2.978	B4002	75.76	B4002	0.028
ALTEWLQEF	66.6667	66.6667	O60502	Homo sapiens	0.000	0.001	2.978	A3201	63.64	A3201	0.117
KEFGAVSKV	66.6667	66.6667	Q8TED0	Homo sapiens	0.000	0.003	2.974	C0202	42.86	B4002	0.031
SEIERQAQV	66.6667	66.6667	Q8N6H7	Homo sapiens	0.000	0.002	2.962	B4002	42.42	B4002	0.054
AELEGRQEEL	66.6667	66.6667	Q15834	Homo sapiens	0.000	0.001	2.956	B4001	75	B4001	0.03
AESGVERQV	66.6667	66.6667	P28072	Homo sapiens	0.000	0.002	2.949	B4002	42.42	B4002	0.215
AELLQKIEV	66.6667	66.6667	Q92598	Homo sapiens	0.000	0.003	2.935	B4002	51.52	B4002	0.044
KVVLAEVIQAF	66.6667	66.6667	Q99622	Homo sapiens	0.000	0.000	2.931	A3201	69.23	A3201	0.099
RYVQQLQRL	66.6667	66.6667	Q8N983	Homo sapiens	0.000	0.002	2.911	A2402	64.52	A2402	0.018
AEVPYPDDL	66.6667	66.6667	Q15477	Homo sapiens	0.000	0.004	2.905	B4002	66.67	B4001	0.072
KEYSDDKVQL	66.6667	66.6667	Q8WYH8	Homo sapiens	0.000	0.001	2.902	B4001	87.5	B4001	0.038
KYPNLLNQL	66.6667	66.6667	P49354	Homo sapiens	0.000	0.002	2.899	A2402	74.19	A2402	0.018
SEAPEAPLL	66.6667	66.6667	Q8WUU4	Homo sapiens	0.000	0.002	2.897	B4002	72.73	B4001	0.006
[truncated: 4,461 more rows]
