# Supplementary material for: DNMT and HDAC inhibition induces immunogenic neoantigens from human endogenous retroviral element-derived transcripts
Source: Nat Commun. 2023 Oct 23;14:6731. doi: 10.1038/s41467-023-42417-w (PMC10593957; doi:10.1038/s41467-023-42417-w)
Supplement: Supplementary file 10 — Supplementary Data 7 [file 41467_2023_42417_MOESM10_ESM.xlsx]

## Sheet: Sheet1
Sequence	Frequency DAC+SB939	Frequency DMSO	Protein accession	Species	q-Value	PEP	XCorr	HLA restriction SYFPEITHI	SYFPEITHI score [% of max. score]	HLA restriction NetMHC	NetMHCpan [rank]	R2
VMFQDFVSW	100.00	0.00	ORF_MSTRG.23152.1.p3	ORFs	0.005	0.061	1.292	A3201	39.39	A3201	0.014	0.968
LLLSYRYIY	100.00	0.00	ORF_MSTRG.28868.1.p28	ORFs	0.000	0.001	2.995	A3201	72.73	A3201	0.841	0.956
VLSVSRFSF	100.00	0.00	ORF_MSTRG.31576.1.p89	ORFs	0.000	0.008	2.874	A3201	78.79	A3201	0.177	0.719
VTKSTSLPW	100.00	0.00	ORF_MSTRG.29327.1.p7;ORF_ENST00000354536.9_3.p8	ORFs	0.000	0.008	2.519	A3201	63.64	A3201	0.095	0.999
SYLKYVFQL	100.00	0.00	ORF_MSTRG.29191.1.p4;ORF_MSTRG.29191.2.p6	ORFs	0.000	0.007	1.676	A2402	80.65	A2402	0.012	0.988
IIAQLLNSTW	100.00	0.00	ORF_MSTRG.28772.1.p3	ORFs	0.001	0.014	2.449	A3201	63.89	A3201	0.637	0.996
KEQTPDTPSL	100.00	0.00	ORF_MSTRG.7601.1.p1;ORF_MSTRG.16894.1.p1;ORF_MSTRG.16894.3.p1;ORF_MSTRG.19191.1.p2;ORF_MSTRG.25496.1.p1;ORF_MSTRG.25979.1.p1	ORFs	0.001	0.017	2.009	B4001	68.75	B4001	0.081	0.96
YTKLIGGYY	100.00	0.00	ORF_MSTRG.16351.4.p1;ORF_MSTRG.16351.5.p1	ORFs	0.004	0.053	2.182	C0202	71.43	C0202	0.141	0.995
RIFPVGLNSF	100.00	0.00	ORF_MSTRG.29412.1.p2	ORFs	0.004	0.050	1.937	A3201	80.56	A3201	0.008	0.971
RTAPFTSSY	100.00	0.00	ORF_ENST00000206423.7_2.p55	ORFs	0.010	0.099	2.219	A3201	84.85	A3201	0.007	0.994
LISGEGLLL	100.00	0.00	ORF_ENST00000409039.7_3.p35;ORF_ENST00000492261.5_1.p10	ORFs	0.010	0.100	1.826	C0202	64.29	C0303	1.016	0.813
RVADLVLIF	100.00	0.00	ORF_MSTRG.14951.2.p3	ORFs	0.011	0.110	1.665	A3201	75.76	A3201	0.006	0.948
SEEPLRPAA	100.00	0.00	ORF_MSTRG.7564.7.p10	ORFs	0.012	0.111	2.195	B4002	42.42	B4002	0.386	0.999
LYGPQSNSFF	100.00	0.00	ORF_MSTRG.31594.19.p1	ORFs	0.023	0.174	1.553	A2402	70	A2402	0.065	0.982
KLQSIIYIY	100.00	0.00	ORF_MSTRG.14414.2.p3	ORFs	0.048	0.302	1.575	A3201	78.79	A3201	0.037	0.957
KVFTGDFSW	66.67	0.00	ORF_MSTRG.14970.1.p1	ORFs	0.000	0.003	3.084	A3201	84.85	A3201	0.003	0.99
VYGINFFTF	66.67	0.00	ORF_MSTRG.11379.6.p20	ORFs	0.000	0.001	2.901	A2402	77.42	A2402	0.006	0.88
KINSKRSSY	66.67	0.00	ORF_ENST00000443767.1_1.p1	ORFs	0.000	0.002	2.863	A3201	87.88	A3201	0.367	1
KEVDIGDSILF	66.67	0.00	ORF_MSTRG.5030.1.p3;ORF_MSTRG.17275.1.p4;ORF_MSTRG.19369.1.p3;ORF_MSTRG.30980.1.p4	ORFs	0.000	0.000	2.764	A2402	46.67	B4001	0.3	0.93
ATIKDLKDAEW	66.67	0.00	ORF_MSTRG.32347.1.p22	ORFs	0.000	0.000	2.734	A3201	46.15	A3201	1.048	0.97
VYLPTFPPL	66.67	0.00	ORF_MSTRG.445.1.p1;ORF_MSTRG.550.1.p1;ORF_MSTRG.6925.1.p3;ORF_MSTRG.14883.1.p1;ORF_MSTRG.23071.1.p1;ORF_MSTRG.26038.1.p1	ORFs	0.000	0.001	2.718	A2402	83.87	A2402	0.052	1
VVREVGESW	66.67	0.00	ORF_MSTRG.8019.10.p4	ORFs	0.000	0.001	2.583	A3201	69.7	A3201	0.041	1
SYANIFPSL	66.67	0.00	ORF_MSTRG.25149.1.p11	ORFs	0.000	0.001	2.580	A2402	70.97	A2402	0.009	0.99
GEDPAQSLPL	66.67	0.00	ORF_MSTRG.15231.1.p1	ORFs	0.000	0.003	2.475	B4001	84.38	B4001	0.088	0.28
IWNNFSPQTL	66.67	0.00	ORF_MSTRG.21260.1.p1	ORFs	0.000	0.003	1.747	C0303	37.5	A2402	0.468	0.46
SLFSGFASF	66.67	0.00	ORF_MSTRG.1294.2.p2;ORF_MSTRG.1294.5.p2;ORF_MSTRG.1294.6.p4	ORFs	0.001	0.010	2.480	A3201	69.7	A3201	0.015	0.1
SETKNPPIP	66.67	0.00	ORF_MSTRG.2103.1.p1;ORF_MSTRG.2576.1.p1;ORF_MSTRG.3052.1.p3;ORF_MSTRG.6648.1.p1;ORF_MSTRG.6823.9.p2;ORF_MSTRG.6829.2.p3;ORF_MSTRG.6829.5.p3;ORF_MSTRG.6829.6.p3;ORF_MSTRG.8418.1.p7;ORF_MSTRG.8418.2.p7;ORF_MSTRG.8418.3.p7;ORF_MSTRG.9856.1.p3;ORF_MSTRG.11416.8.p12;ORF_MSTRG.12244.4.p2;ORF_MSTRG.12363.1.p1;ORF_MSTRG.12379.2.p1;ORF_MSTRG.12379.3.p1;ORF_MSTRG.17110.1.p2;ORF_MSTRG.17110.3.p11;ORF_MSTRG.…	ORFs	0.001	0.006	2.469	B4002	36.36	B4002	1.458	0.93
EFLLQPLVF	66.67	0.00	ORF_MSTRG.29297.3.p45	ORFs	0.001	0.010	2.337	A2402	61.29	A2402	0.204	1
RLSAPLTLVW	66.67	0.00	ORF_MSTRG.26890.1.p1	ORFs	0.001	0.004	2.266	A3201	69.44	A3201	0.017	1
KEQTPDAPL	66.67	0.00	ORF_MSTRG.19569.1.p2;ORF_MSTRG.19569.2.p10;ORF_MSTRG.19569.3.p16	ORFs	0.001	0.010	2.017	B4002	66.67	B4001	0.115	1
LLWAGVSTF	66.67	0.00	ORF_MSTRG.21252.1.p38;ORF_MSTRG.21252.2.p38	ORFs	0.007	0.056	1.728	A3201	63.64	A3201	0.109	1
KLNDSSHEI	66.67	0.00	ORF_ENST00000563072.1_1.p3	ORFs	0.007	0.056	1.697	A3201	48.48	A3201	0.115	0.98
VISAHRNLSSW	66.67	0.00	ORF_MSTRG.3075.1.p13;ORF_MSTRG.3075.3.p16;ORF_MSTRG.3075.6.p2;ORF_MSTRG.3075.7.p2	ORFs	0.008	0.059	2.200	A3201	51.28	A3201	1.057	0.01
ASLPGRPVW	66.67	0.00	ORF_MSTRG.19369.1.p2	ORFs	0.013	0.099	1.861	A3201	45.45	A3201	0.038	1
RMNENRRHF	66.67	0.00	ORF_MSTRG.8292.1.p30;ORF_MSTRG.34377.1.p18;ORF_MSTRG.34377.3.p18;ORF_MSTRG.34377.5.p15;ORF_MSTRG.34377.6.p1	ORFs	0.016	0.126	2.350	A3201	57.58	A3201	0.064	0.11
GTIQPIFLPF	66.67	0.00	ORF_MSTRG.19338.8.p28	ORFs	0.023	0.187	1.689	A3201	63.89	A3201	0.524	1
AETQSKRIL	66.67	0.00	ORF_MSTRG.25758.9.p18	ORFs	0.024	0.195	1.984	B4002	63.64	B4001	0.108	0.99
NWWCHILLF	66.67	0.00	ORF_ENST00000299339.2_1.p12	ORFs	0.041	0.351	1.151	A2402	45.16	A2402	0.456	n/a
MLSPPLPHF	33.33	0.00	ORF_MSTRG.27101.3.p7;ORF_MSTRG.27101.6.p4	ORFs	0.045	0.289	1.623	A3201	63.64	A3201	0.025	1
VELELERI	33.33	0.00	ORF_ENST00000512123.3_1.p11	ORFs	0.002	0.034	2.101	C0303	2.86	B4002	0.707	n/a
FEVLIKSSV	33.33	0.00	ORF_MSTRG.23635.3.p12	ORFs	0.002	0.035	2.006	C0202	42.86	B4002	0.118	0.96
AVEEEAVVL	33.33	0.00	ORF_ENST00000374700.6_1.p29	ORFs	0.028	0.202	1.809	B4002	66.67	C0303	0.605	0.91
EVGESLEL	33.33	0.00	ORF_ENST00000608442.1_1.p16	ORFs	0.043	0.278	2.095	C0202	71.43	B4001	1.425	n/a
RTHPSLPFWM	33.33	0.00	ORF_MSTRG.31131.2.p3;ORF_MSTRG.31131.3.p3;ORF_MSTRG.31131.5.p2;ORF_MSTRG.31131.7.p3;ORF_MSTRG.31131.10.p2;ORF_MSTRG.31131.8.p3;ORF_MSTRG.31131.9.p3;ORF_ENST00000487259.5_1.p2	ORFs	0.046	0.293	1.312	C0202	53.12	A3201	0.872	n/a
TWLTTASNF	33.33	0.00	ORF_MSTRG.25802.1.p2;ORF_MSTRG.25802.8.p3	ORFs	0.000	0.001	3.354	A2402	41.94	A2402	0.168	0.4
RTLTPITPLSW	33.33	0.00	ORF_MSTRG.33429.2.p3	ORFs	0.000	0.002	2.237	A3201	76.92	A3201	0.016	0.99
LYEAVEAFF	33.33	0.00	ORF_MSTRG.25256.1.p22;ORF_MSTRG.25256.4.p9;ORF_MSTRG.25256.5.p8	ORFs	0.002	0.013	2.169	A2402	67.74	A2402	0.148	1
RQQEKVDHW	33.33	0.00	ORF_MSTRG.9461.1.p3;ORF_MSTRG.9461.2.p1	ORFs	0.004	0.033	2.790	A3201	48.48	A3201	0.076	0.01
RLFPQIPSF	33.33	0.00	ORF_ENST00000483133.1.p13	ORFs	0.004	0.034	1.323	A3201	84.85	A3201	0.001	1
KSYESLLFPF	33.33	0.00	ORF_MSTRG.33665.1.p5	ORFs	0.005	0.040	1.400	C0202	59.38	A3201	0.178	1
RLTATSVSW	33.33	0.00	ORF_MSTRG.31829.1.p18;ORF_MSTRG.32028.1.p7	ORFs	0.008	0.059	2.142	A3201	78.79	A3201	0.007	0.94
KWPMSTPSF	33.33	0.00	ORF_MSTRG.21399.16.p23	ORFs	0.012	0.092	2.290	A3201	51.52	A2402	0.034	0.88
RVRDPVTTW	33.33	0.00	ORF_MSTRG.7161.5.p13	ORFs	0.016	0.126	1.753	A3201	78.79	A3201	0.002	1
LSLTPTLTF	33.33	0.00	ORF_ENST00000272238.8_2.p3;ORF_ENST00000381661.3_2.p3;ORF_MSTRG.17944.11.p3;ORF_ENST00000480289.1_1.p2	ORFs	0.018	0.139	1.823	C0202	64.29	C0202	0.163	n/a
RTHQFRTQY	33.33	0.00	ORF_MSTRG.11275.1.p9;ORF_ENST00000563287.1_1.p10;ORF_MSTRG.21856.1.p1	ORFs	0.038	0.328	2.301	A3201	81.82	A3201	0.025	0.56
FYAIVGPAF	33.33	0.00	ORF_MSTRG.29273.1.p42;ORF_MSTRG.29273.3.p26	ORFs	0.045	0.387	1.441	A2402	67.74	A2402	0.042	0.99
KYEPISVL	33.33	0.00	ORF_MSTRG.11197.1.p25	ORFs	0.048	0.419	1.608	C0202	35.71	A2402	0.854	0.1
KLPDSNPEFTF	33.33	0.00	ORF_ENST00000428587.1_1.p1	ORFs	0.026	0.211	1.871	A3201	69.23	A3201	0.182	0.94
VAEGGRLLGL	33.33	0.00	ORF_ENST00000361970.9_2.p2	ORFs	0.029	0.235	1.966	C0303	71.88	C0303	2.09	n/a
KLSAREPDADL	33.33	0.00	ORF_MSTRG.27598.1.p22;ORF_MSTRG.27598.4.p19;ORF_MSTRG.27598.5.p20	ORFs	0.029	0.234	1.135	A3201	64.1	C0303	10.477	n/a
TESIPLIAL	33.33	0.00	ORF_ENST00000509051.1_1.p5	ORFs	0.039	0.329	1.617	B4002	78.79	B4001	0.024	0.77
TYLLPPPQV	33.33	0.00	ORF_MSTRG.29190.1.p2	ORFs	0.044	0.369	1.748	A2402	45.16	A2402	0.151	0.18
AVLSQLACL	33.33	0.00	ORF_ENST00000275230.5_1.p8	ORFs	0.048	0.399	1.511	C0202	64.29	A3201	1.718	0.01
KVLDFSVVF	100.00	33.33	ORF_MSTRG.14112.1.p1;ORF_MSTRG.14112.5.p1	ORFs	0.007	0.083	2.372	A3201	78.79	A3201	0.013	0.32
RTLSSWRSTL	66.67	33.33	ORF_MSTRG.20308.3.p12;ORF_MSTRG.20308.4.p12	ORFs	0.027	0.198	1.604	A3201	55.56	A3201	0.027	n/a
YVPQSLNPI	66.67	33.33	ORF_MSTRG.26048.4.p42	ORFs	0.015	0.114	1.356	A2402	38.71	C0303	0.628	n/a
LYTSLLSHL	66.67	33.33	ORF_ENST00000649567.1_1.p3	ORFs	0.019	0.146	1.816	A2402	67.74	A2402	0.323	0.34
RLRDQRPMSY	66.67	33.33	ORF_MSTRG.30422.17.p5	ORFs	0.026	0.212	1.817	A3201	80.56	A3201	0.043	0.2
SVAQARVQW	33.33	33.33	ORF_ENST00000310160.7_2.p3	ORFs	0.028	0.238	2.157	A3201	69.7	A3201	0.158	0.97
RSWPTATSISW	33.33	33.33	ORF_ENST00000371276.8_3.p11	ORFs	0.035	0.300	1.859	A3201	64.1	A3201	0.077	0.89
YVLKSEIPF	33.33	33.33	ORF_MSTRG.2466.1.p31;ORF_ENST00000489615.5_1.p26	ORFs	0.011	0.084	1.662	C0202	64.29	C0303	0.289	0.95
STNDILIII	33.33	33.33	ORF_ENST00000218004.5_1.p11	ORFs	0.023	0.188	1.806	A3201	39.39	A3201	1.211	0.94
IYSELQPFL	33.33	33.33	ORF_ENST00000264839.11_3.p1	ORFs	0.027	0.229	2.057	A2402	70.97	A2402	0.106	0.22
IWITFPVLL	33.33	33.33	ORF_MSTRG.3513.1.p5	ORFs	0.031	0.265	1.804	B4002	54.55	A2402	0.431	0.84
SLLQQVASF	0.00	33.33	ORF_ENST00000338733.9_1.p5	ORFs	0.002	0.017	1.483	A3201	66.67	A3201	0.005	1
VAQTDLELL	0.00	33.33	ORF_ENST00000457685.6_1.p9	ORFs	0.000	0.002	2.130	C0202	75	C0303	0.05	1
VFLQASKF	0.00	33.33	ORF_MSTRG.6976.1.p4	ORFs	0.001	0.008	3.026	C0202	39.29	A2402	0.113	0.96
GEAPGRASL	0.00	33.33	ORF_MSTRG.15065.2.p3	ORFs	0.007	0.053	1.971	B4002	72.73	B4001	1.953	n/a
RQVQLRRVW	0.00	33.33	ORF_MSTRG.28697.1.p9	ORFs	0.017	0.130	2.088	A3201	54.55	A3201	0.056	1
REAEVGESL	0.00	33.33	ORF_MSTRG.2959.3.p55	ORFs	0.031	0.260	1.892	B4002	69.7	B4001	1.487	0.03
LEFGTGFYF	0.00	33.33	ORF_MSTRG.23572.4.p13	ORFs	0.037	0.312	1.200	C0202	42.86	B4001	0.016	0.99
TEDPETSVL	0.00	33.33	ORF_ENST00000395069.3_1.p12	ORFs	0.000	0.004	2.658	B4002	78.79	B4001	0.012	0.05
LLLRLLPLL	0.00	33.33	ORF_ENST00000341846.9_1.p6	ORFs	0.002	0.017	2.659	A2402	45.16	A3201	0.076	n/a
LEHHSITSL	0.00	33.33	ORF_ENST00000422653.1_1.p2	ORFs	0.014	0.106	1.800	B4002	60.61	B4002	0.172	0.96
HVYRQALL	0.00	33.33	ORF_MSTRG.1362.9.p2	ORFs	0.002	0.031	1.929	C0202	64.29	C0303	0.003	1
VYVYHFLSF	0.00	33.33	ORF_MSTRG.24864.3.p3	ORFs	0.012	0.114	1.800	A2402	77.42	A2402	0.052	1
GLIFFPIEY	0.00	33.33	ORF_ENST00000432353.5_1.p9	ORFs	0.022	0.165	1.881	A3201	60.61	A3201	0.205	0.45
SFLTMSCLAF	0.00	33.33	ORF_ENST00000409039.7_3.p23	ORFs	0.000	0.010	3.048	A2402	60	A2402	0.019	1
KVTDVIFVF	0.00	33.33	ORF_MSTRG.27690.3.p7	ORFs	0.000	0.008	2.536	A3201	81.82	A3201	0.273	1
RTAFILFSL	100.00	66.67	ORF_MSTRG.26443.44.p1;ORF_ENST00000648683.1_1.p1	ORFs	0.001	0.021	1.018	C0202	67.86	A3201	0.049	0.12
YVLIFPKSF	100.00	66.67	ORF_ENST00000397121.2_2.p9	ORFs	0.005	0.065	2.048	A3201	66.67	C0202	0.014	0.32
REMDEQIRL	66.67	66.67	ORF_ENST00000271850.11_1.p1	ORFs	0.011	0.106	2.378	B4002	75.76	B4001	1.859	0.7
RFIQAHPQW	66.67	66.67	ORF_MSTRG.13746.10.p14;ORF_MSTRG.13746.9.p13	ORFs	0.003	0.014	1.846	A3201	42.42	A2402	0.069	n/a
RLNQQTKKTW	66.67	66.67	ORF_MSTRG.7515.9.p14	ORFs	0.029	0.196	1.467	A3201	75	A3201	0.731	n/a
LLRLLPLLL	66.67	66.67	ORF_ENST00000341846.9_1.p6	ORFs	0.041	0.277	1.654	B4002	48.48	A3201	0.799	0.48
GEISSHEL	66.67	66.67	ORF_ENST00000636347.1_2.p1	ORFs	0.004	0.025	2.034	C0202	39.29	B4002	0.009	0.99
ASFLGLPRV	66.67	66.67	ORF_ENST00000533812.6_1.p1	ORFs	0.028	0.227	1.540	C0202	57.14	C0202	0.09	0.04
RQRPPGSSW	66.67	66.67	ORF_ENST00000391834.6_2.p2;ORF_ENST00000391831.5_2.p2	ORFs	0.031	0.261	2.180	A3201	51.52	A3201	0.002	0.99
AAVAESHPL	33.33	66.67	ORF_ENST00000399343.2_1.p8	ORFs	0.032	0.278	2.126	C0202	71.43	C0303	0.37	n/a
EYTQKQATF	0.00	66.67	ORF_MSTRG.6372.5.p7	ORFs	0.037	0.319	1.924	A2402	67.74	A2402	0.033	1
RLYQSIVSI	0.00	66.67	ORF_ENST00000414049.1_1.p9	ORFs	0.038	0.330	1.599	A3201	48.48	A3201	1.284	n/a
RLTATSASW	100.00	100.00	ORF_ENST00000325980.9_1.p8;ORF_MSTRG.13746.10.p33;ORF_MSTRG.13746.9.p30;ORF_MSTRG.16775.17.p9;ORF_ENST00000254691.9_3.p5;ORF_MSTRG.26890.1.p5;ORF_MSTRG.29165.6.p10;ORF_MSTRG.32347.1.p37	ORFs	0.047	0.397	1.899	A3201	78.79	A3201	0.024	0.12
VYLLTFPPL	100.00	100.00	ORF_MSTRG.225.1.p1;ORF_MSTRG.402.1.p2;ORF_MSTRG.402.2.p1;ORF_MSTRG.402.3.p1;ORF_MSTRG.391.1.p1;ORF_MSTRG.469.1.p2;ORF_MSTRG.710.1.p1;ORF_MSTRG.831.1.p1;ORF_MSTRG.1733.1.p1;ORF_MSTRG.2044.1.p2;ORF_MSTRG.2380.1.p1;ORF_MSTRG.2605.1.p1;ORF_MSTRG.2838.1.p1;ORF_MSTRG.3210.1.p1;ORF_MSTRG.3405.1.p1;ORF_ENST00000442520.1_1.p2;ORF_MSTRG.3779.1.p1;ORF_MSTRG.3904.1.p2;ORF_MSTRG.4156.1.p2;ORF_MSTRG.4776.2.p1;…	ORFs	0.048	0.412	1.419	A2402	80.65	A2402	2.239	n/a
RYQGRQYRL	100.00	100.00	ORF_ENST00000635833.1_1.p1	ORFs	0.028	0.228	1.901	A2402	67.74	A2402	0.008	0.44
RLTTASTSW	100.00	100.00	ORF_MSTRG.15231.1.p14	ORFs	0.035	0.288	2.230	A3201	78.79	A3201	0.748	0.96
GLGDLPLAL	100.00	100.00	ORF_ENST00000557798.1_3.p2	ORFs	0.036	0.291	1.815	B4002	48.48	A3201	1.21	n/a
RLTATSTSW	66.67	100.00	ORF_MSTRG.6644.3.p1;ORF_ENST00000329468.3_1.p7;ORF_ENST00000496656.2_2.p1;ORF_MSTRG.35222.2.p18;ORF_MSTRG.35222.3.p12	ORFs	0.047	0.432	2.078	A3201	78.79	A3201	0.005	0.98
FSYSSSVPSF	66.67	100.00	ORF_ENST00000373580.7_1.p22	ORFs	0.001	0.003	2.559	C0202	75	A2402	0.051	0.9
GDFPIFQL	66.67	100.00	ORF_MSTRG.22776.26.p21	ORFs	0.019	0.137	1.944	C0202	35.71	B4002	0.005	0.96
RSATVTWAW	0.00	100.00	ORF_MSTRG.33943.11.p4	ORFs	0.005	0.032	2.363	A3201	48.48	A3201	0.014	1
RVLQPLISF	0.00	100.00	ORF_MSTRG.5019.4.p8	ORFs	0.005	0.031	2.082	A3201	78.79	A3201	0.002	0.99
SALLLQPHF	0.00	100.00	ORF_MSTRG.1810.4.p42	ORFs	0.015	0.090	2.369	C0202	75	C0202	0.39	0.55
