# Supplementary material for: DNMT and HDAC inhibition induces immunogenic neoantigens from human endogenous retroviral element-derived transcripts
Source: Nat Commun. 2023 Oct 23;14:6731. doi: 10.1038/s41467-023-42417-w (PMC10593957; doi:10.1038/s41467-023-42417-w)
Supplement: Supplementary file 11 — Supplementary Data 8 [file 41467_2023_42417_MOESM11_ESM.xlsx]

## Sheet: Mapping summary
t-neopeptides	Frequency DAC+SB939	Frequency DMSO	Matches to UNIPROT proteins				Matches to predicted DAC + SB939 induced ORFs				Matches to known or predicted ORFs
			0 mismatch allowed	1 mismatch allowed	2 mismatches allowed	3 mismatches allowed	0 mismatch allowed	1 mismatch allowed	2 mismatches allowed	3 mismatches allowed	0 mismatch allowed	1 mismatch allowed	2 mismatches allowed	3 mismatches allowed
VMFQDFVSW	100.00	0.00	0	0	0	3	1	1	1	1	1	1	1	4
LLLSYRYIY	100.00	0.00	0	0	2	36	1	1	1	23	1	1	3	59
VLSVSRFSF	100.00	0.00	0	0	3	62	1	1	1	44	1	1	4	106
VTKSTSLPW	100.00	0.00	0	0	3	63	2	2	2	37	2	2	5	100
SYLKYVFQL	100.00	0.00	0	0	4	44	2	2	3	19	2	2	7	63
IIAQLLNSTW	100.00	0.00	0	0	0	3	1	1	1	3	1	1	1	6
KEQTPDTPSL	100.00	0.00	0	0	0	5	6	39	67	163	6	39	67	168
YTKLIGGYY	100.00	0.00	0	0	1	7	2	2	2	2	2	2	3	9
RIFPVGLNSF	100.00	0.00	0	0	0	2	1	1	1	3	1	1	1	5
RTAPFTSSY	100.00	0.00	0	0	0	29	1	1	2	24	1	1	2	53
LISGEGLLL	100.00	0.00	0	0	8	178	2	2	4	83	2	2	12	261
RVADLVLIF	100.00	0.00	0	0	1	50	1	1	1	19	1	1	2	69
SEEPLRPAA	100.00	0.00	0	1	8	165	1	5	9	71	1	6	17	236
LYGPQSNSFF	100.00	0.00	0	0	0	2	1	1	1	2	1	1	1	4
KLQSIIYIY	100.00	0.00	0	0	1	11	1	1	2	14	1	1	3	25
KVFTGDFSW	66.67	0.00	0	0	0	9	1	1	1	5	1	1	1	14
VYGINFFTF	66.67	0.00	0	0	0	21	1	1	1	7	1	1	1	28
KINSKRSSY	66.67	0.00	0	0	2	48	1	1	1	17	1	1	3	65
KEVDIGDSILF	66.67	0.00	0	0	0	0	4	5	5	5	4	5	5	5
ATIKDLKDAEW	66.67	0.00	0	0	0	0	1	1	1	1	1	1	1	1
VYLPTFPPL	66.67	0.00	0	0	0	34	6	132	160	181	6	132	160	215
VVREVGESW	66.67	0.00	0	0	0	16	1	1	1	10	1	1	1	26
SYANIFPSL	66.67	0.00	0	0	0	41	1	1	1	12	1	1	1	53
GEDPAQSLPL	66.67	0.00	0	0	0	16	1	1	1	9	1	1	1	25
IWNNFSPQTL	66.67	0.00	0	0	0	0	1	1	1	1	1	1	1	1
SLFSGFASF	66.67	0.00	0	0	7	94	3	3	6	46	3	3	13	140
SETKNPPIP	66.67	0.00	0	0	0	29	88	138	169	253	88	138	169	282
EFLLQPLVF	66.67	0.00	0	0	0	67	1	1	1	19	1	1	1	86
RLSAPLTLVW	66.67	0.00	0	0	0	5	1	1	1	4	1	1	1	9
KEQTPDAPL	66.67	0.00	0	0	1	29	3	41	132	199	3	41	133	228
LLWAGVSTF	66.67	0.00	0	0	0	54	2	2	3	23	2	2	3	77
KLNDSSHEI	66.67	0.00	0	0	1	32	1	1	2	11	1	1	3	43
VISAHRNLSSW	66.67	0.00	0	0	0	0	4	4	4	9	4	4	4	9
ASLPGRPVW	66.67	0.00	0	0	0	55	1	2	19	75	1	2	19	130
RMNENRRHF	66.67	0.00	0	0	1	7	5	5	6	7	5	5	7	14
GTIQPIFLPF	66.67	0.00	0	0	0	4	1	1	1	2	1	1	1	6
AETQSKRIL	66.67	0.00	0	0	0	41	1	1	1	16	1	1	1	57
NWWCHILLF	66.67	0.00	0	0	0	1	1	1	1	5	1	1	1	6
SARS CoV2 HLA Class I T cell epitopes	Matches to UNIPROT proteins				Matches to predicted DAC + SB939 induced ORFs				Matches to known or predicted ORFs
	0 mismatch allowed	1 mismatch allowed	2 mismatches allowed	3 mismatches allowed	0 mismatch allowed	1 mismatch allowed	2 mismatches allowed	3 mismatches allowed	0 mismatch allowed	1 mismatch allowed	2 mismatches allowed	3 mismatches allowed
TTDPSFLGRY	0	0	0	4	0	0	0	1	0	0	0	5
LTDEMIAQY	0	0	0	16	0	0	0	4	0	0	0	20
RTFKVSIWNLDY	0	0	0	0	0	0	0	0	0	0	0	0
ALSKGVHFV	0	0	1	31	0	0	0	15	0	0	1	46
LLLLDRLNQL	0	0	0	39	0	0	0	15	0	0	0	54
KLFAAETLK	0	0	3	70	0	0	0	11	0	0	3	81
QLRARSVSPK	0	0	1	7	0	0	0	1	0	0	1	8
KTFPPTEPKK	0	0	0	3	0	0	0	0	0	0	0	3
ASMPTTIAK	0	0	1	18	0	0	0	9	0	0	1	27
ATEGALNTPK	0	0	0	6	0	0	0	1	0	0	0	7
VYIGDPAQL	0	0	0	22	0	0	0	6	0	0	0	28
QYIKWPWYI	0	0	0	1	0	0	0	1	0	0	0	2
VYFLQSINF	0	0	0	10	0	0	0	15	0	0	0	25
FYVYSRVKNL	0	0	0	2	0	0	0	1	0	0	0	3
DYKHWPQIAQF	0	0	0	0	0	0	0	0	0	0	0	0
FPRGQGVPI	0	0	1	26	0	0	0	26	0	0	1	52
NPANNAAIVL	0	0	0	2	0	0	0	0	0	0	0	2
TPKYKFVRI	0	0	0	9	0	0	0	4	0	0	0	13
FVKHKHAFL	0	0	0	12	0	0	0	4	0	0	0	16
DLKGKYVQI	0	0	1	36	0	0	0	7	0	0	1	43
EAFEKMVSL	0	0	7	64	0	0	2	21	0	0	9	85
SELVIGAVIL	0	0	0	2	0	0	0	2	0	0	0	4
YEGNSPFHPL	0	0	0	0	0	0	0	1	0	0	0	1
LEYHDVRVVL	0	0	1	4	0	0	0	0	0	0	1	4
MEVTPSGTWL	0	0	0	0	0	0	0	1	0	0	0	1
IEYPIIGDEL	0	0	0	5	0	0	0	2	0	0	0	7
YYQLYSTQL	0	0	0	18	0	0	0	5	0	0	0	23
NRFLYIIKL	0	0	0	10	0	0	0	8	0	0	0	18
QRNAPRITF​	0	0	0	0	0	0	0	0	0	0	0	0

## Sheet: Uniprot ORFs
Peptide	#Mismatches allowed	Protein ID	Gene	Protein	EntrezID	ProteinRef	gene_name	seqnames	start	end	width	strand	source	type	score	phase	gene_id	gene_type	level	havana_gene	remap_status	remap_num_mappings	remap_target_status	transcript_id	transcript_type	transcript_name	transcript_support_level	tag	havana_transcript	exon_number	exon_id	remap_original_location	ont	protein_id	ccdsid	gene_status	remap_substituted_missing_target	transcript_status	nearest_repeat_repName	nearest_repeat_repClass	nearest_repeat_repFamily	dist_nearest_repeat	nearest_LTR12repeat_repName	dist_nearest_LTR12repeat
SEEPLRPAA	1	Q04741	EMX1	Homeobox protein EMX1	2016	Q04741	EMX1	chr2	73143389	73163200	19812	+	HAVANA	gene	NA	NA	ENSG00000135638.13_4	protein_coding	2	OTTHUMG00000129778.7_4	full_contig	1	overlap	NA	NA	NA	NA	NA	NA	NA	NA	NA	NA	NA	NA	NA	NA	NA	AluJb	SINE	Alu	1005	LTR12C	492868
LLLSYRYIY	2	Q6ZN16	M3K15	Mitogen-activated protein kinase kinase kinase 15	389840	Q6ZN16	MAP3K15	chrX	19378174	19533379	155206	-	HAVANA	gene	NA	NA	ENSG00000180815.14_2	protein_coding	2	OTTHUMG00000022724.5_2	full_contig	1	overlap	NA	NA	NA	NA	NA	NA	NA	NA	NA	NA	NA	NA	NA	NA	NA	C-rich	Low_complexity	Low_complexity	75	LTR12C	850694
LLLSYRYIY	2	Q99683	M3K5	Mitogen-activated protein kinase kinase kinase 5	4217	Q99683	MAP3K5	chr6	136878185	137113656	235472	-	HAVANA	gene	NA	NA	ENSG00000197442.9_2	protein_coding	2	OTTHUMG00000015647.1_2	full_contig	1	overlap	NA	NA	NA	NA	NA	NA	NA	NA	NA	NA	NA	NA	NA	NA	NA	(CCGCG)n	Simple_repeat	Simple_repeat	22	LTR12	1166123
VLSVSRFSF	2	Q96GE4	CEP95	Centrosomal protein of 95 kDa	90799	Q96GE4	CEP95	chr17	62502706	62538579	35874	+	HAVANA	gene	NA	NA	ENSG00000258890.6_6	protein_coding	1	OTTHUMG00000179174.6_6	full_contig	1	overlap	NA	NA	NA	NA	NA	NA	NA	NA	NA	NA	NA	NA	NA	NA	NA	(TTATA)n	Simple_repeat	Simple_repeat	2259	LTR12F	245725
VLSVSRFSF	2	P0DJI9	SAA2	Serum amyloid A-2 protein	6289	P0DJI9	SAA2	chr11	18260770	18270190	9421	-	HAVANA	gene	NA	NA	ENSG00000134339.8_4	protein_coding	1	OTTHUMG00000166484.1_4	full_contig	1	overlap	NA	NA	NA	NA	overlapping_locus	NA	NA	NA	NA	NA	NA	NA	NA	NA	NA	5S	rRNA	rRNA	139	LTR12C	26597
VLSVSRFSF	2	Q5T890	ER6L2	DNA excision repair protein ERCC-6-like 2	375748	Q5T890	ERCC6L2	chr9	98637983	98776853	138871	+	HAVANA	gene	NA	NA	ENSG00000182150.15_4	protein_coding	1	OTTHUMG00000020289.7_4	full_contig	1	overlap	NA	NA	NA	NA	overlapping_locus	NA	NA	NA	NA	NA	NA	NA	NA	NA	NA	MIR	SINE	MIR	548	LTR12F	71250
VTKSTSLPW	2	Q8N3G9	TM130	Transmembrane protein 130	222865	Q8N3G9	TMEM130	chr7	98444111	98468394	24284	-	HAVANA	gene	NA	NA	ENSG00000166448.14_4	protein_coding	1	OTTHUMG00000154419.7_4	full_contig	1	overlap	NA	NA	NA	NA	NA	NA	NA	NA	NA	NA	NA	NA	NA	NA	NA	AluSx1	SINE	Alu	0	LTR12F	630425
VTKSTSLPW	2	Q8NDH2	CC168	Coiled-coil domain-containing protein 168	NA	Q8NDH2	Q8NDH2	NA	NA	NA	NA	NA	NA	NA	NA	NA	NA	NA	NA	NA	NA	NA	NA	NA	NA	NA	NA	NA	NA	NA	NA	NA	NA	NA	NA	NA	NA	NA	NA	NA	NA	NA	NA	NA
VTKSTSLPW	2	Q9NR09	BIRC6	Baculoviral IAP repeat-containing protein 6	57448	Q9NR09	BIRC6	chr2	32582096	32843966	261871	+	HAVANA	gene	NA	NA	ENSG00000115760.14_4	protein_coding	1	OTTHUMG00000150528.8_4	full_contig	1	overlap	NA	NA	NA	NA	ncRNA_host	NA	NA	NA	NA	NA	NA	NA	NA	NA	NA	GC_rich	Low_complexity	Low_complexity	4	LTR12	501663
SYLKYVFQL	2	Q86W10	CP4Z1	Cytochrome P450 4Z1	199974	Q86W10	CYP4Z1	chr1	47533160	47583991	50832	+	HAVANA	gene	NA	NA	ENSG00000186160.4_2	protein_coding	2	OTTHUMG00000008019.1_2	full_contig	1	overlap	NA	NA	NA	NA	NA	NA	NA	NA	NA	NA	NA	NA	NA	NA	NA	MIRc	SINE	MIR	256	LTR12C	288417
SYLKYVFQL	2	Q9BXS9	S26A6	Solute carrier family 26 member 6	65010	Q9BXS9	SLC26A6	chr3	48663156	48672926	9771	-	HAVANA	gene	NA	NA	ENSG00000225697.12_4	protein_coding	1	OTTHUMG00000186381.1_4	full_contig	1	overlap	NA	NA	NA	NA	overlapping_locus	NA	NA	NA	NA	NA	NA	NA	NA	NA	NA	MIRb	SINE	MIR	2970	LTR12C	358956
SYLKYVFQL	2	Q8N1L4	CP4Z2	Putative inactive cytochrome P450 family member 4Z2	NA	Q8N1L4	Q8N1L4	NA	NA	NA	NA	NA	NA	NA	NA	NA	NA	NA	NA	NA	NA	NA	NA	NA	NA	NA	NA	NA	NA	NA	NA	NA	NA	NA	NA	NA	NA	NA	NA	NA	NA	NA	NA	NA
SYLKYVFQL	2	Q96Q42	ALS2	Alsin	57679	Q96Q42	ALS2	chr2	202565277	202645912	80636	-	HAVANA	gene	NA	NA	ENSG00000003393.14_4	protein_coding	2	OTTHUMG00000154507.7_4	full_contig	1	overlap	NA	NA	NA	NA	NA	NA	NA	NA	NA	NA	NA	NA	NA	NA	NA	AT_rich	Low_complexity	Low_complexity	933	LTR12D	354845
YTKLIGGYY	2	P35557	HXK4	Hexokinase-4	2645	P35557	GCK	chr7	44183870	44237769	53900	-	HAVANA	gene	NA	NA	ENSG00000106633.15_2	protein_coding	2	OTTHUMG00000022903.4_2	full_contig	1	overlap	NA	NA	NA	NA	NA	NA	NA	NA	NA	NA	NA	NA	NA	NA	NA	L1PA4	LINE	L1	0	LTR12F	363369
LISGEGLLL	2	O75829	CNMD	Leukocyte cell-derived chemotaxin 1	11061	O75829	CNMD	chr13	53277399	53313947	36549	-	HAVANA	gene	NA	NA	ENSG00000136110.12_2	protein_coding	2	OTTHUMG00000016980.4_2	full_contig	1	overlap	NA	NA	NA	NA	NA	NA	NA	NA	NA	NA	NA	NA	NA	NA	NA	(CA)n	Simple_repeat	Simple_repeat	675	LTR12C	74420
LISGEGLLL	2	Q9Y4C4	MFHA1	Malignant fibrous histiocytoma-amplified sequence 1	9258	Q9Y4C4	MFHAS1	chr8	8640864	8751155	110292	-	HAVANA	gene	NA	NA	ENSG00000147324.10_2	protein_coding	2	OTTHUMG00000163676.2_2	full_contig	1	overlap	NA	NA	NA	NA	NA	NA	NA	NA	NA	NA	NA	NA	NA	NA	NA	GC_rich	Low_complexity	Low_complexity	39	LTR12C	111690
LISGEGLLL	2	Q8N0Y3	OR4N4	Olfactory receptor 4N4	283694	Q8N0Y3	OR4N4	chr15	22382473	22383423	951	+	HAVANA	gene	NA	NA	ENSG00000183706.5_4	protein_coding	2	OTTHUMG00000171739.2_4	full_contig	1	overlap	NA	NA	NA	NA	overlapping_locus	NA	NA	NA	NA	NA	NA	NA	NA	NA	NA	L1ME1	LINE	L1	369	LTR12_	1619516
LISGEGLLL	2	Q8NGD1	OR4N2	Olfactory receptor 4N2	390429	Q8NGD1	OR4N2	chr14	20187174	20298412	111239	+	HAVANA	gene	NA	NA	ENSG00000176294.5_5	protein_coding	2	OTTHUMG00000170614.7_5	full_contig	1	overlap	NA	NA	NA	NA	NA	NA	NA	NA	NA	NA	NA	NA	NA	NA	NA	AluSx1	SINE	Alu	285	LTR12E	379996
LISGEGLLL	2	Q8IY67	RAVR1	Ribonucleoprotein PTB-binding 1	125950	Q8IY67	RAVER1	chr19	10426888	10444316	17429	-	HAVANA	gene	NA	NA	ENSG00000161847.13_4	protein_coding	2	OTTHUMG00000180409.2_4	full_contig	1	overlap	NA	NA	NA	NA	overlapping_locus	NA	NA	NA	NA	NA	NA	NA	NA	NA	NA	AluJr	SINE	Alu	1342	LTR12D	205210
LISGEGLLL	2	A0A1B0GVV1	SIM35	Small integral membrane protein 35	NA	A0A1B0GVV1	A0A1B0GVV1	NA	NA	NA	NA	NA	NA	NA	NA	NA	NA	NA	NA	NA	NA	NA	NA	NA	NA	NA	NA	NA	NA	NA	NA	NA	NA	NA	NA	NA	NA	NA	NA	NA	NA	NA	NA	NA
LISGEGLLL	2	Q92820	GGH	Gamma-glutamyl hydrolase	8836	Q92820	GGH	chr8	63927638	63951730	24093	-	HAVANA	gene	NA	NA	ENSG00000137563.11_2	protein_coding	2	OTTHUMG00000164365.3_2	full_contig	1	overlap	NA	NA	NA	NA	NA	NA	NA	NA	NA	NA	NA	NA	NA	NA	NA	L1MD	LINE	L1	795	LTR12C	86755
LISGEGLLL	2	P42858	HD	Huntingtin	3064	P42858	HTT	chr4	3043149	3245687	202539	+	HAVANA	gene	NA	NA	ENSG00000197386.12_4	protein_coding	2	OTTHUMG00000159916.7_4	full_contig	1	overlap	NA	NA	NA	NA	ncRNA_host	NA	NA	NA	NA	NA	NA	NA	NA	NA	NA	AluSz	SINE	Alu	952	LTR12C	277872
RVADLVLIF	2	P51617	IRAK1	Interleukin-1 receptor-associated kinase 1	3654	P51617	IRAK1	chrX	153275951	153285431	9481	-	HAVANA	gene	NA	NA	ENSG00000184216.13_5	protein_coding	1	OTTHUMG00000024228.45_5	full_contig	1	overlap	NA	NA	NA	NA	NA	NA	NA	NA	NA	NA	NA	NA	NA	NA	NA	GC_rich	Low_complexity	Low_complexity	23	LTR12_	129475
SEEPLRPAA	2	P35713	SOX18	Transcription factor SOX-18	54345	P35713	SOX18	chr20	62678935	62680994	2060	-	HAVANA	gene	NA	NA	ENSG00000203883.6_2	protein_coding	2	OTTHUMG00000033017.2_2	full_contig	1	overlap	NA	NA	NA	NA	NA	NA	NA	NA	NA	NA	NA	NA	NA	NA	NA	G-rich	Low_complexity	Low_complexity	0	LTR12C	247816
SEEPLRPAA	2	Q4G0I0	CSMT1	Protein CCSMST1	283951	Q4G0I0	C16orf91	chr16	1469745	1470801	1057	-	HAVANA	gene	NA	NA	ENSG00000174109.4_3	protein_coding	2	OTTHUMG00000192232.1_3	full_contig	1	overlap	NA	NA	NA	NA	NA	NA	NA	NA	NA	NA	NA	NA	NA	NA	NA	AluSg7	SINE	Alu	367	LTR12C	536535
SEEPLRPAA	2	Q9HCC0	MCCB	Methylcrotonoyl-CoA carboxylase beta chain mitochondrial	64087	Q9HCC0	MCCC2	chr5	70883115	70954531	71417	+	HAVANA	gene	NA	NA	ENSG00000131844.15_2	protein_coding	1	OTTHUMG00000162505.10_2	full_contig	1	overlap	NA	NA	NA	NA	NA	NA	NA	NA	NA	NA	NA	NA	NA	NA	NA	MER51A	LTR	ERV1	241	LTR12E	296898
SEEPLRPAA	2	Q9Y4K4	M4K5	Mitogen-activated protein kinase kinase kinase kinase 5	11183	Q9Y4K4	MAP4K5	chr14	50885219	51027844	142626	-	HAVANA	gene	NA	NA	ENSG00000012983.11_2	protein_coding	2	OTTHUMG00000170888.3_2	full_contig	1	overlap	NA	NA	NA	NA	ncRNA_host	NA	NA	NA	NA	NA	NA	NA	NA	NA	NA	GC_rich	Low_complexity	Low_complexity	324	LTR12C	197842
SEEPLRPAA	2	Q9Y2I6	NINL	Ninein-like protein	22981	Q9Y2I6	NINL	chr20	25433341	25566153	132813	-	HAVANA	gene	NA	NA	ENSG00000101004.14_3	protein_coding	2	OTTHUMG00000032127.4_3	full_contig	1	overlap	NA	NA	NA	NA	NA	NA	NA	NA	NA	NA	NA	NA	NA	NA	NA	Tigger4a	DNA	TcMar-Tigger	408	LTR12_	726450
SEEPLRPAA	2	Q04743	EMX2	Homeobox protein EMX2	2018	Q04743	EMX2	chr10	119301955	119309057	7103	+	HAVANA	gene	NA	NA	ENSG00000170370.11_2	protein_coding	2	OTTHUMG00000019123.5_2	full_contig	1	overlap	NA	NA	NA	NA	NA	NA	NA	NA	NA	NA	NA	NA	NA	NA	NA	GA-rich	Low_complexity	Low_complexity	5	LTR12_	1039886
SEEPLRPAA	2	Q9Y5B0	CTDP1	RNA polymerase II subunit A C-terminal domain phosphatase	9150	Q9Y5B0	CTDP1	chr18	77439801	77516623	76823	+	HAVANA	gene	NA	NA	ENSG00000060069.16_2	protein_coding	1	OTTHUMG00000132920.4_2	full_contig	1	overlap	NA	NA	NA	NA	NA	NA	NA	NA	NA	NA	NA	NA	NA	NA	NA	AluJo	SINE	Alu	810	LTR12C	2938759
SEEPLRPAA	2	Q04741	EMX1	Homeobox protein EMX1	2016	Q04741	EMX1	chr2	73143389	73163200	19812	+	HAVANA	gene	NA	NA	ENSG00000135638.13_4	protein_coding	2	OTTHUMG00000129778.7_4	full_contig	1	overlap	NA	NA	NA	NA	NA	NA	NA	NA	NA	NA	NA	NA	NA	NA	NA	AluJb	SINE	Alu	1005	LTR12C	492868
KLQSIIYIY	2	Q86VD1	MORC1	MORC family CW-type zinc finger protein 1	27136	Q86VD1	MORC1	chr3	108677086	108836989	159904	-	HAVANA	gene	NA	NA	ENSG00000114487.9_2	protein_coding	1	OTTHUMG00000159209.2_2	full_contig	1	overlap	NA	NA	NA	NA	ncRNA_host	NA	NA	NA	NA	NA	NA	NA	NA	NA	NA	L3	LINE	CR1	662	LTR12F	1299212
KINSKRSSY	2	Q9UQR1	ZN148	Zinc finger protein 148	7707	Q9UQR1	ZNF148	chr3	124944405	125094198	149794	-	HAVANA	gene	NA	NA	ENSG00000163848.19_3	protein_coding	1	OTTHUMG00000159448.5_3	full_contig	1	overlap	NA	NA	NA	NA	overlapping_locus	NA	NA	NA	NA	NA	NA	NA	NA	NA	NA	(TCC)n	Simple_repeat	Simple_repeat	51	LTR12F	31460
KINSKRSSY	2	Q8IWB7	WDFY1	WD repeat and FYVE domain-containing protein 1	57590	Q8IWB7	WDFY1	chr2	224720433	224810104	89672	-	HAVANA	gene	NA	NA	ENSG00000085449.14_4	protein_coding	1	OTTHUMG00000153370.3_4	full_contig	1	overlap	NA	NA	NA	NA	NA	NA	NA	NA	NA	NA	NA	NA	NA	NA	NA	Kanga1b	DNA	TcMar-Tc2	249	LTR12C	657327
SLFSGFASF	2	Q96RY5	CRML	Protein cramped-like	57585	Q96RY5	CRAMP1	chr16	1662326	1727909	65584	+	HAVANA	gene	NA	NA	ENSG00000007545.15_3	protein_coding	2	OTTHUMG00000074087.7_3	full_contig	1	overlap	NA	NA	NA	NA	overlapping_locus	NA	NA	NA	NA	NA	NA	NA	NA	NA	NA	C-rich	Low_complexity	Low_complexity	0	LTR12C	345010
SLFSGFASF	2	Q3SYG4	PTHB1	Protein PTHB1	27241	Q3SYG4	BBS9	chr7	33168856	33645680	476825	+	HAVANA	gene	NA	NA	ENSG00000122507.20_4	protein_coding	1	OTTHUMG00000128659.5_4	full_contig	1	overlap	NA	NA	NA	NA	overlapping_locus	NA	NA	NA	NA	NA	NA	NA	NA	NA	NA	L1M5	LINE	L1	252	LTR12C	89547
SLFSGFASF	2	Q9BYT1	S17A9	Solute carrier family 17 member 9	63910	Q9BYT1	SLC17A9	chr20	61583999	61600937	16939	+	HAVANA	gene	NA	NA	ENSG00000101194.17_4	protein_coding	2	OTTHUMG00000032951.8_4	full_contig	1	overlap	NA	NA	NA	NA	NA	NA	NA	NA	NA	NA	NA	NA	NA	NA	NA	MIRc	SINE	MIR	233	LTR12C	847731
SLFSGFASF	2	O75190	DNJB6	DnaJ homolog subfamily B member 6	10049	O75190	DNAJB6	chr7	157128075	157210133	82059	+	HAVANA	gene	NA	NA	ENSG00000105993.14_5	protein_coding	2	OTTHUMG00000157242.6_5	full_contig	1	overlap	NA	NA	NA	NA	NA	NA	NA	NA	NA	NA	NA	NA	NA	NA	NA	MER34D	LTR	ERV1	27	LTR12C	460812
SLFSGFASF	2	O14513	NCKP5	Nck-associated protein 5	344148	O14513	NCKAP5	chr2	133429372	134326034	896663	-	HAVANA	gene	NA	NA	ENSG00000176771.16_6	protein_coding	1	OTTHUMG00000153573.10_6	full_contig	1	overlap	NA	NA	NA	NA	overlapping_locus	NA	NA	NA	NA	NA	NA	NA	NA	NA	NA	(TG)n	Simple_repeat	Simple_repeat	762	LTR12C	540005
SLFSGFASF	2	O14495	PLPP3	Phospholipid phosphatase 3	8613	O14495	PLPP3	chr1	56960419	57110974	150556	-	HAVANA	gene	NA	NA	ENSG00000162407.8_3	protein_coding	2	OTTHUMG00000008160.2_3	full_contig	1	overlap	NA	NA	NA	NA	overlapping_locus	NA	NA	NA	NA	NA	NA	NA	NA	NA	NA	(CCCCG)n	Simple_repeat	Simple_repeat	23	LTR12C	697281
SLFSGFASF	2	Q8N442	GUF1	Translation factor GUF1 mitochondrial	60558	Q8N442	GUF1	chr4	44680444	44702943	22500	+	HAVANA	gene	NA	NA	ENSG00000151806.13_2	protein_coding	2	OTTHUMG00000128608.10_2	full_contig	1	overlap	NA	NA	NA	NA	NA	NA	NA	NA	NA	NA	NA	NA	NA	NA	NA	MIRb	SINE	MIR	120	LTR12C	741551
KEQTPDAPL	2	Q9UDY8	MALT1	Mucosa-associated lymphoid tissue lymphoma translocation protein 1	10892	Q9UDY8	MALT1	chr18	56338618	56421709	83092	+	HAVANA	gene	NA	NA	ENSG00000172175.13_4	protein_coding	2	OTTHUMG00000132761.7_4	full_contig	1	overlap	NA	NA	NA	NA	overlapping_locus	NA	NA	NA	NA	NA	NA	NA	NA	NA	NA	GC_rich	Low_complexity	Low_complexity	552	LTR12D	155783
KLNDSSHEI	2	Q15915	ZIC1	Zinc finger protein ZIC 1	7545	Q15915	ZIC1	chr3	147111209	147228080	116872	+	HAVANA	gene	NA	NA	ENSG00000152977.9_2	protein_coding	1	OTTHUMG00000159456.1_2	full_contig	1	overlap	NA	NA	NA	NA	NA	NA	NA	NA	NA	NA	NA	NA	NA	NA	NA	(TC)n	Simple_repeat	Simple_repeat	691	LTR12C	147302
RMNENRRHF	2	Q6WRI0	IGS10	Immunoglobulin superfamily member 10	285313	Q6WRI0	IGSF10	chr3	151143172	151176497	33326	-	HAVANA	gene	NA	NA	ENSG00000152580.8_2	protein_coding	1	OTTHUMG00000159856.1_2	full_contig	1	overlap	NA	NA	NA	NA	NA	NA	NA	NA	NA	NA	NA	NA	NA	NA	NA	L1ME4a	LINE	L1	387	LTR12D	211751

## Sheet: DAC+SB939 induced ORFs
Peptide	#Mismatches allowed	Matching Predicted ORF	transcript_id	seqnames	start	end	width	strand	source	type	score	phase	gene_id	gene_name	xloc	ref_gene_id	cmp_ref	class_code	tss_id	exon_number	contained_in	cmp_ref_gene	nearest_repeat_repName	nearest_repeat_repClass	nearest_repeat_repFamily	dist_nearest_repeat	nearest_LTR12repeat_repName	dist_nearest_LTR12repeat
VMFQDFVSW	0	ORF_MSTRG.23152.1.p3	MSTRG.23152.1	chr3	114530457	114531041	585	-	StringTie	transcript	NA	NA	MSTRG.23152	ZBTB20	XLOC_038261	NA	ENST00000462705.5_2	i	TSS95353	NA	NA	NA	LTR12C	LTR	ERV1	0	LTR12C	0
LLLSYRYIY	0	ORF_MSTRG.28868.1.p28	MSTRG.28868.1	chr6	127745392	127749718	4327	-	StringTie	transcript	NA	NA	MSTRG.28868	NA	XLOC_047231	NA	NA	u	TSS114964	NA	NA	NA	LTR12	LTR	ERV1	0	LTR12	0
VLSVSRFSF	0	ORF_MSTRG.31576.1.p89	MSTRG.31576.1	chr8	8412782	8434586	21805	+	StringTie	transcript	NA	NA	MSTRG.31576	AC114550.3	XLOC_050955	NA	ENST00000524073.1_1	n	TSS123250	NA	NA	NA	MIR3	SINE	MIR	2246	LTR12C	335152
VTKSTSLPW	0	ORF_MSTRG.29327.1.p7	MSTRG.29327.1	chr6	168814025	169068674	254650	+	StringTie	transcript	NA	NA	MSTRG.29327	SMOC2	XLOC_046072	NA	ENST00000354536.9_3	j	TSS112653	NA	NA	NA	L2b	LINE	L2	1581	LTR12B	719454
VTKSTSLPW	0	ORF_ENST00000354536.9_3.p8	ENST00000354536.9_3	chr6	168841831	169068674	226844	+	StringTie	transcript	NA	NA	MSTRG.29327	SMOC2	XLOC_046072	ENSG00000112562.18_3	ENST00000354536.9_3	=	TSS112654	NA	NA	NA	G-rich	Low_complexity	Low_complexity	15	LTR12B	747260
SYLKYVFQL	0	ORF_MSTRG.29191.1.p4	MSTRG.29191.1	chr6	155685089	155687210	2122	+	StringTie	transcript	NA	NA	MSTRG.29191	NA	XLOC_045977	NA	NA	u	TSS112398	NA	NA	NA	LTR12C	LTR	ERV1	0	LTR12C	0
SYLKYVFQL	0	ORF_MSTRG.29191.2.p6	MSTRG.29191.2	chr6	155685204	155687210	2007	+	StringTie	transcript	NA	NA	MSTRG.29191	NA	XLOC_045977	NA	NA	u	TSS112399	NA	NA	NA	LTR12C	LTR	ERV1	0	LTR12C	0
IIAQLLNSTW	0	ORF_MSTRG.28772.1.p3	MSTRG.28772.1	chr6	115319240	115323446	4207	+	StringTie	transcript	NA	NA	MSTRG.28772	NA	XLOC_045668	NA	NA	u	TSS111734	NA	NA	NA	LTR12F	LTR	ERV1	0	LTR12F	0
KEQTPDTPSL	0	ORF_MSTRG.7601.1.p1	MSTRG.7601.1	chr12	79956353	79958619	2267	+	StringTie	transcript	NA	NA	MSTRG.7601	NA	XLOC_011680	NA	NA	u	TSS28244	NA	NA	NA	LTR12C	LTR	ERV1	0	LTR12C	0
KEQTPDTPSL	0	ORF_MSTRG.16894.1.p1	MSTRG.16894.1	chr19	33177942	33191066	13125	-	StringTie	transcript	NA	NA	MSTRG.16894	AC008736.1	XLOC_027795	NA	ENST00000592431.1_1	j	TSS69522	NA	NA	NA	LTR12	LTR	ERV1	0	LTR12	0
KEQTPDTPSL	0	ORF_MSTRG.16894.3.p1	MSTRG.16894.3	chr19	33183574	33191066	7493	-	StringTie	transcript	NA	NA	MSTRG.16894	NUDT19	XLOC_027795	NA	ENST00000397061.3_1	x	TSS69522	NA	NA	NA	LTR12	LTR	ERV1	0	LTR12	0
KEQTPDTPSL	0	ORF_MSTRG.19191.1.p2	MSTRG.19191.1	chr2	150959274	150961929	2656	-	StringTie	transcript	NA	NA	MSTRG.19191	NA	XLOC_031781	NA	NA	u	TSS79487	NA	NA	NA	LTR12	LTR	ERV1	0	LTR12	0
KEQTPDTPSL	0	ORF_MSTRG.25496.1.p1	MSTRG.25496.1	chr4	173291096	173298243	7148	-	StringTie	transcript	NA	NA	MSTRG.25496	GALNTL6	XLOC_041516	NA	ENST00000506823.5_1	i	TSS102445	NA	NA	NA	LTR12C	LTR	ERV1	0	LTR12C	0
KEQTPDTPSL	0	ORF_MSTRG.25979.1.p1	MSTRG.25979.1	chr5	44882005	44883603	1599	-	StringTie	transcript	NA	NA	MSTRG.25979	NA	XLOC_043477	NA	NA	u	TSS107007	NA	NA	NA	LTR12C	LTR	ERV1	0	LTR12C	0
YTKLIGGYY	0	ORF_MSTRG.16351.4.p1	MSTRG.16351.4	chr19	8444475	8453070	8596	+	StringTie	transcript	NA	NA	MSTRG.16351	RAB11B-AS1	XLOC_026027	NA	ENST00000597785.1_1	i	TSS64332	NA	NA	NA	LTR12D	LTR	ERV1	0	LTR12D	0
YTKLIGGYY	0	ORF_MSTRG.16351.5.p1	MSTRG.16351.5	chr19	8444488	8453780	9293	+	StringTie	transcript	NA	NA	MSTRG.16351	RAB11B-AS1	XLOC_026027	NA	ENST00000597785.1_1	i	TSS64332	NA	NA	NA	LTR12D	LTR	ERV1	0	LTR12D	0
RIFPVGLNSF	0	ORF_MSTRG.29412.1.p2	MSTRG.29412.1	chr6_cox_hap2	2285967	2286738	772	-	StringTie	transcript	NA	NA	MSTRG.29412	NA	XLOC_047670	NA	NA	u	TSS115853	NA	NA	NA	NA	NA	NA	NA	NA	NA
RTAPFTSSY	0	ORF_ENST00000206423.7_2.p55	ENST00000206423.7_2	chr3	112315641	112360147	44507	-	StringTie	transcript	NA	NA	MSTRG.23102	CCDC80	XLOC_038232	ENSG00000091986.15_3	ENST00000206423.7_2	=	TSS95275	NA	NA	NA	MIRb	SINE	MIR	1159	LTR12C	1595839
LISGEGLLL	0	ORF_ENST00000409039.7_3.p35	ENST00000409039.7_3	chr12	124246735	124420753	174019	+	StringTie	transcript	NA	NA	MSTRG.8190	DNAH10	XLOC_012110	ENSG00000197653.15_4	ENST00000409039.7_3	=	TSS29372	NA	NA	NA	MIR3	SINE	MIR	219	LTR12C	184573
LISGEGLLL	0	ORF_ENST00000492261.5_1.p10	ENST00000492261.5_1	chr12	124409682	124420753	11072	+	StringTie	transcript	NA	NA	MSTRG.8190	DNAH10	XLOC_012110	ENSG00000197653.15_4	ENST00000492261.5_1	=	TSS29378	NA	NA	NA	(TCCA)n	Simple_repeat	Simple_repeat	362	LTR12C	21626
RVADLVLIF	0	ORF_MSTRG.14951.2.p3	MSTRG.14951.2	chr17	66077836	66097581	19746	+	StringTie	transcript	NA	NA	MSTRG.14951	AC145343.1	XLOC_022911	NA	ENST00000579629.1_1	x	TSS55956	NA	NA	NA	LTR12C	LTR	ERV1	0	LTR12C	0
SEEPLRPAA	0	ORF_MSTRG.7564.7.p10	MSTRG.7564.7	chr12	76335275	76337892	2618	+	StringTie	transcript	NA	NA	MSTRG.7564	AC078923.1	XLOC_011649	NA	ENST00000552856.1_1	i	TSS28176	NA	NA	NA	SVA_D	Other	Other	0	LTR12	1126333
LYGPQSNSFF	0	ORF_MSTRG.31594.19.p1	MSTRG.31594.19	chr8	9045666	9060636	14971	+	StringTie	transcript	NA	NA	MSTRG.31594	AC022784.1	XLOC_050964	NA	ENST00000647722.1_1	j	TSS123280	NA	NA	NA	MIR3	SINE	MIR	0	LTR12C	968036
KLQSIIYIY	0	ORF_MSTRG.14414.2.p3	MSTRG.14414.2	chr17	42447143	42465029	17887	+	StringTie	transcript	NA	NA	MSTRG.14414	ITGA2B	XLOC_022569	NA	ENST00000262407.5_1	x	TSS54915	NA	NA	NA	LTR12C	LTR	ERV1	0	LTR12C	0
KVFTGDFSW	0	ORF_MSTRG.14970.1.p1	MSTRG.14970.1	chr17	66823179	66875333	52155	+	StringTie	transcript	NA	NA	MSTRG.14970	ABCA8	XLOC_022920	NA	ENST00000591459.1_1	x	TSS56005	NA	NA	NA	THE1B	LTR	ERVL-MaLR	0	LTR12C	618009
VYGINFFTF	0	ORF_MSTRG.11379.6.p20	MSTRG.11379.6	chr15	79140012	79156562	16551	+	StringTie	transcript	NA	NA	MSTRG.11379	MORF4L1	XLOC_018090	NA	ENST00000559697.5_1	o	TSS42939	NA	NA	NA	LTR12C	LTR	ERV1	0	LTR12C	0
KINSKRSSY	0	ORF_ENST00000443767.1_1.p1	ENST00000443767.1_1	chrX	44143162	44148422	5261	+	StringTie	transcript	NA	NA	MSTRG.34664	TATDN2P1	XLOC_056007	ENSG00000198414.5_4	ENST00000443767.1_1	k	TSS134386	NA	NA	NA	(T)n	Simple_repeat	Simple_repeat	220	LTR12F	494356
KEVDIGDSILF	0	ORF_MSTRG.5030.1.p3	MSTRG.5030.1	chr11	33265546	33266538	993	+	StringTie	transcript	NA	NA	MSTRG.5030	NA	XLOC_008019	NA	NA	u	TSS18613	NA	NA	NA	SVA_B	Other	Other	0	LTR12C	745916
KEVDIGDSILF	0	ORF_MSTRG.17275.1.p4	MSTRG.17275.1	chr19	44708444	44710985	2542	+	StringTie	transcript	NA	NA	MSTRG.17275	NA	XLOC_026727	NA	NA	u	TSS66472	NA	NA	NA	SVA_B	Other	Other	0	LTR12C	5394498
KEVDIGDSILF	0	ORF_MSTRG.19369.1.p3	MSTRG.19369.1	chr2	173564490	173565738	1249	-	StringTie	transcript	NA	NA	MSTRG.19369	RAPGEF4-AS1	XLOC_031930	NA	ENST00000455435.1_1	i	TSS79887	NA	NA	NA	SVA_B	Other	Other	0	LTR12F	9942
KEVDIGDSILF	0	ORF_MSTRG.30980.1.p4	MSTRG.30980.1	chr7	116278907	116279525	619	+	StringTie	transcript	NA	NA	MSTRG.30980	LINC01510	XLOC_048981	NA	ENST00000650435.1_1	i	TSS118825	NA	NA	NA	SVA_A	Other	Other	0	LTR12C	957112
ATIKDLKDAEW	0	ORF_MSTRG.32347.1.p22	MSTRG.32347.1	chr8	95296919	95312153	15235	-	StringTie	transcript	NA	NA	MSTRG.32347	NA	XLOC_052896	NA	NA	u	TSS127560	NA	NA	NA	LTR12C	LTR	ERV1	0	LTR12C	0
VYLPTFPPL	0	ORF_MSTRG.445.1.p1	MSTRG.445.1	chr1	24015645	24016254	610	+	StringTie	transcript	NA	NA	MSTRG.445	NA	XLOC_000413	NA	NA	u	TSS1007	NA	NA	NA	SVA_D	Other	Other	0	LTR12E	800677
VYLPTFPPL	0	ORF_MSTRG.550.1.p1	MSTRG.550.1	chr1	26923378	26924009	632	+	StringTie	transcript	NA	NA	MSTRG.550	NA	XLOC_000480	NA	NA	u	TSS1189	NA	NA	NA	SVA_D	Other	Other	0	LTR12C	1874140
VYLPTFPPL	0	ORF_MSTRG.6925.1.p3	MSTRG.6925.1	chr12	44079553	44085660	6108	+	StringTie	transcript	NA	NA	MSTRG.6925	NA	XLOC_011208	NA	NA	u	TSS26887	NA	NA	NA	SVA_D	Other	Other	0	LTR12C	177964
VYLPTFPPL	0	ORF_MSTRG.14883.1.p1	MSTRG.14883.1	chr17	62712876	62713525	650	+	StringTie	transcript	NA	NA	MSTRG.14883	NA	XLOC_022862	NA	NA	u	TSS55858	NA	NA	NA	SVA_D	Other	Other	0	LTR12F	455895
VYLPTFPPL	0	ORF_MSTRG.23071.1.p1	MSTRG.23071.1	chr3	108843391	108844431	1041	+	StringTie	transcript	NA	NA	MSTRG.23071	C3orf85	XLOC_036689	NA	ENST00000479039.3_2	i	TSS91203	NA	NA	NA	SVA_D	Other	Other	0	LTR12F	1305614
VYLPTFPPL	0	ORF_MSTRG.26038.1.p1	MSTRG.26038.1	chr5	55309737	55310387	651	-	StringTie	transcript	NA	NA	MSTRG.26038	AC008892.1	XLOC_043528	NA	ENST00000645512.1_1	i	TSS107101	NA	NA	NA	SVA_D	Other	Other	0	LTR12_	234238
VVREVGESW	0	ORF_MSTRG.8019.10.p4	MSTRG.8019.10	chr12	117197750	117291436	93687	+	StringTie	transcript	NA	NA	MSTRG.8019	RNFT2	XLOC_012006	NA	ENST00000392549.6_1	j	TSS29059	NA	NA	NA	MIRb	SINE	MIR	1824	LTR12C	98024
SYANIFPSL	0	ORF_MSTRG.25149.1.p11	MSTRG.25149.1	chr4	128302374	128303558	1185	+	StringTie	transcript	NA	NA	MSTRG.25149	AC093772.1	XLOC_039928	NA	ENST00000504050.5_1	i	TSS99214	NA	NA	NA	LTR12C	LTR	ERV1	0	LTR12C	0
GEDPAQSLPL	0	ORF_MSTRG.15231.1.p1	MSTRG.15231.1	chr17	79320247	79325378	5132	-	StringTie	transcript	NA	NA	MSTRG.15231	NA	XLOC_024529	NA	NA	u	TSS60687	NA	NA	NA	LTR12C	LTR	ERV1	0	LTR12C	0
IWNNFSPQTL	0	ORF_MSTRG.21260.1.p1	MSTRG.21260.1	chr21	38653986	38655049	1064	-	StringTie	transcript	NA	NA	MSTRG.21260	NA	XLOC_034540	NA	NA	u	TSS85743	NA	NA	NA	LTR12C	LTR	ERV1	0	LTR12C	0
SLFSGFASF	0	ORF_MSTRG.1294.2.p2	MSTRG.1294.2	chr1	68851143	68914586	63444	+	StringTie	transcript	NA	NA	MSTRG.1294	RPE65	XLOC_001010	NA	ENST00000262340.5_1	x	TSS2581	NA	NA	NA	MER41B	LTR	ERV1	0	LTR12F	36727
SLFSGFASF	0	ORF_MSTRG.1294.5.p2	MSTRG.1294.5	chr1	68851167	68857766	6600	+	StringTie	transcript	NA	NA	MSTRG.1294	NA	XLOC_001010	NA	NA	u	TSS2581	NA	NA	NA	MER41B	LTR	ERV1	0	LTR12F	36751
SLFSGFASF	0	ORF_MSTRG.1294.6.p4	MSTRG.1294.6	chr1	68851697	68864327	12631	+	StringTie	transcript	NA	NA	MSTRG.1294	NA	XLOC_001010	NA	NA	u	TSS2582	NA	NA	NA	LTR7	LTR	ERV1	0	LTR12F	37281
SETKNPPIP	0	ORF_MSTRG.2103.1.p1	MSTRG.2103.1	chr1	153495051	153496109	1059	+	StringTie	transcript	NA	NA	MSTRG.2103	NA	XLOC_001682	NA	NA	u	TSS4144	NA	NA	NA	LTR12C	LTR	ERV1	0	LTR12C	0
SETKNPPIP	0	ORF_MSTRG.2576.1.p1	MSTRG.2576.1	chr1	185616500	185617995	1496	-	StringTie	transcript	NA	NA	MSTRG.2576	NA	XLOC_004726	NA	NA	u	TSS11366	NA	NA	NA	LTR12C	LTR	ERV1	0	LTR12C	0
SETKNPPIP	0	ORF_MSTRG.3052.1.p3	MSTRG.3052.1	chr1	231562198	231566086	3889	-	StringTie	transcript	NA	NA	MSTRG.3052	NA	XLOC_005159	NA	NA	u	TSS12233	NA	NA	NA	LTR12C	LTR	ERV1	0	LTR12C	0
SETKNPPIP	0	ORF_MSTRG.6648.1.p1	MSTRG.6648.1	chr12	12624354	12624962	609	-	StringTie	transcript	NA	NA	MSTRG.6648	NA	XLOC_012456	NA	NA	u	TSS30218	NA	NA	NA	LTR12C	LTR	ERV1	0	LTR12C	0
SETKNPPIP	0	ORF_MSTRG.6823.9.p2	MSTRG.6823.9	chr12	29410389	29493913	83525	+	StringTie	transcript	NA	NA	MSTRG.6823	FAR2	XLOC_011115	NA	ENST00000536681.7_1	j	TSS26682	NA	NA	NA	LTR12C	LTR	ERV1	0	LTR12C	0
SETKNPPIP	0	ORF_MSTRG.6829.2.p3	MSTRG.6829.2	chr12	29490289	29538635	48347	-	StringTie	transcript	NA	NA	MSTRG.6829	ERGIC2	XLOC_012584	NA	ENST00000360150.8_1	j	TSS30524	NA	NA	NA	LTR12C	LTR	ERV1	0	LTR12C	0
SETKNPPIP	0	ORF_MSTRG.6829.5.p3	MSTRG.6829.5	chr12	29490378	29538635	48258	-	StringTie	transcript	NA	NA	MSTRG.6829	ERGIC2	XLOC_012584	NA	ENST00000360150.8_1	j	TSS30524	NA	NA	NA	LTR12C	LTR	ERV1	0	LTR12C	0
SETKNPPIP	0	ORF_MSTRG.6829.6.p3	MSTRG.6829.6	chr12	29490378	29538635	48258	-	StringTie	transcript	NA	NA	MSTRG.6829	ERGIC2	XLOC_012584	NA	ENST00000360150.8_1	j	TSS30524	NA	NA	NA	LTR12C	LTR	ERV1	0	LTR12C	0
SETKNPPIP	0	ORF_MSTRG.8418.1.p7	MSTRG.8418.1	chr13	27786825	27797949	11125	+	StringTie	transcript	NA	NA	MSTRG.8418	LINC02340	XLOC_013827	NA	ENST00000620494.1_2	x	TSS33533	NA	NA	NA	LTR12D	LTR	ERV1	0	LTR12D	0
SETKNPPIP	0	ORF_MSTRG.8418.2.p7	MSTRG.8418.2	chr13	27786835	27797949	11115	+	StringTie	transcript	NA	NA	MSTRG.8418	LINC02340	XLOC_013827	NA	ENST00000620494.1_2	x	TSS33533	NA	NA	NA	LTR12D	LTR	ERV1	0	LTR12D	0
SETKNPPIP	0	ORF_MSTRG.8418.3.p7	MSTRG.8418.3	chr13	27786836	27797949	11114	+	StringTie	transcript	NA	NA	MSTRG.8418	LINC02340	XLOC_013827	NA	ENST00000620494.1_2	x	TSS33533	NA	NA	NA	LTR12D	LTR	ERV1	0	LTR12D	0
SETKNPPIP	0	ORF_MSTRG.9856.1.p3	MSTRG.9856.1	chr14	75462683	75463564	882	+	StringTie	transcript	NA	NA	MSTRG.9856	NA	XLOC_015809	NA	NA	u	TSS37622	NA	NA	NA	LTR12C	LTR	ERV1	0	LTR12C	0
SETKNPPIP	0	ORF_MSTRG.11416.8.p12	MSTRG.11416.8	chr15	81706887	81716224	9338	+	StringTie	transcript	NA	NA	MSTRG.11416	TMC3-AS1	XLOC_018120	NA	ENST00000559781.6_2	j	TSS43026	NA	NA	NA	LTR12D	LTR	ERV1	0	LTR12D	0
SETKNPPIP	0	ORF_MSTRG.12244.4.p2	MSTRG.12244.4	chr16	20985040	21000459	15420	-	StringTie	transcript	NA	NA	MSTRG.12244	DNAH3	XLOC_020943	NA	ENST00000261383.3_1	j	TSS50748	NA	NA	NA	LTR12C	LTR	ERV1	0	LTR12C	0
SETKNPPIP	0	ORF_MSTRG.12363.1.p1	MSTRG.12363.1	chr16	28447519	28455854	8336	+	StringTie	transcript	NA	NA	MSTRG.12363	snoU13	XLOC_019816	NA	ENST00000459105.1	y	TSS47523	NA	NA	NA	LTR12C	LTR	ERV1	0	LTR12C	0
SETKNPPIP	0	ORF_MSTRG.12379.2.p1	MSTRG.12379.2	chr16	28689655	28690127	473	-	StringTie	transcript	NA	NA	MSTRG.12379	AC145285.4	XLOC_021029	NA	ENST00000562217.1_1	i	TSS50985	NA	NA	NA	LTR12C	LTR	ERV1	0	LTR12C	0
SETKNPPIP	0	ORF_MSTRG.12379.3.p1	MSTRG.12379.3	chr16	28803828	28804300	473	-	StringTie	transcript	NA	NA	MSTRG.12379	NA	XLOC_021029	NA	NA	u	TSS50986	NA	NA	NA	LTR12C	LTR	ERV1	0	LTR12C	0
SETKNPPIP	0	ORF_MSTRG.17110.1.p2	MSTRG.17110.1	chr19	39310806	39321700	10895	+	StringTie	transcript	NA	NA	MSTRG.17110	AC104534.1	XLOC_026605	NA	ENST00000594558.1_1	k	TSS66030	NA	NA	NA	AluJr	SINE	Alu	186	LTR12C	1169
SETKNPPIP	0	ORF_MSTRG.17110.3.p11	MSTRG.17110.3	chr19	39313487	39317705	4219	+	StringTie	transcript	NA	NA	MSTRG.17110	AC104534.1	XLOC_026605	NA	ENST00000594558.1_1	o	TSS66031	NA	NA	NA	LTR12C	LTR	ERV1	0	LTR12C	0
SETKNPPIP	0	ORF_MSTRG.17110.4.p8	MSTRG.17110.4	chr19	39313487	39319390	5904	+	StringTie	transcript	NA	NA	MSTRG.17110	AC104534.1	XLOC_026605	NA	ENST00000594558.1_1	o	TSS66031	NA	NA	NA	LTR12C	LTR	ERV1	0	LTR12C	0
SETKNPPIP	0	ORF_MSTRG.18454.1.p2	MSTRG.18454.1	chr2	63549465	63556125	6661	+	StringTie	transcript	NA	NA	MSTRG.18454	WDPCP	XLOC_028928	NA	ENST00000409354.6_2	i	TSS72586	NA	NA	NA	LTR12D	LTR	ERV1	0	LTR12D	0
SETKNPPIP	0	ORF_MSTRG.19203.1.p4	MSTRG.19203.1	chr2	152153491	152155396	1906	+	StringTie	transcript	NA	NA	MSTRG.19203	NA	XLOC_029729	NA	NA	u	TSS74409	NA	NA	NA	LTR12C	LTR	ERV1	0	LTR12C	0
SETKNPPIP	0	ORF_MSTRG.19569.3.p2	MSTRG.19569.3	chr2	189461220	189470777	9558	-	StringTie	transcript	NA	NA	MSTRG.19569	AC092598.1	XLOC_032051	NA	ENST00000431708.1_1	j	TSS80140	NA	NA	NA	LTR12C	LTR	ERV1	0	LTR12C	0
SETKNPPIP	0	ORF_MSTRG.19840.1.p9	MSTRG.19840.1	chr2	216084729	216091201	6473	+	StringTie	transcript	NA	NA	MSTRG.19840	NA	XLOC_030188	NA	NA	u	TSS75638	NA	NA	NA	LTR12C	LTR	ERV1	0	LTR12C	0
SETKNPPIP	0	ORF_MSTRG.21145.1.p2	MSTRG.21145.1	chr21	33027239	33029993	2755	+	StringTie	transcript	NA	NA	MSTRG.21145	AP000253.1	XLOC_034084	NA	ENST00000449339.1_1	x	TSS84682	NA	NA	NA	LTR12C	LTR	ERV1	0	LTR12C	0
SETKNPPIP	0	ORF_MSTRG.21743.3.p9	MSTRG.21743.3	chr22	30993836	31023339	29504	+	StringTie	transcript	NA	NA	MSTRG.21743	TCN2	XLOC_035047	NA	ENST00000450638.5_2	j	TSS86839	NA	NA	NA	LTR12C	LTR	ERV1	0	LTR12C	0
SETKNPPIP	0	ORF_MSTRG.21743.4.p9	MSTRG.21743.4	chr22	30993836	31023339	29504	+	StringTie	transcript	NA	NA	MSTRG.21743	TCN2	XLOC_035047	NA	ENST00000450638.5_2	j	TSS86839	NA	NA	NA	LTR12C	LTR	ERV1	0	LTR12C	0
SETKNPPIP	0	ORF_MSTRG.21743.1.p9	MSTRG.21743.1	chr22	30993836	31038786	44951	+	StringTie	transcript	NA	NA	MSTRG.21743	TCN2	XLOC_035047	NA	ENST00000450638.5_2	j	TSS86839	NA	NA	NA	LTR12C	LTR	ERV1	0	LTR12C	0
SETKNPPIP	0	ORF_MSTRG.21743.6.p20	MSTRG.21743.6	chr22	30993992	31026653	32662	+	StringTie	transcript	NA	NA	MSTRG.21743	TCN2	XLOC_035047	NA	ENST00000450638.5_2	j	TSS86840	NA	NA	NA	LTR12C	LTR	ERV1	102	LTR12C	102
SETKNPPIP	0	ORF_MSTRG.21743.7.p17	MSTRG.21743.7	chr22	30993992	31026653	32662	+	StringTie	transcript	NA	NA	MSTRG.21743	TCN2	XLOC_035047	NA	ENST00000450638.5_2	j	TSS86840	NA	NA	NA	LTR12C	LTR	ERV1	102	LTR12C	102
SETKNPPIP	0	ORF_MSTRG.22283.1.p8	MSTRG.22283.1	chr3	14335809	14338683	2875	+	StringTie	transcript	NA	NA	MSTRG.22283	AC093496.1	XLOC_036014	NA	ENST00000525575.1_1	i	TSS89459	NA	NA	NA	LTR12C	LTR	ERV1	0	LTR12C	0
SETKNPPIP	0	ORF_MSTRG.22447.1.p3	MSTRG.22447.1	chr3	33488069	33495269	7201	+	StringTie	transcript	NA	NA	MSTRG.22447	NA	XLOC_036136	NA	NA	u	TSS89771	NA	NA	NA	LTR12C	LTR	ERV1	0	LTR12C	0
SETKNPPIP	0	ORF_MSTRG.22457.1.p1	MSTRG.22457.1	chr3	37275349	37276823	1475	+	StringTie	transcript	NA	NA	MSTRG.22457	NA	XLOC_036156	NA	NA	u	TSS89838	NA	NA	NA	LTR12C	LTR	ERV1	0	LTR12C	0
SETKNPPIP	0	ORF_MSTRG.22816.1.p2	MSTRG.22816.1	chr3	56726678	56728199	1522	+	StringTie	transcript	NA	NA	MSTRG.22816	NA	XLOC_036401	NA	NA	u	TSS90638	NA	NA	NA	LTR12C	LTR	ERV1	0	LTR12C	0
SETKNPPIP	0	ORF_MSTRG.22950.1.p6	MSTRG.22950.1	chr3	79223266	79225006	1741	+	StringTie	transcript	NA	NA	MSTRG.22950	ROBO1	XLOC_036542	NA	ENST00000464233.5_1	i	TSS90920	NA	NA	NA	LTR12C	LTR	ERV1	0	LTR12C	0
SETKNPPIP	0	ORF_MSTRG.23564.1.p5	MSTRG.23564.1	chr3	149002449	149017363	14915	+	StringTie	transcript	NA	NA	MSTRG.23564	AC093001.1	XLOC_037044	NA	ENST00000489011.1_1	j	TSS92127	NA	NA	NA	LTR12C	LTR	ERV1	0	LTR12C	0
SETKNPPIP	0	ORF_MSTRG.23564.2.p3	MSTRG.23564.2	chr3	149002483	149005655	3173	+	StringTie	transcript	NA	NA	MSTRG.23564	AC093001.1	XLOC_037044	NA	ENST00000489011.1_1	j	TSS92127	NA	NA	NA	LTR12C	LTR	ERV1	0	LTR12C	0
SETKNPPIP	0	ORF_ENST00000489011.1_1.p5	ENST00000489011.1_1	chr3	149002569	149059878	57310	+	StringTie	transcript	NA	NA	MSTRG.23564	AC093001.1	XLOC_037044	ENSG00000244468.1_5	ENST00000489011.1_1	=	TSS92128	NA	NA	NA	LTR12C	LTR	ERV1	0	LTR12C	0
SETKNPPIP	0	ORF_MSTRG.23564.4.p5	MSTRG.23564.4	chr3	149002599	149059878	57280	+	StringTie	transcript	NA	NA	MSTRG.23564	AC093001.1	XLOC_037044	NA	ENST00000489011.1_1	j	TSS92128	NA	NA	NA	LTR12C	LTR	ERV1	0	LTR12C	0
SETKNPPIP	0	ORF_MSTRG.23720.1.p1	MSTRG.23720.1	chr3	165640730	165641549	820	-	StringTie	transcript	NA	NA	MSTRG.23720	NA	XLOC_038708	NA	NA	u	TSS96394	NA	NA	NA	LTR12C	LTR	ERV1	0	LTR12C	0
SETKNPPIP	0	ORF_MSTRG.24199.1.p2	MSTRG.24199.1	chr4	768126	772060	3935	+	StringTie	transcript	NA	NA	MSTRG.24199	AC139887.2	XLOC_039029	NA	ENST00000507446.1_1	i	TSS97196	NA	NA	NA	LTR12C	LTR	ERV1	0	LTR12C	0
SETKNPPIP	0	ORF_MSTRG.24199.2.p2	MSTRG.24199.2	chr4	768140	772060	3921	+	StringTie	transcript	NA	NA	MSTRG.24199	AC139887.2	XLOC_039029	NA	ENST00000507446.1_1	i	TSS97196	NA	NA	NA	LTR12C	LTR	ERV1	0	LTR12C	0
SETKNPPIP	0	ORF_MSTRG.24199.3.p2	MSTRG.24199.3	chr4	768142	772060	3919	+	StringTie	transcript	NA	NA	MSTRG.24199	AC139887.2	XLOC_039029	NA	ENST00000507446.1_1	i	TSS97196	NA	NA	NA	LTR12C	LTR	ERV1	0	LTR12C	0
SETKNPPIP	0	ORF_MSTRG.24199.4.p2	MSTRG.24199.4	chr4	768142	772060	3919	+	StringTie	transcript	NA	NA	MSTRG.24199	AC139887.2	XLOC_039029	NA	ENST00000507446.1_1	i	TSS97196	NA	NA	NA	LTR12C	LTR	ERV1	0	LTR12C	0
SETKNPPIP	0	ORF_MSTRG.24199.5.p2	MSTRG.24199.5	chr4	768142	772060	3919	+	StringTie	transcript	NA	NA	MSTRG.24199	AC139887.2	XLOC_039029	NA	ENST00000507446.1_1	i	TSS97196	NA	NA	NA	LTR12C	LTR	ERV1	0	LTR12C	0
SETKNPPIP	0	ORF_MSTRG.24199.7.p2	MSTRG.24199.7	chr4	768151	772060	3910	+	StringTie	transcript	NA	NA	MSTRG.24199	AC139887.2	XLOC_039029	NA	ENST00000507446.1_1	i	TSS97196	NA	NA	NA	LTR12C	LTR	ERV1	0	LTR12C	0
SETKNPPIP	0	ORF_MSTRG.24444.1.p1	MSTRG.24444.1	chr4	38317108	38325963	8856	-	StringTie	transcript	NA	NA	MSTRG.24444	NA	XLOC_040607	NA	NA	u	TSS100633	NA	NA	NA	LTR12C	LTR	ERV1	0	LTR12C	0
SETKNPPIP	0	ORF_MSTRG.25001.1.p1	MSTRG.25001.1	chr4	87469172	87470202	1031	+	StringTie	transcript	NA	NA	MSTRG.25001	MAPK10	XLOC_039681	NA	ENST00000641051.1_2	i	TSS98662	NA	NA	NA	LTR12C	LTR	ERV1	0	LTR12C	0
SETKNPPIP	0	ORF_MSTRG.24884.1.p2	MSTRG.24884.1	chr4	97664453	97666252	1800	+	StringTie	transcript	NA	NA	MSTRG.24884	LINC02267	XLOC_039739	NA	ENST00000522173.1_1	i	TSS98805	NA	NA	NA	LTR12C	LTR	ERV1	0	LTR12C	0
SETKNPPIP	0	ORF_MSTRG.24900.1.p1	MSTRG.24900.1	chr4	99911119	99914072	2954	-	StringTie	transcript	NA	NA	MSTRG.24900	AC019131.1	XLOC_041030	NA	ENST00000583654.1_3	i	TSS101504	NA	NA	NA	LTR12C	LTR	ERV1	0	LTR12C	0
SETKNPPIP	0	ORF_MSTRG.25078.1.p2	MSTRG.25078.1	chr4	115067189	115069189	2001	-	StringTie	transcript	NA	NA	MSTRG.25078	NA	XLOC_041157	NA	NA	u	TSS101776	NA	NA	NA	LTR12C	LTR	ERV1	0	LTR12C	0
SETKNPPIP	0	ORF_MSTRG.25095.1.p2	MSTRG.25095.1	chr4	115747535	116100187	352653	-	StringTie	transcript	NA	NA	MSTRG.25095	NDST4	XLOC_041159	NA	ENST00000613194.4_1	j	TSS101778	NA	NA	NA	LTR12C	LTR	ERV1	0	LTR12C	0
SETKNPPIP	0	ORF_MSTRG.25095.2.p2	MSTRG.25095.2	chr4	115748886	116100187	351302	-	StringTie	transcript	NA	NA	MSTRG.25095	NDST4	XLOC_041159	NA	ENST00000613194.4_1	j	TSS101778	NA	NA	NA	LTR12C	LTR	ERV1	0	LTR12C	0
SETKNPPIP	0	ORF_MSTRG.25095.5.p2	MSTRG.25095.5	chr4	115748929	116100187	351259	-	StringTie	transcript	NA	NA	MSTRG.25095	NDST4	XLOC_041159	NA	ENST00000613194.4_1	k	TSS101778	NA	NA	NA	LTR12C	LTR	ERV1	0	LTR12C	0
SETKNPPIP	0	ORF_MSTRG.25117.2.p1	MSTRG.25117.2	chr4	120095830	120108944	13115	+	StringTie	transcript	NA	NA	MSTRG.25117	MYOZ2	XLOC_039886	NA	ENST00000307128.5_1	j	TSS99120	NA	NA	NA	LTR12C	LTR	ERV1	0	LTR12C	0
SETKNPPIP	0	ORF_MSTRG.25216.1.p1	MSTRG.25216.1	chr4	138972149	138973606	1458	-	StringTie	transcript	NA	NA	MSTRG.25216	LINC00616	XLOC_041287	NA	ENST00000514600.5_1	i	TSS102006	NA	NA	NA	LTR12C	LTR	ERV1	0	LTR12C	0
SETKNPPIP	0	ORF_MSTRG.25522.8.p1	MSTRG.25522.8	chr4	177967845	178114292	146448	-	StringTie	transcript	NA	NA	MSTRG.25522	RN7SKP136	XLOC_041553	NA	ENST00000410927.1	x	TSS102519	NA	NA	NA	LTR12C	LTR	ERV1	0	LTR12C	0
SETKNPPIP	0	ORF_MSTRG.25854.1.p2	MSTRG.25854.1	chr5	33512198	33515032	2835	-	StringTie	transcript	NA	NA	MSTRG.25854	NA	XLOC_043370	NA	NA	u	TSS106772	NA	NA	NA	LTR12C	LTR	ERV1	0	LTR12C	0
SETKNPPIP	0	ORF_MSTRG.26420.1.p1	MSTRG.26420.1	chr5	88297585	88299292	1708	-	StringTie	transcript	NA	NA	MSTRG.26420	MEF2C-AS1	XLOC_043816	NA	ENST00000511100.5_1	i	TSS107638	NA	NA	NA	LTR12C	LTR	ERV1	0	LTR12C	0
SETKNPPIP	0	ORF_MSTRG.26422.1.p2	MSTRG.26422.1	chr5	91213829	91215786	1958	+	StringTie	transcript	NA	NA	MSTRG.26422	NA	XLOC_042340	NA	NA	u	TSS104221	NA	NA	NA	LTR12C	LTR	ERV1	0	LTR12C	0
SETKNPPIP	0	ORF_ENST00000503706.5_1.p2	ENST00000503706.5_1	chr5	113769227	113832197	62971	+	HAVANA	transcript	NA	NA	ENSG00000080709.15_4	KCNN2	XLOC_042469	ENSG00000080709.15_4	ENST00000503706.5_1	=	TSS104517	NA	NA	NA	LTR12C	LTR	ERV1	0	LTR12C	0
SETKNPPIP	0	ORF_MSTRG.26642.1.p4	MSTRG.26642.1	chr5	116641637	116643627	1991	+	StringTie	transcript	NA	NA	MSTRG.26642	NA	XLOC_042492	NA	NA	u	TSS104563	NA	NA	NA	LTR12C	LTR	ERV1	0	LTR12C	0
SETKNPPIP	0	ORF_MSTRG.26709.1.p2	MSTRG.26709.1	chr5	122767072	122775179	8108	+	StringTie	transcript	NA	NA	MSTRG.26709	NA	XLOC_042535	NA	NA	u	TSS104679	NA	NA	NA	LTR12C	LTR	ERV1	0	LTR12C	0
SETKNPPIP	0	ORF_MSTRG.26890.1.p1	MSTRG.26890.1	chr5	138930108	138934176	4069	+	StringTie	transcript	NA	NA	MSTRG.26890	UBE2D2	XLOC_042695	NA	ENST00000511725.5_1	i	TSS105101	NA	NA	NA	LTR12C	LTR	ERV1	0	LTR12C	0
SETKNPPIP	0	ORF_MSTRG.27178.3.p1	MSTRG.27178.3	chr5	157307124	157313851	6728	+	StringTie	transcript	NA	NA	MSTRG.27178	NA	XLOC_042873	NA	NA	u	TSS105690	NA	NA	NA	LTR12C	LTR	ERV1	0	LTR12C	0
SETKNPPIP	0	ORF_MSTRG.27178.1.p4	MSTRG.27178.1	chr5	157307124	157410181	103058	+	StringTie	transcript	NA	NA	MSTRG.27178	AC008677.2	XLOC_042873	NA	ENST00000460082.1_1	x	TSS105690	NA	NA	NA	LTR12C	LTR	ERV1	0	LTR12C	0
SETKNPPIP	0	ORF_MSTRG.27178.2.p4	MSTRG.27178.2	chr5	157307124	157410181	103058	+	StringTie	transcript	NA	NA	MSTRG.27178	AC008677.2	XLOC_042873	NA	ENST00000460082.1_1	x	TSS105690	NA	NA	NA	LTR12C	LTR	ERV1	0	LTR12C	0
SETKNPPIP	0	ORF_MSTRG.27178.4.p6	MSTRG.27178.4	chr5	157307124	157410181	103058	+	StringTie	transcript	NA	NA	MSTRG.27178	AC008677.2	XLOC_042873	NA	ENST00000460082.1_1	x	TSS105690	NA	NA	NA	LTR12C	LTR	ERV1	0	LTR12C	0
SETKNPPIP	0	ORF_MSTRG.27178.5.p4	MSTRG.27178.5	chr5	157307125	157410181	103057	+	StringTie	transcript	NA	NA	MSTRG.27178	AC008677.2	XLOC_042873	NA	ENST00000460082.1_1	x	TSS105690	NA	NA	NA	LTR12C	LTR	ERV1	0	LTR12C	0
SETKNPPIP	0	ORF_MSTRG.28286.1.p1	MSTRG.28286.1	chr6	48952341	48953290	950	+	StringTie	transcript	NA	NA	MSTRG.28286	NA	XLOC_045259	NA	NA	u	TSS110955	NA	NA	NA	LTR12C	LTR	ERV1	0	LTR12C	0
SETKNPPIP	0	ORF_MSTRG.28566.1.p4	MSTRG.28566.1	chr6	96650762	96708321	57560	-	StringTie	transcript	NA	NA	MSTRG.28566	FUT9	XLOC_047032	NA	ENST00000302103.5_1	x	TSS114549	NA	NA	NA	LTR12C	LTR	ERV1	0	LTR12C	0
SETKNPPIP	0	ORF_MSTRG.28566.2.p3	MSTRG.28566.2	chr6	96703781	96708321	4541	-	StringTie	transcript	NA	NA	MSTRG.28566	NA	XLOC_047032	NA	NA	u	TSS114549	NA	NA	NA	LTR12C	LTR	ERV1	0	LTR12C	0
SETKNPPIP	0	ORF_MSTRG.28857.1.p1	MSTRG.28857.1	chr6	127320815	127535319	214505	-	StringTie	transcript	NA	NA	MSTRG.28857	RSPO3	XLOC_047227	NA	ENST00000356698.8_2	x	TSS114953	NA	NA	NA	LTR12C	LTR	ERV1	0	LTR12C	0
SETKNPPIP	0	ORF_MSTRG.28857.2.p2	MSTRG.28857.2	chr6	127324603	127535319	210717	-	StringTie	transcript	NA	NA	MSTRG.28857	RSPO3	XLOC_047227	NA	ENST00000356698.8_2	x	TSS114953	NA	NA	NA	LTR12C	LTR	ERV1	0	LTR12C	0
SETKNPPIP	0	ORF_MSTRG.28857.3.p3	MSTRG.28857.3	chr6	127348142	127535319	187178	-	StringTie	transcript	NA	NA	MSTRG.28857	RSPO3	XLOC_047227	NA	ENST00000356698.8_2	x	TSS114953	NA	NA	NA	LTR12C	LTR	ERV1	0	LTR12C	0
SETKNPPIP	0	ORF_MSTRG.30534.1.p2	MSTRG.30534.1	chr7	80771910	80775843	3934	+	StringTie	transcript	NA	NA	MSTRG.30534	NA	XLOC_048703	NA	NA	u	TSS117992	NA	NA	NA	LTR12C	LTR	ERV1	0	LTR12C	0
SETKNPPIP	0	ORF_MSTRG.30851.1.p5	MSTRG.30851.1	chr7	102814429	102915595	101167	-	StringTie	transcript	NA	NA	MSTRG.30851	DPY19L2P2	XLOC_050375	NA	ENST00000438364.5_1	j	TSS122032	NA	NA	NA	LTR12C	LTR	ERV1	0	LTR12C	0
SETKNPPIP	0	ORF_MSTRG.30851.4.p7	MSTRG.30851.4	chr7	102815610	102920857	105248	-	StringTie	transcript	NA	NA	MSTRG.30851	DPY19L2P2	XLOC_050375	NA	ENST00000438364.5_1	j	TSS122033	NA	NA	NA	L1PA5	LINE	L1	1449	LTR12C	4922
SETKNPPIP	0	ORF_MSTRG.31003.1.p5	MSTRG.31003.1	chr7	121062759	121065372	2614	+	StringTie	transcript	NA	NA	MSTRG.31003	NA	XLOC_049002	NA	NA	u	TSS118907	NA	NA	NA	LTR12C	LTR	ERV1	0	LTR12C	0
SETKNPPIP	0	ORF_MSTRG.31987.1.p7	MSTRG.31987.1	chr8	42642736	42649593	6858	+	StringTie	transcript	NA	NA	MSTRG.31987	CHRNA6	XLOC_051305	NA	ENST00000533810.5_3	i	TSS124251	NA	NA	NA	LTR12C	LTR	ERV1	0	LTR12C	0
SETKNPPIP	0	ORF_MSTRG.33525.1.p1	MSTRG.33525.1	chr9	79137403	79138245	843	-	StringTie	transcript	NA	NA	MSTRG.33525	GCNT1	XLOC_055061	NA	ENST00000648797.1_1	i	TSS132366	NA	NA	NA	LTR12C	LTR	ERV1	0	LTR12C	0
SETKNPPIP	0	ORF_MSTRG.34688.1.p9	MSTRG.34688.1	chrX	45520261	45523596	3336	-	StringTie	transcript	NA	NA	MSTRG.34688	NA	XLOC_057210	NA	NA	u	TSS136761	NA	NA	NA	LTR12C	LTR	ERV1	0	LTR12C	0
SETKNPPIP	0	ORF_MSTRG.8799.1.p1	MSTRG.8799.1	chr13	78047377	78049030	1654	-	StringTie	transcript	NA	NA	MSTRG.8799	NA	XLOC_014850	NA	NA	u	TSS35538	NA	NA	NA	LTR12C	LTR	ERV1	0	LTR12C	0
SETKNPPIP	0	ORF_MSTRG.12850.1.p1	MSTRG.12850.1	chr16	68016952	68019478	2527	+	StringTie	transcript	NA	NA	MSTRG.12850	NA	XLOC_020280	NA	NA	u	TSS48843	NA	NA	NA	LTR12C	LTR	ERV1	0	LTR12C	0
SETKNPPIP	0	ORF_MSTRG.20096.1.p1	MSTRG.20096.1	chr2	235157062	235166553	9492	+	StringTie	transcript	NA	NA	MSTRG.20096	NA	XLOC_030395	NA	NA	u	TSS76322	NA	NA	NA	LTR12C	LTR	ERV1	0	LTR12C	0
SETKNPPIP	0	ORF_MSTRG.20096.3.p1	MSTRG.20096.3	chr2	235157071	235166553	9483	+	StringTie	transcript	NA	NA	MSTRG.20096	NA	XLOC_030395	NA	NA	u	TSS76322	NA	NA	NA	LTR12C	LTR	ERV1	0	LTR12C	0
SETKNPPIP	0	ORF_MSTRG.20096.2.p1	MSTRG.20096.2	chr2	235157071	235190364	33294	+	StringTie	transcript	NA	NA	MSTRG.20096	NA	XLOC_030395	NA	NA	u	TSS76322	NA	NA	NA	LTR12C	LTR	ERV1	0	LTR12C	0
SETKNPPIP	0	ORF_MSTRG.22447.3.p1	MSTRG.22447.3	chr3	33488114	33497954	9841	+	StringTie	transcript	NA	NA	MSTRG.22447	NA	XLOC_036136	NA	NA	u	TSS89771	NA	NA	NA	LTR12C	LTR	ERV1	0	LTR12C	0
EFLLQPLVF	0	ORF_MSTRG.29297.3.p45	MSTRG.29297.3	chr6	168079719	168094315	14597	-	StringTie	transcript	NA	NA	MSTRG.29297	LINC02487	XLOC_047557	NA	ENST00000644320.1_1	n	TSS115695	NA	NA	NA	MIR	SINE	MIR	4326	LTR12C	1048567
RLSAPLTLVW	0	ORF_MSTRG.26890.1.p1	MSTRG.26890.1	chr5	138930108	138934176	4069	+	StringTie	transcript	NA	NA	MSTRG.26890	UBE2D2	XLOC_042695	NA	ENST00000511725.5_1	i	TSS105101	NA	NA	NA	LTR12C	LTR	ERV1	0	LTR12C	0
KEQTPDAPL	0	ORF_MSTRG.19569.1.p2	MSTRG.19569.1	chr2	189461220	189470777	9558	-	StringTie	transcript	NA	NA	MSTRG.19569	AC092598.1	XLOC_032051	NA	ENST00000431708.1_1	j	TSS80140	NA	NA	NA	LTR12C	LTR	ERV1	0	LTR12C	0
KEQTPDAPL	0	ORF_MSTRG.19569.2.p10	MSTRG.19569.2	chr2	189461220	189470777	9558	-	StringTie	transcript	NA	NA	MSTRG.19569	AC092598.1	XLOC_032051	NA	ENST00000431708.1_1	j	TSS80140	NA	NA	NA	LTR12C	LTR	ERV1	0	LTR12C	0
KEQTPDAPL	0	ORF_MSTRG.19569.3.p16	MSTRG.19569.3	chr2	189461220	189470777	9558	-	StringTie	transcript	NA	NA	MSTRG.19569	AC092598.1	XLOC_032051	NA	ENST00000431708.1_1	j	TSS80140	NA	NA	NA	LTR12C	LTR	ERV1	0	LTR12C	0
LLWAGVSTF	0	ORF_MSTRG.21252.1.p38	MSTRG.21252.1	chr21	35228605	35240375	11771	-	StringTie	transcript	NA	NA	MSTRG.21252	ITSN1	XLOC_034502	NA	ENST00000381318.7_2	x	TSS85652	NA	NA	NA	LTR12C	LTR	ERV1	0	LTR12C	0
LLWAGVSTF	0	ORF_MSTRG.21252.2.p38	MSTRG.21252.2	chr21	35228606	35240375	11770	-	StringTie	transcript	NA	NA	MSTRG.21252	ITSN1	XLOC_034502	NA	ENST00000381318.7_2	x	TSS85652	NA	NA	NA	LTR12C	LTR	ERV1	0	LTR12C	0
KLNDSSHEI	0	ORF_ENST00000563072.1_1.p3	ENST00000563072.1_1	chr16	81105603	81110203	4601	+	StringTie	transcript	NA	NA	MSTRG.13128	AC092718.6	XLOC_020443	ENSG00000261838.5_5	ENST00000563072.1_1	=	TSS49283	NA	NA	NA	MLT1J2	LTR	ERVL-MaLR	0	LTR12	2141744
VISAHRNLSSW	0	ORF_MSTRG.3075.1.p13	MSTRG.3075.1	chr1	234787808	234831956	44149	-	StringTie	transcript	NA	NA	MSTRG.3075	AL160408.3	XLOC_005182	NA	ENST00000442382.1_1	j	TSS12289	NA	NA	NA	THE1D	LTR	ERVL-MaLR	0	LTR12C	924861
VISAHRNLSSW	0	ORF_MSTRG.3075.3.p16	MSTRG.3075.3	chr1	234805713	234831956	26244	-	StringTie	transcript	NA	NA	MSTRG.3075	AL160408.3	XLOC_005182	NA	ENST00000442382.1_1	j	TSS12289	NA	NA	NA	THE1D	LTR	ERVL-MaLR	0	LTR12C	924861
VISAHRNLSSW	0	ORF_MSTRG.3075.6.p2	MSTRG.3075.6	chr1	234814819	234831956	17138	-	StringTie	transcript	NA	NA	MSTRG.3075	AL160408.3	XLOC_005182	NA	ENST00000442382.1_1	j	TSS12289	NA	NA	NA	THE1D	LTR	ERVL-MaLR	0	LTR12C	924861
VISAHRNLSSW	0	ORF_MSTRG.3075.7.p2	MSTRG.3075.7	chr1	234814819	234831956	17138	-	StringTie	transcript	NA	NA	MSTRG.3075	AL160408.3	XLOC_005182	NA	ENST00000442382.1_1	j	TSS12289	NA	NA	NA	THE1D	LTR	ERVL-MaLR	0	LTR12C	924861
ASLPGRPVW	0	ORF_MSTRG.19369.1.p2	MSTRG.19369.1	chr2	173564490	173565738	1249	-	StringTie	transcript	NA	NA	MSTRG.19369	RAPGEF4-AS1	XLOC_031930	NA	ENST00000455435.1_1	i	TSS79887	NA	NA	NA	SVA_B	Other	Other	0	LTR12F	9942
RMNENRRHF	0	ORF_MSTRG.8292.1.p30	MSTRG.8292.1	chr12	133516295	133528760	12466	+	StringTie	transcript	NA	NA	MSTRG.8292	ZNF605	XLOC_012228	NA	ENST00000381215.3_1	x	TSS29624	NA	NA	NA	LTR12C	LTR	ERV1	0	LTR12C	0
RMNENRRHF	0	ORF_MSTRG.34377.1.p18	MSTRG.34377.1	chrUn_gl000223	158301	166467	8167	-	StringTie	transcript	NA	NA	MSTRG.34377	NA	XLOC_055715	NA	NA	u	TSS133832	NA	NA	NA	NA	NA	NA	NA	NA	NA
RMNENRRHF	0	ORF_MSTRG.34377.3.p18	MSTRG.34377.3	chrUn_gl000223	158301	166467	8167	-	StringTie	transcript	NA	NA	MSTRG.34377	NA	XLOC_055715	NA	NA	u	TSS133832	NA	NA	NA	NA	NA	NA	NA	NA	NA
RMNENRRHF	0	ORF_MSTRG.34377.5.p15	MSTRG.34377.5	chrUn_gl000223	159781	166467	6687	-	StringTie	transcript	NA	NA	MSTRG.34377	NA	XLOC_055715	NA	NA	u	TSS133832	NA	NA	NA	NA	NA	NA	NA	NA	NA
RMNENRRHF	0	ORF_MSTRG.34377.6.p1	MSTRG.34377.6	chrUn_gl000223	159781	164500	4720	-	StringTie	transcript	NA	NA	MSTRG.34377	NA	XLOC_055715	NA	NA	u	TSS133833	NA	NA	NA	NA	NA	NA	NA	NA	NA
GTIQPIFLPF	0	ORF_MSTRG.19338.8.p28	MSTRG.19338.8	chr2	170698960	170704830	5871	+	StringTie	transcript	NA	NA	MSTRG.19338	UBR3	XLOC_029837	NA	ENST00000272793.9_1	i	TSS74674	NA	NA	NA	LTR12C	LTR	ERV1	0	LTR12C	0
AETQSKRIL	0	ORF_MSTRG.25758.9.p18	MSTRG.25758.9	chr5	10376129	10435809	59681	+	StringTie	transcript	NA	NA	MSTRG.25758	2006-03-01	XLOC_041771	NA	ENST00000274140.9_1	j	TSS102947	NA	NA	NA	LTR12C	LTR	ERV1	0	LTR12C	0
NWWCHILLF	0	ORF_ENST00000299339.2_1.p12	ENST00000299339.2_1	chr13	96204979	96232013	27035	+	StringTie	transcript	NA	NA	MSTRG.8874	CLDN10	XLOC_014234	ENSG00000134873.9_2	ENST00000299339.2_1	=	TSS34282	NA	NA	NA	G-rich	Low_complexity	Low_complexity	46	LTR12	1053380
VMFQDFVSW	1	ORF_MSTRG.23152.1.p3	MSTRG.23152.1	chr3	114530457	114531041	585	-	StringTie	transcript	NA	NA	MSTRG.23152	ZBTB20	XLOC_038261	NA	ENST00000462705.5_2	i	TSS95353	NA	NA	NA	LTR12C	LTR	ERV1	0	LTR12C	0
LLLSYRYIY	1	ORF_MSTRG.28868.1.p28	MSTRG.28868.1	chr6	127745392	127749718	4327	-	StringTie	transcript	NA	NA	MSTRG.28868	NA	XLOC_047231	NA	NA	u	TSS114964	NA	NA	NA	LTR12	LTR	ERV1	0	LTR12	0
VLSVSRFSF	1	ORF_MSTRG.31576.1.p89	MSTRG.31576.1	chr8	8412782	8434586	21805	+	StringTie	transcript	NA	NA	MSTRG.31576	AC114550.3	XLOC_050955	NA	ENST00000524073.1_1	n	TSS123250	NA	NA	NA	MIR3	SINE	MIR	2246	LTR12C	335152
VTKSTSLPW	1	ORF_MSTRG.29327.1.p7	MSTRG.29327.1	chr6	168814025	169068674	254650	+	StringTie	transcript	NA	NA	MSTRG.29327	SMOC2	XLOC_046072	NA	ENST00000354536.9_3	j	TSS112653	NA	NA	NA	L2b	LINE	L2	1581	LTR12B	719454
VTKSTSLPW	1	ORF_ENST00000354536.9_3.p8	ENST00000354536.9_3	chr6	168841831	169068674	226844	+	StringTie	transcript	NA	NA	MSTRG.29327	SMOC2	XLOC_046072	ENSG00000112562.18_3	ENST00000354536.9_3	=	TSS112654	NA	NA	NA	G-rich	Low_complexity	Low_complexity	15	LTR12B	747260
SYLKYVFQL	1	ORF_MSTRG.29191.1.p4	MSTRG.29191.1	chr6	155685089	155687210	2122	+	StringTie	transcript	NA	NA	MSTRG.29191	NA	XLOC_045977	NA	NA	u	TSS112398	NA	NA	NA	LTR12C	LTR	ERV1	0	LTR12C	0
SYLKYVFQL	1	ORF_MSTRG.29191.2.p6	MSTRG.29191.2	chr6	155685204	155687210	2007	+	StringTie	transcript	NA	NA	MSTRG.29191	NA	XLOC_045977	NA	NA	u	TSS112399	NA	NA	NA	LTR12C	LTR	ERV1	0	LTR12C	0
IIAQLLNSTW	1	ORF_MSTRG.28772.1.p3	MSTRG.28772.1	chr6	115319240	115323446	4207	+	StringTie	transcript	NA	NA	MSTRG.28772	NA	XLOC_045668	NA	NA	u	TSS111734	NA	NA	NA	LTR12F	LTR	ERV1	0	LTR12F	0
KEQTPDTPSL	1	ORF_MSTRG.489.1.p1	MSTRG.489.1	chr1	25048824	25055315	6492	+	StringTie	transcript	NA	NA	MSTRG.489	NA	XLOC_000435	NA	NA	u	TSS1070	NA	NA	NA	LTR12C	LTR	ERV1	0	LTR12C	0
KEQTPDTPSL	1	ORF_MSTRG.2576.1.p1	MSTRG.2576.1	chr1	185616500	185617995	1496	-	StringTie	transcript	NA	NA	MSTRG.2576	NA	XLOC_004726	NA	NA	u	TSS11366	NA	NA	NA	LTR12C	LTR	ERV1	0	LTR12C	0
KEQTPDTPSL	1	ORF_MSTRG.6823.9.p2	MSTRG.6823.9	chr12	29410389	29493913	83525	+	StringTie	transcript	NA	NA	MSTRG.6823	FAR2	XLOC_011115	NA	ENST00000536681.7_1	j	TSS26682	NA	NA	NA	LTR12C	LTR	ERV1	0	LTR12C	0
KEQTPDTPSL	1	ORF_MSTRG.7601.1.p1	MSTRG.7601.1	chr12	79956353	79958619	2267	+	StringTie	transcript	NA	NA	MSTRG.7601	NA	XLOC_011680	NA	NA	u	TSS28244	NA	NA	NA	LTR12C	LTR	ERV1	0	LTR12C	0
KEQTPDTPSL	1	ORF_MSTRG.8418.1.p10	MSTRG.8418.1	chr13	27786825	27797949	11125	+	StringTie	transcript	NA	NA	MSTRG.8418	LINC02340	XLOC_013827	NA	ENST00000620494.1_2	x	TSS33533	NA	NA	NA	LTR12D	LTR	ERV1	0	LTR12D	0
KEQTPDTPSL	1	ORF_MSTRG.8418.2.p9	MSTRG.8418.2	chr13	27786835	27797949	11115	+	StringTie	transcript	NA	NA	MSTRG.8418	LINC02340	XLOC_013827	NA	ENST00000620494.1_2	x	TSS33533	NA	NA	NA	LTR12D	LTR	ERV1	0	LTR12D	0
KEQTPDTPSL	1	ORF_MSTRG.8418.3.p9	MSTRG.8418.3	chr13	27786836	27797949	11114	+	StringTie	transcript	NA	NA	MSTRG.8418	LINC02340	XLOC_013827	NA	ENST00000620494.1_2	x	TSS33533	NA	NA	NA	LTR12D	LTR	ERV1	0	LTR12D	0
KEQTPDTPSL	1	ORF_MSTRG.12026.1.p1	MSTRG.12026.1	chr16	5232620	5235905	3286	-	StringTie	transcript	NA	NA	MSTRG.12026	AC074051.5	XLOC_020762	NA	ENST00000650622.1_1	i	TSS50341	NA	NA	NA	LTR12C	LTR	ERV1	0	LTR12C	0
KEQTPDTPSL	1	ORF_MSTRG.14076.1.p6	MSTRG.14076.1	chr17	29991982	30002736	10755	-	StringTie	transcript	NA	NA	MSTRG.14076	NA	XLOC_023693	NA	NA	u	TSS58335	NA	NA	NA	LTR12	LTR	ERV1	0	LTR12	0
KEQTPDTPSL	1	ORF_MSTRG.15820.1.p1	MSTRG.15820.1	chr18	48632072	48647089	15018	-	StringTie	transcript	NA	NA	MSTRG.15820	RN7SL695P	XLOC_025615	NA	ENST00000462220.2	k	TSS63218	NA	NA	NA	LTR12C	LTR	ERV1	0	LTR12C	0
KEQTPDTPSL	1	ORF_MSTRG.16894.1.p1	MSTRG.16894.1	chr19	33177942	33191066	13125	-	StringTie	transcript	NA	NA	MSTRG.16894	AC008736.1	XLOC_027795	NA	ENST00000592431.1_1	j	TSS69522	NA	NA	NA	LTR12	LTR	ERV1	0	LTR12	0
KEQTPDTPSL	1	ORF_MSTRG.16894.3.p1	MSTRG.16894.3	chr19	33183574	33191066	7493	-	StringTie	transcript	NA	NA	MSTRG.16894	NUDT19	XLOC_027795	NA	ENST00000397061.3_1	x	TSS69522	NA	NA	NA	LTR12	LTR	ERV1	0	LTR12	0
KEQTPDTPSL	1	ORF_MSTRG.18454.1.p1	MSTRG.18454.1	chr2	63549465	63556125	6661	+	StringTie	transcript	NA	NA	MSTRG.18454	WDPCP	XLOC_028928	NA	ENST00000409354.6_2	i	TSS72586	NA	NA	NA	LTR12D	LTR	ERV1	0	LTR12D	0
KEQTPDTPSL	1	ORF_MSTRG.19116.1.p2	MSTRG.19116.1	chr2	132724516	132725946	1431	+	StringTie	transcript	NA	NA	MSTRG.19116	AJ239322.1	XLOC_029626	NA	ENST00000419362.1_1	x	TSS74163	NA	NA	NA	LTR12D	LTR	ERV1	0	LTR12D	0
KEQTPDTPSL	1	ORF_MSTRG.19191.1.p2	MSTRG.19191.1	chr2	150959274	150961929	2656	-	StringTie	transcript	NA	NA	MSTRG.19191	NA	XLOC_031781	NA	NA	u	TSS79487	NA	NA	NA	LTR12	LTR	ERV1	0	LTR12	0
KEQTPDTPSL	1	ORF_MSTRG.21145.1.p2	MSTRG.21145.1	chr21	33027239	33029993	2755	+	StringTie	transcript	NA	NA	MSTRG.21145	AP000253.1	XLOC_034084	NA	ENST00000449339.1_1	x	TSS84682	NA	NA	NA	LTR12C	LTR	ERV1	0	LTR12C	0
KEQTPDTPSL	1	ORF_MSTRG.21856.1.p1	MSTRG.21856.1	chr22	38111959	38113378	1420	-	StringTie	transcript	NA	NA	MSTRG.21856	Z83844.1	XLOC_035723	NA	ENST00000455236.4_1	i	TSS88595	NA	NA	NA	LTR12C	LTR	ERV1	0	LTR12C	0
KEQTPDTPSL	1	ORF_MSTRG.22579.1.p3	MSTRG.22579.1	chr3	45349139	45371136	21998	+	StringTie	transcript	NA	NA	MSTRG.22579	NA	XLOC_036250	NA	NA	u	TSS90128	NA	NA	NA	LTR12C	LTR	ERV1	0	LTR12C	0
KEQTPDTPSL	1	ORF_MSTRG.23166.1.p1	MSTRG.23166.1	chr3	119055109	119056390	1282	-	StringTie	transcript	NA	NA	MSTRG.23166	ARHGAP31	XLOC_038276	NA	ENST00000264245.8_3	i	TSS95385	NA	NA	NA	LTR12D	LTR	ERV1	0	LTR12D	0
KEQTPDTPSL	1	ORF_MSTRG.24199.1.p2	MSTRG.24199.1	chr4	768126	772060	3935	+	StringTie	transcript	NA	NA	MSTRG.24199	AC139887.2	XLOC_039029	NA	ENST00000507446.1_1	i	TSS97196	NA	NA	NA	LTR12C	LTR	ERV1	0	LTR12C	0
KEQTPDTPSL	1	ORF_MSTRG.24199.2.p2	MSTRG.24199.2	chr4	768140	772060	3921	+	StringTie	transcript	NA	NA	MSTRG.24199	AC139887.2	XLOC_039029	NA	ENST00000507446.1_1	i	TSS97196	NA	NA	NA	LTR12C	LTR	ERV1	0	LTR12C	0
KEQTPDTPSL	1	ORF_MSTRG.24199.3.p2	MSTRG.24199.3	chr4	768142	772060	3919	+	StringTie	transcript	NA	NA	MSTRG.24199	AC139887.2	XLOC_039029	NA	ENST00000507446.1_1	i	TSS97196	NA	NA	NA	LTR12C	LTR	ERV1	0	LTR12C	0
KEQTPDTPSL	1	ORF_MSTRG.24199.4.p2	MSTRG.24199.4	chr4	768142	772060	3919	+	StringTie	transcript	NA	NA	MSTRG.24199	AC139887.2	XLOC_039029	NA	ENST00000507446.1_1	i	TSS97196	NA	NA	NA	LTR12C	LTR	ERV1	0	LTR12C	0
KEQTPDTPSL	1	ORF_MSTRG.24199.5.p2	MSTRG.24199.5	chr4	768142	772060	3919	+	StringTie	transcript	NA	NA	MSTRG.24199	AC139887.2	XLOC_039029	NA	ENST00000507446.1_1	i	TSS97196	NA	NA	NA	LTR12C	LTR	ERV1	0	LTR12C	0
KEQTPDTPSL	1	ORF_MSTRG.24199.7.p2	MSTRG.24199.7	chr4	768151	772060	3910	+	StringTie	transcript	NA	NA	MSTRG.24199	AC139887.2	XLOC_039029	NA	ENST00000507446.1_1	i	TSS97196	NA	NA	NA	LTR12C	LTR	ERV1	0	LTR12C	0
KEQTPDTPSL	1	ORF_MSTRG.25095.1.p2	MSTRG.25095.1	chr4	115747535	116100187	352653	-	StringTie	transcript	NA	NA	MSTRG.25095	NDST4	XLOC_041159	NA	ENST00000613194.4_1	j	TSS101778	NA	NA	NA	LTR12C	LTR	ERV1	0	LTR12C	0
KEQTPDTPSL	1	ORF_MSTRG.25095.2.p2	MSTRG.25095.2	chr4	115748886	116100187	351302	-	StringTie	transcript	NA	NA	MSTRG.25095	NDST4	XLOC_041159	NA	ENST00000613194.4_1	j	TSS101778	NA	NA	NA	LTR12C	LTR	ERV1	0	LTR12C	0
KEQTPDTPSL	1	ORF_MSTRG.25095.5.p2	MSTRG.25095.5	chr4	115748929	116100187	351259	-	StringTie	transcript	NA	NA	MSTRG.25095	NDST4	XLOC_041159	NA	ENST00000613194.4_1	k	TSS101778	NA	NA	NA	LTR12C	LTR	ERV1	0	LTR12C	0
KEQTPDTPSL	1	ORF_ENST00000500169.6_1.p1	ENST00000500169.6_1	chr4	132301168	132449276	148109	+	StringTie	transcript	NA	NA	MSTRG.25205	LINC02377	XLOC_039956	ENSG00000250102.5_6	ENST00000500169.6_1	=	TSS99278	NA	NA	NA	LTR12D	LTR	ERV1	0	LTR12D	0
KEQTPDTPSL	1	ORF_MSTRG.25496.1.p1	MSTRG.25496.1	chr4	173291096	173298243	7148	-	StringTie	transcript	NA	NA	MSTRG.25496	GALNTL6	XLOC_041516	NA	ENST00000506823.5_1	i	TSS102445	NA	NA	NA	LTR12C	LTR	ERV1	0	LTR12C	0
KEQTPDTPSL	1	ORF_MSTRG.25783.1.p3	MSTRG.25783.1	chr5	14578369	14581765	3397	+	StringTie	transcript	NA	NA	MSTRG.25783	NA	XLOC_041788	NA	NA	u	TSS103003	NA	NA	NA	LTR12C	LTR	ERV1	0	LTR12C	0
KEQTPDTPSL	1	ORF_MSTRG.25936.1.p4	MSTRG.25936.1	chr5	42111506	42118851	7346	+	StringTie	transcript	NA	NA	MSTRG.25936	NA	XLOC_041961	NA	NA	u	TSS103346	NA	NA	NA	LTR12D	LTR	ERV1	0	LTR12D	0
KEQTPDTPSL	1	ORF_MSTRG.25979.1.p1	MSTRG.25979.1	chr5	44882005	44883603	1599	-	StringTie	transcript	NA	NA	MSTRG.25979	NA	XLOC_043477	NA	NA	u	TSS107007	NA	NA	NA	LTR12C	LTR	ERV1	0	LTR12C	0
KEQTPDTPSL	1	ORF_MSTRG.30117.3.p1	MSTRG.30117.3	chr7	36894062	37244222	350161	-	StringTie	transcript	NA	NA	MSTRG.30117	ELMO1	XLOC_049754	NA	ENST00000310758.8_1	j	TSS120641	NA	NA	NA	LTR12D	LTR	ERV1	0	LTR12D	0
KEQTPDTPSL	1	ORF_MSTRG.30534.1.p2	MSTRG.30534.1	chr7	80771910	80775843	3934	+	StringTie	transcript	NA	NA	MSTRG.30534	NA	XLOC_048703	NA	NA	u	TSS117992	NA	NA	NA	LTR12C	LTR	ERV1	0	LTR12C	0
KEQTPDTPSL	1	ORF_MSTRG.30592.1.p5	MSTRG.30592.1	chr7	91075461	91085911	10451	-	StringTie	transcript	NA	NA	MSTRG.30592	AC079760.2	XLOC_050213	NA	ENST00000418395.1_1	x	TSS121598	NA	NA	NA	LTR12	LTR	ERV1	0	LTR12	0
KEQTPDTPSL	1	ORF_MSTRG.30619.1.p7	MSTRG.30619.1	chr7	92647820	92652367	4548	-	StringTie	transcript	NA	NA	MSTRG.30619	NA	XLOC_050228	NA	NA	u	TSS121646	NA	NA	NA	LTR12	LTR	ERV1	0	LTR12	0
KEQTPDTPSL	1	ORF_MSTRG.30926.1.p1	MSTRG.30926.1	chr7	108939280	108945947	6668	+	StringTie	transcript	NA	NA	MSTRG.30926	NA	XLOC_048950	NA	NA	u	TSS118738	NA	NA	NA	LTR12_	LTR	ERV1	0	LTR12_	0
KEQTPDTPSL	1	ORF_MSTRG.32752.4.p6	MSTRG.32752.4	chr8	142087711	142205907	118197	+	StringTie	transcript	NA	NA	MSTRG.32752	DENND3	XLOC_051963	NA	ENST00000519811.5_3	j	TSS125655	NA	NA	NA	LTR12C	LTR	ERV1	0	LTR12C	0
YTKLIGGYY	1	ORF_MSTRG.16351.4.p1	MSTRG.16351.4	chr19	8444475	8453070	8596	+	StringTie	transcript	NA	NA	MSTRG.16351	RAB11B-AS1	XLOC_026027	NA	ENST00000597785.1_1	i	TSS64332	NA	NA	NA	LTR12D	LTR	ERV1	0	LTR12D	0
YTKLIGGYY	1	ORF_MSTRG.16351.5.p1	MSTRG.16351.5	chr19	8444488	8453780	9293	+	StringTie	transcript	NA	NA	MSTRG.16351	RAB11B-AS1	XLOC_026027	NA	ENST00000597785.1_1	i	TSS64332	NA	NA	NA	LTR12D	LTR	ERV1	0	LTR12D	0
RIFPVGLNSF	1	ORF_MSTRG.29412.1.p2	MSTRG.29412.1	chr6_cox_hap2	2285967	2286738	772	-	StringTie	transcript	NA	NA	MSTRG.29412	NA	XLOC_047670	NA	NA	u	TSS115853	NA	NA	NA	NA	NA	NA	NA	NA	NA
RTAPFTSSY	1	ORF_ENST00000206423.7_2.p55	ENST00000206423.7_2	chr3	112315641	112360147	44507	-	StringTie	transcript	NA	NA	MSTRG.23102	CCDC80	XLOC_038232	ENSG00000091986.15_3	ENST00000206423.7_2	=	TSS95275	NA	NA	NA	MIRb	SINE	MIR	1159	LTR12C	1595839
LISGEGLLL	1	ORF_ENST00000409039.7_3.p35	ENST00000409039.7_3	chr12	124246735	124420753	174019	+	StringTie	transcript	NA	NA	MSTRG.8190	DNAH10	XLOC_012110	ENSG00000197653.15_4	ENST00000409039.7_3	=	TSS29372	NA	NA	NA	MIR3	SINE	MIR	219	LTR12C	184573
LISGEGLLL	1	ORF_ENST00000492261.5_1.p10	ENST00000492261.5_1	chr12	124409682	124420753	11072	+	StringTie	transcript	NA	NA	MSTRG.8190	DNAH10	XLOC_012110	ENSG00000197653.15_4	ENST00000492261.5_1	=	TSS29378	NA	NA	NA	(TCCA)n	Simple_repeat	Simple_repeat	362	LTR12C	21626
RVADLVLIF	1	ORF_MSTRG.14951.2.p3	MSTRG.14951.2	chr17	66077836	66097581	19746	+	StringTie	transcript	NA	NA	MSTRG.14951	AC145343.1	XLOC_022911	NA	ENST00000579629.1_1	x	TSS55956	NA	NA	NA	LTR12C	LTR	ERV1	0	LTR12C	0
SEEPLRPAA	1	ORF_ENST00000529482.5_1.p1	ENST00000529482.5_1	chr11	3402191	3430208	28018	+	StringTie	transcript	NA	NA	MSTRG.4677	TSSC2	XLOC_007712	ENSG00000223756.6_4	ENST00000529482.5_1	=	TSS17847	NA	NA	NA	THE1A	LTR	ERVL-MaLR	0	LTR12C	207580
SEEPLRPAA	1	ORF_ENST00000526284.5_1.p1	ENST00000526284.5_1	chr11	3402208	3419320	17113	+	StringTie	transcript	NA	NA	MSTRG.4677	TSSC2	XLOC_007712	ENSG00000223756.6_4	ENST00000526284.5_1	=	TSS17847	NA	NA	NA	THE1A	LTR	ERVL-MaLR	0	LTR12C	207563
SEEPLRPAA	1	ORF_MSTRG.7564.7.p10	MSTRG.7564.7	chr12	76335275	76337892	2618	+	StringTie	transcript	NA	NA	MSTRG.7564	AC078923.1	XLOC_011649	NA	ENST00000552856.1_1	i	TSS28176	NA	NA	NA	SVA_D	Other	Other	0	LTR12	1126333
SEEPLRPAA	1	ORF_MSTRG.13819.1.p44	MSTRG.13819.1	chr17	19344151	19352483	8333	+	StringTie	transcript	NA	NA	MSTRG.13819	RPS2P46	XLOC_022107	NA	ENST00000458332.1_1	x	TSS53753	NA	NA	NA	SVA_D	Other	Other	0	LTR12C	575451
SEEPLRPAA	1	ORF_MSTRG.20867.1.p10	MSTRG.20867.1	chr20	52470224	52475975	5752	+	StringTie	transcript	NA	NA	MSTRG.20867	NA	XLOC_033076	NA	NA	u	TSS82572	NA	NA	NA	(GGAA)n	Simple_repeat	Simple_repeat	0	LTR12	120170
LYGPQSNSFF	1	ORF_MSTRG.31594.19.p1	MSTRG.31594.19	chr8	9045666	9060636	14971	+	StringTie	transcript	NA	NA	MSTRG.31594	AC022784.1	XLOC_050964	NA	ENST00000647722.1_1	j	TSS123280	NA	NA	NA	MIR3	SINE	MIR	0	LTR12C	968036
KLQSIIYIY	1	ORF_MSTRG.14414.2.p3	MSTRG.14414.2	chr17	42447143	42465029	17887	+	StringTie	transcript	NA	NA	MSTRG.14414	ITGA2B	XLOC_022569	NA	ENST00000262407.5_1	x	TSS54915	NA	NA	NA	LTR12C	LTR	ERV1	0	LTR12C	0
KVFTGDFSW	1	ORF_MSTRG.14970.1.p1	MSTRG.14970.1	chr17	66823179	66875333	52155	+	StringTie	transcript	NA	NA	MSTRG.14970	ABCA8	XLOC_022920	NA	ENST00000591459.1_1	x	TSS56005	NA	NA	NA	THE1B	LTR	ERVL-MaLR	0	LTR12C	618009
VYGINFFTF	1	ORF_MSTRG.11379.6.p20	MSTRG.11379.6	chr15	79140012	79156562	16551	+	StringTie	transcript	NA	NA	MSTRG.11379	MORF4L1	XLOC_018090	NA	ENST00000559697.5_1	o	TSS42939	NA	NA	NA	LTR12C	LTR	ERV1	0	LTR12C	0
KINSKRSSY	1	ORF_ENST00000443767.1_1.p1	ENST00000443767.1_1	chrX	44143162	44148422	5261	+	StringTie	transcript	NA	NA	MSTRG.34664	TATDN2P1	XLOC_056007	ENSG00000198414.5_4	ENST00000443767.1_1	k	TSS134386	NA	NA	NA	(T)n	Simple_repeat	Simple_repeat	220	LTR12F	494356
KEVDIGDSILF	1	ORF_MSTRG.5030.1.p3	MSTRG.5030.1	chr11	33265546	33266538	993	+	StringTie	transcript	NA	NA	MSTRG.5030	NA	XLOC_008019	NA	NA	u	TSS18613	NA	NA	NA	SVA_B	Other	Other	0	LTR12C	745916
KEVDIGDSILF	1	ORF_MSTRG.17275.1.p4	MSTRG.17275.1	chr19	44708444	44710985	2542	+	StringTie	transcript	NA	NA	MSTRG.17275	NA	XLOC_026727	NA	NA	u	TSS66472	NA	NA	NA	SVA_B	Other	Other	0	LTR12C	5394498
KEVDIGDSILF	1	ORF_MSTRG.19369.1.p3	MSTRG.19369.1	chr2	173564490	173565738	1249	-	StringTie	transcript	NA	NA	MSTRG.19369	RAPGEF4-AS1	XLOC_031930	NA	ENST00000455435.1_1	i	TSS79887	NA	NA	NA	SVA_B	Other	Other	0	LTR12F	9942
KEVDIGDSILF	1	ORF_MSTRG.19839.1.p5	MSTRG.19839.1	chr2	216027405	216028074	670	-	StringTie	transcript	NA	NA	MSTRG.19839	NA	XLOC_032245	NA	NA	u	TSS80573	NA	NA	NA	SVA_B	Other	Other	0	LTR12C	81614
KEVDIGDSILF	1	ORF_MSTRG.30980.1.p4	MSTRG.30980.1	chr7	116278907	116279525	619	+	StringTie	transcript	NA	NA	MSTRG.30980	LINC01510	XLOC_048981	NA	ENST00000650435.1_1	i	TSS118825	NA	NA	NA	SVA_A	Other	Other	0	LTR12C	957112
ATIKDLKDAEW	1	ORF_MSTRG.32347.1.p22	MSTRG.32347.1	chr8	95296919	95312153	15235	-	StringTie	transcript	NA	NA	MSTRG.32347	NA	XLOC_052896	NA	NA	u	TSS127560	NA	NA	NA	LTR12C	LTR	ERV1	0	LTR12C	0
VYLPTFPPL	1	ORF_MSTRG.225.1.p1	MSTRG.225.1	chr1	11364988	11365839	852	-	StringTie	transcript	NA	NA	MSTRG.225	NA	XLOC_002918	NA	NA	u	TSS7170	NA	NA	NA	SVA_C	Other	Other	0	LTR12C	878857
VYLPTFPPL	1	ORF_MSTRG.402.1.p2	MSTRG.402.1	chr1	21349939	21380976	31038	+	StringTie	transcript	NA	NA	MSTRG.402	EIF4G3	XLOC_000372	NA	ENST00000411888.5_1	i	TSS921	NA	NA	NA	SVA_F	Other	Other	0	LTR12E	3466383
VYLPTFPPL	1	ORF_MSTRG.402.2.p1	MSTRG.402.2	chr1	21350758	21380976	30219	+	StringTie	transcript	NA	NA	MSTRG.402	EIF4G3	XLOC_000372	NA	ENST00000411888.5_1	i	TSS922	NA	NA	NA	SVA_F	Other	Other	0	LTR12E	3465564
VYLPTFPPL	1	ORF_MSTRG.402.3.p1	MSTRG.402.3	chr1	21350810	21380976	30167	+	StringTie	transcript	NA	NA	MSTRG.402	EIF4G3	XLOC_000372	NA	ENST00000411888.5_1	i	TSS922	NA	NA	NA	SVA_F	Other	Other	0	LTR12E	3465512
VYLPTFPPL	1	ORF_MSTRG.391.1.p1	MSTRG.391.1	chr1	21715650	21724855	9206	+	StringTie	transcript	NA	NA	MSTRG.391	PPP1R11P1	XLOC_000376	NA	ENST00000486095.1_1	k	TSS926	NA	NA	NA	SVA_F	Other	Other	0	LTR12E	3100672
VYLPTFPPL	1	ORF_MSTRG.445.1.p1	MSTRG.445.1	chr1	24015645	24016254	610	+	StringTie	transcript	NA	NA	MSTRG.445	NA	XLOC_000413	NA	NA	u	TSS1007	NA	NA	NA	SVA_D	Other	Other	0	LTR12E	800677
VYLPTFPPL	1	ORF_MSTRG.469.1.p2	MSTRG.469.1	chr1	24262375	24263083	709	+	StringTie	transcript	NA	NA	MSTRG.469	NA	XLOC_000421	NA	NA	u	TSS1028	NA	NA	NA	SVA_D	Other	Other	0	LTR12E	553947
VYLPTFPPL	1	ORF_MSTRG.550.1.p1	MSTRG.550.1	chr1	26923378	26924009	632	+	StringTie	transcript	NA	NA	MSTRG.550	NA	XLOC_000480	NA	NA	u	TSS1189	NA	NA	NA	SVA_D	Other	Other	0	LTR12C	1874140
VYLPTFPPL	1	ORF_MSTRG.710.1.p1	MSTRG.710.1	chr1	33439085	33439639	555	-	StringTie	transcript	NA	NA	MSTRG.710	AL031602.1	XLOC_003259	NA	ENST00000633169.1_1	x	TSS8016	NA	NA	NA	SVA_E	Other	Other	0	LTR12F	2983739
VYLPTFPPL	1	ORF_MSTRG.831.1.p1	MSTRG.831.1	chr1	40378074	40378751	678	-	StringTie	transcript	NA	NA	MSTRG.831	NA	XLOC_003354	NA	NA	u	TSS8272	NA	NA	NA	SVA_D	Other	Other	0	LTR12D	301233
VYLPTFPPL	1	ORF_MSTRG.1733.1.p1	MSTRG.1733.1	chr1	113317027	113317602	576	+	StringTie	transcript	NA	NA	MSTRG.1733	NA	XLOC_001369	NA	NA	u	TSS3457	NA	NA	NA	SVA_F	Other	Other	0	LTR12C	120119
VYLPTFPPL	1	ORF_MSTRG.2044.1.p2	MSTRG.2044.1	chr1	150696822	150701054	4233	-	StringTie	transcript	NA	NA	MSTRG.2044	CTSS	XLOC_004240	NA	ENST00000368985.7_1	p	TSS10231	NA	NA	NA	SVA_F	Other	Other	0	LTR12	2282384
VYLPTFPPL	1	ORF_MSTRG.2380.1.p1	MSTRG.2380.1	chr1	168176379	168177012	634	-	StringTie	transcript	NA	NA	MSTRG.2380	NA	XLOC_004552	NA	NA	u	TSS11053	NA	NA	NA	SVA_C	Other	Other	0	LTR12F	140693
VYLPTFPPL	1	ORF_MSTRG.2605.1.p1	MSTRG.2605.1	chr1	192826927	192828167	1241	+	StringTie	transcript	NA	NA	MSTRG.2605	AL390957.1	XLOC_002165	NA	ENST00000645822.1_1	i	TSS5336	NA	NA	NA	SVA_D	Other	Other	0	LTR12C	24841
VYLPTFPPL	1	ORF_MSTRG.2838.1.p1	MSTRG.2838.1	chr1	212952745	212953839	1095	+	StringTie	transcript	NA	NA	MSTRG.2838	NSL1	XLOC_002381	NA	ENST00000366977.7_1	i	TSS5891	NA	NA	NA	SVA_D	Other	Other	0	LTR12C	888684
VYLPTFPPL	1	ORF_MSTRG.3210.1.p1	MSTRG.3210.1	chr1	247685648	247687120	1473	+	StringTie	transcript	NA	NA	MSTRG.3210	GCSAML	XLOC_002692	NA	ENST00000366491.6_1	i	TSS6566	NA	NA	NA	SVA_C	Other	Other	0	LTR12F	455670
VYLPTFPPL	1	ORF_MSTRG.3405.1.p1	MSTRG.3405.1	chr10	17670204	17670951	748	-	StringTie	transcript	NA	NA	MSTRG.3405	NA	XLOC_006664	NA	NA	u	TSS15527	NA	NA	NA	SVA_F	Other	Other	0	LTR12D	567967
VYLPTFPPL	1	ORF_ENST00000442520.1_1.p2	ENST00000442520.1_1	chr10	32520777	32522369	1593	-	StringTie	transcript	NA	NA	MSTRG.3551	RPS24P13	XLOC_006778	ENSG00000233190.1_4	ENST00000442520.1_1	k	TSS15758	NA	NA	NA	SVA_B	Other	Other	0	LTR12D	645617
VYLPTFPPL	1	ORF_MSTRG.3779.1.p1	MSTRG.3779.1	chr10	61504317	61504880	564	+	StringTie	transcript	NA	NA	MSTRG.3779	MRLN	XLOC_005832	NA	ENST00000629130.1_2	i	TSS13621	NA	NA	NA	SVA_B	Other	Other	0	LTR12_	889821
VYLPTFPPL	1	ORF_MSTRG.3904.1.p2	MSTRG.3904.1	chr10	72443742	72446619	2878	-	StringTie	transcript	NA	NA	MSTRG.3904	ADAMTS14	XLOC_007074	NA	ENST00000373207.1_1	i	TSS16360	NA	NA	NA	SVA_F	Other	Other	0	LTR12D	1863757
VYLPTFPPL	1	ORF_MSTRG.4156.1.p2	MSTRG.4156.1	chr10	95730766	95733575	2810	+	StringTie	transcript	NA	NA	MSTRG.4156	NA	XLOC_006158	NA	NA	u	TSS14354	NA	NA	NA	SVA_D	Other	Other	0	LTR12C	124583
VYLPTFPPL	1	ORF_MSTRG.4776.2.p1	MSTRG.4776.2	chr11	5949788	5956472	6685	+	StringTie	transcript	NA	NA	MSTRG.4776	TRIM5	XLOC_007783	NA	ENST00000412903.1_2	i	TSS17991	NA	NA	NA	HERV-Fc1_LTR2	LTR	ERV1	0	LTR12C	244376
VYLPTFPPL	1	ORF_MSTRG.4776.3.p1	MSTRG.4776.3	chr11	5949788	5956472	6685	+	StringTie	transcript	NA	NA	MSTRG.4776	TRIM5	XLOC_007783	NA	ENST00000412903.1_2	i	TSS17991	NA	NA	NA	HERV-Fc1_LTR2	LTR	ERV1	0	LTR12C	244376
VYLPTFPPL	1	ORF_MSTRG.4776.4.p4	MSTRG.4776.4	chr11	5949919	5956472	6554	+	StringTie	transcript	NA	NA	MSTRG.4776	TRIM5	XLOC_007783	NA	ENST00000412903.1_2	i	TSS17992	NA	NA	NA	HERV-Fc1_LTR2	LTR	ERV1	0	LTR12C	244507
VYLPTFPPL	1	ORF_MSTRG.5030.1.p2	MSTRG.5030.1	chr11	33265546	33266538	993	+	StringTie	transcript	NA	NA	MSTRG.5030	NA	XLOC_008019	NA	NA	u	TSS18613	NA	NA	NA	SVA_B	Other	Other	0	LTR12C	745916
VYLPTFPPL	1	ORF_MSTRG.5232.1.p1	MSTRG.5232.1	chr11	59467414	59471984	4571	+	StringTie	transcript	NA	NA	MSTRG.5232	NA	XLOC_008309	NA	NA	u	TSS19283	NA	NA	NA	SVA_D	Other	Other	0	LTR12	864477
VYLPTFPPL	1	ORF_MSTRG.5250.1.p1	MSTRG.5250.1	chr11	60583274	60583959	686	+	StringTie	transcript	NA	NA	MSTRG.5250	AP000777.1	XLOC_008333	NA	ENST00000541495.1_1	i	TSS19344	NA	NA	NA	SVA_F	Other	Other	0	LTR12	250638
VYLPTFPPL	1	ORF_MSTRG.5555.1.p2	MSTRG.5555.1	chr11	68629219	68630747	1529	+	StringTie	transcript	NA	NA	MSTRG.5555	NA	XLOC_008533	NA	NA	u	TSS20165	NA	NA	NA	SVA_D	Other	Other	0	LTR12C	897263
VYLPTFPPL	1	ORF_MSTRG.5634.1.p2	MSTRG.5634.1	chr11	73486397	73487657	1261	+	StringTie	transcript	NA	NA	MSTRG.5634	NA	XLOC_008630	NA	NA	u	TSS20423	NA	NA	NA	SVA_C	Other	Other	0	LTR12C	1322670
VYLPTFPPL	1	ORF_MSTRG.5785.2.p2	MSTRG.5785.2	chr11	82844623	82847868	3246	+	StringTie	transcript	NA	NA	MSTRG.5785	BCAS2P1	XLOC_008720	NA	ENST00000528022.1_1	n	TSS20638	NA	NA	NA	SVA_D	Other	Other	0	LTR12C	161648
VYLPTFPPL	1	ORF_MSTRG.6798.1.p1	MSTRG.6798.1	chr12	28027193	28029762	2570	+	StringTie	transcript	NA	NA	MSTRG.6798	NA	XLOC_011108	NA	NA	u	TSS26656	NA	NA	NA	SVA_D	Other	Other	0	LTR12C	1034812
VYLPTFPPL	1	ORF_MSTRG.6925.1.p3	MSTRG.6925.1	chr12	44079553	44085660	6108	+	StringTie	transcript	NA	NA	MSTRG.6925	NA	XLOC_011208	NA	NA	u	TSS26887	NA	NA	NA	SVA_D	Other	Other	0	LTR12C	177964
VYLPTFPPL	1	ORF_MSTRG.7270.1.p1	MSTRG.7270.1	chr12	56467307	56469449	2143	-	StringTie	transcript	NA	NA	MSTRG.7270	NA	XLOC_012937	NA	NA	u	TSS31418	NA	NA	NA	SVA_F	Other	Other	0	LTR12C	74955
VYLPTFPPL	1	ORF_MSTRG.7528.1.p1	MSTRG.7528.1	chr12	70245325	70246920	1596	-	StringTie	transcript	NA	NA	MSTRG.7528	AC025263.2	XLOC_013108	NA	ENST00000550437.1_1	i	TSS31862	NA	NA	NA	SVA_B	Other	Other	0	LTR12C	1312036
VYLPTFPPL	1	ORF_MSTRG.7942.1.p1	MSTRG.7942.1	chr12	111304114	111304696	583	-	StringTie	transcript	NA	NA	MSTRG.7942	CCDC63	XLOC_013431	NA	ENST00000550317.1_1	i	TSS32625	NA	NA	NA	SVA_F	Other	Other	0	LTR12F	366045
VYLPTFPPL	1	ORF_MSTRG.8058.1.p2	MSTRG.8058.1	chr12	120353625	120356232	2608	-	StringTie	transcript	NA	NA	MSTRG.8058	NA	XLOC_013517	NA	NA	u	TSS32855	NA	NA	NA	SVA_F	Other	Other	0	LTR12C	519837
VYLPTFPPL	1	ORF_MSTRG.8341.1.p1	MSTRG.8341.1	chr13	21759823	21760449	627	-	StringTie	transcript	NA	NA	MSTRG.8341	NA	XLOC_014441	NA	NA	u	TSS34769	NA	NA	NA	SVA_F	Other	Other	0	LTR12B	309163
VYLPTFPPL	1	ORF_MSTRG.8548.1.p1	MSTRG.8548.1	chr13	41475454	41476156	703	+	StringTie	transcript	NA	NA	MSTRG.8548	TPTE2P5	XLOC_013923	NA	ENST00000633547.1_1	i	TSS33724	NA	NA	NA	SVA_D	Other	Other	0	LTR12	641507
VYLPTFPPL	1	ORF_MSTRG.8598.1.p2	MSTRG.8598.1	chr13	45255842	45257823	1982	-	StringTie	transcript	NA	NA	MSTRG.8598	LINC00407	XLOC_014667	NA	ENST00000426509.1_1	i	TSS35180	NA	NA	NA	SVA_D	Other	Other	236	LTR12	89044
VYLPTFPPL	1	ORF_MSTRG.8670.1.p2	MSTRG.8670.1	chr13	50167790	50168421	632	+	StringTie	transcript	NA	NA	MSTRG.8670	NA	XLOC_014006	NA	NA	u	TSS33893	NA	NA	NA	SVA_F	Other	Other	0	LTR12C	802756
VYLPTFPPL	1	ORF_MSTRG.8853.1.p1	MSTRG.8853.1	chr13	88627861	88628463	603	-	StringTie	transcript	NA	NA	MSTRG.8853	NA	XLOC_014894	NA	NA	u	TSS35597	NA	NA	NA	SVA_D	Other	Other	0	LTR12E	368520
VYLPTFPPL	1	ORF_MSTRG.9418.1.p7	MSTRG.9418.1	chr14	50541056	50546809	5754	+	StringTie	transcript	NA	NA	MSTRG.9418	LINC01588	XLOC_015539	NA	ENST00000635379.1_1	i	TSS36799	NA	NA	NA	SVA_F	Other	Other	0	LTR12C	287431
VYLPTFPPL	1	ORF_MSTRG.9937.1.p1	MSTRG.9937.1	chr14	81710238	81710797	560	-	StringTie	transcript	NA	NA	MSTRG.9937	DYNLL1P1	XLOC_016894	NA	ENST00000595442.1_1	p	TSS40203	NA	NA	NA	SVA_B	Other	Other	0	LTR12_	369710
VYLPTFPPL	1	ORF_MSTRG.9938.1.p1	MSTRG.9938.1	chr14	81928036	81928826	791	-	StringTie	transcript	NA	NA	MSTRG.9938	NA	XLOC_016900	NA	NA	u	TSS40216	NA	NA	NA	SVA_B	Other	Other	0	LTR12_	151681
VYLPTFPPL	1	ORF_MSTRG.10754.1.p1	MSTRG.10754.1	chr15	45584630	45585141	512	-	StringTie	transcript	NA	NA	MSTRG.10754	NA	XLOC_018722	NA	NA	u	TSS44458	NA	NA	NA	SVA_D	Other	Other	0	LTR12C	357309
VYLPTFPPL	1	ORF_MSTRG.10923.1.p1	MSTRG.10923.1	chr15	55596080	55596769	690	+	StringTie	transcript	NA	NA	MSTRG.10923	RAB27A	XLOC_017797	NA	ENST00000561545.1_1	i	TSS42122	NA	NA	NA	SVA_F	Other	Other	0	LTR12	183208
VYLPTFPPL	1	ORF_MSTRG.11527.1.p1	MSTRG.11527.1	chr15	89094535	89095551	1017	-	StringTie	transcript	NA	NA	MSTRG.11527	NA	XLOC_019234	NA	NA	u	TSS45807	NA	NA	NA	SVA_F	Other	Other	0	LTR12D	418571
VYLPTFPPL	1	ORF_MSTRG.12313.1.p1	MSTRG.12313.1	chr16	24584632	24585419	788	-	StringTie	transcript	NA	NA	MSTRG.12313	NA	XLOC_020985	NA	NA	u	TSS50871	NA	NA	NA	SVA_C	Other	Other	0	LTR12C	484119
VYLPTFPPL	1	ORF_MSTRG.12584.1.p1	MSTRG.12584.1	chr16	47034553	47035218	666	+	StringTie	transcript	NA	NA	MSTRG.12584	NA	XLOC_020046	NA	NA	u	TSS48108	NA	NA	NA	SVA_D	Other	Other	0	LTR12C	143070
VYLPTFPPL	1	ORF_MSTRG.12606.1.p1	MSTRG.12606.1	chr16	48515559	48516949	1391	-	StringTie	transcript	NA	NA	MSTRG.12606	NA	XLOC_021260	NA	NA	u	TSS51435	NA	NA	NA	SVA_B	Other	Other	0	LTR12_	554662
VYLPTFPPL	1	ORF_MSTRG.12663.1.p1	MSTRG.12663.1	chr16	53573619	53574228	610	+	StringTie	transcript	NA	NA	MSTRG.12663	NA	XLOC_020134	NA	NA	u	TSS48284	NA	NA	NA	SVA_D	Other	Other	0	LTR12D	126121
VYLPTFPPL	1	ORF_MSTRG.13359.1.p1	MSTRG.13359.1	chr17	1591782	1592545	764	-	StringTie	transcript	NA	NA	MSTRG.13359	NA	XLOC_023191	NA	NA	u	TSS57009	NA	NA	NA	SVA_F	Other	Other	0	LTR12C	841862
VYLPTFPPL	1	ORF_MSTRG.14336.1.p1	MSTRG.14336.1	chr17	40601462	40602065	604	+	StringTie	transcript	NA	NA	MSTRG.14336	NA	XLOC_022507	NA	NA	u	TSS54746	NA	NA	NA	SVA_D	Other	Other	0	LTR12C	677220
VYLPTFPPL	1	ORF_MSTRG.14518.1.p2	MSTRG.14518.1	chr17	45498430	45500542	2113	+	StringTie	transcript	NA	NA	MSTRG.14518	AC040934.1	XLOC_022627	NA	ENST00000523101.1_1	x	TSS55086	NA	NA	NA	SVA_D	Other	Other	0	LTR12F	615935
VYLPTFPPL	1	ORF_MSTRG.14883.1.p1	MSTRG.14883.1	chr17	62712876	62713525	650	+	StringTie	transcript	NA	NA	MSTRG.14883	NA	XLOC_022862	NA	NA	u	TSS55858	NA	NA	NA	SVA_D	Other	Other	0	LTR12F	455895
VYLPTFPPL	1	ORF_MSTRG.14974.10.p1	MSTRG.14974.10	chr17	67190948	67192386	1439	-	StringTie	transcript	NA	NA	MSTRG.14974	ABCA10	XLOC_024353	NA	ENST00000522406.5_1	i	TSS60117	NA	NA	NA	SVA_B	Other	Other	0	LTR12C	886773
VYLPTFPPL	1	ORF_MSTRG.15820.4.p7	MSTRG.15820.4	chr18	48638429	48646969	8541	-	StringTie	transcript	NA	NA	MSTRG.15820	NA	XLOC_025616	NA	NA	u	TSS63220	NA	NA	NA	LTR12C	LTR	ERV1	0	LTR12C	0
VYLPTFPPL	1	ORF_MSTRG.15820.5.p1	MSTRG.15820.5	chr18	48642940	48646969	4030	-	StringTie	transcript	NA	NA	MSTRG.15820	NA	XLOC_025616	NA	NA	u	TSS63220	NA	NA	NA	LTR12C	LTR	ERV1	0	LTR12C	0
VYLPTFPPL	1	ORF_MSTRG.15823.1.p1	MSTRG.15823.1	chr18	51870679	51873509	2831	+	StringTie	transcript	NA	NA	MSTRG.15823	STARD6	XLOC_025000	NA	ENST00000581310.5_1	i	TSS61872	NA	NA	NA	SVA_F	Other	Other	0	LTR12C	1461259
VYLPTFPPL	1	ORF_MSTRG.16852.1.p1	MSTRG.16852.1	chr19	24147326	24148117	792	+	StringTie	transcript	NA	NA	MSTRG.16852	NA	XLOC_026416	NA	NA	u	TSS65410	NA	NA	NA	SVA_C	Other	Other	0	LTR12C	76606
VYLPTFPPL	1	ORF_MSTRG.17105.1.p1	MSTRG.17105.1	chr19	39345606	39346215	610	-	StringTie	transcript	NA	NA	MSTRG.17105	NA	XLOC_027931	NA	NA	u	TSS69857	NA	NA	NA	SVA_D	Other	Other	0	LTR12	212456
VYLPTFPPL	1	ORF_MSTRG.17275.1.p2	MSTRG.17275.1	chr19	44708444	44710985	2542	+	StringTie	transcript	NA	NA	MSTRG.17275	NA	XLOC_026727	NA	NA	u	TSS66472	NA	NA	NA	SVA_B	Other	Other	0	LTR12C	5394498
VYLPTFPPL	1	ORF_MSTRG.17939.1.p1	MSTRG.17939.1	chr2	11042055	11042666	612	-	StringTie	transcript	NA	NA	MSTRG.17939	NA	XLOC_030585	NA	NA	u	TSS76922	NA	NA	NA	SVA_F	Other	Other	0	LTR12D	895800
VYLPTFPPL	1	ORF_MSTRG.18034.1.p1	MSTRG.18034.1	chr2	26132535	26133191	657	-	StringTie	transcript	NA	NA	MSTRG.18034	NA	XLOC_030694	NA	NA	u	TSS77155	NA	NA	NA	SVA_D	Other	Other	0	LTR12C	1200360
VYLPTFPPL	1	ORF_MSTRG.18150.1.p1	MSTRG.18150.1	chr2	33095230	33102182	6953	+	StringTie	transcript	NA	NA	MSTRG.18150	LINC00486	XLOC_028738	NA	ENST00000424364.6_1	i	TSS72040	NA	NA	NA	SVA_F	Other	Other	0	LTR12C	183299
VYLPTFPPL	1	ORF_MSTRG.18198.1.p1	MSTRG.18198.1	chr2	38159188	38159831	644	-	StringTie	transcript	NA	NA	MSTRG.18198	RMDN2	XLOC_030812	NA	ENST00000440353.5_1	i	TSS77435	NA	NA	NA	SVA_D	Other	Other	0	LTR12C	709595
VYLPTFPPL	1	ORF_MSTRG.18191.1.p1	MSTRG.18191.1	chr2	38630940	38633025	2086	+	StringTie	transcript	NA	NA	MSTRG.18191	NA	XLOC_028771	NA	NA	u	TSS72152	NA	NA	NA	SVA_D	Other	Other	0	LTR12C	5385
VYLPTFPPL	1	ORF_MSTRG.18240.1.p1	MSTRG.18240.1	chr2	43288179	43290257	2079	-	StringTie	transcript	NA	NA	MSTRG.18240	NA	XLOC_030857	NA	NA	u	TSS77548	NA	NA	NA	SVA_D	Other	Other	0	LTR12F	2068531
VYLPTFPPL	1	ORF_MSTRG.19556.3.p1	MSTRG.19556.3	chr2	188326658	188422689	96032	+	StringTie	transcript	NA	NA	MSTRG.19556	AC007319.1	XLOC_029966	NA	ENST00000412276.5_1	j	TSS75047	NA	NA	NA	LTR1	LTR	ERV1	0	LTR12C	489608
VYLPTFPPL	1	ORF_MSTRG.19596.1.p1	MSTRG.19596.1	chr2	196433292	196435345	2054	+	StringTie	transcript	NA	NA	MSTRG.19596	LINC01827	XLOC_030012	NA	ENST00000432711.1_1	x	TSS75193	NA	NA	NA	SVA_F	Other	Other	0	LTR12C	51595
VYLPTFPPL	1	ORF_MSTRG.19596.2.p1	MSTRG.19596.2	chr2	196433296	196435345	2050	+	StringTie	transcript	NA	NA	MSTRG.19596	LINC01827	XLOC_030012	NA	ENST00000432711.1_1	x	TSS75193	NA	NA	NA	SVA_F	Other	Other	0	LTR12C	51599
VYLPTFPPL	1	ORF_MSTRG.19839.1.p1	MSTRG.19839.1	chr2	216027405	216028074	670	-	StringTie	transcript	NA	NA	MSTRG.19839	NA	XLOC_032245	NA	NA	u	TSS80573	NA	NA	NA	SVA_B	Other	Other	0	LTR12C	81614
VYLPTFPPL	1	ORF_MSTRG.20307.1.p1	MSTRG.20307.1	chr20	5008712	5009351	640	+	StringTie	transcript	NA	NA	MSTRG.20307	NA	XLOC_032602	NA	NA	u	TSS81466	NA	NA	NA	SVA_F	Other	Other	0	LTR12C	5003433
VYLPTFPPL	1	ORF_MSTRG.20342.1.p1	MSTRG.20342.1	chr20	10374216	10375520	1305	-	StringTie	transcript	NA	NA	MSTRG.20342	NA	XLOC_033338	NA	NA	u	TSS83214	NA	NA	NA	SVA_C	Other	Other	0	LTR12F	315623
VYLPTFPPL	1	ORF_MSTRG.20381.1.p1	MSTRG.20381.1	chr20	16205851	16207785	1935	-	StringTie	transcript	NA	NA	MSTRG.20381	NA	XLOC_033376	NA	NA	u	TSS83274	NA	NA	NA	SVA_F	Other	Other	0	LTR12C	2181791
VYLPTFPPL	1	ORF_MSTRG.20552.1.p2	MSTRG.20552.1	chr20	32122081	32124499	2419	-	StringTie	transcript	NA	NA	MSTRG.20552	CBFA2T2	XLOC_033550	NA	ENST00000375279.6_1	i	TSS83583	NA	NA	NA	SVA_D	Other	Other	0	LTR12D	668366
VYLPTFPPL	1	ORF_MSTRG.20552.2.p2	MSTRG.20552.2	chr20	32122579	32124499	1921	-	StringTie	transcript	NA	NA	MSTRG.20552	CBFA2T2	XLOC_033550	NA	ENST00000375279.6_1	i	TSS83583	NA	NA	NA	SVA_D	Other	Other	0	LTR12D	668366
VYLPTFPPL	1	ORF_MSTRG.20558.1.p1	MSTRG.20558.1	chr20	32286722	32288514	1793	+	StringTie	transcript	NA	NA	MSTRG.20558	NA	XLOC_032827	NA	NA	u	TSS81943	NA	NA	NA	SVA_D	Other	Other	0	LTR12	266673
VYLPTFPPL	1	ORF_MSTRG.20558.2.p1	MSTRG.20558.2	chr20	32286722	32288514	1793	+	StringTie	transcript	NA	NA	MSTRG.20558	NA	XLOC_032827	NA	NA	u	TSS81943	NA	NA	NA	SVA_D	Other	Other	0	LTR12	266673
VYLPTFPPL	1	ORF_MSTRG.20814.1.p1	MSTRG.20814.1	chr20	48539275	48539694	420	+	StringTie	transcript	NA	NA	MSTRG.20814	NA	XLOC_033034	NA	NA	u	TSS82510	NA	NA	NA	SVA_D	Other	Other	0	LTR12B	1827080
VYLPTFPPL	1	ORF_MSTRG.21853.1.p1	MSTRG.21853.1	chr22	38183017	38183613	597	+	StringTie	transcript	NA	NA	MSTRG.21853	snoU13	XLOC_035145	NA	ENST00000459462.1	p	TSS87139	NA	NA	NA	SVA_D	Other	Other	0	LTR12C	1570344
VYLPTFPPL	1	ORF_MSTRG.21945.1.p1	MSTRG.21945.1	chr22	41691161	41692285	1125	+	StringTie	transcript	NA	NA	MSTRG.21945	NA	XLOC_035208	NA	NA	u	TSS87331	NA	NA	NA	SVA_D	Other	Other	0	LTR12C	298194
VYLPTFPPL	1	ORF_MSTRG.22179.1.p1	MSTRG.22179.1	chr3	8482314	8482933	620	+	StringTie	transcript	NA	NA	MSTRG.22179	LMCD1-AS1	XLOC_035946	NA	ENST00000420095.1_1	i	TSS89203	NA	NA	NA	SVA_D	Other	Other	0	LTR12C	870654
VYLPTFPPL	1	ORF_MSTRG.23071.1.p1	MSTRG.23071.1	chr3	108843391	108844431	1041	+	StringTie	transcript	NA	NA	MSTRG.23071	C3orf85	XLOC_036689	NA	ENST00000479039.3_2	i	TSS91203	NA	NA	NA	SVA_D	Other	Other	0	LTR12F	1305614
VYLPTFPPL	1	ORF_MSTRG.23162.1.p1	MSTRG.23162.1	chr3	118961808	118963593	1786	+	StringTie	transcript	NA	NA	MSTRG.23162	B4GALT4-AS1	XLOC_036755	NA	ENST00000470790.1_1	i	TSS91385	NA	NA	NA	SVA_B	Other	Other	0	LTR12D	390760
VYLPTFPPL	1	ORF_MSTRG.23191.1.p1	MSTRG.23191.1	chr3	120133250	120133940	691	+	StringTie	transcript	NA	NA	MSTRG.23191	FSTL1	XLOC_036772	NA	ENST00000295633.7_1	x	TSS91428	NA	NA	NA	SVA_F	Other	Other	0	LTR12C	123340
VYLPTFPPL	1	ORF_MSTRG.23326.2.p1	MSTRG.23326.2	chr3	129057335	129081156	23822	-	StringTie	transcript	NA	NA	MSTRG.23326	AC137695.2	XLOC_038393	NA	ENST00000603123.1_1	x	TSS95713	NA	NA	NA	SVA_D	Other	Other	0	LTR12C	293468
VYLPTFPPL	1	ORF_MSTRG.23852.1.p1	MSTRG.23852.1	chr3	178839288	178839922	635	+	StringTie	transcript	NA	NA	MSTRG.23852	AC076966.1	XLOC_037241	NA	ENST00000435560.1_1	i	TSS92610	NA	NA	NA	SVA_F	Other	Other	0	LTR12_	991474
VYLPTFPPL	1	ORF_MSTRG.24487.1.p1	MSTRG.24487.1	chr4	40142177	40149119	6943	-	StringTie	transcript	NA	NA	MSTRG.24487	N4BP2	XLOC_040627	NA	ENST00000511480.5_1	x	TSS100692	NA	NA	NA	SVA_D	Other	Other	0	LTR12C	428432
VYLPTFPPL	1	ORF_MSTRG.24487.2.p1	MSTRG.24487.2	chr4	40142232	40149119	6888	-	StringTie	transcript	NA	NA	MSTRG.24487	N4BP2	XLOC_040627	NA	ENST00000511480.5_1	x	TSS100692	NA	NA	NA	SVA_D	Other	Other	0	LTR12C	428432
VYLPTFPPL	1	ORF_MSTRG.24550.1.p1	MSTRG.24550.1	chr4	48188895	48189881	987	+	StringTie	transcript	NA	NA	MSTRG.24550	TEC	XLOC_039389	NA	ENST00000381501.7_1	i	TSS98062	NA	NA	NA	SVA_B	Other	Other	0	LTR12C	488279
VYLPTFPPL	1	ORF_MSTRG.25547.1.p1	MSTRG.25547.1	chr4	183961200	183961885	686	-	StringTie	transcript	NA	NA	MSTRG.25547	FAM92A1P2	XLOC_041582	NA	ENST00000502308.1_1	x	TSS102559	NA	NA	NA	SVA_D	Other	Other	0	LTR12	422974
VYLPTFPPL	1	ORF_MSTRG.25950.1.p1	MSTRG.25950.1	chr5	42980883	42984907	4025	+	StringTie	transcript	NA	NA	MSTRG.25950	NA	XLOC_041971	NA	NA	u	TSS103364	NA	NA	NA	SVA_D	Other	Other	0	LTR12C	143134
VYLPTFPPL	1	ORF_MSTRG.25950.1.p2	MSTRG.25950.1	chr5	42980883	42984907	4025	+	StringTie	transcript	NA	NA	MSTRG.25950	NA	XLOC_041971	NA	NA	u	TSS103364	NA	NA	NA	SVA_D	Other	Other	0	LTR12C	143134
VYLPTFPPL	1	ORF_MSTRG.25963.1.p1	MSTRG.25963.1	chr5	43086177	43087243	1067	-	StringTie	transcript	NA	NA	MSTRG.25963	ZNF131	XLOC_043460	NA	ENST00000499046.1_1	i	TSS106975	NA	NA	NA	SVA_E	Other	Other	0	LTR12	25220
VYLPTFPPL	1	ORF_MSTRG.25973.5.p1	MSTRG.25973.5	chr5	43522577	43525198	2622	+	StringTie	transcript	NA	NA	MSTRG.25973	AC114956.1	XLOC_041984	NA	ENST00000504277.1_1	i	TSS103397	NA	NA	NA	SVA_D	Other	Other	0	LTR12C	684828
VYLPTFPPL	1	ORF_ENST00000606697.5_1.p3	ENST00000606697.5_1	chr5	43577744	43603332	25589	-	StringTie	transcript	NA	NA	MSTRG.25974	NNT-AS1	XLOC_043469	ENSG00000248092.7_6	ENST00000606697.5_1	=	TSS106997	NA	NA	NA	MER20	DNA	hAT-Charlie	1353	LTR12D	6991
VYLPTFPPL	1	ORF_MSTRG.26038.1.p1	MSTRG.26038.1	chr5	55309737	55310387	651	-	StringTie	transcript	NA	NA	MSTRG.26038	AC008892.1	XLOC_043528	NA	ENST00000645512.1_1	i	TSS107101	NA	NA	NA	SVA_D	Other	Other	0	LTR12_	234238
VYLPTFPPL	1	ORF_MSTRG.26051.1.p1	MSTRG.26051.1	chr5	55668708	55670440	1733	+	StringTie	transcript	NA	NA	MSTRG.26051	NA	XLOC_042053	NA	NA	u	TSS103520	NA	NA	NA	SVA_D	Other	Other	0	LTR12C	76131
VYLPTFPPL	1	ORF_MSTRG.26317.1.p1	MSTRG.26317.1	chr5	79597591	79598369	779	+	StringTie	transcript	NA	NA	MSTRG.26317	AC026410.1	XLOC_042270	NA	ENST00000507366.1_1	i	TSS104055	NA	NA	NA	SVA_D	Other	Other	0	LTR12C	1521766
VYLPTFPPL	1	ORF_MSTRG.26355.1.p1	MSTRG.26355.1	chr5	81278374	81279199	826	-	StringTie	transcript	NA	NA	MSTRG.26355	ATG10	XLOC_043766	NA	ENST00000458350.7_2	i	TSS107532	NA	NA	NA	SVA_D	Other	Other	0	LTR12C	160112
VYLPTFPPL	1	ORF_MSTRG.26441.1.p2	MSTRG.26441.1	chr5	89888786	89890868	2083	-	StringTie	transcript	NA	NA	MSTRG.26441	ADGRV1	XLOC_043825	NA	ENST00000638316.1_1	i	TSS107650	NA	NA	NA	SVA_D	Other	Other	0	LTR12C	251400
VYLPTFPPL	1	ORF_MSTRG.26615.1.p2	MSTRG.26615.1	chr5	112290905	112293477	2573	+	StringTie	transcript	NA	NA	MSTRG.26615	NA	XLOC_042464	NA	NA	u	TSS104498	NA	NA	NA	SVA_D	Other	Other	0	LTR12C	119674
VYLPTFPPL	1	ORF_MSTRG.26964.1.p1	MSTRG.26964.1	chr5	141454216	141454800	585	-	StringTie	transcript	NA	NA	MSTRG.26964	NA	XLOC_044247	NA	NA	u	TSS108552	NA	NA	NA	SVA_F	Other	Other	0	LTR12_	2342610
VYLPTFPPL	1	ORF_MSTRG.27105.1.p1	MSTRG.27105.1	chr5	151857839	151859358	1520	-	StringTie	transcript	NA	NA	MSTRG.27105	NA	XLOC_044346	NA	NA	u	TSS108788	NA	NA	NA	SVA_C	Other	Other	0	LTR12	835631
VYLPTFPPL	1	ORF_MSTRG.27254.1.p1	MSTRG.27254.1	chr5	168069648	168070271	624	-	StringTie	transcript	NA	NA	MSTRG.27254	NA	XLOC_044446	NA	NA	u	TSS108976	NA	NA	NA	SVA_F	Other	Other	0	LTR12C	1706482
VYLPTFPPL	1	ORF_MSTRG.27336.1.p2	MSTRG.27336.1	chr5	175860030	175861896	1867	+	StringTie	transcript	NA	NA	MSTRG.27336	NA	XLOC_043019	NA	NA	u	TSS106076	NA	NA	NA	(TCTCCC)n	Simple_repeat	Simple_repeat	0	LTR12C	288004
VYLPTFPPL	1	ORF_MSTRG.27654.1.p1	MSTRG.27654.1	chr6	15190216	15190989	774	+	StringTie	transcript	NA	NA	MSTRG.27654	NA	XLOC_044736	NA	NA	u	TSS109710	NA	NA	NA	SVA_F	Other	Other	0	LTR12C	272831
VYLPTFPPL	1	ORF_MSTRG.27841.1.p1	MSTRG.27841.1	chr6	27450747	27452500	1754	-	StringTie	transcript	NA	NA	MSTRG.27841	NA	XLOC_046350	NA	NA	u	TSS113157	NA	NA	NA	SVA_F	Other	Other	0	LTR12C	59328
VYLPTFPPL	1	ORF_MSTRG.27956.1.p1	MSTRG.27956.1	chr6	31212528	31213104	577	+	StringTie	transcript	NA	NA	MSTRG.27956	NA	XLOC_045002	NA	NA	u	TSS110224	NA	NA	NA	SVA_F	Other	Other	0	LTR12C	47926
VYLPTFPPL	1	ORF_MSTRG.28316.1.p1	MSTRG.28316.1	chr6	55774134	55774747	614	-	StringTie	transcript	NA	NA	MSTRG.28316	NA	XLOC_046806	NA	NA	u	TSS114137	NA	NA	NA	SVA_D	Other	Other	0	LTR12C	2545941
VYLPTFPPL	1	ORF_MSTRG.28540.1.p1	MSTRG.28540.1	chr6	88445057	88445660	604	-	StringTie	transcript	NA	NA	MSTRG.28540	NA	XLOC_046992	NA	NA	u	TSS114488	NA	NA	NA	SVA_C	Other	Other	0	LTR12C	675621
VYLPTFPPL	1	ORF_MSTRG.28887.1.p1	MSTRG.28887.1	chr6	131123864	131124628	765	+	StringTie	transcript	NA	NA	MSTRG.28887	NA	XLOC_045760	NA	NA	u	TSS111928	NA	NA	NA	SVA_D	Other	Other	0	LTR12C	3421643
VYLPTFPPL	1	ORF_MSTRG.29226.1.p1	MSTRG.29226.1	chr6	155286705	155287371	667	-	StringTie	transcript	NA	NA	MSTRG.29226	TIAM2	XLOC_047456	NA	ENST00000461783.7_4	i	TSS115488	NA	NA	NA	SVA_D	Other	Other	0	LTR12C	899650
VYLPTFPPL	1	ORF_MSTRG.29777.1.p2	MSTRG.29777.1	chr7	2573138	2573675	538	-	StringTie	transcript	NA	NA	MSTRG.29777	NA	XLOC_049483	NA	NA	u	TSS120043	NA	NA	NA	SVA_E	Other	Other	0	LTR12C	556447
VYLPTFPPL	1	ORF_MSTRG.29993.1.p2	MSTRG.29993.1	chr7	27085156	27086744	1589	+	StringTie	transcript	NA	NA	MSTRG.29993	NA	XLOC_048193	NA	NA	u	TSS116794	NA	NA	NA	SVA_D	Other	Other	0	LTR12	3524510
VYLPTFPPL	1	ORF_MSTRG.30376.1.p1	MSTRG.30376.1	chr7	73210800	73212435	1636	-	StringTie	transcript	NA	NA	MSTRG.30376	NA	XLOC_050087	NA	NA	u	TSS121293	NA	NA	NA	SVA_D	Other	Other	0	LTR12_	1334828
VYLPTFPPL	1	ORF_MSTRG.31357.1.p1	MSTRG.31357.1	chr7	149252359	149252989	631	+	StringTie	transcript	NA	NA	MSTRG.31357	ZNF767P	XLOC_049339	NA	ENST00000463567.5_1	i	TSS119603	NA	NA	NA	SVA_D	Other	Other	0	LTR12C	604819
VYLPTFPPL	1	ORF_MSTRG.31595.1.p1	MSTRG.31595.1	chr8	9010805	9011482	678	-	StringTie	transcript	NA	NA	MSTRG.31595	AC022784.1	XLOC_052172	NA	ENST00000649472.1_1	i	TSS126089	NA	NA	NA	SVA_F	Other	Other	0	LTR12C	372017
VYLPTFPPL	1	ORF_MSTRG.32075.1.p1	MSTRG.32075.1	chr8	59588282	59588943	662	-	StringTie	transcript	NA	NA	MSTRG.32075	NA	XLOC_052625	NA	NA	u	TSS127030	NA	NA	NA	SVA_D	Other	Other	0	LTR12C	1084712
VYLPTFPPL	1	ORF_MSTRG.32419.1.p1	MSTRG.32419.1	chr8	99062139	99063906	1768	-	StringTie	transcript	NA	NA	MSTRG.32419	NA	XLOC_052935	NA	NA	u	TSS127625	NA	NA	NA	SVA_B	Other	Other	0	LTR12C	1110735
VYLPTFPPL	1	ORF_MSTRG.32467.1.p1	MSTRG.32467.1	chr8	101363827	101364841	1015	+	StringTie	transcript	NA	NA	MSTRG.32467	AP001574.1	XLOC_051721	NA	ENST00000519566.1_1	p	TSS125143	NA	NA	NA	SVA_B	Other	Other	0	LTR12C	1549818
VYLPTFPPL	1	ORF_MSTRG.32651.1.p1	MSTRG.32651.1	chr8	125443486	125444164	679	-	StringTie	transcript	NA	NA	MSTRG.32651	NA	XLOC_053128	NA	NA	u	TSS128045	NA	NA	NA	SVA_D	Other	Other	0	LTR12C	2281690
VYLPTFPPL	1	ORF_MSTRG.33187.1.p1	MSTRG.33187.1	chr9	34138148	34139040	893	+	StringTie	transcript	NA	NA	MSTRG.33187	NA	XLOC_053549	NA	NA	u	TSS129086	NA	NA	NA	SVA_D	Other	Other	0	LTR12C	299591
VYLPTFPPL	1	ORF_MSTRG.34350.1.p4	MSTRG.34350.1	chrUn_gl000220	64231	69264	5034	-	StringTie	transcript	NA	NA	MSTRG.34350	NA	XLOC_055706	NA	NA	u	TSS133819	NA	NA	NA	NA	NA	NA	NA	NA	NA
VYLPTFPPL	1	ORF_MSTRG.34419.1.p1	MSTRG.34419.1	chrX	12981959	12982532	574	+	StringTie	transcript	NA	NA	MSTRG.34419	NA	XLOC_055797	NA	NA	u	TSS133983	NA	NA	NA	SVA_D	Other	Other	0	LTR12	2309346
VYLPTFPPL	1	ORF_MSTRG.34478.1.p1	MSTRG.34478.1	chrX	16982108	16986536	4429	-	StringTie	transcript	NA	NA	MSTRG.34478	REPS2	XLOC_057046	NA	ENST00000357277.7_1	i	TSS136465	NA	NA	NA	SVA_D	Other	Other	0	LTR12C	1736118
VYLPTFPPL	1	ORF_MSTRG.34584.1.p1	MSTRG.34584.1	chrX	29350724	29351339	616	-	StringTie	transcript	NA	NA	MSTRG.34584	IL1RAPL1	XLOC_057125	NA	ENST00000378993.5_1	i	TSS136611	NA	NA	NA	SVA_E	Other	Other	0	LTR12_	1475486
VYLPTFPPL	1	ORF_MSTRG.34839.1.p1	MSTRG.34839.1	chrX	53531473	53532078	606	+	StringTie	transcript	NA	NA	MSTRG.34839	NA	XLOC_056160	NA	NA	u	TSS134744	NA	NA	NA	SVA_C	Other	Other	0	LTR12_	2305287
VYLPTFPPL	1	ORF_MSTRG.35116.1.p2	MSTRG.35116.1	chrX	102355026	102371410	16385	-	StringTie	transcript	NA	NA	MSTRG.35116	NA	XLOC_057669	NA	NA	u	TSS137572	NA	NA	NA	LTR12C	LTR	ERV1	0	LTR12C	0
VYLPTFPPL	1	ORF_MSTRG.35116.2.p2	MSTRG.35116.2	chrX	102355218	102361620	6403	-	StringTie	transcript	NA	NA	MSTRG.35116	NA	XLOC_057669	NA	NA	u	TSS137573	NA	NA	NA	LTR12C	LTR	ERV1	0	LTR12C	0
VYLPTFPPL	1	ORF_MSTRG.11536.1.p1	MSTRG.11536.1	chr15	89483405	89484205	801	-	StringTie	transcript	NA	NA	MSTRG.11536	NA	XLOC_019239	NA	NA	u	TSS45821	NA	NA	NA	SVA_F	Other	Other	0	LTR12D	29917
VVREVGESW	1	ORF_MSTRG.8019.10.p4	MSTRG.8019.10	chr12	117197750	117291436	93687	+	StringTie	transcript	NA	NA	MSTRG.8019	RNFT2	XLOC_012006	NA	ENST00000392549.6_1	j	TSS29059	NA	NA	NA	MIRb	SINE	MIR	1824	LTR12C	98024
SYANIFPSL	1	ORF_MSTRG.25149.1.p11	MSTRG.25149.1	chr4	128302374	128303558	1185	+	StringTie	transcript	NA	NA	MSTRG.25149	AC093772.1	XLOC_039928	NA	ENST00000504050.5_1	i	TSS99214	NA	NA	NA	LTR12C	LTR	ERV1	0	LTR12C	0
GEDPAQSLPL	1	ORF_MSTRG.15231.1.p1	MSTRG.15231.1	chr17	79320247	79325378	5132	-	StringTie	transcript	NA	NA	MSTRG.15231	NA	XLOC_024529	NA	NA	u	TSS60687	NA	NA	NA	LTR12C	LTR	ERV1	0	LTR12C	0
IWNNFSPQTL	1	ORF_MSTRG.21260.1.p1	MSTRG.21260.1	chr21	38653986	38655049	1064	-	StringTie	transcript	NA	NA	MSTRG.21260	NA	XLOC_034540	NA	NA	u	TSS85743	NA	NA	NA	LTR12C	LTR	ERV1	0	LTR12C	0
SLFSGFASF	1	ORF_MSTRG.1294.2.p2	MSTRG.1294.2	chr1	68851143	68914586	63444	+	StringTie	transcript	NA	NA	MSTRG.1294	RPE65	XLOC_001010	NA	ENST00000262340.5_1	x	TSS2581	NA	NA	NA	MER41B	LTR	ERV1	0	LTR12F	36727
SLFSGFASF	1	ORF_MSTRG.1294.5.p2	MSTRG.1294.5	chr1	68851167	68857766	6600	+	StringTie	transcript	NA	NA	MSTRG.1294	NA	XLOC_001010	NA	NA	u	TSS2581	NA	NA	NA	MER41B	LTR	ERV1	0	LTR12F	36751
SLFSGFASF	1	ORF_MSTRG.1294.6.p4	MSTRG.1294.6	chr1	68851697	68864327	12631	+	StringTie	transcript	NA	NA	MSTRG.1294	NA	XLOC_001010	NA	NA	u	TSS2582	NA	NA	NA	LTR7	LTR	ERV1	0	LTR12F	37281
SETKNPPIP	1	ORF_MSTRG.489.1.p1	MSTRG.489.1	chr1	25048824	25055315	6492	+	StringTie	transcript	NA	NA	MSTRG.489	NA	XLOC_000435	NA	NA	u	TSS1070	NA	NA	NA	LTR12C	LTR	ERV1	0	LTR12C	0
SETKNPPIP	1	ORF_MSTRG.2101.1.p6	MSTRG.2101.1	chr1	151879443	151926453	47011	+	StringTie	transcript	NA	NA	MSTRG.2101	THEM4	XLOC_001638	NA	ENST00000368814.7_1	x	TSS4086	NA	NA	NA	LTR12C	LTR	ERV1	0	LTR12C	0
SETKNPPIP	1	ORF_MSTRG.2103.1.p1	MSTRG.2103.1	chr1	153495051	153496109	1059	+	StringTie	transcript	NA	NA	MSTRG.2103	NA	XLOC_001682	NA	NA	u	TSS4144	NA	NA	NA	LTR12C	LTR	ERV1	0	LTR12C	0
SETKNPPIP	1	ORF_MSTRG.2576.1.p1	MSTRG.2576.1	chr1	185616500	185617995	1496	-	StringTie	transcript	NA	NA	MSTRG.2576	NA	XLOC_004726	NA	NA	u	TSS11366	NA	NA	NA	LTR12C	LTR	ERV1	0	LTR12C	0
SETKNPPIP	1	ORF_MSTRG.2938.1.p1	MSTRG.2938.1	chr1	224539255	224539653	399	-	StringTie	transcript	NA	NA	MSTRG.2938	NA	XLOC_005050	NA	NA	u	TSS12036	NA	NA	NA	LTR12C	LTR	ERV1	0	LTR12C	0
SETKNPPIP	1	ORF_MSTRG.3052.1.p3	MSTRG.3052.1	chr1	231562198	231566086	3889	-	StringTie	transcript	NA	NA	MSTRG.3052	NA	XLOC_005159	NA	NA	u	TSS12233	NA	NA	NA	LTR12C	LTR	ERV1	0	LTR12C	0
SETKNPPIP	1	ORF_MSTRG.3568.1.p18	MSTRG.3568.1	chr10	33757928	33760849	2922	+	StringTie	transcript	NA	NA	MSTRG.3568	NA	XLOC_005622	NA	NA	u	TSS13252	NA	NA	NA	LTR12C	LTR	ERV1	0	LTR12C	0
SETKNPPIP	1	ORF_MSTRG.3569.1.p2	MSTRG.3569.1	chr10	34345265	34346715	1451	+	StringTie	transcript	NA	NA	MSTRG.3569	NA	XLOC_005626	NA	NA	u	TSS13256	NA	NA	NA	LTR12C	LTR	ERV1	0	LTR12C	0
SETKNPPIP	1	ORF_MSTRG.3598.1.p6	MSTRG.3598.1	chr10	38027232	38029294	2063	+	StringTie	transcript	NA	NA	MSTRG.3598	NA	XLOC_005652	NA	NA	u	TSS13307	NA	NA	NA	LTR12C	LTR	ERV1	0	LTR12C	0
SETKNPPIP	1	ORF_MSTRG.4436.3.p5	MSTRG.4436.3	chr10	120440491	120518953	78463	-	StringTie	transcript	NA	NA	MSTRG.4436	CACUL1	XLOC_007494	NA	ENST00000493518.5_1	j	TSS17258	NA	NA	NA	LTR12C	LTR	ERV1	0	LTR12C	0
SETKNPPIP	1	ORF_MSTRG.5327.1.p11	MSTRG.5327.1	chr11	63318652	63321635	2984	+	StringTie	transcript	NA	NA	MSTRG.5327	HRASLS2	XLOC_008393	NA	ENST00000255695.1_1	x	TSS19543	NA	NA	NA	LTR12C	LTR	ERV1	0	LTR12C	0
SETKNPPIP	1	ORF_MSTRG.6648.1.p1	MSTRG.6648.1	chr12	12624354	12624962	609	-	StringTie	transcript	NA	NA	MSTRG.6648	NA	XLOC_012456	NA	NA	u	TSS30218	NA	NA	NA	LTR12C	LTR	ERV1	0	LTR12C	0
SETKNPPIP	1	ORF_MSTRG.6823.9.p2	MSTRG.6823.9	chr12	29410389	29493913	83525	+	StringTie	transcript	NA	NA	MSTRG.6823	FAR2	XLOC_011115	NA	ENST00000536681.7_1	j	TSS26682	NA	NA	NA	LTR12C	LTR	ERV1	0	LTR12C	0
SETKNPPIP	1	ORF_MSTRG.6829.2.p3	MSTRG.6829.2	chr12	29490289	29538635	48347	-	StringTie	transcript	NA	NA	MSTRG.6829	ERGIC2	XLOC_012584	NA	ENST00000360150.8_1	j	TSS30524	NA	NA	NA	LTR12C	LTR	ERV1	0	LTR12C	0
SETKNPPIP	1	ORF_MSTRG.6829.5.p3	MSTRG.6829.5	chr12	29490378	29538635	48258	-	StringTie	transcript	NA	NA	MSTRG.6829	ERGIC2	XLOC_012584	NA	ENST00000360150.8_1	j	TSS30524	NA	NA	NA	LTR12C	LTR	ERV1	0	LTR12C	0
SETKNPPIP	1	ORF_MSTRG.6829.6.p3	MSTRG.6829.6	chr12	29490378	29538635	48258	-	StringTie	transcript	NA	NA	MSTRG.6829	ERGIC2	XLOC_012584	NA	ENST00000360150.8_1	j	TSS30524	NA	NA	NA	LTR12C	LTR	ERV1	0	LTR12C	0
SETKNPPIP	1	ORF_MSTRG.7777.18.p4	MSTRG.7777.18	chr12	100954074	100958192	4119	+	StringTie	transcript	NA	NA	MSTRG.7777	NR1H4	XLOC_011834	NA	ENST00000648861.1_1	j	TSS28565	NA	NA	NA	LTR12C	LTR	ERV1	0	LTR12C	0
SETKNPPIP	1	ORF_MSTRG.8138.1.p1	MSTRG.8138.1	chr12	123155764	123160716	4953	-	StringTie	transcript	NA	NA	MSTRG.8138	NA	XLOC_013566	NA	NA	u	TSS33035	NA	NA	NA	LTR12C	LTR	ERV1	0	LTR12C	0
SETKNPPIP	1	ORF_MSTRG.8418.1.p7	MSTRG.8418.1	chr13	27786825	27797949	11125	+	StringTie	transcript	NA	NA	MSTRG.8418	LINC02340	XLOC_013827	NA	ENST00000620494.1_2	x	TSS33533	NA	NA	NA	LTR12D	LTR	ERV1	0	LTR12D	0
SETKNPPIP	1	ORF_MSTRG.8418.1.p10	MSTRG.8418.1	chr13	27786825	27797949	11125	+	StringTie	transcript	NA	NA	MSTRG.8418	LINC02340	XLOC_013827	NA	ENST00000620494.1_2	x	TSS33533	NA	NA	NA	LTR12D	LTR	ERV1	0	LTR12D	0
SETKNPPIP	1	ORF_MSTRG.8418.2.p7	MSTRG.8418.2	chr13	27786835	27797949	11115	+	StringTie	transcript	NA	NA	MSTRG.8418	LINC02340	XLOC_013827	NA	ENST00000620494.1_2	x	TSS33533	NA	NA	NA	LTR12D	LTR	ERV1	0	LTR12D	0
SETKNPPIP	1	ORF_MSTRG.8418.2.p9	MSTRG.8418.2	chr13	27786835	27797949	11115	+	StringTie	transcript	NA	NA	MSTRG.8418	LINC02340	XLOC_013827	NA	ENST00000620494.1_2	x	TSS33533	NA	NA	NA	LTR12D	LTR	ERV1	0	LTR12D	0
SETKNPPIP	1	ORF_MSTRG.8418.3.p7	MSTRG.8418.3	chr13	27786836	27797949	11114	+	StringTie	transcript	NA	NA	MSTRG.8418	LINC02340	XLOC_013827	NA	ENST00000620494.1_2	x	TSS33533	NA	NA	NA	LTR12D	LTR	ERV1	0	LTR12D	0
SETKNPPIP	1	ORF_MSTRG.8418.3.p9	MSTRG.8418.3	chr13	27786836	27797949	11114	+	StringTie	transcript	NA	NA	MSTRG.8418	LINC02340	XLOC_013827	NA	ENST00000620494.1_2	x	TSS33533	NA	NA	NA	LTR12D	LTR	ERV1	0	LTR12D	0
SETKNPPIP	1	ORF_MSTRG.9752.1.p1	MSTRG.9752.1	chr14	70722338	70778716	56379	+	StringTie	transcript	NA	NA	MSTRG.9752	AL356804.1	XLOC_015747	NA	ENST00000553791.1_1	m	TSS37430	NA	NA	NA	LTR12C	LTR	ERV1	0	LTR12C	0
SETKNPPIP	1	ORF_MSTRG.9856.1.p3	MSTRG.9856.1	chr14	75462683	75463564	882	+	StringTie	transcript	NA	NA	MSTRG.9856	NA	XLOC_015809	NA	NA	u	TSS37622	NA	NA	NA	LTR12C	LTR	ERV1	0	LTR12C	0
SETKNPPIP	1	ORF_MSTRG.10567.4.p1	MSTRG.10567.4	chr15	36339784	36341766	1983	+	StringTie	transcript	NA	NA	MSTRG.10567	AC040918.1	XLOC_017568	NA	ENST00000560056.1_1	o	TSS41463	NA	NA	NA	LTR12C	LTR	ERV1	0	LTR12C	0
SETKNPPIP	1	ORF_MSTRG.11089.3.p1	MSTRG.11089.3	chr15	65526798	65596730	69933	-	StringTie	transcript	NA	NA	MSTRG.11089	PARP16	XLOC_018936	NA	ENST00000261888.10_2	j	TSS45009	NA	NA	NA	L1ME3E	LINE	L1	119	LTR12C	2753
SETKNPPIP	1	ORF_MSTRG.11089.18.p2	MSTRG.11089.18	chr15	65589214	65592990	3777	-	StringTie	transcript	NA	NA	MSTRG.11089	PARP16	XLOC_018936	NA	ENST00000558873.1_1	o	TSS45010	NA	NA	NA	LTR12C	LTR	ERV1	0	LTR12C	0
SETKNPPIP	1	ORF_MSTRG.11416.8.p12	MSTRG.11416.8	chr15	81706887	81716224	9338	+	StringTie	transcript	NA	NA	MSTRG.11416	TMC3-AS1	XLOC_018120	NA	ENST00000559781.6_2	j	TSS43026	NA	NA	NA	LTR12D	LTR	ERV1	0	LTR12D	0
SETKNPPIP	1	ORF_MSTRG.12026.1.p1	MSTRG.12026.1	chr16	5232620	5235905	3286	-	StringTie	transcript	NA	NA	MSTRG.12026	AC074051.5	XLOC_020762	NA	ENST00000650622.1_1	i	TSS50341	NA	NA	NA	LTR12C	LTR	ERV1	0	LTR12C	0
SETKNPPIP	1	ORF_MSTRG.12244.4.p2	MSTRG.12244.4	chr16	20985040	21000459	15420	-	StringTie	transcript	NA	NA	MSTRG.12244	DNAH3	XLOC_020943	NA	ENST00000261383.3_1	j	TSS50748	NA	NA	NA	LTR12C	LTR	ERV1	0	LTR12C	0
SETKNPPIP	1	ORF_MSTRG.12363.1.p1	MSTRG.12363.1	chr16	28447519	28455854	8336	+	StringTie	transcript	NA	NA	MSTRG.12363	snoU13	XLOC_019816	NA	ENST00000459105.1	y	TSS47523	NA	NA	NA	LTR12C	LTR	ERV1	0	LTR12C	0
SETKNPPIP	1	ORF_MSTRG.12379.2.p1	MSTRG.12379.2	chr16	28689655	28690127	473	-	StringTie	transcript	NA	NA	MSTRG.12379	AC145285.4	XLOC_021029	NA	ENST00000562217.1_1	i	TSS50985	NA	NA	NA	LTR12C	LTR	ERV1	0	LTR12C	0
SETKNPPIP	1	ORF_MSTRG.12379.3.p1	MSTRG.12379.3	chr16	28803828	28804300	473	-	StringTie	transcript	NA	NA	MSTRG.12379	NA	XLOC_021029	NA	NA	u	TSS50986	NA	NA	NA	LTR12C	LTR	ERV1	0	LTR12C	0
SETKNPPIP	1	ORF_MSTRG.15548.1.p5	MSTRG.15548.1	chr18	18707125	18711983	4859	-	StringTie	transcript	NA	NA	MSTRG.15548	NA	XLOC_025399	NA	NA	u	TSS62747	NA	NA	NA	LTR12C	LTR	ERV1	0	LTR12C	0
SETKNPPIP	1	ORF_MSTRG.15820.1.p1	MSTRG.15820.1	chr18	48632072	48647089	15018	-	StringTie	transcript	NA	NA	MSTRG.15820	RN7SL695P	XLOC_025615	NA	ENST00000462220.2	k	TSS63218	NA	NA	NA	LTR12C	LTR	ERV1	0	LTR12C	0
SETKNPPIP	1	ORF_MSTRG.15912.3.p2	MSTRG.15912.3	chr18	63273325	63319745	46421	+	StringTie	transcript	NA	NA	MSTRG.15912	AC090358.1	XLOC_025105	NA	ENST00000579862.1_1	m	TSS62133	NA	NA	NA	LTR12C	LTR	ERV1	0	LTR12C	0
SETKNPPIP	1	ORF_MSTRG.17110.1.p2	MSTRG.17110.1	chr19	39310806	39321700	10895	+	StringTie	transcript	NA	NA	MSTRG.17110	AC104534.1	XLOC_026605	NA	ENST00000594558.1_1	k	TSS66030	NA	NA	NA	AluJr	SINE	Alu	186	LTR12C	1169
SETKNPPIP	1	ORF_MSTRG.17110.3.p11	MSTRG.17110.3	chr19	39313487	39317705	4219	+	StringTie	transcript	NA	NA	MSTRG.17110	AC104534.1	XLOC_026605	NA	ENST00000594558.1_1	o	TSS66031	NA	NA	NA	LTR12C	LTR	ERV1	0	LTR12C	0
SETKNPPIP	1	ORF_MSTRG.17110.4.p8	MSTRG.17110.4	chr19	39313487	39319390	5904	+	StringTie	transcript	NA	NA	MSTRG.17110	AC104534.1	XLOC_026605	NA	ENST00000594558.1_1	o	TSS66031	NA	NA	NA	LTR12C	LTR	ERV1	0	LTR12C	0
SETKNPPIP	1	ORF_MSTRG.18454.1.p1	MSTRG.18454.1	chr2	63549465	63556125	6661	+	StringTie	transcript	NA	NA	MSTRG.18454	WDPCP	XLOC_028928	NA	ENST00000409354.6_2	i	TSS72586	NA	NA	NA	LTR12D	LTR	ERV1	0	LTR12D	0
SETKNPPIP	1	ORF_MSTRG.18454.1.p2	MSTRG.18454.1	chr2	63549465	63556125	6661	+	StringTie	transcript	NA	NA	MSTRG.18454	WDPCP	XLOC_028928	NA	ENST00000409354.6_2	i	TSS72586	NA	NA	NA	LTR12D	LTR	ERV1	0	LTR12D	0
SETKNPPIP	1	ORF_MSTRG.19116.1.p2	MSTRG.19116.1	chr2	132724516	132725946	1431	+	StringTie	transcript	NA	NA	MSTRG.19116	AJ239322.1	XLOC_029626	NA	ENST00000419362.1_1	x	TSS74163	NA	NA	NA	LTR12D	LTR	ERV1	0	LTR12D	0
SETKNPPIP	1	ORF_MSTRG.19203.1.p4	MSTRG.19203.1	chr2	152153491	152155396	1906	+	StringTie	transcript	NA	NA	MSTRG.19203	NA	XLOC_029729	NA	NA	u	TSS74409	NA	NA	NA	LTR12C	LTR	ERV1	0	LTR12C	0
SETKNPPIP	1	ORF_MSTRG.19569.3.p2	MSTRG.19569.3	chr2	189461220	189470777	9558	-	StringTie	transcript	NA	NA	MSTRG.19569	AC092598.1	XLOC_032051	NA	ENST00000431708.1_1	j	TSS80140	NA	NA	NA	LTR12C	LTR	ERV1	0	LTR12C	0
SETKNPPIP	1	ORF_MSTRG.19840.1.p9	MSTRG.19840.1	chr2	216084729	216091201	6473	+	StringTie	transcript	NA	NA	MSTRG.19840	NA	XLOC_030188	NA	NA	u	TSS75638	NA	NA	NA	LTR12C	LTR	ERV1	0	LTR12C	0
SETKNPPIP	1	ORF_MSTRG.20789.1.p12	MSTRG.20789.1	chr20	44721474	44723689	2216	+	StringTie	transcript	NA	NA	MSTRG.20789	NA	XLOC_032992	NA	NA	u	TSS82439	NA	NA	NA	LTR12C	LTR	ERV1	0	LTR12C	0
SETKNPPIP	1	ORF_MSTRG.21108.1.p2	MSTRG.21108.1	chr21	30373306	30374515	1210	+	StringTie	transcript	NA	NA	MSTRG.21108	NA	XLOC_034061	NA	NA	u	TSS84628	NA	NA	NA	LTR12C	LTR	ERV1	0	LTR12C	0
SETKNPPIP	1	ORF_MSTRG.21145.1.p2	MSTRG.21145.1	chr21	33027239	33029993	2755	+	StringTie	transcript	NA	NA	MSTRG.21145	AP000253.1	XLOC_034084	NA	ENST00000449339.1_1	x	TSS84682	NA	NA	NA	LTR12C	LTR	ERV1	0	LTR12C	0
SETKNPPIP	1	ORF_MSTRG.21720.1.p6	MSTRG.21720.1	chr22	29985841	29993452	7612	-	StringTie	transcript	NA	NA	MSTRG.21720	NA	XLOC_035606	NA	NA	u	TSS88281	NA	NA	NA	LTR12C	LTR	ERV1	0	LTR12C	0
SETKNPPIP	1	ORF_MSTRG.21720.2.p3	MSTRG.21720.2	chr22	29989826	29993452	3627	-	StringTie	transcript	NA	NA	MSTRG.21720	NA	XLOC_035606	NA	NA	u	TSS88281	NA	NA	NA	LTR12C	LTR	ERV1	0	LTR12C	0
SETKNPPIP	1	ORF_MSTRG.21743.3.p9	MSTRG.21743.3	chr22	30993836	31023339	29504	+	StringTie	transcript	NA	NA	MSTRG.21743	TCN2	XLOC_035047	NA	ENST00000450638.5_2	j	TSS86839	NA	NA	NA	LTR12C	LTR	ERV1	0	LTR12C	0
SETKNPPIP	1	ORF_MSTRG.21743.4.p9	MSTRG.21743.4	chr22	30993836	31023339	29504	+	StringTie	transcript	NA	NA	MSTRG.21743	TCN2	XLOC_035047	NA	ENST00000450638.5_2	j	TSS86839	NA	NA	NA	LTR12C	LTR	ERV1	0	LTR12C	0
SETKNPPIP	1	ORF_MSTRG.21743.1.p9	MSTRG.21743.1	chr22	30993836	31038786	44951	+	StringTie	transcript	NA	NA	MSTRG.21743	TCN2	XLOC_035047	NA	ENST00000450638.5_2	j	TSS86839	NA	NA	NA	LTR12C	LTR	ERV1	0	LTR12C	0
SETKNPPIP	1	ORF_MSTRG.21743.6.p20	MSTRG.21743.6	chr22	30993992	31026653	32662	+	StringTie	transcript	NA	NA	MSTRG.21743	TCN2	XLOC_035047	NA	ENST00000450638.5_2	j	TSS86840	NA	NA	NA	LTR12C	LTR	ERV1	102	LTR12C	102
SETKNPPIP	1	ORF_MSTRG.21743.7.p17	MSTRG.21743.7	chr22	30993992	31026653	32662	+	StringTie	transcript	NA	NA	MSTRG.21743	TCN2	XLOC_035047	NA	ENST00000450638.5_2	j	TSS86840	NA	NA	NA	LTR12C	LTR	ERV1	102	LTR12C	102
SETKNPPIP	1	ORF_MSTRG.22283.1.p8	MSTRG.22283.1	chr3	14335809	14338683	2875	+	StringTie	transcript	NA	NA	MSTRG.22283	AC093496.1	XLOC_036014	NA	ENST00000525575.1_1	i	TSS89459	NA	NA	NA	LTR12C	LTR	ERV1	0	LTR12C	0
SETKNPPIP	1	ORF_MSTRG.22447.1.p3	MSTRG.22447.1	chr3	33488069	33495269	7201	+	StringTie	transcript	NA	NA	MSTRG.22447	NA	XLOC_036136	NA	NA	u	TSS89771	NA	NA	NA	LTR12C	LTR	ERV1	0	LTR12C	0
SETKNPPIP	1	ORF_MSTRG.22457.1.p1	MSTRG.22457.1	chr3	37275349	37276823	1475	+	StringTie	transcript	NA	NA	MSTRG.22457	NA	XLOC_036156	NA	NA	u	TSS89838	NA	NA	NA	LTR12C	LTR	ERV1	0	LTR12C	0
SETKNPPIP	1	ORF_MSTRG.22816.1.p2	MSTRG.22816.1	chr3	56726678	56728199	1522	+	StringTie	transcript	NA	NA	MSTRG.22816	NA	XLOC_036401	NA	NA	u	TSS90638	NA	NA	NA	LTR12C	LTR	ERV1	0	LTR12C	0
SETKNPPIP	1	ORF_MSTRG.22950.1.p6	MSTRG.22950.1	chr3	79223266	79225006	1741	+	StringTie	transcript	NA	NA	MSTRG.22950	ROBO1	XLOC_036542	NA	ENST00000464233.5_1	i	TSS90920	NA	NA	NA	LTR12C	LTR	ERV1	0	LTR12C	0
SETKNPPIP	1	ORF_MSTRG.22951.1.p1	MSTRG.22951.1	chr3	79552184	79644935	92752	+	StringTie	transcript	NA	NA	MSTRG.22951	ROBO1	XLOC_036543	NA	ENST00000464233.5_1	x	TSS90921	NA	NA	NA	LTR12C	LTR	ERV1	0	LTR12C	0
SETKNPPIP	1	ORF_MSTRG.23564.1.p5	MSTRG.23564.1	chr3	149002449	149017363	14915	+	StringTie	transcript	NA	NA	MSTRG.23564	AC093001.1	XLOC_037044	NA	ENST00000489011.1_1	j	TSS92127	NA	NA	NA	LTR12C	LTR	ERV1	0	LTR12C	0
SETKNPPIP	1	ORF_MSTRG.23564.2.p3	MSTRG.23564.2	chr3	149002483	149005655	3173	+	StringTie	transcript	NA	NA	MSTRG.23564	AC093001.1	XLOC_037044	NA	ENST00000489011.1_1	j	TSS92127	NA	NA	NA	LTR12C	LTR	ERV1	0	LTR12C	0
SETKNPPIP	1	ORF_ENST00000489011.1_1.p5	ENST00000489011.1_1	chr3	149002569	149059878	57310	+	StringTie	transcript	NA	NA	MSTRG.23564	AC093001.1	XLOC_037044	ENSG00000244468.1_5	ENST00000489011.1_1	=	TSS92128	NA	NA	NA	LTR12C	LTR	ERV1	0	LTR12C	0
SETKNPPIP	1	ORF_MSTRG.23564.4.p5	MSTRG.23564.4	chr3	149002599	149059878	57280	+	StringTie	transcript	NA	NA	MSTRG.23564	AC093001.1	XLOC_037044	NA	ENST00000489011.1_1	j	TSS92128	NA	NA	NA	LTR12C	LTR	ERV1	0	LTR12C	0
SETKNPPIP	1	ORF_MSTRG.23720.1.p1	MSTRG.23720.1	chr3	165640730	165641549	820	-	StringTie	transcript	NA	NA	MSTRG.23720	NA	XLOC_038708	NA	NA	u	TSS96394	NA	NA	NA	LTR12C	LTR	ERV1	0	LTR12C	0
SETKNPPIP	1	ORF_MSTRG.24199.1.p2	MSTRG.24199.1	chr4	768126	772060	3935	+	StringTie	transcript	NA	NA	MSTRG.24199	AC139887.2	XLOC_039029	NA	ENST00000507446.1_1	i	TSS97196	NA	NA	NA	LTR12C	LTR	ERV1	0	LTR12C	0
SETKNPPIP	1	ORF_MSTRG.24199.2.p2	MSTRG.24199.2	chr4	768140	772060	3921	+	StringTie	transcript	NA	NA	MSTRG.24199	AC139887.2	XLOC_039029	NA	ENST00000507446.1_1	i	TSS97196	NA	NA	NA	LTR12C	LTR	ERV1	0	LTR12C	0
SETKNPPIP	1	ORF_MSTRG.24199.3.p2	MSTRG.24199.3	chr4	768142	772060	3919	+	StringTie	transcript	NA	NA	MSTRG.24199	AC139887.2	XLOC_039029	NA	ENST00000507446.1_1	i	TSS97196	NA	NA	NA	LTR12C	LTR	ERV1	0	LTR12C	0
SETKNPPIP	1	ORF_MSTRG.24199.4.p2	MSTRG.24199.4	chr4	768142	772060	3919	+	StringTie	transcript	NA	NA	MSTRG.24199	AC139887.2	XLOC_039029	NA	ENST00000507446.1_1	i	TSS97196	NA	NA	NA	LTR12C	LTR	ERV1	0	LTR12C	0
SETKNPPIP	1	ORF_MSTRG.24199.5.p2	MSTRG.24199.5	chr4	768142	772060	3919	+	StringTie	transcript	NA	NA	MSTRG.24199	AC139887.2	XLOC_039029	NA	ENST00000507446.1_1	i	TSS97196	NA	NA	NA	LTR12C	LTR	ERV1	0	LTR12C	0
SETKNPPIP	1	ORF_MSTRG.24199.7.p2	MSTRG.24199.7	chr4	768151	772060	3910	+	StringTie	transcript	NA	NA	MSTRG.24199	AC139887.2	XLOC_039029	NA	ENST00000507446.1_1	i	TSS97196	NA	NA	NA	LTR12C	LTR	ERV1	0	LTR12C	0
SETKNPPIP	1	ORF_MSTRG.24340.2.p1	MSTRG.24340.2	chr4	15783534	15787840	4307	-	StringTie	transcript	NA	NA	MSTRG.24340	CD38	XLOC_040514	NA	ENST00000502843.5_1	i	TSS100437	NA	NA	NA	LTR12C	LTR	ERV1	0	LTR12C	0
SETKNPPIP	1	ORF_MSTRG.24340.3.p1	MSTRG.24340.3	chr4	15783536	15787840	4305	-	StringTie	transcript	NA	NA	MSTRG.24340	CD38	XLOC_040514	NA	ENST00000502843.5_1	i	TSS100437	NA	NA	NA	LTR12C	LTR	ERV1	0	LTR12C	0
SETKNPPIP	1	ORF_MSTRG.24444.1.p1	MSTRG.24444.1	chr4	38317108	38325963	8856	-	StringTie	transcript	NA	NA	MSTRG.24444	NA	XLOC_040607	NA	NA	u	TSS100633	NA	NA	NA	LTR12C	LTR	ERV1	0	LTR12C	0
SETKNPPIP	1	ORF_MSTRG.24557.3.p4	MSTRG.24557.3	chr4	48830415	48863834	33420	+	StringTie	transcript	NA	NA	MSTRG.24557	OCIAD1	XLOC_039394	NA	ENST00000381473.7_2	k	TSS98073	NA	NA	NA	LTR12C	LTR	ERV1	0	LTR12C	0
SETKNPPIP	1	ORF_MSTRG.24557.4.p4	MSTRG.24557.4	chr4	48830415	48863834	33420	+	StringTie	transcript	NA	NA	MSTRG.24557	OCIAD1	XLOC_039394	NA	ENST00000381473.7_2	j	TSS98073	NA	NA	NA	LTR12C	LTR	ERV1	0	LTR12C	0
SETKNPPIP	1	ORF_MSTRG.24557.5.p5	MSTRG.24557.5	chr4	48830421	48863834	33414	+	StringTie	transcript	NA	NA	MSTRG.24557	OCIAD1	XLOC_039394	NA	ENST00000381473.7_2	j	TSS98073	NA	NA	NA	LTR12C	LTR	ERV1	0	LTR12C	0
SETKNPPIP	1	ORF_MSTRG.25001.1.p1	MSTRG.25001.1	chr4	87469172	87470202	1031	+	StringTie	transcript	NA	NA	MSTRG.25001	MAPK10	XLOC_039681	NA	ENST00000641051.1_2	i	TSS98662	NA	NA	NA	LTR12C	LTR	ERV1	0	LTR12C	0
SETKNPPIP	1	ORF_MSTRG.24877.1.p1	MSTRG.24877.1	chr4	95091864	95128661	36798	+	StringTie	transcript	NA	NA	MSTRG.24877	HMGB3P15	XLOC_039729	NA	ENST00000507326.2_1	x	TSS98777	NA	NA	NA	LTR12C	LTR	ERV1	0	LTR12C	0
SETKNPPIP	1	ORF_MSTRG.24884.1.p2	MSTRG.24884.1	chr4	97664453	97666252	1800	+	StringTie	transcript	NA	NA	MSTRG.24884	LINC02267	XLOC_039739	NA	ENST00000522173.1_1	i	TSS98805	NA	NA	NA	LTR12C	LTR	ERV1	0	LTR12C	0
SETKNPPIP	1	ORF_MSTRG.24900.1.p1	MSTRG.24900.1	chr4	99911119	99914072	2954	-	StringTie	transcript	NA	NA	MSTRG.24900	AC019131.1	XLOC_041030	NA	ENST00000583654.1_3	i	TSS101504	NA	NA	NA	LTR12C	LTR	ERV1	0	LTR12C	0
SETKNPPIP	1	ORF_MSTRG.25017.1.p1	MSTRG.25017.1	chr4	109903049	109905194	2146	-	StringTie	transcript	NA	NA	MSTRG.25017	COL25A1	XLOC_041113	NA	ENST00000642955.1_2	i	TSS101700	NA	NA	NA	LTR12C	LTR	ERV1	0	LTR12C	0
SETKNPPIP	1	ORF_MSTRG.25078.1.p2	MSTRG.25078.1	chr4	115067189	115069189	2001	-	StringTie	transcript	NA	NA	MSTRG.25078	NA	XLOC_041157	NA	NA	u	TSS101776	NA	NA	NA	LTR12C	LTR	ERV1	0	LTR12C	0
SETKNPPIP	1	ORF_MSTRG.25095.1.p2	MSTRG.25095.1	chr4	115747535	116100187	352653	-	StringTie	transcript	NA	NA	MSTRG.25095	NDST4	XLOC_041159	NA	ENST00000613194.4_1	j	TSS101778	NA	NA	NA	LTR12C	LTR	ERV1	0	LTR12C	0
SETKNPPIP	1	ORF_MSTRG.25095.2.p2	MSTRG.25095.2	chr4	115748886	116100187	351302	-	StringTie	transcript	NA	NA	MSTRG.25095	NDST4	XLOC_041159	NA	ENST00000613194.4_1	j	TSS101778	NA	NA	NA	LTR12C	LTR	ERV1	0	LTR12C	0
SETKNPPIP	1	ORF_MSTRG.25095.5.p2	MSTRG.25095.5	chr4	115748929	116100187	351259	-	StringTie	transcript	NA	NA	MSTRG.25095	NDST4	XLOC_041159	NA	ENST00000613194.4_1	k	TSS101778	NA	NA	NA	LTR12C	LTR	ERV1	0	LTR12C	0
SETKNPPIP	1	ORF_MSTRG.25117.2.p1	MSTRG.25117.2	chr4	120095830	120108944	13115	+	StringTie	transcript	NA	NA	MSTRG.25117	MYOZ2	XLOC_039886	NA	ENST00000307128.5_1	j	TSS99120	NA	NA	NA	LTR12C	LTR	ERV1	0	LTR12C	0
SETKNPPIP	1	ORF_ENST00000500169.6_1.p1	ENST00000500169.6_1	chr4	132301168	132449276	148109	+	StringTie	transcript	NA	NA	MSTRG.25205	LINC02377	XLOC_039956	ENSG00000250102.5_6	ENST00000500169.6_1	=	TSS99278	NA	NA	NA	LTR12D	LTR	ERV1	0	LTR12D	0
SETKNPPIP	1	ORF_MSTRG.25216.1.p1	MSTRG.25216.1	chr4	138972149	138973606	1458	-	StringTie	transcript	NA	NA	MSTRG.25216	LINC00616	XLOC_041287	NA	ENST00000514600.5_1	i	TSS102006	NA	NA	NA	LTR12C	LTR	ERV1	0	LTR12C	0
SETKNPPIP	1	ORF_MSTRG.25496.1.p1	MSTRG.25496.1	chr4	173291096	173298243	7148	-	StringTie	transcript	NA	NA	MSTRG.25496	GALNTL6	XLOC_041516	NA	ENST00000506823.5_1	i	TSS102445	NA	NA	NA	LTR12C	LTR	ERV1	0	LTR12C	0
SETKNPPIP	1	ORF_MSTRG.25522.8.p1	MSTRG.25522.8	chr4	177967845	178114292	146448	-	StringTie	transcript	NA	NA	MSTRG.25522	RN7SKP136	XLOC_041553	NA	ENST00000410927.1	x	TSS102519	NA	NA	NA	LTR12C	LTR	ERV1	0	LTR12C	0
SETKNPPIP	1	ORF_MSTRG.25783.1.p3	MSTRG.25783.1	chr5	14578369	14581765	3397	+	StringTie	transcript	NA	NA	MSTRG.25783	NA	XLOC_041788	NA	NA	u	TSS103003	NA	NA	NA	LTR12C	LTR	ERV1	0	LTR12C	0
SETKNPPIP	1	ORF_MSTRG.25854.1.p2	MSTRG.25854.1	chr5	33512198	33515032	2835	-	StringTie	transcript	NA	NA	MSTRG.25854	NA	XLOC_043370	NA	NA	u	TSS106772	NA	NA	NA	LTR12C	LTR	ERV1	0	LTR12C	0
SETKNPPIP	1	ORF_MSTRG.25979.1.p1	MSTRG.25979.1	chr5	44882005	44883603	1599	-	StringTie	transcript	NA	NA	MSTRG.25979	NA	XLOC_043477	NA	NA	u	TSS107007	NA	NA	NA	LTR12C	LTR	ERV1	0	LTR12C	0
SETKNPPIP	1	ORF_MSTRG.26420.1.p1	MSTRG.26420.1	chr5	88297585	88299292	1708	-	StringTie	transcript	NA	NA	MSTRG.26420	MEF2C-AS1	XLOC_043816	NA	ENST00000511100.5_1	i	TSS107638	NA	NA	NA	LTR12C	LTR	ERV1	0	LTR12C	0
SETKNPPIP	1	ORF_MSTRG.26422.1.p2	MSTRG.26422.1	chr5	91213829	91215786	1958	+	StringTie	transcript	NA	NA	MSTRG.26422	NA	XLOC_042340	NA	NA	u	TSS104221	NA	NA	NA	LTR12C	LTR	ERV1	0	LTR12C	0
SETKNPPIP	1	ORF_ENST00000503706.5_1.p2	ENST00000503706.5_1	chr5	113769227	113832197	62971	+	HAVANA	transcript	NA	NA	ENSG00000080709.15_4	KCNN2	XLOC_042469	ENSG00000080709.15_4	ENST00000503706.5_1	=	TSS104517	NA	NA	NA	LTR12C	LTR	ERV1	0	LTR12C	0
SETKNPPIP	1	ORF_MSTRG.26642.1.p4	MSTRG.26642.1	chr5	116641637	116643627	1991	+	StringTie	transcript	NA	NA	MSTRG.26642	NA	XLOC_042492	NA	NA	u	TSS104563	NA	NA	NA	LTR12C	LTR	ERV1	0	LTR12C	0
SETKNPPIP	1	ORF_MSTRG.26709.1.p2	MSTRG.26709.1	chr5	122767072	122775179	8108	+	StringTie	transcript	NA	NA	MSTRG.26709	NA	XLOC_042535	NA	NA	u	TSS104679	NA	NA	NA	LTR12C	LTR	ERV1	0	LTR12C	0
SETKNPPIP	1	ORF_MSTRG.26890.1.p1	MSTRG.26890.1	chr5	138930108	138934176	4069	+	StringTie	transcript	NA	NA	MSTRG.26890	UBE2D2	XLOC_042695	NA	ENST00000511725.5_1	i	TSS105101	NA	NA	NA	LTR12C	LTR	ERV1	0	LTR12C	0
SETKNPPIP	1	ORF_MSTRG.27178.3.p1	MSTRG.27178.3	chr5	157307124	157313851	6728	+	StringTie	transcript	NA	NA	MSTRG.27178	NA	XLOC_042873	NA	NA	u	TSS105690	NA	NA	NA	LTR12C	LTR	ERV1	0	LTR12C	0
SETKNPPIP	1	ORF_MSTRG.27178.1.p4	MSTRG.27178.1	chr5	157307124	157410181	103058	+	StringTie	transcript	NA	NA	MSTRG.27178	AC008677.2	XLOC_042873	NA	ENST00000460082.1_1	x	TSS105690	NA	NA	NA	LTR12C	LTR	ERV1	0	LTR12C	0
SETKNPPIP	1	ORF_MSTRG.27178.2.p4	MSTRG.27178.2	chr5	157307124	157410181	103058	+	StringTie	transcript	NA	NA	MSTRG.27178	AC008677.2	XLOC_042873	NA	ENST00000460082.1_1	x	TSS105690	NA	NA	NA	LTR12C	LTR	ERV1	0	LTR12C	0
SETKNPPIP	1	ORF_MSTRG.27178.4.p6	MSTRG.27178.4	chr5	157307124	157410181	103058	+	StringTie	transcript	NA	NA	MSTRG.27178	AC008677.2	XLOC_042873	NA	ENST00000460082.1_1	x	TSS105690	NA	NA	NA	LTR12C	LTR	ERV1	0	LTR12C	0
SETKNPPIP	1	ORF_MSTRG.27178.5.p4	MSTRG.27178.5	chr5	157307125	157410181	103057	+	StringTie	transcript	NA	NA	MSTRG.27178	AC008677.2	XLOC_042873	NA	ENST00000460082.1_1	x	TSS105690	NA	NA	NA	LTR12C	LTR	ERV1	0	LTR12C	0
SETKNPPIP	1	ORF_MSTRG.27616.1.p1	MSTRG.27616.1	chr6	12107273	12108001	729	-	StringTie	transcript	NA	NA	MSTRG.27616	HIVEP1	XLOC_046216	NA	ENST00000491710.5_3	i	TSS112928	NA	NA	NA	LTR12C	LTR	ERV1	0	LTR12C	0
SETKNPPIP	1	ORF_MSTRG.27653.2.p4	MSTRG.27653.2	chr6	15738408	15758419	20012	-	StringTie	transcript	NA	NA	MSTRG.27653	NA	XLOC_046240	NA	NA	u	TSS112973	NA	NA	NA	LTR12C	LTR	ERV1	0	LTR12C	0
SETKNPPIP	1	ORF_MSTRG.28286.1.p1	MSTRG.28286.1	chr6	48952341	48953290	950	+	StringTie	transcript	NA	NA	MSTRG.28286	NA	XLOC_045259	NA	NA	u	TSS110955	NA	NA	NA	LTR12C	LTR	ERV1	0	LTR12C	0
SETKNPPIP	1	ORF_MSTRG.28566.1.p4	MSTRG.28566.1	chr6	96650762	96708321	57560	-	StringTie	transcript	NA	NA	MSTRG.28566	FUT9	XLOC_047032	NA	ENST00000302103.5_1	x	TSS114549	NA	NA	NA	LTR12C	LTR	ERV1	0	LTR12C	0
SETKNPPIP	1	ORF_MSTRG.28566.2.p3	MSTRG.28566.2	chr6	96703781	96708321	4541	-	StringTie	transcript	NA	NA	MSTRG.28566	NA	XLOC_047032	NA	NA	u	TSS114549	NA	NA	NA	LTR12C	LTR	ERV1	0	LTR12C	0
SETKNPPIP	1	ORF_MSTRG.28616.1.p8	MSTRG.28616.1	chr6	103356467	103358181	1715	-	StringTie	transcript	NA	NA	MSTRG.28616	NA	XLOC_047062	NA	NA	u	TSS114610	NA	NA	NA	LTR12C	LTR	ERV1	0	LTR12C	0
SETKNPPIP	1	ORF_MSTRG.28857.1.p1	MSTRG.28857.1	chr6	127320815	127535319	214505	-	StringTie	transcript	NA	NA	MSTRG.28857	RSPO3	XLOC_047227	NA	ENST00000356698.8_2	x	TSS114953	NA	NA	NA	LTR12C	LTR	ERV1	0	LTR12C	0
SETKNPPIP	1	ORF_MSTRG.28857.2.p2	MSTRG.28857.2	chr6	127324603	127535319	210717	-	StringTie	transcript	NA	NA	MSTRG.28857	RSPO3	XLOC_047227	NA	ENST00000356698.8_2	x	TSS114953	NA	NA	NA	LTR12C	LTR	ERV1	0	LTR12C	0
SETKNPPIP	1	ORF_MSTRG.28857.3.p3	MSTRG.28857.3	chr6	127348142	127535319	187178	-	StringTie	transcript	NA	NA	MSTRG.28857	RSPO3	XLOC_047227	NA	ENST00000356698.8_2	x	TSS114953	NA	NA	NA	LTR12C	LTR	ERV1	0	LTR12C	0
SETKNPPIP	1	ORF_MSTRG.29003.1.p9	MSTRG.29003.1	chr6	141360736	141361832	1097	-	StringTie	transcript	NA	NA	MSTRG.29003	NA	XLOC_047352	NA	NA	u	TSS115260	NA	NA	NA	LTR12C	LTR	ERV1	0	LTR12C	0
SETKNPPIP	1	ORF_MSTRG.29206.1.p4	MSTRG.29206.1	chr6	156185625	156187557	1933	-	StringTie	transcript	NA	NA	MSTRG.29206	NA	XLOC_047464	NA	NA	u	TSS115500	NA	NA	NA	LTR12C	LTR	ERV1	0	LTR12C	0
SETKNPPIP	1	ORF_MSTRG.29390.1.p1	MSTRG.29390.1	chr6_cox_hap2	445483	446272	790	+	StringTie	transcript	NA	NA	MSTRG.29390	NA	XLOC_047626	NA	NA	u	TSS115806	NA	NA	NA	NA	NA	NA	NA	NA	NA
SETKNPPIP	1	ORF_MSTRG.29682.1.p1	MSTRG.29682.1	chr6_ssto_hap7	267610	268553	944	+	StringTie	transcript	NA	NA	MSTRG.29682	NA	XLOC_047918	NA	NA	u	TSS116148	NA	NA	NA	NA	NA	NA	NA	NA	NA
SETKNPPIP	1	ORF_MSTRG.30117.3.p1	MSTRG.30117.3	chr7	36894062	37244222	350161	-	StringTie	transcript	NA	NA	MSTRG.30117	ELMO1	XLOC_049754	NA	ENST00000310758.8_1	j	TSS120641	NA	NA	NA	LTR12D	LTR	ERV1	0	LTR12D	0
SETKNPPIP	1	ORF_MSTRG.30534.1.p2	MSTRG.30534.1	chr7	80771910	80775843	3934	+	StringTie	transcript	NA	NA	MSTRG.30534	NA	XLOC_048703	NA	NA	u	TSS117992	NA	NA	NA	LTR12C	LTR	ERV1	0	LTR12C	0
SETKNPPIP	1	ORF_MSTRG.30851.1.p5	MSTRG.30851.1	chr7	102814429	102915595	101167	-	StringTie	transcript	NA	NA	MSTRG.30851	DPY19L2P2	XLOC_050375	NA	ENST00000438364.5_1	j	TSS122032	NA	NA	NA	LTR12C	LTR	ERV1	0	LTR12C	0
SETKNPPIP	1	ORF_MSTRG.30851.4.p7	MSTRG.30851.4	chr7	102815610	102920857	105248	-	StringTie	transcript	NA	NA	MSTRG.30851	DPY19L2P2	XLOC_050375	NA	ENST00000438364.5_1	j	TSS122033	NA	NA	NA	L1PA5	LINE	L1	1449	LTR12C	4922
SETKNPPIP	1	ORF_MSTRG.31003.1.p5	MSTRG.31003.1	chr7	121062759	121065372	2614	+	StringTie	transcript	NA	NA	MSTRG.31003	NA	XLOC_049002	NA	NA	u	TSS118907	NA	NA	NA	LTR12C	LTR	ERV1	0	LTR12C	0
SETKNPPIP	1	ORF_MSTRG.31987.1.p7	MSTRG.31987.1	chr8	42642736	42649593	6858	+	StringTie	transcript	NA	NA	MSTRG.31987	CHRNA6	XLOC_051305	NA	ENST00000533810.5_3	i	TSS124251	NA	NA	NA	LTR12C	LTR	ERV1	0	LTR12C	0
SETKNPPIP	1	ORF_MSTRG.33298.1.p8	MSTRG.33298.1	chr9	37752908	37779953	27046	+	StringTie	transcript	NA	NA	MSTRG.33298	TRMT10B	XLOC_053610	NA	ENST00000297994.3_1	j	TSS129244	NA	NA	NA	LTR12C	LTR	ERV1	0	LTR12C	0
SETKNPPIP	1	ORF_MSTRG.33298.2.p9	MSTRG.33298.2	chr9	37752908	37779953	27046	+	StringTie	transcript	NA	NA	MSTRG.33298	TRMT10B	XLOC_053610	NA	ENST00000297994.3_1	j	TSS129244	NA	NA	NA	LTR12C	LTR	ERV1	0	LTR12C	0
SETKNPPIP	1	ORF_MSTRG.33525.1.p1	MSTRG.33525.1	chr9	79137403	79138245	843	-	StringTie	transcript	NA	NA	MSTRG.33525	GCNT1	XLOC_055061	NA	ENST00000648797.1_1	i	TSS132366	NA	NA	NA	LTR12C	LTR	ERV1	0	LTR12C	0
SETKNPPIP	1	ORF_MSTRG.34688.1.p9	MSTRG.34688.1	chrX	45520261	45523596	3336	-	StringTie	transcript	NA	NA	MSTRG.34688	NA	XLOC_057210	NA	NA	u	TSS136761	NA	NA	NA	LTR12C	LTR	ERV1	0	LTR12C	0
SETKNPPIP	1	ORF_MSTRG.34880.1.p1	MSTRG.34880.1	chrX	62406435	62408014	1580	+	StringTie	transcript	NA	NA	MSTRG.34880	NA	XLOC_056206	NA	NA	u	TSS134820	NA	NA	NA	LTR12C	LTR	ERV1	0	LTR12C	0
SETKNPPIP	1	ORF_MSTRG.8799.1.p1	MSTRG.8799.1	chr13	78047377	78049030	1654	-	StringTie	transcript	NA	NA	MSTRG.8799	NA	XLOC_014850	NA	NA	u	TSS35538	NA	NA	NA	LTR12C	LTR	ERV1	0	LTR12C	0
SETKNPPIP	1	ORF_MSTRG.12850.1.p1	MSTRG.12850.1	chr16	68016952	68019478	2527	+	StringTie	transcript	NA	NA	MSTRG.12850	NA	XLOC_020280	NA	NA	u	TSS48843	NA	NA	NA	LTR12C	LTR	ERV1	0	LTR12C	0
SETKNPPIP	1	ORF_MSTRG.20096.1.p1	MSTRG.20096.1	chr2	235157062	235166553	9492	+	StringTie	transcript	NA	NA	MSTRG.20096	NA	XLOC_030395	NA	NA	u	TSS76322	NA	NA	NA	LTR12C	LTR	ERV1	0	LTR12C	0
SETKNPPIP	1	ORF_MSTRG.20096.3.p1	MSTRG.20096.3	chr2	235157071	235166553	9483	+	StringTie	transcript	NA	NA	MSTRG.20096	NA	XLOC_030395	NA	NA	u	TSS76322	NA	NA	NA	LTR12C	LTR	ERV1	0	LTR12C	0
SETKNPPIP	1	ORF_MSTRG.20096.2.p1	MSTRG.20096.2	chr2	235157071	235190364	33294	+	StringTie	transcript	NA	NA	MSTRG.20096	NA	XLOC_030395	NA	NA	u	TSS76322	NA	NA	NA	LTR12C	LTR	ERV1	0	LTR12C	0
SETKNPPIP	1	ORF_MSTRG.22447.3.p1	MSTRG.22447.3	chr3	33488114	33497954	9841	+	StringTie	transcript	NA	NA	MSTRG.22447	NA	XLOC_036136	NA	NA	u	TSS89771	NA	NA	NA	LTR12C	LTR	ERV1	0	LTR12C	0
EFLLQPLVF	1	ORF_MSTRG.29297.3.p45	MSTRG.29297.3	chr6	168079719	168094315	14597	-	StringTie	transcript	NA	NA	MSTRG.29297	LINC02487	XLOC_047557	NA	ENST00000644320.1_1	n	TSS115695	NA	NA	NA	MIR	SINE	MIR	4326	LTR12C	1048567
RLSAPLTLVW	1	ORF_MSTRG.26890.1.p1	MSTRG.26890.1	chr5	138930108	138934176	4069	+	StringTie	transcript	NA	NA	MSTRG.26890	UBE2D2	XLOC_042695	NA	ENST00000511725.5_1	i	TSS105101	NA	NA	NA	LTR12C	LTR	ERV1	0	LTR12C	0
KEQTPDAPL	1	ORF_MSTRG.1159.1.p3	MSTRG.1159.1	chr1	59090096	59092418	2323	+	StringTie	transcript	NA	NA	MSTRG.1159	NA	XLOC_000935	NA	NA	u	TSS2364	NA	NA	NA	LTR12C	LTR	ERV1	0	LTR12C	0
KEQTPDAPL	1	ORF_MSTRG.3513.1.p1	MSTRG.3513.1	chr10	29102441	29104357	1917	-	StringTie	transcript	NA	NA	MSTRG.3513	LINC01517	XLOC_006742	NA	ENST00000644731.1_1	i	TSS15686	NA	NA	NA	LTR12C	LTR	ERV1	0	LTR12C	0
KEQTPDAPL	1	ORF_MSTRG.4909.1.p1	MSTRG.4909.1	chr11	14613396	14660104	46709	+	StringTie	transcript	NA	NA	MSTRG.4909	PSMA1	XLOC_007883	NA	ENST00000418988.2_1	x	TSS18291	NA	NA	NA	LTR12C	LTR	ERV1	0	LTR12C	0
KEQTPDAPL	1	ORF_MSTRG.5688.1.p2	MSTRG.5688.1	chr11	74809913	74815527	5615	+	StringTie	transcript	NA	NA	MSTRG.5688	SLCO2B1	XLOC_008652	NA	ENST00000526660.5_1	o	TSS20485	NA	NA	NA	LTR12C	LTR	ERV1	0	LTR12C	0
KEQTPDAPL	1	ORF_MSTRG.5688.2.p1	MSTRG.5688.2	chr11	74810040	74818654	8615	+	StringTie	transcript	NA	NA	MSTRG.5688	SLCO2B1	XLOC_008652	NA	ENST00000531713.5_2	j	TSS20486	NA	NA	NA	LTR12C	LTR	ERV1	0	LTR12C	0
KEQTPDAPL	1	ORF_MSTRG.5688.4.p1	MSTRG.5688.4	chr11	74810041	74810692	652	+	StringTie	transcript	NA	NA	MSTRG.5688	AP001972.4	XLOC_008652	NA	ENST00000530550.1_1	x	TSS20486	NA	NA	NA	LTR12C	LTR	ERV1	0	LTR12C	0
KEQTPDAPL	1	ORF_MSTRG.5688.5.p1	MSTRG.5688.5	chr11	74810063	74818654	8592	+	StringTie	transcript	NA	NA	MSTRG.5688	SLCO2B1	XLOC_008652	NA	ENST00000531713.5_2	j	TSS20486	NA	NA	NA	LTR12C	LTR	ERV1	0	LTR12C	0
KEQTPDAPL	1	ORF_MSTRG.6978.1.p4	MSTRG.6978.1	chr12	47728069	47737124	9056	+	StringTie	transcript	NA	NA	MSTRG.6978	PPIAP45	XLOC_011232	NA	ENST00000546707.1_1	x	TSS26940	NA	NA	NA	LTR12C	LTR	ERV1	0	LTR12C	0
KEQTPDAPL	1	ORF_MSTRG.6978.3.p10	MSTRG.6978.3	chr12	47728069	47737124	9056	+	StringTie	transcript	NA	NA	MSTRG.6978	PPIAP45	XLOC_011232	NA	ENST00000546707.1_1	x	TSS26940	NA	NA	NA	LTR12C	LTR	ERV1	0	LTR12C	0
KEQTPDAPL	1	ORF_MSTRG.6978.5.p8	MSTRG.6978.5	chr12	47728091	47737124	9034	+	StringTie	transcript	NA	NA	MSTRG.6978	PPIAP45	XLOC_011232	NA	ENST00000546707.1_1	x	TSS26940	NA	NA	NA	LTR12C	LTR	ERV1	0	LTR12C	0
KEQTPDAPL	1	ORF_MSTRG.7461.1.p2	MSTRG.7461.1	chr12	66079546	66142228	62683	+	StringTie	transcript	NA	NA	MSTRG.7461	NA	XLOC_011569	NA	NA	u	TSS27963	NA	NA	NA	MER20B	DNA	hAT-Charlie	0	LTR12C	58409
KEQTPDAPL	1	ORF_ENST00000542219.1_1.p9	ENST00000542219.1_1	chr12	68102827	68123255	20429	-	StringTie	transcript	NA	NA	MSTRG.7482	LINC02421	XLOC_013083	ENSG00000255970.1_5	ENST00000542219.1_1	=	TSS31812	NA	NA	NA	MSTC	LTR	ERVL-MaLR	0	LTR12C	9678
KEQTPDAPL	1	ORF_MSTRG.8935.1.p1	MSTRG.8935.1	chr13	100875301	100875930	630	-	StringTie	transcript	NA	NA	MSTRG.8935	PCCA	XLOC_014987	NA	ENST00000376279.7_1	i	TSS35736	NA	NA	NA	LTR12C	LTR	ERV1	0	LTR12C	0
KEQTPDAPL	1	ORF_MSTRG.9930.1.p1	MSTRG.9930.1	chr14	78479239	78479769	531	-	StringTie	transcript	NA	NA	MSTRG.9930	NA	XLOC_016873	NA	NA	u	TSS40168	NA	NA	NA	LTR12C	LTR	ERV1	0	LTR12C	0
KEQTPDAPL	1	ORF_MSTRG.11275.1.p2	MSTRG.11275.1	chr15	74769138	74782627	13490	-	StringTie	transcript	NA	NA	MSTRG.11275	AC012435.1	XLOC_019052	NA	ENST00000563287.1_1	j	TSS45333	NA	NA	NA	AluJo	SINE	Alu	719	LTR12C	9376
KEQTPDAPL	1	ORF_ENST00000563287.1_1.p2	ENST00000563287.1_1	chr15	74770411	74782627	12217	-	StringTie	transcript	NA	NA	MSTRG.11275	AC012435.1	XLOC_019052	ENSG00000260103.2_5	ENST00000563287.1_1	=	TSS45333	NA	NA	NA	AluJo	SINE	Alu	719	LTR12C	9376
KEQTPDAPL	1	ORF_MSTRG.11368.15.p2	MSTRG.11368.15	chr15	78530749	78538049	7301	-	StringTie	transcript	NA	NA	MSTRG.11368	ACSBG1	XLOC_019110	NA	ENST00000560817.5_1	j	TSS45521	NA	NA	NA	LTR12C	LTR	ERV1	0	LTR12C	0
KEQTPDAPL	1	ORF_MSTRG.11368.16.p2	MSTRG.11368.16	chr15	78530791	78538049	7259	-	StringTie	transcript	NA	NA	MSTRG.11368	ACSBG1	XLOC_019110	NA	ENST00000560817.5_1	j	TSS45521	NA	NA	NA	LTR12C	LTR	ERV1	0	LTR12C	0
KEQTPDAPL	1	ORF_MSTRG.11368.17.p4	MSTRG.11368.17	chr15	78530822	78538049	7228	-	StringTie	transcript	NA	NA	MSTRG.11368	ACSBG1	XLOC_019110	NA	ENST00000560817.5_1	j	TSS45521	NA	NA	NA	LTR12C	LTR	ERV1	0	LTR12C	0
KEQTPDAPL	1	ORF_MSTRG.19569.1.p2	MSTRG.19569.1	chr2	189461220	189470777	9558	-	StringTie	transcript	NA	NA	MSTRG.19569	AC092598.1	XLOC_032051	NA	ENST00000431708.1_1	j	TSS80140	NA	NA	NA	LTR12C	LTR	ERV1	0	LTR12C	0
KEQTPDAPL	1	ORF_MSTRG.19569.2.p10	MSTRG.19569.2	chr2	189461220	189470777	9558	-	StringTie	transcript	NA	NA	MSTRG.19569	AC092598.1	XLOC_032051	NA	ENST00000431708.1_1	j	TSS80140	NA	NA	NA	LTR12C	LTR	ERV1	0	LTR12C	0
KEQTPDAPL	1	ORF_MSTRG.19569.3.p16	MSTRG.19569.3	chr2	189461220	189470777	9558	-	StringTie	transcript	NA	NA	MSTRG.19569	AC092598.1	XLOC_032051	NA	ENST00000431708.1_1	j	TSS80140	NA	NA	NA	LTR12C	LTR	ERV1	0	LTR12C	0
KEQTPDAPL	1	ORF_ENST00000428980.6_1.p1	ENST00000428980.6_1	chr2	192787272	192901572	114301	+	StringTie	transcript	NA	NA	MSTRG.19615	AC098617.1	XLOC_029998	ENSG00000233766.7_4	ENST00000428980.6_1	=	TSS75170	NA	NA	NA	LTR12C	LTR	ERV1	0	LTR12C	0
KEQTPDAPL	1	ORF_MSTRG.19615.3.p2	MSTRG.19615.3	chr2	192787292	192915009	127718	+	StringTie	transcript	NA	NA	MSTRG.19615	AC098617.1	XLOC_029998	NA	ENST00000428980.6_1	j	TSS75170	NA	NA	NA	LTR12C	LTR	ERV1	0	LTR12C	0
KEQTPDAPL	1	ORF_MSTRG.20332.1.p2	MSTRG.20332.1	chr20	7648446	7783745	135300	-	StringTie	transcript	NA	NA	MSTRG.20332	AL031653.1	XLOC_033321	NA	ENST00000408799.2	y	TSS83192	NA	NA	NA	LTR12C	LTR	ERV1	0	LTR12C	0
KEQTPDAPL	1	ORF_MSTRG.20332.3.p9	MSTRG.20332.3	chr20	7650534	7783745	133212	-	StringTie	transcript	NA	NA	MSTRG.20332	AL031653.1	XLOC_033321	NA	ENST00000408799.2	y	TSS83192	NA	NA	NA	LTR12C	LTR	ERV1	0	LTR12C	0
KEQTPDAPL	1	ORF_MSTRG.21083.1.p1	MSTRG.21083.1	chr21	23275692	23276147	456	+	StringTie	transcript	NA	NA	MSTRG.21083	NA	XLOC_034019	NA	NA	u	TSS84567	NA	NA	NA	LTR12C	LTR	ERV1	0	LTR12C	0
KEQTPDAPL	1	ORF_MSTRG.24319.1.p2	MSTRG.24319.1	chr4	8484437	8492482	8046	-	StringTie	transcript	NA	NA	MSTRG.24319	TRMT44	XLOC_040453	NA	ENST00000511366.2_1	i	TSS100339	NA	NA	NA	LTR12C	LTR	ERV1	0	LTR12C	0
KEQTPDAPL	1	ORF_MSTRG.25258.1.p2	MSTRG.25258.1	chr4	142608126	142610402	2277	-	StringTie	transcript	NA	NA	MSTRG.25258	IL15	XLOC_041327	NA	ENST00000320650.8_1	i	TSS102077	NA	NA	NA	LTR12C	LTR	ERV1	0	LTR12C	0
KEQTPDAPL	1	ORF_MSTRG.25452.1.p3	MSTRG.25452.1	chr4	166043084	166046637	3554	-	StringTie	transcript	NA	NA	MSTRG.25452	TMEM192	XLOC_041477	NA	ENST00000506087.5_2	i	TSS102370	NA	NA	NA	LTR12C	LTR	ERV1	0	LTR12C	0
KEQTPDAPL	1	ORF_MSTRG.26557.1.p1	MSTRG.26557.1	chr5	106830809	106833558	2750	+	StringTie	transcript	NA	NA	MSTRG.26557	EFNA5	XLOC_042430	NA	ENST00000333274.10_2	i	TSS104419	NA	NA	NA	LTR12C	LTR	ERV1	0	LTR12C	0
KEQTPDAPL	1	ORF_MSTRG.27329.4.p12	MSTRG.27329.4	chr5	175570088	175648334	78247	-	StringTie	transcript	NA	NA	MSTRG.27329	AC139491.2	XLOC_044507	NA	ENST00000515403.5_2	k	TSS109080	NA	NA	NA	LTR12C	LTR	ERV1	0	LTR12C	0
KEQTPDAPL	1	ORF_MSTRG.27381.3.p4	MSTRG.27381.3	chr5	177116312	177148516	32205	+	StringTie	transcript	NA	NA	MSTRG.27381	AC138819.1	XLOC_043045	NA	ENST00000509363.1_1	j	TSS106167	NA	NA	NA	LTR12C	LTR	ERV1	0	LTR12C	0
KEQTPDAPL	1	ORF_MSTRG.27381.2.p4	MSTRG.27381.2	chr5	177116312	177151509	35198	+	StringTie	transcript	NA	NA	MSTRG.27381	AC138819.1	XLOC_043045	NA	ENST00000509363.1_1	j	TSS106167	NA	NA	NA	LTR12C	LTR	ERV1	0	LTR12C	0
KEQTPDAPL	1	ORF_MSTRG.27381.8.p6	MSTRG.27381.8	chr5	177116313	177148516	32204	+	StringTie	transcript	NA	NA	MSTRG.27381	AC138819.1	XLOC_043045	NA	ENST00000509363.1_1	j	TSS106167	NA	NA	NA	LTR12C	LTR	ERV1	0	LTR12C	0
KEQTPDAPL	1	ORF_MSTRG.28117.1.p4	MSTRG.28117.1	chr6	36315108	36331393	16286	-	StringTie	transcript	NA	NA	MSTRG.28117	ETV7	XLOC_046598	NA	ENST00000339796.9_1	j	TSS113735	NA	NA	NA	LTR12C	LTR	ERV1	0	LTR12C	0
KEQTPDAPL	1	ORF_MSTRG.28821.1.p3	MSTRG.28821.1	chr6	119763187	119768550	5364	+	StringTie	transcript	NA	NA	MSTRG.28821	NA	XLOC_045701	NA	NA	u	TSS111800	NA	NA	NA	LTR12C	LTR	ERV1	0	LTR12C	0
KEQTPDAPL	1	ORF_MSTRG.30985.1.p2	MSTRG.30985.1	chr7	119100413	119590892	490480	-	StringTie	transcript	NA	NA	MSTRG.30985	LINC02476	XLOC_050483	NA	ENST00000426413.1_1	j	TSS122281	NA	NA	NA	LTR12C	LTR	ERV1	0	LTR12C	0
KEQTPDAPL	1	ORF_MSTRG.30985.4.p1	MSTRG.30985.4	chr7	119392149	119590892	198744	-	StringTie	transcript	NA	NA	MSTRG.30985	LINC02476	XLOC_050483	NA	ENST00000426413.1_1	j	TSS122281	NA	NA	NA	LTR12C	LTR	ERV1	0	LTR12C	0
KEQTPDAPL	1	ORF_MSTRG.35389.1.p2	MSTRG.35389.1	chrX	134460499	134464669	4171	+	StringTie	transcript	NA	NA	MSTRG.35389	AL590282.2	XLOC_056732	NA	ENST00000644293.1_1	j	TSS135725	NA	NA	NA	LTR12C	LTR	ERV1	0	LTR12C	0
KEQTPDAPL	1	ORF_MSTRG.19092.1.p1	MSTRG.19092.1	chr2	131749857	131756341	6485	+	StringTie	transcript	NA	NA	MSTRG.19092	ARHGEF4	XLOC_029606	NA	ENST00000326016.10_2	i	TSS74126	NA	NA	NA	LTR12C	LTR	ERV1	0	LTR12C	0
LLWAGVSTF	1	ORF_MSTRG.21252.1.p38	MSTRG.21252.1	chr21	35228605	35240375	11771	-	StringTie	transcript	NA	NA	MSTRG.21252	ITSN1	XLOC_034502	NA	ENST00000381318.7_2	x	TSS85652	NA	NA	NA	LTR12C	LTR	ERV1	0	LTR12C	0
LLWAGVSTF	1	ORF_MSTRG.21252.2.p38	MSTRG.21252.2	chr21	35228606	35240375	11770	-	StringTie	transcript	NA	NA	MSTRG.21252	ITSN1	XLOC_034502	NA	ENST00000381318.7_2	x	TSS85652	NA	NA	NA	LTR12C	LTR	ERV1	0	LTR12C	0
KLNDSSHEI	1	ORF_ENST00000563072.1_1.p3	ENST00000563072.1_1	chr16	81105603	81110203	4601	+	StringTie	transcript	NA	NA	MSTRG.13128	AC092718.6	XLOC_020443	ENSG00000261838.5_5	ENST00000563072.1_1	=	TSS49283	NA	NA	NA	MLT1J2	LTR	ERVL-MaLR	0	LTR12	2141744
VISAHRNLSSW	1	ORF_MSTRG.3075.1.p13	MSTRG.3075.1	chr1	234787808	234831956	44149	-	StringTie	transcript	NA	NA	MSTRG.3075	AL160408.3	XLOC_005182	NA	ENST00000442382.1_1	j	TSS12289	NA	NA	NA	THE1D	LTR	ERVL-MaLR	0	LTR12C	924861
VISAHRNLSSW	1	ORF_MSTRG.3075.3.p16	MSTRG.3075.3	chr1	234805713	234831956	26244	-	StringTie	transcript	NA	NA	MSTRG.3075	AL160408.3	XLOC_005182	NA	ENST00000442382.1_1	j	TSS12289	NA	NA	NA	THE1D	LTR	ERVL-MaLR	0	LTR12C	924861
VISAHRNLSSW	1	ORF_MSTRG.3075.6.p2	MSTRG.3075.6	chr1	234814819	234831956	17138	-	StringTie	transcript	NA	NA	MSTRG.3075	AL160408.3	XLOC_005182	NA	ENST00000442382.1_1	j	TSS12289	NA	NA	NA	THE1D	LTR	ERVL-MaLR	0	LTR12C	924861
VISAHRNLSSW	1	ORF_MSTRG.3075.7.p2	MSTRG.3075.7	chr1	234814819	234831956	17138	-	StringTie	transcript	NA	NA	MSTRG.3075	AL160408.3	XLOC_005182	NA	ENST00000442382.1_1	j	TSS12289	NA	NA	NA	THE1D	LTR	ERVL-MaLR	0	LTR12C	924861
ASLPGRPVW	1	ORF_MSTRG.19369.1.p2	MSTRG.19369.1	chr2	173564490	173565738	1249	-	StringTie	transcript	NA	NA	MSTRG.19369	RAPGEF4-AS1	XLOC_031930	NA	ENST00000455435.1_1	i	TSS79887	NA	NA	NA	SVA_B	Other	Other	0	LTR12F	9942
ASLPGRPVW	1	ORF_MSTRG.25166.4.p4	MSTRG.25166.4	chr4	124460182	124606944	146763	+	StringTie	transcript	NA	NA	MSTRG.25166	LINC01091	XLOC_039918	NA	ENST00000508111.5_1	j	TSS99198	NA	NA	NA	LTR12C	LTR	ERV1	0	LTR12C	0
RMNENRRHF	1	ORF_MSTRG.8292.1.p30	MSTRG.8292.1	chr12	133516295	133528760	12466	+	StringTie	transcript	NA	NA	MSTRG.8292	ZNF605	XLOC_012228	NA	ENST00000381215.3_1	x	TSS29624	NA	NA	NA	LTR12C	LTR	ERV1	0	LTR12C	0
RMNENRRHF	1	ORF_MSTRG.34377.1.p18	MSTRG.34377.1	chrUn_gl000223	158301	166467	8167	-	StringTie	transcript	NA	NA	MSTRG.34377	NA	XLOC_055715	NA	NA	u	TSS133832	NA	NA	NA	NA	NA	NA	NA	NA	NA
RMNENRRHF	1	ORF_MSTRG.34377.3.p18	MSTRG.34377.3	chrUn_gl000223	158301	166467	8167	-	StringTie	transcript	NA	NA	MSTRG.34377	NA	XLOC_055715	NA	NA	u	TSS133832	NA	NA	NA	NA	NA	NA	NA	NA	NA
RMNENRRHF	1	ORF_MSTRG.34377.5.p15	MSTRG.34377.5	chrUn_gl000223	159781	166467	6687	-	StringTie	transcript	NA	NA	MSTRG.34377	NA	XLOC_055715	NA	NA	u	TSS133832	NA	NA	NA	NA	NA	NA	NA	NA	NA
RMNENRRHF	1	ORF_MSTRG.34377.6.p1	MSTRG.34377.6	chrUn_gl000223	159781	164500	4720	-	StringTie	transcript	NA	NA	MSTRG.34377	NA	XLOC_055715	NA	NA	u	TSS133833	NA	NA	NA	NA	NA	NA	NA	NA	NA
GTIQPIFLPF	1	ORF_MSTRG.19338.8.p28	MSTRG.19338.8	chr2	170698960	170704830	5871	+	StringTie	transcript	NA	NA	MSTRG.19338	UBR3	XLOC_029837	NA	ENST00000272793.9_1	i	TSS74674	NA	NA	NA	LTR12C	LTR	ERV1	0	LTR12C	0
AETQSKRIL	1	ORF_MSTRG.25758.9.p18	MSTRG.25758.9	chr5	10376129	10435809	59681	+	StringTie	transcript	NA	NA	MSTRG.25758	2006-03-01	XLOC_041771	NA	ENST00000274140.9_1	j	TSS102947	NA	NA	NA	LTR12C	LTR	ERV1	0	LTR12C	0
NWWCHILLF	1	ORF_ENST00000299339.2_1.p12	ENST00000299339.2_1	chr13	96204979	96232013	27035	+	StringTie	transcript	NA	NA	MSTRG.8874	CLDN10	XLOC_014234	ENSG00000134873.9_2	ENST00000299339.2_1	=	TSS34282	NA	NA	NA	G-rich	Low_complexity	Low_complexity	46	LTR12	1053380
VMFQDFVSW	2	ORF_MSTRG.23152.1.p3	MSTRG.23152.1	chr3	114530457	114531041	585	-	StringTie	transcript	NA	NA	MSTRG.23152	ZBTB20	XLOC_038261	NA	ENST00000462705.5_2	i	TSS95353	NA	NA	NA	LTR12C	LTR	ERV1	0	LTR12C	0
LLLSYRYIY	2	ORF_MSTRG.28868.1.p28	MSTRG.28868.1	chr6	127745392	127749718	4327	-	StringTie	transcript	NA	NA	MSTRG.28868	NA	XLOC_047231	NA	NA	u	TSS114964	NA	NA	NA	LTR12	LTR	ERV1	0	LTR12	0
VLSVSRFSF	2	ORF_MSTRG.31576.1.p89	MSTRG.31576.1	chr8	8412782	8434586	21805	+	StringTie	transcript	NA	NA	MSTRG.31576	AC114550.3	XLOC_050955	NA	ENST00000524073.1_1	n	TSS123250	NA	NA	NA	MIR3	SINE	MIR	2246	LTR12C	335152
VTKSTSLPW	2	ORF_MSTRG.29327.1.p7	MSTRG.29327.1	chr6	168814025	169068674	254650	+	StringTie	transcript	NA	NA	MSTRG.29327	SMOC2	XLOC_046072	NA	ENST00000354536.9_3	j	TSS112653	NA	NA	NA	L2b	LINE	L2	1581	LTR12B	719454
VTKSTSLPW	2	ORF_ENST00000354536.9_3.p8	ENST00000354536.9_3	chr6	168841831	169068674	226844	+	StringTie	transcript	NA	NA	MSTRG.29327	SMOC2	XLOC_046072	ENSG00000112562.18_3	ENST00000354536.9_3	=	TSS112654	NA	NA	NA	G-rich	Low_complexity	Low_complexity	15	LTR12B	747260
SYLKYVFQL	2	ORF_MSTRG.29191.1.p4	MSTRG.29191.1	chr6	155685089	155687210	2122	+	StringTie	transcript	NA	NA	MSTRG.29191	NA	XLOC_045977	NA	NA	u	TSS112398	NA	NA	NA	LTR12C	LTR	ERV1	0	LTR12C	0
SYLKYVFQL	2	ORF_MSTRG.29191.2.p6	MSTRG.29191.2	chr6	155685204	155687210	2007	+	StringTie	transcript	NA	NA	MSTRG.29191	NA	XLOC_045977	NA	NA	u	TSS112399	NA	NA	NA	LTR12C	LTR	ERV1	0	LTR12C	0
SYLKYVFQL	2	ORF_ENST00000424650.1_1.p1	ENST00000424650.1_1	chrX	22180850	22191100	10251	-	HAVANA	transcript	NA	NA	ENSG00000224204.1_5	PHEX-AS1	XLOC_057084	ENSG00000224204.1_5	ENST00000424650.1_1	=	TSS136548	NA	NA	NA	LTR33A	LTR	ERVL	185	LTR12C	1805567
IIAQLLNSTW	2	ORF_MSTRG.28772.1.p3	MSTRG.28772.1	chr6	115319240	115323446	4207	+	StringTie	transcript	NA	NA	MSTRG.28772	NA	XLOC_045668	NA	NA	u	TSS111734	NA	NA	NA	LTR12F	LTR	ERV1	0	LTR12F	0
KEQTPDTPSL	2	ORF_MSTRG.489.1.p1	MSTRG.489.1	chr1	25048824	25055315	6492	+	StringTie	transcript	NA	NA	MSTRG.489	NA	XLOC_000435	NA	NA	u	TSS1070	NA	NA	NA	LTR12C	LTR	ERV1	0	LTR12C	0
KEQTPDTPSL	2	ORF_MSTRG.2442.1.p3	MSTRG.2442.1	chr1	173345861	173352693	6833	+	StringTie	transcript	NA	NA	MSTRG.2442	NA	XLOC_002008	NA	NA	u	TSS4999	NA	NA	NA	LTR12_	LTR	ERV1	0	LTR12_	0
KEQTPDTPSL	2	ORF_MSTRG.2576.1.p1	MSTRG.2576.1	chr1	185616500	185617995	1496	-	StringTie	transcript	NA	NA	MSTRG.2576	NA	XLOC_004726	NA	NA	u	TSS11366	NA	NA	NA	LTR12C	LTR	ERV1	0	LTR12C	0
KEQTPDTPSL	2	ORF_MSTRG.4384.1.p5	MSTRG.4384.1	chr10	114130931	114188138	57208	+	StringTie	transcript	NA	NA	MSTRG.4384	ACSL5	XLOC_006330	NA	ENST00000393081.5_1	j	TSS14764	NA	NA	NA	LTR12C	LTR	ERV1	0	LTR12C	0
KEQTPDTPSL	2	ORF_MSTRG.6648.1.p1	MSTRG.6648.1	chr12	12624354	12624962	609	-	StringTie	transcript	NA	NA	MSTRG.6648	NA	XLOC_012456	NA	NA	u	TSS30218	NA	NA	NA	LTR12C	LTR	ERV1	0	LTR12C	0
KEQTPDTPSL	2	ORF_MSTRG.6823.9.p2	MSTRG.6823.9	chr12	29410389	29493913	83525	+	StringTie	transcript	NA	NA	MSTRG.6823	FAR2	XLOC_011115	NA	ENST00000536681.7_1	j	TSS26682	NA	NA	NA	LTR12C	LTR	ERV1	0	LTR12C	0
KEQTPDTPSL	2	ORF_MSTRG.7601.1.p1	MSTRG.7601.1	chr12	79956353	79958619	2267	+	StringTie	transcript	NA	NA	MSTRG.7601	NA	XLOC_011680	NA	NA	u	TSS28244	NA	NA	NA	LTR12C	LTR	ERV1	0	LTR12C	0
KEQTPDTPSL	2	ORF_MSTRG.8418.1.p10	MSTRG.8418.1	chr13	27786825	27797949	11125	+	StringTie	transcript	NA	NA	MSTRG.8418	LINC02340	XLOC_013827	NA	ENST00000620494.1_2	x	TSS33533	NA	NA	NA	LTR12D	LTR	ERV1	0	LTR12D	0
KEQTPDTPSL	2	ORF_MSTRG.8418.2.p9	MSTRG.8418.2	chr13	27786835	27797949	11115	+	StringTie	transcript	NA	NA	MSTRG.8418	LINC02340	XLOC_013827	NA	ENST00000620494.1_2	x	TSS33533	NA	NA	NA	LTR12D	LTR	ERV1	0	LTR12D	0
KEQTPDTPSL	2	ORF_MSTRG.8418.3.p9	MSTRG.8418.3	chr13	27786836	27797949	11114	+	StringTie	transcript	NA	NA	MSTRG.8418	LINC02340	XLOC_013827	NA	ENST00000620494.1_2	x	TSS33533	NA	NA	NA	LTR12D	LTR	ERV1	0	LTR12D	0
KEQTPDTPSL	2	ORF_MSTRG.8830.1.p1	MSTRG.8830.1	chr13	80850087	80852187	2101	-	StringTie	transcript	NA	NA	MSTRG.8830	NA	XLOC_014868	NA	NA	u	TSS35564	NA	NA	NA	LTR12C	LTR	ERV1	0	LTR12C	0
KEQTPDTPSL	2	ORF_ENST00000342144.2_1.p6	ENST00000342144.2_1	chr14	93813537	93816492	2956	+	StringTie	transcript	NA	NA	MSTRG.10038	COX8C	XLOC_015946	ENSG00000187581.2_3	ENST00000342144.2_1	=	TSS37964	NA	NA	NA	(CAGAG)n	Simple_repeat	Simple_repeat	85	LTR12D	1729
KEQTPDTPSL	2	ORF_MSTRG.11395.3.p1	MSTRG.11395.3	chr15	80309734	80316409	6676	+	StringTie	transcript	NA	NA	MSTRG.11395	NA	XLOC_018104	NA	NA	u	TSS42966	NA	NA	NA	LTR12C	LTR	ERV1	0	LTR12C	0
KEQTPDTPSL	2	ORF_MSTRG.12026.1.p1	MSTRG.12026.1	chr16	5232620	5235905	3286	-	StringTie	transcript	NA	NA	MSTRG.12026	AC074051.5	XLOC_020762	NA	ENST00000650622.1_1	i	TSS50341	NA	NA	NA	LTR12C	LTR	ERV1	0	LTR12C	0
KEQTPDTPSL	2	ORF_MSTRG.14076.1.p6	MSTRG.14076.1	chr17	29991982	30002736	10755	-	StringTie	transcript	NA	NA	MSTRG.14076	NA	XLOC_023693	NA	NA	u	TSS58335	NA	NA	NA	LTR12	LTR	ERV1	0	LTR12	0
KEQTPDTPSL	2	ORF_MSTRG.15820.1.p1	MSTRG.15820.1	chr18	48632072	48647089	15018	-	StringTie	transcript	NA	NA	MSTRG.15820	RN7SL695P	XLOC_025615	NA	ENST00000462220.2	k	TSS63218	NA	NA	NA	LTR12C	LTR	ERV1	0	LTR12C	0
KEQTPDTPSL	2	ORF_MSTRG.16351.4.p1	MSTRG.16351.4	chr19	8444475	8453070	8596	+	StringTie	transcript	NA	NA	MSTRG.16351	RAB11B-AS1	XLOC_026027	NA	ENST00000597785.1_1	i	TSS64332	NA	NA	NA	LTR12D	LTR	ERV1	0	LTR12D	0
KEQTPDTPSL	2	ORF_MSTRG.16351.5.p1	MSTRG.16351.5	chr19	8444488	8453780	9293	+	StringTie	transcript	NA	NA	MSTRG.16351	RAB11B-AS1	XLOC_026027	NA	ENST00000597785.1_1	i	TSS64332	NA	NA	NA	LTR12D	LTR	ERV1	0	LTR12D	0
KEQTPDTPSL	2	ORF_MSTRG.16894.1.p1	MSTRG.16894.1	chr19	33177942	33191066	13125	-	StringTie	transcript	NA	NA	MSTRG.16894	AC008736.1	XLOC_027795	NA	ENST00000592431.1_1	j	TSS69522	NA	NA	NA	LTR12	LTR	ERV1	0	LTR12	0
KEQTPDTPSL	2	ORF_MSTRG.16894.3.p1	MSTRG.16894.3	chr19	33183574	33191066	7493	-	StringTie	transcript	NA	NA	MSTRG.16894	NUDT19	XLOC_027795	NA	ENST00000397061.3_1	x	TSS69522	NA	NA	NA	LTR12	LTR	ERV1	0	LTR12	0
KEQTPDTPSL	2	ORF_MSTRG.18454.1.p1	MSTRG.18454.1	chr2	63549465	63556125	6661	+	StringTie	transcript	NA	NA	MSTRG.18454	WDPCP	XLOC_028928	NA	ENST00000409354.6_2	i	TSS72586	NA	NA	NA	LTR12D	LTR	ERV1	0	LTR12D	0
KEQTPDTPSL	2	ORF_MSTRG.18454.1.p2	MSTRG.18454.1	chr2	63549465	63556125	6661	+	StringTie	transcript	NA	NA	MSTRG.18454	WDPCP	XLOC_028928	NA	ENST00000409354.6_2	i	TSS72586	NA	NA	NA	LTR12D	LTR	ERV1	0	LTR12D	0
KEQTPDTPSL	2	ORF_MSTRG.19116.1.p2	MSTRG.19116.1	chr2	132724516	132725946	1431	+	StringTie	transcript	NA	NA	MSTRG.19116	AJ239322.1	XLOC_029626	NA	ENST00000419362.1_1	x	TSS74163	NA	NA	NA	LTR12D	LTR	ERV1	0	LTR12D	0
KEQTPDTPSL	2	ORF_MSTRG.19191.1.p2	MSTRG.19191.1	chr2	150959274	150961929	2656	-	StringTie	transcript	NA	NA	MSTRG.19191	NA	XLOC_031781	NA	NA	u	TSS79487	NA	NA	NA	LTR12	LTR	ERV1	0	LTR12	0
KEQTPDTPSL	2	ORF_MSTRG.19569.1.p2	MSTRG.19569.1	chr2	189461220	189470777	9558	-	StringTie	transcript	NA	NA	MSTRG.19569	AC092598.1	XLOC_032051	NA	ENST00000431708.1_1	j	TSS80140	NA	NA	NA	LTR12C	LTR	ERV1	0	LTR12C	0
KEQTPDTPSL	2	ORF_MSTRG.21085.1.p6	MSTRG.21085.1	chr21	23280876	23282274	1399	-	StringTie	transcript	NA	NA	MSTRG.21085	NA	XLOC_034369	NA	NA	u	TSS85414	NA	NA	NA	LTR12D	LTR	ERV1	0	LTR12D	0
KEQTPDTPSL	2	ORF_MSTRG.21145.1.p2	MSTRG.21145.1	chr21	33027239	33029993	2755	+	StringTie	transcript	NA	NA	MSTRG.21145	AP000253.1	XLOC_034084	NA	ENST00000449339.1_1	x	TSS84682	NA	NA	NA	LTR12C	LTR	ERV1	0	LTR12C	0
KEQTPDTPSL	2	ORF_MSTRG.21856.1.p1	MSTRG.21856.1	chr22	38111959	38113378	1420	-	StringTie	transcript	NA	NA	MSTRG.21856	Z83844.1	XLOC_035723	NA	ENST00000455236.4_1	i	TSS88595	NA	NA	NA	LTR12C	LTR	ERV1	0	LTR12C	0
KEQTPDTPSL	2	ORF_MSTRG.22579.1.p3	MSTRG.22579.1	chr3	45349139	45371136	21998	+	StringTie	transcript	NA	NA	MSTRG.22579	NA	XLOC_036250	NA	NA	u	TSS90128	NA	NA	NA	LTR12C	LTR	ERV1	0	LTR12C	0
KEQTPDTPSL	2	ORF_MSTRG.23166.1.p1	MSTRG.23166.1	chr3	119055109	119056390	1282	-	StringTie	transcript	NA	NA	MSTRG.23166	ARHGAP31	XLOC_038276	NA	ENST00000264245.8_3	i	TSS95385	NA	NA	NA	LTR12D	LTR	ERV1	0	LTR12D	0
KEQTPDTPSL	2	ORF_MSTRG.23845.43.p2	MSTRG.23845.43	chr3	176915934	176920941	5008	-	StringTie	transcript	NA	NA	MSTRG.23845	TBL1XR1	XLOC_038786	NA	ENST00000637544.1_1	j	TSS96562	NA	NA	NA	LTR12C	LTR	ERV1	0	LTR12C	0
KEQTPDTPSL	2	ORF_MSTRG.24199.1.p2	MSTRG.24199.1	chr4	768126	772060	3935	+	StringTie	transcript	NA	NA	MSTRG.24199	AC139887.2	XLOC_039029	NA	ENST00000507446.1_1	i	TSS97196	NA	NA	NA	LTR12C	LTR	ERV1	0	LTR12C	0
KEQTPDTPSL	2	ORF_MSTRG.24199.2.p2	MSTRG.24199.2	chr4	768140	772060	3921	+	StringTie	transcript	NA	NA	MSTRG.24199	AC139887.2	XLOC_039029	NA	ENST00000507446.1_1	i	TSS97196	NA	NA	NA	LTR12C	LTR	ERV1	0	LTR12C	0
KEQTPDTPSL	2	ORF_MSTRG.24199.3.p2	MSTRG.24199.3	chr4	768142	772060	3919	+	StringTie	transcript	NA	NA	MSTRG.24199	AC139887.2	XLOC_039029	NA	ENST00000507446.1_1	i	TSS97196	NA	NA	NA	LTR12C	LTR	ERV1	0	LTR12C	0
KEQTPDTPSL	2	ORF_MSTRG.24199.4.p2	MSTRG.24199.4	chr4	768142	772060	3919	+	StringTie	transcript	NA	NA	MSTRG.24199	AC139887.2	XLOC_039029	NA	ENST00000507446.1_1	i	TSS97196	NA	NA	NA	LTR12C	LTR	ERV1	0	LTR12C	0
KEQTPDTPSL	2	ORF_MSTRG.24199.5.p2	MSTRG.24199.5	chr4	768142	772060	3919	+	StringTie	transcript	NA	NA	MSTRG.24199	AC139887.2	XLOC_039029	NA	ENST00000507446.1_1	i	TSS97196	NA	NA	NA	LTR12C	LTR	ERV1	0	LTR12C	0
KEQTPDTPSL	2	ORF_MSTRG.24199.7.p2	MSTRG.24199.7	chr4	768151	772060	3910	+	StringTie	transcript	NA	NA	MSTRG.24199	AC139887.2	XLOC_039029	NA	ENST00000507446.1_1	i	TSS97196	NA	NA	NA	LTR12C	LTR	ERV1	0	LTR12C	0
KEQTPDTPSL	2	ORF_MSTRG.24340.2.p1	MSTRG.24340.2	chr4	15783534	15787840	4307	-	StringTie	transcript	NA	NA	MSTRG.24340	CD38	XLOC_040514	NA	ENST00000502843.5_1	i	TSS100437	NA	NA	NA	LTR12C	LTR	ERV1	0	LTR12C	0
KEQTPDTPSL	2	ORF_MSTRG.24340.3.p1	MSTRG.24340.3	chr4	15783536	15787840	4305	-	StringTie	transcript	NA	NA	MSTRG.24340	CD38	XLOC_040514	NA	ENST00000502843.5_1	i	TSS100437	NA	NA	NA	LTR12C	LTR	ERV1	0	LTR12C	0
KEQTPDTPSL	2	ORF_MSTRG.24557.3.p4	MSTRG.24557.3	chr4	48830415	48863834	33420	+	StringTie	transcript	NA	NA	MSTRG.24557	OCIAD1	XLOC_039394	NA	ENST00000381473.7_2	k	TSS98073	NA	NA	NA	LTR12C	LTR	ERV1	0	LTR12C	0
KEQTPDTPSL	2	ORF_MSTRG.24557.4.p4	MSTRG.24557.4	chr4	48830415	48863834	33420	+	StringTie	transcript	NA	NA	MSTRG.24557	OCIAD1	XLOC_039394	NA	ENST00000381473.7_2	j	TSS98073	NA	NA	NA	LTR12C	LTR	ERV1	0	LTR12C	0
KEQTPDTPSL	2	ORF_MSTRG.24557.5.p5	MSTRG.24557.5	chr4	48830421	48863834	33414	+	StringTie	transcript	NA	NA	MSTRG.24557	OCIAD1	XLOC_039394	NA	ENST00000381473.7_2	j	TSS98073	NA	NA	NA	LTR12C	LTR	ERV1	0	LTR12C	0
KEQTPDTPSL	2	ORF_MSTRG.25095.1.p2	MSTRG.25095.1	chr4	115747535	116100187	352653	-	StringTie	transcript	NA	NA	MSTRG.25095	NDST4	XLOC_041159	NA	ENST00000613194.4_1	j	TSS101778	NA	NA	NA	LTR12C	LTR	ERV1	0	LTR12C	0
KEQTPDTPSL	2	ORF_MSTRG.25095.2.p2	MSTRG.25095.2	chr4	115748886	116100187	351302	-	StringTie	transcript	NA	NA	MSTRG.25095	NDST4	XLOC_041159	NA	ENST00000613194.4_1	j	TSS101778	NA	NA	NA	LTR12C	LTR	ERV1	0	LTR12C	0
KEQTPDTPSL	2	ORF_MSTRG.25095.5.p2	MSTRG.25095.5	chr4	115748929	116100187	351259	-	StringTie	transcript	NA	NA	MSTRG.25095	NDST4	XLOC_041159	NA	ENST00000613194.4_1	k	TSS101778	NA	NA	NA	LTR12C	LTR	ERV1	0	LTR12C	0
KEQTPDTPSL	2	ORF_ENST00000500169.6_1.p1	ENST00000500169.6_1	chr4	132301168	132449276	148109	+	StringTie	transcript	NA	NA	MSTRG.25205	LINC02377	XLOC_039956	ENSG00000250102.5_6	ENST00000500169.6_1	=	TSS99278	NA	NA	NA	LTR12D	LTR	ERV1	0	LTR12D	0
KEQTPDTPSL	2	ORF_MSTRG.25216.1.p1	MSTRG.25216.1	chr4	138972149	138973606	1458	-	StringTie	transcript	NA	NA	MSTRG.25216	LINC00616	XLOC_041287	NA	ENST00000514600.5_1	i	TSS102006	NA	NA	NA	LTR12C	LTR	ERV1	0	LTR12C	0
KEQTPDTPSL	2	ORF_MSTRG.25496.1.p1	MSTRG.25496.1	chr4	173291096	173298243	7148	-	StringTie	transcript	NA	NA	MSTRG.25496	GALNTL6	XLOC_041516	NA	ENST00000506823.5_1	i	TSS102445	NA	NA	NA	LTR12C	LTR	ERV1	0	LTR12C	0
KEQTPDTPSL	2	ORF_MSTRG.25783.1.p3	MSTRG.25783.1	chr5	14578369	14581765	3397	+	StringTie	transcript	NA	NA	MSTRG.25783	NA	XLOC_041788	NA	NA	u	TSS103003	NA	NA	NA	LTR12C	LTR	ERV1	0	LTR12C	0
KEQTPDTPSL	2	ORF_MSTRG.25936.1.p4	MSTRG.25936.1	chr5	42111506	42118851	7346	+	StringTie	transcript	NA	NA	MSTRG.25936	NA	XLOC_041961	NA	NA	u	TSS103346	NA	NA	NA	LTR12D	LTR	ERV1	0	LTR12D	0
KEQTPDTPSL	2	ORF_MSTRG.25979.1.p1	MSTRG.25979.1	chr5	44882005	44883603	1599	-	StringTie	transcript	NA	NA	MSTRG.25979	NA	XLOC_043477	NA	NA	u	TSS107007	NA	NA	NA	LTR12C	LTR	ERV1	0	LTR12C	0
KEQTPDTPSL	2	ORF_MSTRG.28286.1.p1	MSTRG.28286.1	chr6	48952341	48953290	950	+	StringTie	transcript	NA	NA	MSTRG.28286	NA	XLOC_045259	NA	NA	u	TSS110955	NA	NA	NA	LTR12C	LTR	ERV1	0	LTR12C	0
KEQTPDTPSL	2	ORF_MSTRG.29829.2.p3	MSTRG.29829.2	chr7	5834110	5894065	59956	+	StringTie	transcript	NA	NA	MSTRG.29829	ZNF815P	XLOC_048039	NA	ENST00000434898.6_2	j	TSS116439	NA	NA	NA	LTR12C	LTR	ERV1	0	LTR12C	0
KEQTPDTPSL	2	ORF_MSTRG.30117.3.p1	MSTRG.30117.3	chr7	36894062	37244222	350161	-	StringTie	transcript	NA	NA	MSTRG.30117	ELMO1	XLOC_049754	NA	ENST00000310758.8_1	j	TSS120641	NA	NA	NA	LTR12D	LTR	ERV1	0	LTR12D	0
KEQTPDTPSL	2	ORF_MSTRG.30534.1.p2	MSTRG.30534.1	chr7	80771910	80775843	3934	+	StringTie	transcript	NA	NA	MSTRG.30534	NA	XLOC_048703	NA	NA	u	TSS117992	NA	NA	NA	LTR12C	LTR	ERV1	0	LTR12C	0
KEQTPDTPSL	2	ORF_MSTRG.30592.1.p5	MSTRG.30592.1	chr7	91075461	91085911	10451	-	StringTie	transcript	NA	NA	MSTRG.30592	AC079760.2	XLOC_050213	NA	ENST00000418395.1_1	x	TSS121598	NA	NA	NA	LTR12	LTR	ERV1	0	LTR12	0
KEQTPDTPSL	2	ORF_MSTRG.30619.1.p7	MSTRG.30619.1	chr7	92647820	92652367	4548	-	StringTie	transcript	NA	NA	MSTRG.30619	NA	XLOC_050228	NA	NA	u	TSS121646	NA	NA	NA	LTR12	LTR	ERV1	0	LTR12	0
KEQTPDTPSL	2	ORF_MSTRG.30926.1.p1	MSTRG.30926.1	chr7	108939280	108945947	6668	+	StringTie	transcript	NA	NA	MSTRG.30926	NA	XLOC_048950	NA	NA	u	TSS118738	NA	NA	NA	LTR12_	LTR	ERV1	0	LTR12_	0
KEQTPDTPSL	2	ORF_MSTRG.32752.4.p6	MSTRG.32752.4	chr8	142087711	142205907	118197	+	StringTie	transcript	NA	NA	MSTRG.32752	DENND3	XLOC_051963	NA	ENST00000519811.5_3	j	TSS125655	NA	NA	NA	LTR12C	LTR	ERV1	0	LTR12C	0
KEQTPDTPSL	2	ORF_MSTRG.33048.1.p1	MSTRG.33048.1	chr9	16881716	16882644	929	-	StringTie	transcript	NA	NA	MSTRG.33048	NA	XLOC_054605	NA	NA	u	TSS131595	NA	NA	NA	LTR12_	LTR	ERV1	0	LTR12_	0
KEQTPDTPSL	2	ORF_MSTRG.33525.1.p1	MSTRG.33525.1	chr9	79137403	79138245	843	-	StringTie	transcript	NA	NA	MSTRG.33525	GCNT1	XLOC_055061	NA	ENST00000648797.1_1	i	TSS132366	NA	NA	NA	LTR12C	LTR	ERV1	0	LTR12C	0
KEQTPDTPSL	2	ORF_MSTRG.8799.1.p1	MSTRG.8799.1	chr13	78047377	78049030	1654	-	StringTie	transcript	NA	NA	MSTRG.8799	NA	XLOC_014850	NA	NA	u	TSS35538	NA	NA	NA	LTR12C	LTR	ERV1	0	LTR12C	0
KEQTPDTPSL	2	ORF_MSTRG.12850.1.p1	MSTRG.12850.1	chr16	68016952	68019478	2527	+	StringTie	transcript	NA	NA	MSTRG.12850	NA	XLOC_020280	NA	NA	u	TSS48843	NA	NA	NA	LTR12C	LTR	ERV1	0	LTR12C	0
KEQTPDTPSL	2	ORF_MSTRG.17111.2.p1	MSTRG.17111.2	chr19	39543383	39558987	15605	-	StringTie	transcript	NA	NA	MSTRG.17111	NA	XLOC_027937	NA	NA	u	TSS69891	NA	NA	NA	LTR12	LTR	ERV1	0	LTR12	0
KEQTPDTPSL	2	ORF_MSTRG.20096.1.p1	MSTRG.20096.1	chr2	235157062	235166553	9492	+	StringTie	transcript	NA	NA	MSTRG.20096	NA	XLOC_030395	NA	NA	u	TSS76322	NA	NA	NA	LTR12C	LTR	ERV1	0	LTR12C	0
KEQTPDTPSL	2	ORF_MSTRG.20096.3.p1	MSTRG.20096.3	chr2	235157071	235166553	9483	+	StringTie	transcript	NA	NA	MSTRG.20096	NA	XLOC_030395	NA	NA	u	TSS76322	NA	NA	NA	LTR12C	LTR	ERV1	0	LTR12C	0
KEQTPDTPSL	2	ORF_MSTRG.20096.2.p1	MSTRG.20096.2	chr2	235157071	235190364	33294	+	StringTie	transcript	NA	NA	MSTRG.20096	NA	XLOC_030395	NA	NA	u	TSS76322	NA	NA	NA	LTR12C	LTR	ERV1	0	LTR12C	0
YTKLIGGYY	2	ORF_MSTRG.16351.4.p1	MSTRG.16351.4	chr19	8444475	8453070	8596	+	StringTie	transcript	NA	NA	MSTRG.16351	RAB11B-AS1	XLOC_026027	NA	ENST00000597785.1_1	i	TSS64332	NA	NA	NA	LTR12D	LTR	ERV1	0	LTR12D	0
YTKLIGGYY	2	ORF_MSTRG.16351.5.p1	MSTRG.16351.5	chr19	8444488	8453780	9293	+	StringTie	transcript	NA	NA	MSTRG.16351	RAB11B-AS1	XLOC_026027	NA	ENST00000597785.1_1	i	TSS64332	NA	NA	NA	LTR12D	LTR	ERV1	0	LTR12D	0
RIFPVGLNSF	2	ORF_MSTRG.29412.1.p2	MSTRG.29412.1	chr6_cox_hap2	2285967	2286738	772	-	StringTie	transcript	NA	NA	MSTRG.29412	NA	XLOC_047670	NA	NA	u	TSS115853	NA	NA	NA	NA	NA	NA	NA	NA	NA
RTAPFTSSY	2	ORF_ENST00000306149.11_1.p9	ENST00000306149.11_1	chr22	41956767	41972670	15904	+	StringTie	transcript	NA	NA	MSTRG.21981	CSDC2	XLOC_035213	ENSG00000172346.14_2	ENST00000306149.11_1	=	TSS87344	NA	NA	NA	(CA)n	Simple_repeat	Simple_repeat	272	LTR12C	32588
RTAPFTSSY	2	ORF_ENST00000206423.7_2.p55	ENST00000206423.7_2	chr3	112315641	112360147	44507	-	StringTie	transcript	NA	NA	MSTRG.23102	CCDC80	XLOC_038232	ENSG00000091986.15_3	ENST00000206423.7_2	=	TSS95275	NA	NA	NA	MIRb	SINE	MIR	1159	LTR12C	1595839
LISGEGLLL	2	ORF_ENST00000409039.7_3.p35	ENST00000409039.7_3	chr12	124246735	124420753	174019	+	StringTie	transcript	NA	NA	MSTRG.8190	DNAH10	XLOC_012110	ENSG00000197653.15_4	ENST00000409039.7_3	=	TSS29372	NA	NA	NA	MIR3	SINE	MIR	219	LTR12C	184573
LISGEGLLL	2	ORF_ENST00000492261.5_1.p10	ENST00000492261.5_1	chr12	124409682	124420753	11072	+	StringTie	transcript	NA	NA	MSTRG.8190	DNAH10	XLOC_012110	ENSG00000197653.15_4	ENST00000492261.5_1	=	TSS29378	NA	NA	NA	(TCCA)n	Simple_repeat	Simple_repeat	362	LTR12C	21626
LISGEGLLL	2	ORF_MSTRG.21087.1.p19	MSTRG.21087.1	chr21	25180221	25186883	6663	+	StringTie	transcript	NA	NA	MSTRG.21087	NA	XLOC_034029	NA	NA	u	TSS84577	NA	NA	NA	LTR12C	LTR	ERV1	0	LTR12C	0
LISGEGLLL	2	ORF_MSTRG.25522.14.p4	MSTRG.25522.14	chr4	178143170	178148341	5172	-	StringTie	transcript	NA	NA	MSTRG.25522	NA	XLOC_041553	NA	NA	u	TSS102517	NA	NA	NA	LTR12C	LTR	ERV1	0	LTR12C	0
RVADLVLIF	2	ORF_MSTRG.14951.2.p3	MSTRG.14951.2	chr17	66077836	66097581	19746	+	StringTie	transcript	NA	NA	MSTRG.14951	AC145343.1	XLOC_022911	NA	ENST00000579629.1_1	x	TSS55956	NA	NA	NA	LTR12C	LTR	ERV1	0	LTR12C	0
SEEPLRPAA	2	ORF_ENST00000529482.5_1.p1	ENST00000529482.5_1	chr11	3402191	3430208	28018	+	StringTie	transcript	NA	NA	MSTRG.4677	TSSC2	XLOC_007712	ENSG00000223756.6_4	ENST00000529482.5_1	=	TSS17847	NA	NA	NA	THE1A	LTR	ERVL-MaLR	0	LTR12C	207580
SEEPLRPAA	2	ORF_ENST00000526284.5_1.p1	ENST00000526284.5_1	chr11	3402208	3419320	17113	+	StringTie	transcript	NA	NA	MSTRG.4677	TSSC2	XLOC_007712	ENSG00000223756.6_4	ENST00000526284.5_1	=	TSS17847	NA	NA	NA	THE1A	LTR	ERVL-MaLR	0	LTR12C	207563
SEEPLRPAA	2	ORF_MSTRG.7564.7.p10	MSTRG.7564.7	chr12	76335275	76337892	2618	+	StringTie	transcript	NA	NA	MSTRG.7564	AC078923.1	XLOC_011649	NA	ENST00000552856.1_1	i	TSS28176	NA	NA	NA	SVA_D	Other	Other	0	LTR12	1126333
SEEPLRPAA	2	ORF_MSTRG.9443.9.p1	MSTRG.9443.9	chr14	50885240	50999373	114134	-	StringTie	transcript	NA	NA	MSTRG.9443	MAP4K5	XLOC_016552	NA	ENST00000013125.8_1	j	TSS39486	NA	NA	NA	L4	LINE	RTE	1822	LTR12B	2348913
SEEPLRPAA	2	ORF_MSTRG.13819.1.p44	MSTRG.13819.1	chr17	19344151	19352483	8333	+	StringTie	transcript	NA	NA	MSTRG.13819	RPS2P46	XLOC_022107	NA	ENST00000458332.1_1	x	TSS53753	NA	NA	NA	SVA_D	Other	Other	0	LTR12C	575451
SEEPLRPAA	2	ORF_MSTRG.19369.1.p2	MSTRG.19369.1	chr2	173564490	173565738	1249	-	StringTie	transcript	NA	NA	MSTRG.19369	RAPGEF4-AS1	XLOC_031930	NA	ENST00000455435.1_1	i	TSS79887	NA	NA	NA	SVA_B	Other	Other	0	LTR12F	9942
SEEPLRPAA	2	ORF_MSTRG.20867.1.p10	MSTRG.20867.1	chr20	52470224	52475975	5752	+	StringTie	transcript	NA	NA	MSTRG.20867	NA	XLOC_033076	NA	NA	u	TSS82572	NA	NA	NA	(GGAA)n	Simple_repeat	Simple_repeat	0	LTR12	120170
SEEPLRPAA	2	ORF_MSTRG.29945.3.p21	MSTRG.29945.3	chr7	22980878	23087093	106216	-	StringTie	transcript	NA	NA	MSTRG.29945	FAM126A	XLOC_049629	NA	ENST00000409923.5_2	j	TSS120359	NA	NA	NA	SVA_D	Other	Other	57	LTR12C	145379
SEEPLRPAA	2	ORF_MSTRG.30277.1.p4	MSTRG.30277.1	chr7	64035049	64040794	5746	+	StringTie	transcript	NA	NA	MSTRG.30277	NA	XLOC_048529	NA	NA	u	TSS117484	NA	NA	NA	AT_rich	Low_complexity	Low_complexity	232	LTR12	3398728
LYGPQSNSFF	2	ORF_MSTRG.31594.19.p1	MSTRG.31594.19	chr8	9045666	9060636	14971	+	StringTie	transcript	NA	NA	MSTRG.31594	AC022784.1	XLOC_050964	NA	ENST00000647722.1_1	j	TSS123280	NA	NA	NA	MIR3	SINE	MIR	0	LTR12C	968036
KLQSIIYIY	2	ORF_MSTRG.14414.2.p3	MSTRG.14414.2	chr17	42447143	42465029	17887	+	StringTie	transcript	NA	NA	MSTRG.14414	ITGA2B	XLOC_022569	NA	ENST00000262407.5_1	x	TSS54915	NA	NA	NA	LTR12C	LTR	ERV1	0	LTR12C	0
KLQSIIYIY	2	ORF_ENST00000232603.9_1.p1	ENST00000232603.9_1	chr3	108677086	108836989	159904	-	StringTie	transcript	NA	NA	MSTRG.23066	MORC1	XLOC_038204	ENSG00000114487.9_2	ENST00000232603.9_1	=	TSS95233	NA	NA	NA	L3	LINE	CR1	932	LTR12	4717201
KVFTGDFSW	2	ORF_MSTRG.14970.1.p1	MSTRG.14970.1	chr17	66823179	66875333	52155	+	StringTie	transcript	NA	NA	MSTRG.14970	ABCA8	XLOC_022920	NA	ENST00000591459.1_1	x	TSS56005	NA	NA	NA	THE1B	LTR	ERVL-MaLR	0	LTR12C	618009
VYGINFFTF	2	ORF_MSTRG.11379.6.p20	MSTRG.11379.6	chr15	79140012	79156562	16551	+	StringTie	transcript	NA	NA	MSTRG.11379	MORF4L1	XLOC_018090	NA	ENST00000559697.5_1	o	TSS42939	NA	NA	NA	LTR12C	LTR	ERV1	0	LTR12C	0
KINSKRSSY	2	ORF_ENST00000443767.1_1.p1	ENST00000443767.1_1	chrX	44143162	44148422	5261	+	StringTie	transcript	NA	NA	MSTRG.34664	TATDN2P1	XLOC_056007	ENSG00000198414.5_4	ENST00000443767.1_1	k	TSS134386	NA	NA	NA	(T)n	Simple_repeat	Simple_repeat	220	LTR12F	494356
KEVDIGDSILF	2	ORF_MSTRG.5030.1.p3	MSTRG.5030.1	chr11	33265546	33266538	993	+	StringTie	transcript	NA	NA	MSTRG.5030	NA	XLOC_008019	NA	NA	u	TSS18613	NA	NA	NA	SVA_B	Other	Other	0	LTR12C	745916
KEVDIGDSILF	2	ORF_MSTRG.17275.1.p4	MSTRG.17275.1	chr19	44708444	44710985	2542	+	StringTie	transcript	NA	NA	MSTRG.17275	NA	XLOC_026727	NA	NA	u	TSS66472	NA	NA	NA	SVA_B	Other	Other	0	LTR12C	5394498
KEVDIGDSILF	2	ORF_MSTRG.19369.1.p3	MSTRG.19369.1	chr2	173564490	173565738	1249	-	StringTie	transcript	NA	NA	MSTRG.19369	RAPGEF4-AS1	XLOC_031930	NA	ENST00000455435.1_1	i	TSS79887	NA	NA	NA	SVA_B	Other	Other	0	LTR12F	9942
KEVDIGDSILF	2	ORF_MSTRG.19839.1.p5	MSTRG.19839.1	chr2	216027405	216028074	670	-	StringTie	transcript	NA	NA	MSTRG.19839	NA	XLOC_032245	NA	NA	u	TSS80573	NA	NA	NA	SVA_B	Other	Other	0	LTR12C	81614
KEVDIGDSILF	2	ORF_MSTRG.30980.1.p4	MSTRG.30980.1	chr7	116278907	116279525	619	+	StringTie	transcript	NA	NA	MSTRG.30980	LINC01510	XLOC_048981	NA	ENST00000650435.1_1	i	TSS118825	NA	NA	NA	SVA_A	Other	Other	0	LTR12C	957112
ATIKDLKDAEW	2	ORF_MSTRG.32347.1.p22	MSTRG.32347.1	chr8	95296919	95312153	15235	-	StringTie	transcript	NA	NA	MSTRG.32347	NA	XLOC_052896	NA	NA	u	TSS127560	NA	NA	NA	LTR12C	LTR	ERV1	0	LTR12C	0
VYLPTFPPL	2	ORF_MSTRG.225.1.p1	MSTRG.225.1	chr1	11364988	11365839	852	-	StringTie	transcript	NA	NA	MSTRG.225	NA	XLOC_002918	NA	NA	u	TSS7170	NA	NA	NA	SVA_C	Other	Other	0	LTR12C	878857
VYLPTFPPL	2	ORF_MSTRG.402.1.p2	MSTRG.402.1	chr1	21349939	21380976	31038	+	StringTie	transcript	NA	NA	MSTRG.402	EIF4G3	XLOC_000372	NA	ENST00000411888.5_1	i	TSS921	NA	NA	NA	SVA_F	Other	Other	0	LTR12E	3466383
VYLPTFPPL	2	ORF_MSTRG.402.2.p1	MSTRG.402.2	chr1	21350758	21380976	30219	+	StringTie	transcript	NA	NA	MSTRG.402	EIF4G3	XLOC_000372	NA	ENST00000411888.5_1	i	TSS922	NA	NA	NA	SVA_F	Other	Other	0	LTR12E	3465564
VYLPTFPPL	2	ORF_MSTRG.402.3.p1	MSTRG.402.3	chr1	21350810	21380976	30167	+	StringTie	transcript	NA	NA	MSTRG.402	EIF4G3	XLOC_000372	NA	ENST00000411888.5_1	i	TSS922	NA	NA	NA	SVA_F	Other	Other	0	LTR12E	3465512
VYLPTFPPL	2	ORF_MSTRG.391.1.p1	MSTRG.391.1	chr1	21715650	21724855	9206	+	StringTie	transcript	NA	NA	MSTRG.391	PPP1R11P1	XLOC_000376	NA	ENST00000486095.1_1	k	TSS926	NA	NA	NA	SVA_F	Other	Other	0	LTR12E	3100672
VYLPTFPPL	2	ORF_MSTRG.445.1.p1	MSTRG.445.1	chr1	24015645	24016254	610	+	StringTie	transcript	NA	NA	MSTRG.445	NA	XLOC_000413	NA	NA	u	TSS1007	NA	NA	NA	SVA_D	Other	Other	0	LTR12E	800677
VYLPTFPPL	2	ORF_MSTRG.469.1.p2	MSTRG.469.1	chr1	24262375	24263083	709	+	StringTie	transcript	NA	NA	MSTRG.469	NA	XLOC_000421	NA	NA	u	TSS1028	NA	NA	NA	SVA_D	Other	Other	0	LTR12E	553947
VYLPTFPPL	2	ORF_MSTRG.550.1.p1	MSTRG.550.1	chr1	26923378	26924009	632	+	StringTie	transcript	NA	NA	MSTRG.550	NA	XLOC_000480	NA	NA	u	TSS1189	NA	NA	NA	SVA_D	Other	Other	0	LTR12C	1874140
VYLPTFPPL	2	ORF_MSTRG.710.1.p1	MSTRG.710.1	chr1	33439085	33439639	555	-	StringTie	transcript	NA	NA	MSTRG.710	AL031602.1	XLOC_003259	NA	ENST00000633169.1_1	x	TSS8016	NA	NA	NA	SVA_E	Other	Other	0	LTR12F	2983739
VYLPTFPPL	2	ORF_MSTRG.831.1.p1	MSTRG.831.1	chr1	40378074	40378751	678	-	StringTie	transcript	NA	NA	MSTRG.831	NA	XLOC_003354	NA	NA	u	TSS8272	NA	NA	NA	SVA_D	Other	Other	0	LTR12D	301233
VYLPTFPPL	2	ORF_MSTRG.1733.1.p1	MSTRG.1733.1	chr1	113317027	113317602	576	+	StringTie	transcript	NA	NA	MSTRG.1733	NA	XLOC_001369	NA	NA	u	TSS3457	NA	NA	NA	SVA_F	Other	Other	0	LTR12C	120119
VYLPTFPPL	2	ORF_MSTRG.2044.1.p2	MSTRG.2044.1	chr1	150696822	150701054	4233	-	StringTie	transcript	NA	NA	MSTRG.2044	CTSS	XLOC_004240	NA	ENST00000368985.7_1	p	TSS10231	NA	NA	NA	SVA_F	Other	Other	0	LTR12	2282384
VYLPTFPPL	2	ORF_MSTRG.2121.1.p1	MSTRG.2121.1	chr1	153555776	153557084	1309	+	StringTie	transcript	NA	NA	MSTRG.2121	NA	XLOC_001684	NA	NA	u	TSS4146	NA	NA	NA	SVA_D	Other	Other	0	LTR12C	38306
VYLPTFPPL	2	ORF_MSTRG.2380.1.p1	MSTRG.2380.1	chr1	168176379	168177012	634	-	StringTie	transcript	NA	NA	MSTRG.2380	NA	XLOC_004552	NA	NA	u	TSS11053	NA	NA	NA	SVA_C	Other	Other	0	LTR12F	140693
VYLPTFPPL	2	ORF_MSTRG.2605.1.p1	MSTRG.2605.1	chr1	192826927	192828167	1241	+	StringTie	transcript	NA	NA	MSTRG.2605	AL390957.1	XLOC_002165	NA	ENST00000645822.1_1	i	TSS5336	NA	NA	NA	SVA_D	Other	Other	0	LTR12C	24841
VYLPTFPPL	2	ORF_MSTRG.2838.1.p1	MSTRG.2838.1	chr1	212952745	212953839	1095	+	StringTie	transcript	NA	NA	MSTRG.2838	NSL1	XLOC_002381	NA	ENST00000366977.7_1	i	TSS5891	NA	NA	NA	SVA_D	Other	Other	0	LTR12C	888684
VYLPTFPPL	2	ORF_MSTRG.3210.1.p1	MSTRG.3210.1	chr1	247685648	247687120	1473	+	StringTie	transcript	NA	NA	MSTRG.3210	GCSAML	XLOC_002692	NA	ENST00000366491.6_1	i	TSS6566	NA	NA	NA	SVA_C	Other	Other	0	LTR12F	455670
VYLPTFPPL	2	ORF_MSTRG.3405.1.p1	MSTRG.3405.1	chr10	17670204	17670951	748	-	StringTie	transcript	NA	NA	MSTRG.3405	NA	XLOC_006664	NA	NA	u	TSS15527	NA	NA	NA	SVA_F	Other	Other	0	LTR12D	567967
VYLPTFPPL	2	ORF_ENST00000442520.1_1.p2	ENST00000442520.1_1	chr10	32520777	32522369	1593	-	StringTie	transcript	NA	NA	MSTRG.3551	RPS24P13	XLOC_006778	ENSG00000233190.1_4	ENST00000442520.1_1	k	TSS15758	NA	NA	NA	SVA_B	Other	Other	0	LTR12D	645617
VYLPTFPPL	2	ORF_MSTRG.3779.1.p1	MSTRG.3779.1	chr10	61504317	61504880	564	+	StringTie	transcript	NA	NA	MSTRG.3779	MRLN	XLOC_005832	NA	ENST00000629130.1_2	i	TSS13621	NA	NA	NA	SVA_B	Other	Other	0	LTR12_	889821
VYLPTFPPL	2	ORF_MSTRG.3845.1.p1	MSTRG.3845.1	chr10	70039470	70040051	582	+	StringTie	transcript	NA	NA	MSTRG.3845	NA	XLOC_005884	NA	NA	u	TSS13703	NA	NA	NA	SVA_C	Other	Other	0	LTR12B	529478
VYLPTFPPL	2	ORF_MSTRG.3904.1.p2	MSTRG.3904.1	chr10	72443742	72446619	2878	-	StringTie	transcript	NA	NA	MSTRG.3904	ADAMTS14	XLOC_007074	NA	ENST00000373207.1_1	i	TSS16360	NA	NA	NA	SVA_F	Other	Other	0	LTR12D	1863757
VYLPTFPPL	2	ORF_MSTRG.4156.1.p2	MSTRG.4156.1	chr10	95730766	95733575	2810	+	StringTie	transcript	NA	NA	MSTRG.4156	NA	XLOC_006158	NA	NA	u	TSS14354	NA	NA	NA	SVA_D	Other	Other	0	LTR12C	124583
VYLPTFPPL	2	ORF_ENST00000526284.5_1.p2	ENST00000526284.5_1	chr11	3402208	3419320	17113	+	StringTie	transcript	NA	NA	MSTRG.4677	TSSC2	XLOC_007712	ENSG00000223756.6_4	ENST00000526284.5_1	=	TSS17847	NA	NA	NA	THE1A	LTR	ERVL-MaLR	0	LTR12C	207563
VYLPTFPPL	2	ORF_MSTRG.4776.2.p1	MSTRG.4776.2	chr11	5949788	5956472	6685	+	StringTie	transcript	NA	NA	MSTRG.4776	TRIM5	XLOC_007783	NA	ENST00000412903.1_2	i	TSS17991	NA	NA	NA	HERV-Fc1_LTR2	LTR	ERV1	0	LTR12C	244376
VYLPTFPPL	2	ORF_MSTRG.4776.3.p1	MSTRG.4776.3	chr11	5949788	5956472	6685	+	StringTie	transcript	NA	NA	MSTRG.4776	TRIM5	XLOC_007783	NA	ENST00000412903.1_2	i	TSS17991	NA	NA	NA	HERV-Fc1_LTR2	LTR	ERV1	0	LTR12C	244376
VYLPTFPPL	2	ORF_MSTRG.4776.4.p4	MSTRG.4776.4	chr11	5949919	5956472	6554	+	StringTie	transcript	NA	NA	MSTRG.4776	TRIM5	XLOC_007783	NA	ENST00000412903.1_2	i	TSS17992	NA	NA	NA	HERV-Fc1_LTR2	LTR	ERV1	0	LTR12C	244507
VYLPTFPPL	2	ORF_MSTRG.5030.1.p2	MSTRG.5030.1	chr11	33265546	33266538	993	+	StringTie	transcript	NA	NA	MSTRG.5030	NA	XLOC_008019	NA	NA	u	TSS18613	NA	NA	NA	SVA_B	Other	Other	0	LTR12C	745916
VYLPTFPPL	2	ORF_MSTRG.5232.1.p1	MSTRG.5232.1	chr11	59467414	59471984	4571	+	StringTie	transcript	NA	NA	MSTRG.5232	NA	XLOC_008309	NA	NA	u	TSS19283	NA	NA	NA	SVA_D	Other	Other	0	LTR12	864477
VYLPTFPPL	2	ORF_MSTRG.5250.1.p1	MSTRG.5250.1	chr11	60583274	60583959	686	+	StringTie	transcript	NA	NA	MSTRG.5250	AP000777.1	XLOC_008333	NA	ENST00000541495.1_1	i	TSS19344	NA	NA	NA	SVA_F	Other	Other	0	LTR12	250638
VYLPTFPPL	2	ORF_MSTRG.5555.1.p2	MSTRG.5555.1	chr11	68629219	68630747	1529	+	StringTie	transcript	NA	NA	MSTRG.5555	NA	XLOC_008533	NA	NA	u	TSS20165	NA	NA	NA	SVA_D	Other	Other	0	LTR12C	897263
VYLPTFPPL	2	ORF_MSTRG.5634.1.p2	MSTRG.5634.1	chr11	73486397	73487657	1261	+	StringTie	transcript	NA	NA	MSTRG.5634	NA	XLOC_008630	NA	NA	u	TSS20423	NA	NA	NA	SVA_C	Other	Other	0	LTR12C	1322670
VYLPTFPPL	2	ORF_MSTRG.5785.2.p2	MSTRG.5785.2	chr11	82844623	82847868	3246	+	StringTie	transcript	NA	NA	MSTRG.5785	BCAS2P1	XLOC_008720	NA	ENST00000528022.1_1	n	TSS20638	NA	NA	NA	SVA_D	Other	Other	0	LTR12C	161648
VYLPTFPPL	2	ORF_MSTRG.5848.1.p1	MSTRG.5848.1	chr11	86590900	86591593	694	+	StringTie	transcript	NA	NA	MSTRG.5848	PRSS23	XLOC_008752	NA	ENST00000532234.5_1	i	TSS20710	NA	NA	NA	SVA_D	Other	Other	0	LTR12C	1211143
VYLPTFPPL	2	ORF_MSTRG.6798.1.p1	MSTRG.6798.1	chr12	28027193	28029762	2570	+	StringTie	transcript	NA	NA	MSTRG.6798	NA	XLOC_011108	NA	NA	u	TSS26656	NA	NA	NA	SVA_D	Other	Other	0	LTR12C	1034812
VYLPTFPPL	2	ORF_MSTRG.6925.1.p3	MSTRG.6925.1	chr12	44079553	44085660	6108	+	StringTie	transcript	NA	NA	MSTRG.6925	NA	XLOC_011208	NA	NA	u	TSS26887	NA	NA	NA	SVA_D	Other	Other	0	LTR12C	177964
VYLPTFPPL	2	ORF_MSTRG.7072.1.p1	MSTRG.7072.1	chr12	50255219	50256252	1034	+	StringTie	transcript	NA	NA	MSTRG.7072	AC131157.1	XLOC_011296	NA	ENST00000547902.2_1	i	TSS27119	NA	NA	NA	SVA_D	Other	Other	0	LTR12F	1061492
VYLPTFPPL	2	ORF_MSTRG.7270.1.p1	MSTRG.7270.1	chr12	56467307	56469449	2143	-	StringTie	transcript	NA	NA	MSTRG.7270	NA	XLOC_012937	NA	NA	u	TSS31418	NA	NA	NA	SVA_F	Other	Other	0	LTR12C	74955
VYLPTFPPL	2	ORF_MSTRG.7311.1.p2	MSTRG.7311.1	chr12	56886995	56887622	628	-	StringTie	transcript	NA	NA	MSTRG.7311	NA	XLOC_012956	NA	NA	u	TSS31494	NA	NA	NA	SVA_A	Other	Other	0	LTR12C	301016
VYLPTFPPL	2	ORF_MSTRG.7528.1.p1	MSTRG.7528.1	chr12	70245325	70246920	1596	-	StringTie	transcript	NA	NA	MSTRG.7528	AC025263.2	XLOC_013108	NA	ENST00000550437.1_1	i	TSS31862	NA	NA	NA	SVA_B	Other	Other	0	LTR12C	1312036
VYLPTFPPL	2	ORF_MSTRG.7532.1.p1	MSTRG.7532.1	chr12	70596988	70597601	614	+	StringTie	transcript	NA	NA	MSTRG.7532	LINC01481	XLOC_011614	NA	ENST00000549419.5_1	i	TSS28081	NA	NA	NA	SVA_E	Other	Other	0	LTR12C	1173465
VYLPTFPPL	2	ORF_MSTRG.7942.1.p1	MSTRG.7942.1	chr12	111304114	111304696	583	-	StringTie	transcript	NA	NA	MSTRG.7942	CCDC63	XLOC_013431	NA	ENST00000550317.1_1	i	TSS32625	NA	NA	NA	SVA_F	Other	Other	0	LTR12F	366045
VYLPTFPPL	2	ORF_MSTRG.8058.1.p2	MSTRG.8058.1	chr12	120353625	120356232	2608	-	StringTie	transcript	NA	NA	MSTRG.8058	NA	XLOC_013517	NA	NA	u	TSS32855	NA	NA	NA	SVA_F	Other	Other	0	LTR12C	519837
VYLPTFPPL	2	ORF_MSTRG.8341.1.p1	MSTRG.8341.1	chr13	21759823	21760449	627	-	StringTie	transcript	NA	NA	MSTRG.8341	NA	XLOC_014441	NA	NA	u	TSS34769	NA	NA	NA	SVA_F	Other	Other	0	LTR12B	309163
VYLPTFPPL	2	ORF_MSTRG.8548.1.p1	MSTRG.8548.1	chr13	41475454	41476156	703	+	StringTie	transcript	NA	NA	MSTRG.8548	TPTE2P5	XLOC_013923	NA	ENST00000633547.1_1	i	TSS33724	NA	NA	NA	SVA_D	Other	Other	0	LTR12	641507
VYLPTFPPL	2	ORF_MSTRG.8598.1.p2	MSTRG.8598.1	chr13	45255842	45257823	1982	-	StringTie	transcript	NA	NA	MSTRG.8598	LINC00407	XLOC_014667	NA	ENST00000426509.1_1	i	TSS35180	NA	NA	NA	SVA_D	Other	Other	236	LTR12	89044
VYLPTFPPL	2	ORF_MSTRG.8670.1.p2	MSTRG.8670.1	chr13	50167790	50168421	632	+	StringTie	transcript	NA	NA	MSTRG.8670	NA	XLOC_014006	NA	NA	u	TSS33893	NA	NA	NA	SVA_F	Other	Other	0	LTR12C	802756
VYLPTFPPL	2	ORF_MSTRG.8853.1.p1	MSTRG.8853.1	chr13	88627861	88628463	603	-	StringTie	transcript	NA	NA	MSTRG.8853	NA	XLOC_014894	NA	NA	u	TSS35597	NA	NA	NA	SVA_D	Other	Other	0	LTR12E	368520
VYLPTFPPL	2	ORF_MSTRG.9418.1.p7	MSTRG.9418.1	chr14	50541056	50546809	5754	+	StringTie	transcript	NA	NA	MSTRG.9418	LINC01588	XLOC_015539	NA	ENST00000635379.1_1	i	TSS36799	NA	NA	NA	SVA_F	Other	Other	0	LTR12C	287431
VYLPTFPPL	2	ORF_MSTRG.9937.1.p1	MSTRG.9937.1	chr14	81710238	81710797	560	-	StringTie	transcript	NA	NA	MSTRG.9937	DYNLL1P1	XLOC_016894	NA	ENST00000595442.1_1	p	TSS40203	NA	NA	NA	SVA_B	Other	Other	0	LTR12_	369710
VYLPTFPPL	2	ORF_MSTRG.9938.1.p1	MSTRG.9938.1	chr14	81928036	81928826	791	-	StringTie	transcript	NA	NA	MSTRG.9938	NA	XLOC_016900	NA	NA	u	TSS40216	NA	NA	NA	SVA_B	Other	Other	0	LTR12_	151681
VYLPTFPPL	2	ORF_MSTRG.10754.1.p1	MSTRG.10754.1	chr15	45584630	45585141	512	-	StringTie	transcript	NA	NA	MSTRG.10754	NA	XLOC_018722	NA	NA	u	TSS44458	NA	NA	NA	SVA_D	Other	Other	0	LTR12C	357309
VYLPTFPPL	2	ORF_MSTRG.10923.1.p1	MSTRG.10923.1	chr15	55596080	55596769	690	+	StringTie	transcript	NA	NA	MSTRG.10923	RAB27A	XLOC_017797	NA	ENST00000561545.1_1	i	TSS42122	NA	NA	NA	SVA_F	Other	Other	0	LTR12	183208
VYLPTFPPL	2	ORF_MSTRG.11527.1.p1	MSTRG.11527.1	chr15	89094535	89095551	1017	-	StringTie	transcript	NA	NA	MSTRG.11527	NA	XLOC_019234	NA	NA	u	TSS45807	NA	NA	NA	SVA_F	Other	Other	0	LTR12D	418571
VYLPTFPPL	2	ORF_MSTRG.11654.1.p1	MSTRG.11654.1	chr15	99035620	99036197	578	-	StringTie	transcript	NA	NA	MSTRG.11654	FAM169B	XLOC_019339	NA	ENST00000558256.5_3	i	TSS46036	NA	NA	NA	SVA_D	Other	Other	0	LTR12_	53319
VYLPTFPPL	2	ORF_MSTRG.12313.1.p1	MSTRG.12313.1	chr16	24584632	24585419	788	-	StringTie	transcript	NA	NA	MSTRG.12313	NA	XLOC_020985	NA	NA	u	TSS50871	NA	NA	NA	SVA_C	Other	Other	0	LTR12C	484119
VYLPTFPPL	2	ORF_MSTRG.12584.1.p1	MSTRG.12584.1	chr16	47034553	47035218	666	+	StringTie	transcript	NA	NA	MSTRG.12584	NA	XLOC_020046	NA	NA	u	TSS48108	NA	NA	NA	SVA_D	Other	Other	0	LTR12C	143070
VYLPTFPPL	2	ORF_MSTRG.12606.1.p1	MSTRG.12606.1	chr16	48515559	48516949	1391	-	StringTie	transcript	NA	NA	MSTRG.12606	NA	XLOC_021260	NA	NA	u	TSS51435	NA	NA	NA	SVA_B	Other	Other	0	LTR12_	554662
VYLPTFPPL	2	ORF_MSTRG.12663.1.p1	MSTRG.12663.1	chr16	53573619	53574228	610	+	StringTie	transcript	NA	NA	MSTRG.12663	NA	XLOC_020134	NA	NA	u	TSS48284	NA	NA	NA	SVA_D	Other	Other	0	LTR12D	126121
VYLPTFPPL	2	ORF_MSTRG.13359.1.p1	MSTRG.13359.1	chr17	1591782	1592545	764	-	StringTie	transcript	NA	NA	MSTRG.13359	NA	XLOC_023191	NA	NA	u	TSS57009	NA	NA	NA	SVA_F	Other	Other	0	LTR12C	841862
VYLPTFPPL	2	ORF_MSTRG.14336.1.p1	MSTRG.14336.1	chr17	40601462	40602065	604	+	StringTie	transcript	NA	NA	MSTRG.14336	NA	XLOC_022507	NA	NA	u	TSS54746	NA	NA	NA	SVA_D	Other	Other	0	LTR12C	677220
VYLPTFPPL	2	ORF_MSTRG.14516.1.p1	MSTRG.14516.1	chr17	45475653	45476732	1080	+	StringTie	transcript	NA	NA	MSTRG.14516	EFCAB13	XLOC_022626	NA	ENST00000331493.6_3	i	TSS55085	NA	NA	NA	SVA_D	Other	Other	0	LTR12F	593158
VYLPTFPPL	2	ORF_MSTRG.14518.1.p2	MSTRG.14518.1	chr17	45498430	45500542	2113	+	StringTie	transcript	NA	NA	MSTRG.14518	AC040934.1	XLOC_022627	NA	ENST00000523101.1_1	x	TSS55086	NA	NA	NA	SVA_D	Other	Other	0	LTR12F	615935
VYLPTFPPL	2	ORF_MSTRG.14883.1.p1	MSTRG.14883.1	chr17	62712876	62713525	650	+	StringTie	transcript	NA	NA	MSTRG.14883	NA	XLOC_022862	NA	NA	u	TSS55858	NA	NA	NA	SVA_D	Other	Other	0	LTR12F	455895
VYLPTFPPL	2	ORF_MSTRG.14974.10.p1	MSTRG.14974.10	chr17	67190948	67192386	1439	-	StringTie	transcript	NA	NA	MSTRG.14974	ABCA10	XLOC_024353	NA	ENST00000522406.5_1	i	TSS60117	NA	NA	NA	SVA_B	Other	Other	0	LTR12C	886773
VYLPTFPPL	2	ORF_MSTRG.15820.4.p7	MSTRG.15820.4	chr18	48638429	48646969	8541	-	StringTie	transcript	NA	NA	MSTRG.15820	NA	XLOC_025616	NA	NA	u	TSS63220	NA	NA	NA	LTR12C	LTR	ERV1	0	LTR12C	0
VYLPTFPPL	2	ORF_MSTRG.15820.5.p1	MSTRG.15820.5	chr18	48642940	48646969	4030	-	StringTie	transcript	NA	NA	MSTRG.15820	NA	XLOC_025616	NA	NA	u	TSS63220	NA	NA	NA	LTR12C	LTR	ERV1	0	LTR12C	0
VYLPTFPPL	2	ORF_MSTRG.15823.1.p1	MSTRG.15823.1	chr18	51870679	51873509	2831	+	StringTie	transcript	NA	NA	MSTRG.15823	STARD6	XLOC_025000	NA	ENST00000581310.5_1	i	TSS61872	NA	NA	NA	SVA_F	Other	Other	0	LTR12C	1461259
VYLPTFPPL	2	ORF_MSTRG.16382.1.p1	MSTRG.16382.1	chr19	9791029	9793329	2301	+	StringTie	transcript	NA	NA	MSTRG.16382	NA	XLOC_026055	NA	NA	u	TSS64393	NA	NA	NA	SVA_D	Other	Other	0	LTR12C	131001
VYLPTFPPL	2	ORF_MSTRG.16852.1.p1	MSTRG.16852.1	chr19	24147326	24148117	792	+	StringTie	transcript	NA	NA	MSTRG.16852	NA	XLOC_026416	NA	NA	u	TSS65410	NA	NA	NA	SVA_C	Other	Other	0	LTR12C	76606
VYLPTFPPL	2	ORF_MSTRG.17105.1.p1	MSTRG.17105.1	chr19	39345606	39346215	610	-	StringTie	transcript	NA	NA	MSTRG.17105	NA	XLOC_027931	NA	NA	u	TSS69857	NA	NA	NA	SVA_D	Other	Other	0	LTR12	212456
VYLPTFPPL	2	ORF_MSTRG.17275.1.p2	MSTRG.17275.1	chr19	44708444	44710985	2542	+	StringTie	transcript	NA	NA	MSTRG.17275	NA	XLOC_026727	NA	NA	u	TSS66472	NA	NA	NA	SVA_B	Other	Other	0	LTR12C	5394498
VYLPTFPPL	2	ORF_MSTRG.17895.1.p1	MSTRG.17895.1	chr2	3662116	3663314	1199	-	StringTie	transcript	NA	NA	MSTRG.17895	COLEC11	XLOC_030520	NA	ENST00000382062.6_1	i	TSS76782	NA	NA	NA	SVA_C	Other	Other	0	LTR12B	102941
VYLPTFPPL	2	ORF_MSTRG.17939.1.p1	MSTRG.17939.1	chr2	11042055	11042666	612	-	StringTie	transcript	NA	NA	MSTRG.17939	NA	XLOC_030585	NA	NA	u	TSS76922	NA	NA	NA	SVA_F	Other	Other	0	LTR12D	895800
VYLPTFPPL	2	ORF_MSTRG.18034.1.p1	MSTRG.18034.1	chr2	26132535	26133191	657	-	StringTie	transcript	NA	NA	MSTRG.18034	NA	XLOC_030694	NA	NA	u	TSS77155	NA	NA	NA	SVA_D	Other	Other	0	LTR12C	1200360
VYLPTFPPL	2	ORF_MSTRG.18150.1.p1	MSTRG.18150.1	chr2	33095230	33102182	6953	+	StringTie	transcript	NA	NA	MSTRG.18150	LINC00486	XLOC_028738	NA	ENST00000424364.6_1	i	TSS72040	NA	NA	NA	SVA_F	Other	Other	0	LTR12C	183299
VYLPTFPPL	2	ORF_MSTRG.18198.1.p1	MSTRG.18198.1	chr2	38159188	38159831	644	-	StringTie	transcript	NA	NA	MSTRG.18198	RMDN2	XLOC_030812	NA	ENST00000440353.5_1	i	TSS77435	NA	NA	NA	SVA_D	Other	Other	0	LTR12C	709595
VYLPTFPPL	2	ORF_MSTRG.18191.1.p1	MSTRG.18191.1	chr2	38630940	38633025	2086	+	StringTie	transcript	NA	NA	MSTRG.18191	NA	XLOC_028771	NA	NA	u	TSS72152	NA	NA	NA	SVA_D	Other	Other	0	LTR12C	5385
VYLPTFPPL	2	ORF_MSTRG.18240.1.p1	MSTRG.18240.1	chr2	43288179	43290257	2079	-	StringTie	transcript	NA	NA	MSTRG.18240	NA	XLOC_030857	NA	NA	u	TSS77548	NA	NA	NA	SVA_D	Other	Other	0	LTR12F	2068531
VYLPTFPPL	2	ORF_MSTRG.18380.1.p2	MSTRG.18380.1	chr2	55997814	56000639	2826	-	StringTie	transcript	NA	NA	MSTRG.18380	NA	XLOC_030961	NA	NA	u	TSS77813	NA	NA	NA	SVA_F	Other	Other	0	LTR12	1350802
VYLPTFPPL	2	ORF_MSTRG.19556.3.p1	MSTRG.19556.3	chr2	188326658	188422689	96032	+	StringTie	transcript	NA	NA	MSTRG.19556	AC007319.1	XLOC_029966	NA	ENST00000412276.5_1	j	TSS75047	NA	NA	NA	LTR1	LTR	ERV1	0	LTR12C	489608
VYLPTFPPL	2	ORF_MSTRG.19522.1.p1	MSTRG.19522.1	chr2	190518401	190519643	1243	+	StringTie	transcript	NA	NA	MSTRG.19522	NA	XLOC_029976	NA	NA	u	TSS75071	NA	NA	NA	SVA_B	Other	Other	0	LTR12	2475
VYLPTFPPL	2	ORF_MSTRG.19596.1.p1	MSTRG.19596.1	chr2	196433292	196435345	2054	+	StringTie	transcript	NA	NA	MSTRG.19596	LINC01827	XLOC_030012	NA	ENST00000432711.1_1	x	TSS75193	NA	NA	NA	SVA_F	Other	Other	0	LTR12C	51595
VYLPTFPPL	2	ORF_MSTRG.19596.2.p1	MSTRG.19596.2	chr2	196433296	196435345	2050	+	StringTie	transcript	NA	NA	MSTRG.19596	LINC01827	XLOC_030012	NA	ENST00000432711.1_1	x	TSS75193	NA	NA	NA	SVA_F	Other	Other	0	LTR12C	51599
VYLPTFPPL	2	ORF_MSTRG.19839.1.p1	MSTRG.19839.1	chr2	216027405	216028074	670	-	StringTie	transcript	NA	NA	MSTRG.19839	NA	XLOC_032245	NA	NA	u	TSS80573	NA	NA	NA	SVA_B	Other	Other	0	LTR12C	81614
VYLPTFPPL	2	ORF_MSTRG.20307.1.p1	MSTRG.20307.1	chr20	5008712	5009351	640	+	StringTie	transcript	NA	NA	MSTRG.20307	NA	XLOC_032602	NA	NA	u	TSS81466	NA	NA	NA	SVA_F	Other	Other	0	LTR12C	5003433
VYLPTFPPL	2	ORF_MSTRG.20342.1.p1	MSTRG.20342.1	chr20	10374216	10375520	1305	-	StringTie	transcript	NA	NA	MSTRG.20342	NA	XLOC_033338	NA	NA	u	TSS83214	NA	NA	NA	SVA_C	Other	Other	0	LTR12F	315623
VYLPTFPPL	2	ORF_MSTRG.20381.1.p1	MSTRG.20381.1	chr20	16205851	16207785	1935	-	StringTie	transcript	NA	NA	MSTRG.20381	NA	XLOC_033376	NA	NA	u	TSS83274	NA	NA	NA	SVA_F	Other	Other	0	LTR12C	2181791
VYLPTFPPL	2	ORF_MSTRG.20552.1.p2	MSTRG.20552.1	chr20	32122081	32124499	2419	-	StringTie	transcript	NA	NA	MSTRG.20552	CBFA2T2	XLOC_033550	NA	ENST00000375279.6_1	i	TSS83583	NA	NA	NA	SVA_D	Other	Other	0	LTR12D	668366
VYLPTFPPL	2	ORF_MSTRG.20552.2.p2	MSTRG.20552.2	chr20	32122579	32124499	1921	-	StringTie	transcript	NA	NA	MSTRG.20552	CBFA2T2	XLOC_033550	NA	ENST00000375279.6_1	i	TSS83583	NA	NA	NA	SVA_D	Other	Other	0	LTR12D	668366
VYLPTFPPL	2	ORF_MSTRG.20558.1.p1	MSTRG.20558.1	chr20	32286722	32288514	1793	+	StringTie	transcript	NA	NA	MSTRG.20558	NA	XLOC_032827	NA	NA	u	TSS81943	NA	NA	NA	SVA_D	Other	Other	0	LTR12	266673
VYLPTFPPL	2	ORF_MSTRG.20558.2.p1	MSTRG.20558.2	chr20	32286722	32288514	1793	+	StringTie	transcript	NA	NA	MSTRG.20558	NA	XLOC_032827	NA	NA	u	TSS81943	NA	NA	NA	SVA_D	Other	Other	0	LTR12	266673
VYLPTFPPL	2	ORF_MSTRG.20814.1.p1	MSTRG.20814.1	chr20	48539275	48539694	420	+	StringTie	transcript	NA	NA	MSTRG.20814	NA	XLOC_033034	NA	NA	u	TSS82510	NA	NA	NA	SVA_D	Other	Other	0	LTR12B	1827080
VYLPTFPPL	2	ORF_MSTRG.21635.1.p1	MSTRG.21635.1	chr22	25673101	25673702	602	-	StringTie	transcript	NA	NA	MSTRG.21635	AL022332.1	XLOC_035548	NA	ENST00000411511.5_1	p	TSS88142	NA	NA	NA	SVA_D	Other	Other	0	LTR12C	68508
VYLPTFPPL	2	ORF_MSTRG.21853.1.p1	MSTRG.21853.1	chr22	38183017	38183613	597	+	StringTie	transcript	NA	NA	MSTRG.21853	snoU13	XLOC_035145	NA	ENST00000459462.1	p	TSS87139	NA	NA	NA	SVA_D	Other	Other	0	LTR12C	1570344
VYLPTFPPL	2	ORF_MSTRG.21945.1.p1	MSTRG.21945.1	chr22	41691161	41692285	1125	+	StringTie	transcript	NA	NA	MSTRG.21945	NA	XLOC_035208	NA	NA	u	TSS87331	NA	NA	NA	SVA_D	Other	Other	0	LTR12C	298194
VYLPTFPPL	2	ORF_MSTRG.22179.1.p1	MSTRG.22179.1	chr3	8482314	8482933	620	+	StringTie	transcript	NA	NA	MSTRG.22179	LMCD1-AS1	XLOC_035946	NA	ENST00000420095.1_1	i	TSS89203	NA	NA	NA	SVA_D	Other	Other	0	LTR12C	870654
VYLPTFPPL	2	ORF_MSTRG.23016.1.p3	MSTRG.23016.1	chr3	101270668	101273942	3275	+	StringTie	transcript	NA	NA	MSTRG.23016	NA	XLOC_036647	NA	NA	u	TSS91105	NA	NA	NA	SVA_A	Other	Other	0	LTR12_	2176001
VYLPTFPPL	2	ORF_MSTRG.23058.1.p1	MSTRG.23058.1	chr3	107744527	107745098	572	-	StringTie	transcript	NA	NA	MSTRG.23058	NA	XLOC_038193	NA	NA	u	TSS95207	NA	NA	NA	SVA_D	Other	Other	0	LTR12	3625310
VYLPTFPPL	2	ORF_MSTRG.23071.1.p1	MSTRG.23071.1	chr3	108843391	108844431	1041	+	StringTie	transcript	NA	NA	MSTRG.23071	C3orf85	XLOC_036689	NA	ENST00000479039.3_2	i	TSS91203	NA	NA	NA	SVA_D	Other	Other	0	LTR12F	1305614
VYLPTFPPL	2	ORF_MSTRG.23162.1.p1	MSTRG.23162.1	chr3	118961808	118963593	1786	+	StringTie	transcript	NA	NA	MSTRG.23162	B4GALT4-AS1	XLOC_036755	NA	ENST00000470790.1_1	i	TSS91385	NA	NA	NA	SVA_B	Other	Other	0	LTR12D	390760
VYLPTFPPL	2	ORF_MSTRG.23191.1.p1	MSTRG.23191.1	chr3	120133250	120133940	691	+	StringTie	transcript	NA	NA	MSTRG.23191	FSTL1	XLOC_036772	NA	ENST00000295633.7_1	x	TSS91428	NA	NA	NA	SVA_F	Other	Other	0	LTR12C	123340
VYLPTFPPL	2	ORF_MSTRG.23326.2.p1	MSTRG.23326.2	chr3	129057335	129081156	23822	-	StringTie	transcript	NA	NA	MSTRG.23326	AC137695.2	XLOC_038393	NA	ENST00000603123.1_1	x	TSS95713	NA	NA	NA	SVA_D	Other	Other	0	LTR12C	293468
VYLPTFPPL	2	ORF_MSTRG.23852.1.p1	MSTRG.23852.1	chr3	178839288	178839922	635	+	StringTie	transcript	NA	NA	MSTRG.23852	AC076966.1	XLOC_037241	NA	ENST00000435560.1_1	i	TSS92610	NA	NA	NA	SVA_F	Other	Other	0	LTR12_	991474
VYLPTFPPL	2	ORF_MSTRG.24487.1.p1	MSTRG.24487.1	chr4	40142177	40149119	6943	-	StringTie	transcript	NA	NA	MSTRG.24487	N4BP2	XLOC_040627	NA	ENST00000511480.5_1	x	TSS100692	NA	NA	NA	SVA_D	Other	Other	0	LTR12C	428432
VYLPTFPPL	2	ORF_MSTRG.24487.2.p1	MSTRG.24487.2	chr4	40142232	40149119	6888	-	StringTie	transcript	NA	NA	MSTRG.24487	N4BP2	XLOC_040627	NA	ENST00000511480.5_1	x	TSS100692	NA	NA	NA	SVA_D	Other	Other	0	LTR12C	428432
VYLPTFPPL	2	ORF_MSTRG.24550.1.p1	MSTRG.24550.1	chr4	48188895	48189881	987	+	StringTie	transcript	NA	NA	MSTRG.24550	TEC	XLOC_039389	NA	ENST00000381501.7_1	i	TSS98062	NA	NA	NA	SVA_B	Other	Other	0	LTR12C	488279
VYLPTFPPL	2	ORF_MSTRG.25547.1.p1	MSTRG.25547.1	chr4	183961200	183961885	686	-	StringTie	transcript	NA	NA	MSTRG.25547	FAM92A1P2	XLOC_041582	NA	ENST00000502308.1_1	x	TSS102559	NA	NA	NA	SVA_D	Other	Other	0	LTR12	422974
VYLPTFPPL	2	ORF_MSTRG.25950.1.p1	MSTRG.25950.1	chr5	42980883	42984907	4025	+	StringTie	transcript	NA	NA	MSTRG.25950	NA	XLOC_041971	NA	NA	u	TSS103364	NA	NA	NA	SVA_D	Other	Other	0	LTR12C	143134
VYLPTFPPL	2	ORF_MSTRG.25950.1.p2	MSTRG.25950.1	chr5	42980883	42984907	4025	+	StringTie	transcript	NA	NA	MSTRG.25950	NA	XLOC_041971	NA	NA	u	TSS103364	NA	NA	NA	SVA_D	Other	Other	0	LTR12C	143134
VYLPTFPPL	2	ORF_MSTRG.25963.1.p1	MSTRG.25963.1	chr5	43086177	43087243	1067	-	StringTie	transcript	NA	NA	MSTRG.25963	ZNF131	XLOC_043460	NA	ENST00000499046.1_1	i	TSS106975	NA	NA	NA	SVA_E	Other	Other	0	LTR12	25220
VYLPTFPPL	2	ORF_MSTRG.25973.5.p1	MSTRG.25973.5	chr5	43522577	43525198	2622	+	StringTie	transcript	NA	NA	MSTRG.25973	AC114956.1	XLOC_041984	NA	ENST00000504277.1_1	i	TSS103397	NA	NA	NA	SVA_D	Other	Other	0	LTR12C	684828
VYLPTFPPL	2	ORF_ENST00000606697.5_1.p3	ENST00000606697.5_1	chr5	43577744	43603332	25589	-	StringTie	transcript	NA	NA	MSTRG.25974	NNT-AS1	XLOC_043469	ENSG00000248092.7_6	ENST00000606697.5_1	=	TSS106997	NA	NA	NA	MER20	DNA	hAT-Charlie	1353	LTR12D	6991
VYLPTFPPL	2	ORF_MSTRG.26038.1.p1	MSTRG.26038.1	chr5	55309737	55310387	651	-	StringTie	transcript	NA	NA	MSTRG.26038	AC008892.1	XLOC_043528	NA	ENST00000645512.1_1	i	TSS107101	NA	NA	NA	SVA_D	Other	Other	0	LTR12_	234238
VYLPTFPPL	2	ORF_MSTRG.26051.1.p1	MSTRG.26051.1	chr5	55668708	55670440	1733	+	StringTie	transcript	NA	NA	MSTRG.26051	NA	XLOC_042053	NA	NA	u	TSS103520	NA	NA	NA	SVA_D	Other	Other	0	LTR12C	76131
VYLPTFPPL	2	ORF_MSTRG.26317.1.p1	MSTRG.26317.1	chr5	79597591	79598369	779	+	StringTie	transcript	NA	NA	MSTRG.26317	AC026410.1	XLOC_042270	NA	ENST00000507366.1_1	i	TSS104055	NA	NA	NA	SVA_D	Other	Other	0	LTR12C	1521766
VYLPTFPPL	2	ORF_MSTRG.26355.1.p1	MSTRG.26355.1	chr5	81278374	81279199	826	-	StringTie	transcript	NA	NA	MSTRG.26355	ATG10	XLOC_043766	NA	ENST00000458350.7_2	i	TSS107532	NA	NA	NA	SVA_D	Other	Other	0	LTR12C	160112
VYLPTFPPL	2	ORF_MSTRG.26441.1.p2	MSTRG.26441.1	chr5	89888786	89890868	2083	-	StringTie	transcript	NA	NA	MSTRG.26441	ADGRV1	XLOC_043825	NA	ENST00000638316.1_1	i	TSS107650	NA	NA	NA	SVA_D	Other	Other	0	LTR12C	251400
VYLPTFPPL	2	ORF_MSTRG.26615.1.p2	MSTRG.26615.1	chr5	112290905	112293477	2573	+	StringTie	transcript	NA	NA	MSTRG.26615	NA	XLOC_042464	NA	NA	u	TSS104498	NA	NA	NA	SVA_D	Other	Other	0	LTR12C	119674
VYLPTFPPL	2	ORF_MSTRG.26964.1.p1	MSTRG.26964.1	chr5	141454216	141454800	585	-	StringTie	transcript	NA	NA	MSTRG.26964	NA	XLOC_044247	NA	NA	u	TSS108552	NA	NA	NA	SVA_F	Other	Other	0	LTR12_	2342610
VYLPTFPPL	2	ORF_MSTRG.27105.1.p1	MSTRG.27105.1	chr5	151857839	151859358	1520	-	StringTie	transcript	NA	NA	MSTRG.27105	NA	XLOC_044346	NA	NA	u	TSS108788	NA	NA	NA	SVA_C	Other	Other	0	LTR12	835631
VYLPTFPPL	2	ORF_MSTRG.27254.1.p1	MSTRG.27254.1	chr5	168069648	168070271	624	-	StringTie	transcript	NA	NA	MSTRG.27254	NA	XLOC_044446	NA	NA	u	TSS108976	NA	NA	NA	SVA_F	Other	Other	0	LTR12C	1706482
VYLPTFPPL	2	ORF_MSTRG.27336.1.p2	MSTRG.27336.1	chr5	175860030	175861896	1867	+	StringTie	transcript	NA	NA	MSTRG.27336	NA	XLOC_043019	NA	NA	u	TSS106076	NA	NA	NA	(TCTCCC)n	Simple_repeat	Simple_repeat	0	LTR12C	288004
VYLPTFPPL	2	ORF_MSTRG.27654.1.p1	MSTRG.27654.1	chr6	15190216	15190989	774	+	StringTie	transcript	NA	NA	MSTRG.27654	NA	XLOC_044736	NA	NA	u	TSS109710	NA	NA	NA	SVA_F	Other	Other	0	LTR12C	272831
VYLPTFPPL	2	ORF_MSTRG.27841.1.p1	MSTRG.27841.1	chr6	27450747	27452500	1754	-	StringTie	transcript	NA	NA	MSTRG.27841	NA	XLOC_046350	NA	NA	u	TSS113157	NA	NA	NA	SVA_F	Other	Other	0	LTR12C	59328
VYLPTFPPL	2	ORF_MSTRG.27956.1.p1	MSTRG.27956.1	chr6	31212528	31213104	577	+	StringTie	transcript	NA	NA	MSTRG.27956	NA	XLOC_045002	NA	NA	u	TSS110224	NA	NA	NA	SVA_F	Other	Other	0	LTR12C	47926
VYLPTFPPL	2	ORF_MSTRG.28316.1.p1	MSTRG.28316.1	chr6	55774134	55774747	614	-	StringTie	transcript	NA	NA	MSTRG.28316	NA	XLOC_046806	NA	NA	u	TSS114137	NA	NA	NA	SVA_D	Other	Other	0	LTR12C	2545941
VYLPTFPPL	2	ORF_MSTRG.28540.1.p1	MSTRG.28540.1	chr6	88445057	88445660	604	-	StringTie	transcript	NA	NA	MSTRG.28540	NA	XLOC_046992	NA	NA	u	TSS114488	NA	NA	NA	SVA_C	Other	Other	0	LTR12C	675621
VYLPTFPPL	2	ORF_MSTRG.28668.1.p1	MSTRG.28668.1	chr6	108591544	108598004	6461	+	StringTie	transcript	NA	NA	MSTRG.28668	Z98742.1	XLOC_045603	NA	ENST00000419801.1_1	y	TSS111601	NA	NA	NA	SVA_D	Other	Other	0	LTR12	1184960
VYLPTFPPL	2	ORF_MSTRG.28887.1.p1	MSTRG.28887.1	chr6	131123864	131124628	765	+	StringTie	transcript	NA	NA	MSTRG.28887	NA	XLOC_045760	NA	NA	u	TSS111928	NA	NA	NA	SVA_D	Other	Other	0	LTR12C	3421643
VYLPTFPPL	2	ORF_MSTRG.29187.1.p1	MSTRG.29187.1	chr6	155008799	155009393	595	+	StringTie	transcript	NA	NA	MSTRG.29187	NA	XLOC_045971	NA	NA	u	TSS112370	NA	NA	NA	SVA_D	Other	Other	0	LTR12C	675208
VYLPTFPPL	2	ORF_MSTRG.29226.1.p1	MSTRG.29226.1	chr6	155286705	155287371	667	-	StringTie	transcript	NA	NA	MSTRG.29226	TIAM2	XLOC_047456	NA	ENST00000461783.7_4	i	TSS115488	NA	NA	NA	SVA_D	Other	Other	0	LTR12C	899650
VYLPTFPPL	2	ORF_MSTRG.29777.1.p2	MSTRG.29777.1	chr7	2573138	2573675	538	-	StringTie	transcript	NA	NA	MSTRG.29777	NA	XLOC_049483	NA	NA	u	TSS120043	NA	NA	NA	SVA_E	Other	Other	0	LTR12C	556447
VYLPTFPPL	2	ORF_MSTRG.29993.1.p2	MSTRG.29993.1	chr7	27085156	27086744	1589	+	StringTie	transcript	NA	NA	MSTRG.29993	NA	XLOC_048193	NA	NA	u	TSS116794	NA	NA	NA	SVA_D	Other	Other	0	LTR12	3524510
VYLPTFPPL	2	ORF_MSTRG.30225.1.p1	MSTRG.30225.1	chr7	50528160	50528787	628	+	StringTie	transcript	NA	NA	MSTRG.30225	DDC	XLOC_048385	NA	ENST00000357936.9_1	i	TSS117291	NA	NA	NA	SVA_D	Other	Other	0	LTR12C	776080
VYLPTFPPL	2	ORF_MSTRG.30277.1.p1	MSTRG.30277.1	chr7	64035049	64040794	5746	+	StringTie	transcript	NA	NA	MSTRG.30277	NA	XLOC_048529	NA	NA	u	TSS117484	NA	NA	NA	AT_rich	Low_complexity	Low_complexity	232	LTR12	3398728
VYLPTFPPL	2	ORF_MSTRG.30376.1.p1	MSTRG.30376.1	chr7	73210800	73212435	1636	-	StringTie	transcript	NA	NA	MSTRG.30376	NA	XLOC_050087	NA	NA	u	TSS121293	NA	NA	NA	SVA_D	Other	Other	0	LTR12_	1334828
VYLPTFPPL	2	ORF_MSTRG.31106.1.p1	MSTRG.31106.1	chr7	128856522	128857096	575	+	StringTie	transcript	NA	NA	MSTRG.31106	NA	XLOC_049078	NA	NA	u	TSS119075	NA	NA	NA	SVA_A	Other	Other	0	LTR12C	1013157
VYLPTFPPL	2	ORF_MSTRG.31113.1.p1	MSTRG.31113.1	chr7	129115171	129115966	796	-	StringTie	transcript	NA	NA	MSTRG.31113	STRIP2	XLOC_050560	NA	ENST00000249344.6_1	i	TSS122431	NA	NA	NA	SVA_C	Other	Other	0	LTR12D	2668856
VYLPTFPPL	2	ORF_MSTRG.31357.1.p1	MSTRG.31357.1	chr7	149252359	149252989	631	+	StringTie	transcript	NA	NA	MSTRG.31357	ZNF767P	XLOC_049339	NA	ENST00000463567.5_1	i	TSS119603	NA	NA	NA	SVA_D	Other	Other	0	LTR12C	604819
VYLPTFPPL	2	ORF_MSTRG.31595.1.p1	MSTRG.31595.1	chr8	9010805	9011482	678	-	StringTie	transcript	NA	NA	MSTRG.31595	AC022784.1	XLOC_052172	NA	ENST00000649472.1_1	i	TSS126089	NA	NA	NA	SVA_F	Other	Other	0	LTR12C	372017
VYLPTFPPL	2	ORF_MSTRG.32075.1.p1	MSTRG.32075.1	chr8	59588282	59588943	662	-	StringTie	transcript	NA	NA	MSTRG.32075	NA	XLOC_052625	NA	NA	u	TSS127030	NA	NA	NA	SVA_D	Other	Other	0	LTR12C	1084712
VYLPTFPPL	2	ORF_MSTRG.32351.1.p1	MSTRG.32351.1	chr8	94843649	94845640	1992	-	StringTie	transcript	NA	NA	MSTRG.32351	AC084346.1	XLOC_052885	NA	ENST00000520962.1_1	p	TSS127546	NA	NA	NA	SVA_A	Other	Other	0	LTR12C	466102
VYLPTFPPL	2	ORF_MSTRG.32419.1.p1	MSTRG.32419.1	chr8	99062139	99063906	1768	-	StringTie	transcript	NA	NA	MSTRG.32419	NA	XLOC_052935	NA	NA	u	TSS127625	NA	NA	NA	SVA_B	Other	Other	0	LTR12C	1110735
VYLPTFPPL	2	ORF_MSTRG.32467.1.p1	MSTRG.32467.1	chr8	101363827	101364841	1015	+	StringTie	transcript	NA	NA	MSTRG.32467	AP001574.1	XLOC_051721	NA	ENST00000519566.1_1	p	TSS125143	NA	NA	NA	SVA_B	Other	Other	0	LTR12C	1549818
VYLPTFPPL	2	ORF_MSTRG.32651.1.p1	MSTRG.32651.1	chr8	125443486	125444164	679	-	StringTie	transcript	NA	NA	MSTRG.32651	NA	XLOC_053128	NA	NA	u	TSS128045	NA	NA	NA	SVA_D	Other	Other	0	LTR12C	2281690
VYLPTFPPL	2	ORF_MSTRG.33051.1.p1	MSTRG.33051.1	chr9	16976707	16977310	604	-	StringTie	transcript	NA	NA	MSTRG.33051	AL162725.2	XLOC_054606	NA	ENST00000649137.1_1	i	TSS131596	NA	NA	NA	SVA_D	Other	Other	0	LTR12C	52339
VYLPTFPPL	2	ORF_ENST00000262244.5_1.p10	ENST00000262244.5_1	chr9	27325207	27529779	204573	-	HAVANA	transcript	NA	NA	ENSG00000120162.9_2	MOB3B	XLOC_054690	ENSG00000120162.9_2	ENST00000262244.5_1	=	TSS131718	NA	NA	NA	L1ME4a	LINE	L1	6946	LTR12	391204
VYLPTFPPL	2	ORF_MSTRG.33187.1.p1	MSTRG.33187.1	chr9	34138148	34139040	893	+	StringTie	transcript	NA	NA	MSTRG.33187	NA	XLOC_053549	NA	NA	u	TSS129086	NA	NA	NA	SVA_D	Other	Other	0	LTR12C	299591
VYLPTFPPL	2	ORF_MSTRG.33215.1.p1	MSTRG.33215.1	chr9	34937076	34938002	927	+	StringTie	transcript	NA	NA	MSTRG.33215	NA	XLOC_053562	NA	NA	u	TSS129126	NA	NA	NA	SVA_D	Other	Other	0	LTR12C	497814
VYLPTFPPL	2	ORF_MSTRG.33286.1.p1	MSTRG.33286.1	chr9	38325435	38326743	1309	+	StringTie	transcript	NA	NA	MSTRG.33286	NA	XLOC_053619	NA	NA	u	TSS129260	NA	NA	NA	SVA_F	Other	Other	0	LTR12C	51955
VYLPTFPPL	2	ORF_MSTRG.34350.1.p4	MSTRG.34350.1	chrUn_gl000220	64231	69264	5034	-	StringTie	transcript	NA	NA	MSTRG.34350	NA	XLOC_055706	NA	NA	u	TSS133819	NA	NA	NA	NA	NA	NA	NA	NA	NA
VYLPTFPPL	2	ORF_MSTRG.34419.1.p1	MSTRG.34419.1	chrX	12981959	12982532	574	+	StringTie	transcript	NA	NA	MSTRG.34419	NA	XLOC_055797	NA	NA	u	TSS133983	NA	NA	NA	SVA_D	Other	Other	0	LTR12	2309346
VYLPTFPPL	2	ORF_MSTRG.34478.1.p1	MSTRG.34478.1	chrX	16982108	16986536	4429	-	StringTie	transcript	NA	NA	MSTRG.34478	REPS2	XLOC_057046	NA	ENST00000357277.7_1	i	TSS136465	NA	NA	NA	SVA_D	Other	Other	0	LTR12C	1736118
VYLPTFPPL	2	ORF_MSTRG.34584.1.p1	MSTRG.34584.1	chrX	29350724	29351339	616	-	StringTie	transcript	NA	NA	MSTRG.34584	IL1RAPL1	XLOC_057125	NA	ENST00000378993.5_1	i	TSS136611	NA	NA	NA	SVA_E	Other	Other	0	LTR12_	1475486
VYLPTFPPL	2	ORF_MSTRG.34839.1.p1	MSTRG.34839.1	chrX	53531473	53532078	606	+	StringTie	transcript	NA	NA	MSTRG.34839	NA	XLOC_056160	NA	NA	u	TSS134744	NA	NA	NA	SVA_C	Other	Other	0	LTR12_	2305287
VYLPTFPPL	2	ORF_MSTRG.35116.1.p2	MSTRG.35116.1	chrX	102355026	102371410	16385	-	StringTie	transcript	NA	NA	MSTRG.35116	NA	XLOC_057669	NA	NA	u	TSS137572	NA	NA	NA	LTR12C	LTR	ERV1	0	LTR12C	0
VYLPTFPPL	2	ORF_MSTRG.35116.2.p2	MSTRG.35116.2	chrX	102355218	102361620	6403	-	StringTie	transcript	NA	NA	MSTRG.35116	NA	XLOC_057669	NA	NA	u	TSS137573	NA	NA	NA	LTR12C	LTR	ERV1	0	LTR12C	0
VYLPTFPPL	2	ORF_MSTRG.11536.1.p1	MSTRG.11536.1	chr15	89483405	89484205	801	-	StringTie	transcript	NA	NA	MSTRG.11536	NA	XLOC_019239	NA	NA	u	TSS45821	NA	NA	NA	SVA_F	Other	Other	0	LTR12D	29917
VYLPTFPPL	2	ORF_ENST00000514265.1_1.p1	ENST00000514265.1_1	chr4	129489127	129491686	2560	-	HAVANA	transcript	NA	NA	ENSG00000248187.1_5	AC078850.1	XLOC_041239	ENSG00000248187.1_5	ENST00000514265.1_1	=	TSS101944	NA	NA	NA	MIRc	SINE	MIR	1246	LTR12C	522408
VVREVGESW	2	ORF_MSTRG.8019.10.p4	MSTRG.8019.10	chr12	117197750	117291436	93687	+	StringTie	transcript	NA	NA	MSTRG.8019	RNFT2	XLOC_012006	NA	ENST00000392549.6_1	j	TSS29059	NA	NA	NA	MIRb	SINE	MIR	1824	LTR12C	98024
SYANIFPSL	2	ORF_MSTRG.25149.1.p11	MSTRG.25149.1	chr4	128302374	128303558	1185	+	StringTie	transcript	NA	NA	MSTRG.25149	AC093772.1	XLOC_039928	NA	ENST00000504050.5_1	i	TSS99214	NA	NA	NA	LTR12C	LTR	ERV1	0	LTR12C	0
GEDPAQSLPL	2	ORF_MSTRG.15231.1.p1	MSTRG.15231.1	chr17	79320247	79325378	5132	-	StringTie	transcript	NA	NA	MSTRG.15231	NA	XLOC_024529	NA	NA	u	TSS60687	NA	NA	NA	LTR12C	LTR	ERV1	0	LTR12C	0
IWNNFSPQTL	2	ORF_MSTRG.21260.1.p1	MSTRG.21260.1	chr21	38653986	38655049	1064	-	StringTie	transcript	NA	NA	MSTRG.21260	NA	XLOC_034540	NA	NA	u	TSS85743	NA	NA	NA	LTR12C	LTR	ERV1	0	LTR12C	0
SLFSGFASF	2	ORF_MSTRG.1294.2.p2	MSTRG.1294.2	chr1	68851143	68914586	63444	+	StringTie	transcript	NA	NA	MSTRG.1294	RPE65	XLOC_001010	NA	ENST00000262340.5_1	x	TSS2581	NA	NA	NA	MER41B	LTR	ERV1	0	LTR12F	36727
SLFSGFASF	2	ORF_MSTRG.1294.5.p2	MSTRG.1294.5	chr1	68851167	68857766	6600	+	StringTie	transcript	NA	NA	MSTRG.1294	NA	XLOC_001010	NA	NA	u	TSS2581	NA	NA	NA	MER41B	LTR	ERV1	0	LTR12F	36751
SLFSGFASF	2	ORF_MSTRG.1294.6.p4	MSTRG.1294.6	chr1	68851697	68864327	12631	+	StringTie	transcript	NA	NA	MSTRG.1294	NA	XLOC_001010	NA	NA	u	TSS2582	NA	NA	NA	LTR7	LTR	ERV1	0	LTR12F	37281
SLFSGFASF	2	ORF_MSTRG.1913.2.p3	MSTRG.1913.2	chr1	146853911	146989706	135796	-	StringTie	transcript	NA	NA	MSTRG.1913	LINC00624	XLOC_004162	NA	ENST00000619867.4_1	j	TSS10096	NA	NA	NA	LTR12_	LTR	ERV1	0	LTR12_	0
SLFSGFASF	2	ORF_ENST00000621316.1_1.p3	ENST00000621316.1_1	chr1	146853914	146989706	135793	-	StringTie	transcript	NA	NA	MSTRG.1913	LINC00624	XLOC_004162	ENSG00000278811.4_4	ENST00000621316.1_1	=	TSS10096	NA	NA	NA	LTR12_	LTR	ERV1	0	LTR12_	0
SLFSGFASF	2	ORF_ENST00000370351.8_2.p1	ENST00000370351.8_2	chr20	61583999	61600937	16939	+	HAVANA	transcript	NA	NA	ENSG00000101194.17_4	SLC17A9	XLOC_033177	ENSG00000101194.17_4	ENST00000370351.8_2	=	TSS82854	NA	NA	NA	L2a	LINE	L2	1157	LTR12C	847731
SETKNPPIP	2	ORF_MSTRG.489.1.p1	MSTRG.489.1	chr1	25048824	25055315	6492	+	StringTie	transcript	NA	NA	MSTRG.489	NA	XLOC_000435	NA	NA	u	TSS1070	NA	NA	NA	LTR12C	LTR	ERV1	0	LTR12C	0
SETKNPPIP	2	ORF_MSTRG.2101.1.p6	MSTRG.2101.1	chr1	151879443	151926453	47011	+	StringTie	transcript	NA	NA	MSTRG.2101	THEM4	XLOC_001638	NA	ENST00000368814.7_1	x	TSS4086	NA	NA	NA	LTR12C	LTR	ERV1	0	LTR12C	0
SETKNPPIP	2	ORF_MSTRG.2103.1.p1	MSTRG.2103.1	chr1	153495051	153496109	1059	+	StringTie	transcript	NA	NA	MSTRG.2103	NA	XLOC_001682	NA	NA	u	TSS4144	NA	NA	NA	LTR12C	LTR	ERV1	0	LTR12C	0
SETKNPPIP	2	ORF_MSTRG.2576.1.p1	MSTRG.2576.1	chr1	185616500	185617995	1496	-	StringTie	transcript	NA	NA	MSTRG.2576	NA	XLOC_004726	NA	NA	u	TSS11366	NA	NA	NA	LTR12C	LTR	ERV1	0	LTR12C	0
SETKNPPIP	2	ORF_MSTRG.2784.1.p1	MSTRG.2784.1	chr1	210061384	210061894	511	-	StringTie	transcript	NA	NA	MSTRG.2784	NA	XLOC_004922	NA	NA	u	TSS11788	NA	NA	NA	LTR12C	LTR	ERV1	0	LTR12C	0
SETKNPPIP	2	ORF_MSTRG.2938.1.p1	MSTRG.2938.1	chr1	224539255	224539653	399	-	StringTie	transcript	NA	NA	MSTRG.2938	NA	XLOC_005050	NA	NA	u	TSS12036	NA	NA	NA	LTR12C	LTR	ERV1	0	LTR12C	0
SETKNPPIP	2	ORF_MSTRG.3052.1.p3	MSTRG.3052.1	chr1	231562198	231566086	3889	-	StringTie	transcript	NA	NA	MSTRG.3052	NA	XLOC_005159	NA	NA	u	TSS12233	NA	NA	NA	LTR12C	LTR	ERV1	0	LTR12C	0
SETKNPPIP	2	ORF_MSTRG.3568.1.p18	MSTRG.3568.1	chr10	33757928	33760849	2922	+	StringTie	transcript	NA	NA	MSTRG.3568	NA	XLOC_005622	NA	NA	u	TSS13252	NA	NA	NA	LTR12C	LTR	ERV1	0	LTR12C	0
SETKNPPIP	2	ORF_MSTRG.3569.1.p2	MSTRG.3569.1	chr10	34345265	34346715	1451	+	StringTie	transcript	NA	NA	MSTRG.3569	NA	XLOC_005626	NA	NA	u	TSS13256	NA	NA	NA	LTR12C	LTR	ERV1	0	LTR12C	0
SETKNPPIP	2	ORF_MSTRG.3598.1.p6	MSTRG.3598.1	chr10	38027232	38029294	2063	+	StringTie	transcript	NA	NA	MSTRG.3598	NA	XLOC_005652	NA	NA	u	TSS13307	NA	NA	NA	LTR12C	LTR	ERV1	0	LTR12C	0
SETKNPPIP	2	ORF_MSTRG.4436.3.p5	MSTRG.4436.3	chr10	120440491	120518953	78463	-	StringTie	transcript	NA	NA	MSTRG.4436	CACUL1	XLOC_007494	NA	ENST00000493518.5_1	j	TSS17258	NA	NA	NA	LTR12C	LTR	ERV1	0	LTR12C	0
SETKNPPIP	2	ORF_MSTRG.5327.1.p11	MSTRG.5327.1	chr11	63318652	63321635	2984	+	StringTie	transcript	NA	NA	MSTRG.5327	HRASLS2	XLOC_008393	NA	ENST00000255695.1_1	x	TSS19543	NA	NA	NA	LTR12C	LTR	ERV1	0	LTR12C	0
SETKNPPIP	2	ORF_MSTRG.6648.1.p1	MSTRG.6648.1	chr12	12624354	12624962	609	-	StringTie	transcript	NA	NA	MSTRG.6648	NA	XLOC_012456	NA	NA	u	TSS30218	NA	NA	NA	LTR12C	LTR	ERV1	0	LTR12C	0
SETKNPPIP	2	ORF_MSTRG.6823.9.p2	MSTRG.6823.9	chr12	29410389	29493913	83525	+	StringTie	transcript	NA	NA	MSTRG.6823	FAR2	XLOC_011115	NA	ENST00000536681.7_1	j	TSS26682	NA	NA	NA	LTR12C	LTR	ERV1	0	LTR12C	0
SETKNPPIP	2	ORF_MSTRG.6829.2.p3	MSTRG.6829.2	chr12	29490289	29538635	48347	-	StringTie	transcript	NA	NA	MSTRG.6829	ERGIC2	XLOC_012584	NA	ENST00000360150.8_1	j	TSS30524	NA	NA	NA	LTR12C	LTR	ERV1	0	LTR12C	0
SETKNPPIP	2	ORF_MSTRG.6829.5.p3	MSTRG.6829.5	chr12	29490378	29538635	48258	-	StringTie	transcript	NA	NA	MSTRG.6829	ERGIC2	XLOC_012584	NA	ENST00000360150.8_1	j	TSS30524	NA	NA	NA	LTR12C	LTR	ERV1	0	LTR12C	0
SETKNPPIP	2	ORF_MSTRG.6829.6.p3	MSTRG.6829.6	chr12	29490378	29538635	48258	-	StringTie	transcript	NA	NA	MSTRG.6829	ERGIC2	XLOC_012584	NA	ENST00000360150.8_1	j	TSS30524	NA	NA	NA	LTR12C	LTR	ERV1	0	LTR12C	0
SETKNPPIP	2	ORF_MSTRG.7777.18.p4	MSTRG.7777.18	chr12	100954074	100958192	4119	+	StringTie	transcript	NA	NA	MSTRG.7777	NR1H4	XLOC_011834	NA	ENST00000648861.1_1	j	TSS28565	NA	NA	NA	LTR12C	LTR	ERV1	0	LTR12C	0
SETKNPPIP	2	ORF_MSTRG.8138.1.p1	MSTRG.8138.1	chr12	123155764	123160716	4953	-	StringTie	transcript	NA	NA	MSTRG.8138	NA	XLOC_013566	NA	NA	u	TSS33035	NA	NA	NA	LTR12C	LTR	ERV1	0	LTR12C	0
SETKNPPIP	2	ORF_MSTRG.8418.1.p7	MSTRG.8418.1	chr13	27786825	27797949	11125	+	StringTie	transcript	NA	NA	MSTRG.8418	LINC02340	XLOC_013827	NA	ENST00000620494.1_2	x	TSS33533	NA	NA	NA	LTR12D	LTR	ERV1	0	LTR12D	0
SETKNPPIP	2	ORF_MSTRG.8418.1.p10	MSTRG.8418.1	chr13	27786825	27797949	11125	+	StringTie	transcript	NA	NA	MSTRG.8418	LINC02340	XLOC_013827	NA	ENST00000620494.1_2	x	TSS33533	NA	NA	NA	LTR12D	LTR	ERV1	0	LTR12D	0
SETKNPPIP	2	ORF_MSTRG.8418.2.p7	MSTRG.8418.2	chr13	27786835	27797949	11115	+	StringTie	transcript	NA	NA	MSTRG.8418	LINC02340	XLOC_013827	NA	ENST00000620494.1_2	x	TSS33533	NA	NA	NA	LTR12D	LTR	ERV1	0	LTR12D	0
SETKNPPIP	2	ORF_MSTRG.8418.2.p9	MSTRG.8418.2	chr13	27786835	27797949	11115	+	StringTie	transcript	NA	NA	MSTRG.8418	LINC02340	XLOC_013827	NA	ENST00000620494.1_2	x	TSS33533	NA	NA	NA	LTR12D	LTR	ERV1	0	LTR12D	0
SETKNPPIP	2	ORF_MSTRG.8418.3.p7	MSTRG.8418.3	chr13	27786836	27797949	11114	+	StringTie	transcript	NA	NA	MSTRG.8418	LINC02340	XLOC_013827	NA	ENST00000620494.1_2	x	TSS33533	NA	NA	NA	LTR12D	LTR	ERV1	0	LTR12D	0
SETKNPPIP	2	ORF_MSTRG.8418.3.p9	MSTRG.8418.3	chr13	27786836	27797949	11114	+	StringTie	transcript	NA	NA	MSTRG.8418	LINC02340	XLOC_013827	NA	ENST00000620494.1_2	x	TSS33533	NA	NA	NA	LTR12D	LTR	ERV1	0	LTR12D	0
SETKNPPIP	2	ORF_MSTRG.8830.1.p1	MSTRG.8830.1	chr13	80850087	80852187	2101	-	StringTie	transcript	NA	NA	MSTRG.8830	NA	XLOC_014868	NA	NA	u	TSS35564	NA	NA	NA	LTR12C	LTR	ERV1	0	LTR12C	0
SETKNPPIP	2	ORF_MSTRG.9752.1.p1	MSTRG.9752.1	chr14	70722338	70778716	56379	+	StringTie	transcript	NA	NA	MSTRG.9752	AL356804.1	XLOC_015747	NA	ENST00000553791.1_1	m	TSS37430	NA	NA	NA	LTR12C	LTR	ERV1	0	LTR12C	0
SETKNPPIP	2	ORF_MSTRG.9856.1.p3	MSTRG.9856.1	chr14	75462683	75463564	882	+	StringTie	transcript	NA	NA	MSTRG.9856	NA	XLOC_015809	NA	NA	u	TSS37622	NA	NA	NA	LTR12C	LTR	ERV1	0	LTR12C	0
SETKNPPIP	2	ORF_MSTRG.10302.1.p1	MSTRG.10302.1	chr14	106015377	106023597	8221	+	StringTie	transcript	NA	NA	MSTRG.10302	ELK2BP	XLOC_016209	NA	ENST00000415014.1_1	x	TSS38667	NA	NA	NA	LTR12C	LTR	ERV1	0	LTR12C	0
SETKNPPIP	2	ORF_MSTRG.10302.2.p1	MSTRG.10302.2	chr14	106015448	106023597	8150	+	StringTie	transcript	NA	NA	MSTRG.10302	ELK2BP	XLOC_016209	NA	ENST00000415014.1_1	x	TSS38667	NA	NA	NA	LTR12C	LTR	ERV1	0	LTR12C	0
SETKNPPIP	2	ORF_MSTRG.10567.4.p1	MSTRG.10567.4	chr15	36339784	36341766	1983	+	StringTie	transcript	NA	NA	MSTRG.10567	AC040918.1	XLOC_017568	NA	ENST00000560056.1_1	o	TSS41463	NA	NA	NA	LTR12C	LTR	ERV1	0	LTR12C	0
SETKNPPIP	2	ORF_MSTRG.11089.3.p1	MSTRG.11089.3	chr15	65526798	65596730	69933	-	StringTie	transcript	NA	NA	MSTRG.11089	PARP16	XLOC_018936	NA	ENST00000261888.10_2	j	TSS45009	NA	NA	NA	L1ME3E	LINE	L1	119	LTR12C	2753
SETKNPPIP	2	ORF_MSTRG.11089.18.p2	MSTRG.11089.18	chr15	65589214	65592990	3777	-	StringTie	transcript	NA	NA	MSTRG.11089	PARP16	XLOC_018936	NA	ENST00000558873.1_1	o	TSS45010	NA	NA	NA	LTR12C	LTR	ERV1	0	LTR12C	0
SETKNPPIP	2	ORF_MSTRG.11395.3.p1	MSTRG.11395.3	chr15	80309734	80316409	6676	+	StringTie	transcript	NA	NA	MSTRG.11395	NA	XLOC_018104	NA	NA	u	TSS42966	NA	NA	NA	LTR12C	LTR	ERV1	0	LTR12C	0
SETKNPPIP	2	ORF_MSTRG.11416.8.p12	MSTRG.11416.8	chr15	81706887	81716224	9338	+	StringTie	transcript	NA	NA	MSTRG.11416	TMC3-AS1	XLOC_018120	NA	ENST00000559781.6_2	j	TSS43026	NA	NA	NA	LTR12D	LTR	ERV1	0	LTR12D	0
SETKNPPIP	2	ORF_MSTRG.12026.1.p1	MSTRG.12026.1	chr16	5232620	5235905	3286	-	StringTie	transcript	NA	NA	MSTRG.12026	AC074051.5	XLOC_020762	NA	ENST00000650622.1_1	i	TSS50341	NA	NA	NA	LTR12C	LTR	ERV1	0	LTR12C	0
SETKNPPIP	2	ORF_MSTRG.12244.4.p2	MSTRG.12244.4	chr16	20985040	21000459	15420	-	StringTie	transcript	NA	NA	MSTRG.12244	DNAH3	XLOC_020943	NA	ENST00000261383.3_1	j	TSS50748	NA	NA	NA	LTR12C	LTR	ERV1	0	LTR12C	0
SETKNPPIP	2	ORF_MSTRG.12363.1.p1	MSTRG.12363.1	chr16	28447519	28455854	8336	+	StringTie	transcript	NA	NA	MSTRG.12363	snoU13	XLOC_019816	NA	ENST00000459105.1	y	TSS47523	NA	NA	NA	LTR12C	LTR	ERV1	0	LTR12C	0
SETKNPPIP	2	ORF_MSTRG.12379.2.p1	MSTRG.12379.2	chr16	28689655	28690127	473	-	StringTie	transcript	NA	NA	MSTRG.12379	AC145285.4	XLOC_021029	NA	ENST00000562217.1_1	i	TSS50985	NA	NA	NA	LTR12C	LTR	ERV1	0	LTR12C	0
SETKNPPIP	2	ORF_MSTRG.12379.3.p1	MSTRG.12379.3	chr16	28803828	28804300	473	-	StringTie	transcript	NA	NA	MSTRG.12379	NA	XLOC_021029	NA	NA	u	TSS50986	NA	NA	NA	LTR12C	LTR	ERV1	0	LTR12C	0
SETKNPPIP	2	ORF_ENST00000565722.1_1.p2	ENST00000565722.1_1	chr16	58783581	58897656	114076	+	StringTie	transcript	NA	NA	MSTRG.12763	AC092378.1	XLOC_020213	ENSG00000245768.6_6	ENST00000565722.1_1	=	TSS48600	NA	NA	NA	LTR12C	LTR	ERV1	0	LTR12C	0
SETKNPPIP	2	ORF_MSTRG.12763.4.p2	MSTRG.12763.4	chr16	58783587	58897656	114070	+	StringTie	transcript	NA	NA	MSTRG.12763	AC092378.1	XLOC_020213	NA	ENST00000500117.1_1	j	TSS48600	NA	NA	NA	LTR12C	LTR	ERV1	0	LTR12C	0
SETKNPPIP	2	ORF_MSTRG.12763.6.p1	MSTRG.12763.6	chr16	58783587	59233329	449743	+	StringTie	transcript	NA	NA	MSTRG.12763	AC092378.1	XLOC_020213	NA	ENST00000500117.1_1	j	TSS48600	NA	NA	NA	LTR12C	LTR	ERV1	0	LTR12C	0
SETKNPPIP	2	ORF_MSTRG.12875.1.p4	MSTRG.12875.1	chr16	68561699	68601133	39435	+	StringTie	transcript	NA	NA	MSTRG.12875	ZFP90	XLOC_020290	NA	ENST00000564558.5_1	j	TSS48894	NA	NA	NA	LTR12C	LTR	ERV1	0	LTR12C	0
SETKNPPIP	2	ORF_MSTRG.12875.11.p4	MSTRG.12875.11	chr16	68561788	68601133	39346	+	StringTie	transcript	NA	NA	MSTRG.12875	ZFP90	XLOC_020290	NA	ENST00000564558.5_1	j	TSS48894	NA	NA	NA	LTR12C	LTR	ERV1	0	LTR12C	0
SETKNPPIP	2	ORF_MSTRG.15132.1.p2	MSTRG.15132.1	chr17	74795126	74832313	37188	+	StringTie	transcript	NA	NA	MSTRG.15132	LINC02080	XLOC_023024	NA	ENST00000585863.2_1	k	TSS56357	NA	NA	NA	AluSp	SINE	Alu	0	LTR12C	6902
SETKNPPIP	2	ORF_MSTRG.15548.1.p5	MSTRG.15548.1	chr18	18707125	18711983	4859	-	StringTie	transcript	NA	NA	MSTRG.15548	NA	XLOC_025399	NA	NA	u	TSS62747	NA	NA	NA	LTR12C	LTR	ERV1	0	LTR12C	0
SETKNPPIP	2	ORF_MSTRG.15820.1.p1	MSTRG.15820.1	chr18	48632072	48647089	15018	-	StringTie	transcript	NA	NA	MSTRG.15820	RN7SL695P	XLOC_025615	NA	ENST00000462220.2	k	TSS63218	NA	NA	NA	LTR12C	LTR	ERV1	0	LTR12C	0
SETKNPPIP	2	ORF_MSTRG.15912.3.p2	MSTRG.15912.3	chr18	63273325	63319745	46421	+	StringTie	transcript	NA	NA	MSTRG.15912	AC090358.1	XLOC_025105	NA	ENST00000579862.1_1	m	TSS62133	NA	NA	NA	LTR12C	LTR	ERV1	0	LTR12C	0
SETKNPPIP	2	ORF_MSTRG.16894.1.p1	MSTRG.16894.1	chr19	33177942	33191066	13125	-	StringTie	transcript	NA	NA	MSTRG.16894	AC008736.1	XLOC_027795	NA	ENST00000592431.1_1	j	TSS69522	NA	NA	NA	LTR12	LTR	ERV1	0	LTR12	0
SETKNPPIP	2	ORF_MSTRG.16894.3.p1	MSTRG.16894.3	chr19	33183574	33191066	7493	-	StringTie	transcript	NA	NA	MSTRG.16894	NUDT19	XLOC_027795	NA	ENST00000397061.3_1	x	TSS69522	NA	NA	NA	LTR12	LTR	ERV1	0	LTR12	0
SETKNPPIP	2	ORF_MSTRG.17110.1.p2	MSTRG.17110.1	chr19	39310806	39321700	10895	+	StringTie	transcript	NA	NA	MSTRG.17110	AC104534.1	XLOC_026605	NA	ENST00000594558.1_1	k	TSS66030	NA	NA	NA	AluJr	SINE	Alu	186	LTR12C	1169
SETKNPPIP	2	ORF_MSTRG.17110.3.p11	MSTRG.17110.3	chr19	39313487	39317705	4219	+	StringTie	transcript	NA	NA	MSTRG.17110	AC104534.1	XLOC_026605	NA	ENST00000594558.1_1	o	TSS66031	NA	NA	NA	LTR12C	LTR	ERV1	0	LTR12C	0
SETKNPPIP	2	ORF_MSTRG.17110.4.p8	MSTRG.17110.4	chr19	39313487	39319390	5904	+	StringTie	transcript	NA	NA	MSTRG.17110	AC104534.1	XLOC_026605	NA	ENST00000594558.1_1	o	TSS66031	NA	NA	NA	LTR12C	LTR	ERV1	0	LTR12C	0
SETKNPPIP	2	ORF_MSTRG.17866.1.p1	MSTRG.17866.1	chr2	174943	190916	15974	-	StringTie	transcript	NA	NA	MSTRG.17866	NA	XLOC_030482	NA	NA	u	TSS76650	NA	NA	NA	LTR12C	LTR	ERV1	0	LTR12C	0
SETKNPPIP	2	ORF_MSTRG.18454.1.p1	MSTRG.18454.1	chr2	63549465	63556125	6661	+	StringTie	transcript	NA	NA	MSTRG.18454	WDPCP	XLOC_028928	NA	ENST00000409354.6_2	i	TSS72586	NA	NA	NA	LTR12D	LTR	ERV1	0	LTR12D	0
SETKNPPIP	2	ORF_MSTRG.18454.1.p2	MSTRG.18454.1	chr2	63549465	63556125	6661	+	StringTie	transcript	NA	NA	MSTRG.18454	WDPCP	XLOC_028928	NA	ENST00000409354.6_2	i	TSS72586	NA	NA	NA	LTR12D	LTR	ERV1	0	LTR12D	0
SETKNPPIP	2	ORF_MSTRG.19116.1.p2	MSTRG.19116.1	chr2	132724516	132725946	1431	+	StringTie	transcript	NA	NA	MSTRG.19116	AJ239322.1	XLOC_029626	NA	ENST00000419362.1_1	x	TSS74163	NA	NA	NA	LTR12D	LTR	ERV1	0	LTR12D	0
SETKNPPIP	2	ORF_MSTRG.19203.1.p4	MSTRG.19203.1	chr2	152153491	152155396	1906	+	StringTie	transcript	NA	NA	MSTRG.19203	NA	XLOC_029729	NA	NA	u	TSS74409	NA	NA	NA	LTR12C	LTR	ERV1	0	LTR12C	0
SETKNPPIP	2	ORF_MSTRG.19569.3.p2	MSTRG.19569.3	chr2	189461220	189470777	9558	-	StringTie	transcript	NA	NA	MSTRG.19569	AC092598.1	XLOC_032051	NA	ENST00000431708.1_1	j	TSS80140	NA	NA	NA	LTR12C	LTR	ERV1	0	LTR12C	0
SETKNPPIP	2	ORF_MSTRG.19840.1.p9	MSTRG.19840.1	chr2	216084729	216091201	6473	+	StringTie	transcript	NA	NA	MSTRG.19840	NA	XLOC_030188	NA	NA	u	TSS75638	NA	NA	NA	LTR12C	LTR	ERV1	0	LTR12C	0
SETKNPPIP	2	ORF_MSTRG.19910.1.p1	MSTRG.19910.1	chr2	220178274	220201856	23583	+	StringTie	transcript	NA	NA	MSTRG.19910	RESP18	XLOC_030253	NA	ENST00000470719.1_1	x	TSS75876	NA	NA	NA	LTR12C	LTR	ERV1	0	LTR12C	0
SETKNPPIP	2	ORF_MSTRG.19910.2.p1	MSTRG.19910.2	chr2	220178322	220233251	54930	+	StringTie	transcript	NA	NA	MSTRG.19910	RESP18	XLOC_030253	NA	ENST00000470719.1_1	x	TSS75876	NA	NA	NA	LTR12C	LTR	ERV1	0	LTR12C	0
SETKNPPIP	2	ORF_MSTRG.20789.1.p12	MSTRG.20789.1	chr20	44721474	44723689	2216	+	StringTie	transcript	NA	NA	MSTRG.20789	NA	XLOC_032992	NA	NA	u	TSS82439	NA	NA	NA	LTR12C	LTR	ERV1	0	LTR12C	0
SETKNPPIP	2	ORF_MSTRG.21108.1.p2	MSTRG.21108.1	chr21	30373306	30374515	1210	+	StringTie	transcript	NA	NA	MSTRG.21108	NA	XLOC_034061	NA	NA	u	TSS84628	NA	NA	NA	LTR12C	LTR	ERV1	0	LTR12C	0
SETKNPPIP	2	ORF_MSTRG.21145.1.p2	MSTRG.21145.1	chr21	33027239	33029993	2755	+	StringTie	transcript	NA	NA	MSTRG.21145	AP000253.1	XLOC_034084	NA	ENST00000449339.1_1	x	TSS84682	NA	NA	NA	LTR12C	LTR	ERV1	0	LTR12C	0
SETKNPPIP	2	ORF_MSTRG.21720.1.p6	MSTRG.21720.1	chr22	29985841	29993452	7612	-	StringTie	transcript	NA	NA	MSTRG.21720	NA	XLOC_035606	NA	NA	u	TSS88281	NA	NA	NA	LTR12C	LTR	ERV1	0	LTR12C	0
SETKNPPIP	2	ORF_MSTRG.21720.2.p3	MSTRG.21720.2	chr22	29989826	29993452	3627	-	StringTie	transcript	NA	NA	MSTRG.21720	NA	XLOC_035606	NA	NA	u	TSS88281	NA	NA	NA	LTR12C	LTR	ERV1	0	LTR12C	0
SETKNPPIP	2	ORF_MSTRG.21743.3.p9	MSTRG.21743.3	chr22	30993836	31023339	29504	+	StringTie	transcript	NA	NA	MSTRG.21743	TCN2	XLOC_035047	NA	ENST00000450638.5_2	j	TSS86839	NA	NA	NA	LTR12C	LTR	ERV1	0	LTR12C	0
SETKNPPIP	2	ORF_MSTRG.21743.4.p9	MSTRG.21743.4	chr22	30993836	31023339	29504	+	StringTie	transcript	NA	NA	MSTRG.21743	TCN2	XLOC_035047	NA	ENST00000450638.5_2	j	TSS86839	NA	NA	NA	LTR12C	LTR	ERV1	0	LTR12C	0
SETKNPPIP	2	ORF_MSTRG.21743.1.p9	MSTRG.21743.1	chr22	30993836	31038786	44951	+	StringTie	transcript	NA	NA	MSTRG.21743	TCN2	XLOC_035047	NA	ENST00000450638.5_2	j	TSS86839	NA	NA	NA	LTR12C	LTR	ERV1	0	LTR12C	0
SETKNPPIP	2	ORF_MSTRG.21743.6.p20	MSTRG.21743.6	chr22	30993992	31026653	32662	+	StringTie	transcript	NA	NA	MSTRG.21743	TCN2	XLOC_035047	NA	ENST00000450638.5_2	j	TSS86840	NA	NA	NA	LTR12C	LTR	ERV1	102	LTR12C	102
SETKNPPIP	2	ORF_MSTRG.21743.7.p17	MSTRG.21743.7	chr22	30993992	31026653	32662	+	StringTie	transcript	NA	NA	MSTRG.21743	TCN2	XLOC_035047	NA	ENST00000450638.5_2	j	TSS86840	NA	NA	NA	LTR12C	LTR	ERV1	102	LTR12C	102
SETKNPPIP	2	ORF_MSTRG.22271.1.p3	MSTRG.22271.1	chr3	12925143	12940809	15667	+	StringTie	transcript	NA	NA	MSTRG.22271	IQSEC1	XLOC_036006	NA	ENST00000273221.8_2	x	TSS89417	NA	NA	NA	LTR12C	LTR	ERV1	0	LTR12C	0
SETKNPPIP	2	ORF_MSTRG.22271.2.p10	MSTRG.22271.2	chr3	12925143	12940809	15667	+	StringTie	transcript	NA	NA	MSTRG.22271	IQSEC1	XLOC_036006	NA	ENST00000273221.8_2	x	TSS89417	NA	NA	NA	LTR12C	LTR	ERV1	0	LTR12C	0
SETKNPPIP	2	ORF_MSTRG.22271.4.p1	MSTRG.22271.4	chr3	12925173	12944372	19200	+	StringTie	transcript	NA	NA	MSTRG.22271	IQSEC1	XLOC_036006	NA	ENST00000273221.8_2	x	TSS89417	NA	NA	NA	LTR12C	LTR	ERV1	0	LTR12C	0
SETKNPPIP	2	ORF_MSTRG.22283.1.p8	MSTRG.22283.1	chr3	14335809	14338683	2875	+	StringTie	transcript	NA	NA	MSTRG.22283	AC093496.1	XLOC_036014	NA	ENST00000525575.1_1	i	TSS89459	NA	NA	NA	LTR12C	LTR	ERV1	0	LTR12C	0
SETKNPPIP	2	ORF_MSTRG.22447.1.p3	MSTRG.22447.1	chr3	33488069	33495269	7201	+	StringTie	transcript	NA	NA	MSTRG.22447	NA	XLOC_036136	NA	NA	u	TSS89771	NA	NA	NA	LTR12C	LTR	ERV1	0	LTR12C	0
SETKNPPIP	2	ORF_MSTRG.22457.1.p1	MSTRG.22457.1	chr3	37275349	37276823	1475	+	StringTie	transcript	NA	NA	MSTRG.22457	NA	XLOC_036156	NA	NA	u	TSS89838	NA	NA	NA	LTR12C	LTR	ERV1	0	LTR12C	0
SETKNPPIP	2	ORF_MSTRG.22816.1.p2	MSTRG.22816.1	chr3	56726678	56728199	1522	+	StringTie	transcript	NA	NA	MSTRG.22816	NA	XLOC_036401	NA	NA	u	TSS90638	NA	NA	NA	LTR12C	LTR	ERV1	0	LTR12C	0
SETKNPPIP	2	ORF_MSTRG.22950.1.p6	MSTRG.22950.1	chr3	79223266	79225006	1741	+	StringTie	transcript	NA	NA	MSTRG.22950	ROBO1	XLOC_036542	NA	ENST00000464233.5_1	i	TSS90920	NA	NA	NA	LTR12C	LTR	ERV1	0	LTR12C	0
SETKNPPIP	2	ORF_MSTRG.22951.1.p1	MSTRG.22951.1	chr3	79552184	79644935	92752	+	StringTie	transcript	NA	NA	MSTRG.22951	ROBO1	XLOC_036543	NA	ENST00000464233.5_1	x	TSS90921	NA	NA	NA	LTR12C	LTR	ERV1	0	LTR12C	0
SETKNPPIP	2	ORF_MSTRG.23564.1.p5	MSTRG.23564.1	chr3	149002449	149017363	14915	+	StringTie	transcript	NA	NA	MSTRG.23564	AC093001.1	XLOC_037044	NA	ENST00000489011.1_1	j	TSS92127	NA	NA	NA	LTR12C	LTR	ERV1	0	LTR12C	0
SETKNPPIP	2	ORF_MSTRG.23564.2.p3	MSTRG.23564.2	chr3	149002483	149005655	3173	+	StringTie	transcript	NA	NA	MSTRG.23564	AC093001.1	XLOC_037044	NA	ENST00000489011.1_1	j	TSS92127	NA	NA	NA	LTR12C	LTR	ERV1	0	LTR12C	0
SETKNPPIP	2	ORF_ENST00000489011.1_1.p5	ENST00000489011.1_1	chr3	149002569	149059878	57310	+	StringTie	transcript	NA	NA	MSTRG.23564	AC093001.1	XLOC_037044	ENSG00000244468.1_5	ENST00000489011.1_1	=	TSS92128	NA	NA	NA	LTR12C	LTR	ERV1	0	LTR12C	0
SETKNPPIP	2	ORF_MSTRG.23564.4.p5	MSTRG.23564.4	chr3	149002599	149059878	57280	+	StringTie	transcript	NA	NA	MSTRG.23564	AC093001.1	XLOC_037044	NA	ENST00000489011.1_1	j	TSS92128	NA	NA	NA	LTR12C	LTR	ERV1	0	LTR12C	0
SETKNPPIP	2	ORF_MSTRG.23720.1.p1	MSTRG.23720.1	chr3	165640730	165641549	820	-	StringTie	transcript	NA	NA	MSTRG.23720	NA	XLOC_038708	NA	NA	u	TSS96394	NA	NA	NA	LTR12C	LTR	ERV1	0	LTR12C	0
SETKNPPIP	2	ORF_MSTRG.23845.43.p2	MSTRG.23845.43	chr3	176915934	176920941	5008	-	StringTie	transcript	NA	NA	MSTRG.23845	TBL1XR1	XLOC_038786	NA	ENST00000637544.1_1	j	TSS96562	NA	NA	NA	LTR12C	LTR	ERV1	0	LTR12C	0
SETKNPPIP	2	ORF_MSTRG.24199.1.p2	MSTRG.24199.1	chr4	768126	772060	3935	+	StringTie	transcript	NA	NA	MSTRG.24199	AC139887.2	XLOC_039029	NA	ENST00000507446.1_1	i	TSS97196	NA	NA	NA	LTR12C	LTR	ERV1	0	LTR12C	0
SETKNPPIP	2	ORF_MSTRG.24199.2.p2	MSTRG.24199.2	chr4	768140	772060	3921	+	StringTie	transcript	NA	NA	MSTRG.24199	AC139887.2	XLOC_039029	NA	ENST00000507446.1_1	i	TSS97196	NA	NA	NA	LTR12C	LTR	ERV1	0	LTR12C	0
SETKNPPIP	2	ORF_MSTRG.24199.3.p2	MSTRG.24199.3	chr4	768142	772060	3919	+	StringTie	transcript	NA	NA	MSTRG.24199	AC139887.2	XLOC_039029	NA	ENST00000507446.1_1	i	TSS97196	NA	NA	NA	LTR12C	LTR	ERV1	0	LTR12C	0
SETKNPPIP	2	ORF_MSTRG.24199.4.p2	MSTRG.24199.4	chr4	768142	772060	3919	+	StringTie	transcript	NA	NA	MSTRG.24199	AC139887.2	XLOC_039029	NA	ENST00000507446.1_1	i	TSS97196	NA	NA	NA	LTR12C	LTR	ERV1	0	LTR12C	0
SETKNPPIP	2	ORF_MSTRG.24199.5.p2	MSTRG.24199.5	chr4	768142	772060	3919	+	StringTie	transcript	NA	NA	MSTRG.24199	AC139887.2	XLOC_039029	NA	ENST00000507446.1_1	i	TSS97196	NA	NA	NA	LTR12C	LTR	ERV1	0	LTR12C	0
SETKNPPIP	2	ORF_MSTRG.24199.7.p2	MSTRG.24199.7	chr4	768151	772060	3910	+	StringTie	transcript	NA	NA	MSTRG.24199	AC139887.2	XLOC_039029	NA	ENST00000507446.1_1	i	TSS97196	NA	NA	NA	LTR12C	LTR	ERV1	0	LTR12C	0
SETKNPPIP	2	ORF_MSTRG.24340.2.p1	MSTRG.24340.2	chr4	15783534	15787840	4307	-	StringTie	transcript	NA	NA	MSTRG.24340	CD38	XLOC_040514	NA	ENST00000502843.5_1	i	TSS100437	NA	NA	NA	LTR12C	LTR	ERV1	0	LTR12C	0
SETKNPPIP	2	ORF_MSTRG.24340.3.p1	MSTRG.24340.3	chr4	15783536	15787840	4305	-	StringTie	transcript	NA	NA	MSTRG.24340	CD38	XLOC_040514	NA	ENST00000502843.5_1	i	TSS100437	NA	NA	NA	LTR12C	LTR	ERV1	0	LTR12C	0
SETKNPPIP	2	ORF_MSTRG.24444.1.p1	MSTRG.24444.1	chr4	38317108	38325963	8856	-	StringTie	transcript	NA	NA	MSTRG.24444	NA	XLOC_040607	NA	NA	u	TSS100633	NA	NA	NA	LTR12C	LTR	ERV1	0	LTR12C	0
SETKNPPIP	2	ORF_MSTRG.24557.3.p4	MSTRG.24557.3	chr4	48830415	48863834	33420	+	StringTie	transcript	NA	NA	MSTRG.24557	OCIAD1	XLOC_039394	NA	ENST00000381473.7_2	k	TSS98073	NA	NA	NA	LTR12C	LTR	ERV1	0	LTR12C	0
SETKNPPIP	2	ORF_MSTRG.24557.4.p4	MSTRG.24557.4	chr4	48830415	48863834	33420	+	StringTie	transcript	NA	NA	MSTRG.24557	OCIAD1	XLOC_039394	NA	ENST00000381473.7_2	j	TSS98073	NA	NA	NA	LTR12C	LTR	ERV1	0	LTR12C	0
SETKNPPIP	2	ORF_MSTRG.24557.5.p5	MSTRG.24557.5	chr4	48830421	48863834	33414	+	StringTie	transcript	NA	NA	MSTRG.24557	OCIAD1	XLOC_039394	NA	ENST00000381473.7_2	j	TSS98073	NA	NA	NA	LTR12C	LTR	ERV1	0	LTR12C	0
SETKNPPIP	2	ORF_MSTRG.25001.1.p1	MSTRG.25001.1	chr4	87469172	87470202	1031	+	StringTie	transcript	NA	NA	MSTRG.25001	MAPK10	XLOC_039681	NA	ENST00000641051.1_2	i	TSS98662	NA	NA	NA	LTR12C	LTR	ERV1	0	LTR12C	0
SETKNPPIP	2	ORF_MSTRG.24877.1.p1	MSTRG.24877.1	chr4	95091864	95128661	36798	+	StringTie	transcript	NA	NA	MSTRG.24877	HMGB3P15	XLOC_039729	NA	ENST00000507326.2_1	x	TSS98777	NA	NA	NA	LTR12C	LTR	ERV1	0	LTR12C	0
SETKNPPIP	2	ORF_MSTRG.24884.1.p2	MSTRG.24884.1	chr4	97664453	97666252	1800	+	StringTie	transcript	NA	NA	MSTRG.24884	LINC02267	XLOC_039739	NA	ENST00000522173.1_1	i	TSS98805	NA	NA	NA	LTR12C	LTR	ERV1	0	LTR12C	0
SETKNPPIP	2	ORF_MSTRG.24900.1.p1	MSTRG.24900.1	chr4	99911119	99914072	2954	-	StringTie	transcript	NA	NA	MSTRG.24900	AC019131.1	XLOC_041030	NA	ENST00000583654.1_3	i	TSS101504	NA	NA	NA	LTR12C	LTR	ERV1	0	LTR12C	0
SETKNPPIP	2	ORF_MSTRG.25017.1.p1	MSTRG.25017.1	chr4	109903049	109905194	2146	-	StringTie	transcript	NA	NA	MSTRG.25017	COL25A1	XLOC_041113	NA	ENST00000642955.1_2	i	TSS101700	NA	NA	NA	LTR12C	LTR	ERV1	0	LTR12C	0
SETKNPPIP	2	ORF_MSTRG.25078.1.p2	MSTRG.25078.1	chr4	115067189	115069189	2001	-	StringTie	transcript	NA	NA	MSTRG.25078	NA	XLOC_041157	NA	NA	u	TSS101776	NA	NA	NA	LTR12C	LTR	ERV1	0	LTR12C	0
SETKNPPIP	2	ORF_MSTRG.25095.1.p2	MSTRG.25095.1	chr4	115747535	116100187	352653	-	StringTie	transcript	NA	NA	MSTRG.25095	NDST4	XLOC_041159	NA	ENST00000613194.4_1	j	TSS101778	NA	NA	NA	LTR12C	LTR	ERV1	0	LTR12C	0
SETKNPPIP	2	ORF_MSTRG.25095.2.p2	MSTRG.25095.2	chr4	115748886	116100187	351302	-	StringTie	transcript	NA	NA	MSTRG.25095	NDST4	XLOC_041159	NA	ENST00000613194.4_1	j	TSS101778	NA	NA	NA	LTR12C	LTR	ERV1	0	LTR12C	0
SETKNPPIP	2	ORF_MSTRG.25095.5.p2	MSTRG.25095.5	chr4	115748929	116100187	351259	-	StringTie	transcript	NA	NA	MSTRG.25095	NDST4	XLOC_041159	NA	ENST00000613194.4_1	k	TSS101778	NA	NA	NA	LTR12C	LTR	ERV1	0	LTR12C	0
SETKNPPIP	2	ORF_MSTRG.25117.2.p1	MSTRG.25117.2	chr4	120095830	120108944	13115	+	StringTie	transcript	NA	NA	MSTRG.25117	MYOZ2	XLOC_039886	NA	ENST00000307128.5_1	j	TSS99120	NA	NA	NA	LTR12C	LTR	ERV1	0	LTR12C	0
SETKNPPIP	2	ORF_ENST00000500169.6_1.p1	ENST00000500169.6_1	chr4	132301168	132449276	148109	+	StringTie	transcript	NA	NA	MSTRG.25205	LINC02377	XLOC_039956	ENSG00000250102.5_6	ENST00000500169.6_1	=	TSS99278	NA	NA	NA	LTR12D	LTR	ERV1	0	LTR12D	0
SETKNPPIP	2	ORF_MSTRG.25216.1.p1	MSTRG.25216.1	chr4	138972149	138973606	1458	-	StringTie	transcript	NA	NA	MSTRG.25216	LINC00616	XLOC_041287	NA	ENST00000514600.5_1	i	TSS102006	NA	NA	NA	LTR12C	LTR	ERV1	0	LTR12C	0
SETKNPPIP	2	ORF_MSTRG.25496.1.p1	MSTRG.25496.1	chr4	173291096	173298243	7148	-	StringTie	transcript	NA	NA	MSTRG.25496	GALNTL6	XLOC_041516	NA	ENST00000506823.5_1	i	TSS102445	NA	NA	NA	LTR12C	LTR	ERV1	0	LTR12C	0
SETKNPPIP	2	ORF_MSTRG.25522.8.p1	MSTRG.25522.8	chr4	177967845	178114292	146448	-	StringTie	transcript	NA	NA	MSTRG.25522	RN7SKP136	XLOC_041553	NA	ENST00000410927.1	x	TSS102519	NA	NA	NA	LTR12C	LTR	ERV1	0	LTR12C	0
SETKNPPIP	2	ORF_MSTRG.25617.3.p9	MSTRG.25617.3	chr4	187811562	187829814	18253	+	StringTie	transcript	NA	NA	MSTRG.25617	AC108865.1	XLOC_040312	NA	ENST00000507644.2_1	o	TSS100013	NA	NA	NA	LTR12C	LTR	ERV1	0	LTR12C	0
SETKNPPIP	2	ORF_MSTRG.25617.4.p4	MSTRG.25617.4	chr4	187811621	187831976	20356	+	StringTie	transcript	NA	NA	MSTRG.25617	AC108865.1	XLOC_040312	NA	ENST00000507644.2_1	j	TSS100013	NA	NA	NA	LTR12C	LTR	ERV1	0	LTR12C	0
SETKNPPIP	2	ORF_ENST00000507644.2_1.p2	ENST00000507644.2_1	chr4	187812123	187813605	1483	+	StringTie	transcript	NA	NA	MSTRG.25617	AC108865.1	XLOC_040312	ENSG00000250829.2_5	ENST00000507644.2_1	=	TSS100014	NA	MSTRG.25617.7	NA	LTR12C	LTR	ERV1	0	LTR12C	0
SETKNPPIP	2	ORF_MSTRG.25783.1.p3	MSTRG.25783.1	chr5	14578369	14581765	3397	+	StringTie	transcript	NA	NA	MSTRG.25783	NA	XLOC_041788	NA	NA	u	TSS103003	NA	NA	NA	LTR12C	LTR	ERV1	0	LTR12C	0
SETKNPPIP	2	ORF_MSTRG.25854.1.p2	MSTRG.25854.1	chr5	33512198	33515032	2835	-	StringTie	transcript	NA	NA	MSTRG.25854	NA	XLOC_043370	NA	NA	u	TSS106772	NA	NA	NA	LTR12C	LTR	ERV1	0	LTR12C	0
SETKNPPIP	2	ORF_MSTRG.25979.1.p1	MSTRG.25979.1	chr5	44882005	44883603	1599	-	StringTie	transcript	NA	NA	MSTRG.25979	NA	XLOC_043477	NA	NA	u	TSS107007	NA	NA	NA	LTR12C	LTR	ERV1	0	LTR12C	0
SETKNPPIP	2	ORF_MSTRG.26420.1.p1	MSTRG.26420.1	chr5	88297585	88299292	1708	-	StringTie	transcript	NA	NA	MSTRG.26420	MEF2C-AS1	XLOC_043816	NA	ENST00000511100.5_1	i	TSS107638	NA	NA	NA	LTR12C	LTR	ERV1	0	LTR12C	0
SETKNPPIP	2	ORF_MSTRG.26422.1.p2	MSTRG.26422.1	chr5	91213829	91215786	1958	+	StringTie	transcript	NA	NA	MSTRG.26422	NA	XLOC_042340	NA	NA	u	TSS104221	NA	NA	NA	LTR12C	LTR	ERV1	0	LTR12C	0
SETKNPPIP	2	ORF_ENST00000503706.5_1.p2	ENST00000503706.5_1	chr5	113769227	113832197	62971	+	HAVANA	transcript	NA	NA	ENSG00000080709.15_4	KCNN2	XLOC_042469	ENSG00000080709.15_4	ENST00000503706.5_1	=	TSS104517	NA	NA	NA	LTR12C	LTR	ERV1	0	LTR12C	0
SETKNPPIP	2	ORF_MSTRG.26642.1.p4	MSTRG.26642.1	chr5	116641637	116643627	1991	+	StringTie	transcript	NA	NA	MSTRG.26642	NA	XLOC_042492	NA	NA	u	TSS104563	NA	NA	NA	LTR12C	LTR	ERV1	0	LTR12C	0
SETKNPPIP	2	ORF_MSTRG.26709.1.p2	MSTRG.26709.1	chr5	122767072	122775179	8108	+	StringTie	transcript	NA	NA	MSTRG.26709	NA	XLOC_042535	NA	NA	u	TSS104679	NA	NA	NA	LTR12C	LTR	ERV1	0	LTR12C	0
SETKNPPIP	2	ORF_MSTRG.26890.1.p1	MSTRG.26890.1	chr5	138930108	138934176	4069	+	StringTie	transcript	NA	NA	MSTRG.26890	UBE2D2	XLOC_042695	NA	ENST00000511725.5_1	i	TSS105101	NA	NA	NA	LTR12C	LTR	ERV1	0	LTR12C	0
SETKNPPIP	2	ORF_MSTRG.27178.3.p1	MSTRG.27178.3	chr5	157307124	157313851	6728	+	StringTie	transcript	NA	NA	MSTRG.27178	NA	XLOC_042873	NA	NA	u	TSS105690	NA	NA	NA	LTR12C	LTR	ERV1	0	LTR12C	0
SETKNPPIP	2	ORF_MSTRG.27178.1.p4	MSTRG.27178.1	chr5	157307124	157410181	103058	+	StringTie	transcript	NA	NA	MSTRG.27178	AC008677.2	XLOC_042873	NA	ENST00000460082.1_1	x	TSS105690	NA	NA	NA	LTR12C	LTR	ERV1	0	LTR12C	0
SETKNPPIP	2	ORF_MSTRG.27178.2.p4	MSTRG.27178.2	chr5	157307124	157410181	103058	+	StringTie	transcript	NA	NA	MSTRG.27178	AC008677.2	XLOC_042873	NA	ENST00000460082.1_1	x	TSS105690	NA	NA	NA	LTR12C	LTR	ERV1	0	LTR12C	0
SETKNPPIP	2	ORF_MSTRG.27178.4.p6	MSTRG.27178.4	chr5	157307124	157410181	103058	+	StringTie	transcript	NA	NA	MSTRG.27178	AC008677.2	XLOC_042873	NA	ENST00000460082.1_1	x	TSS105690	NA	NA	NA	LTR12C	LTR	ERV1	0	LTR12C	0
SETKNPPIP	2	ORF_MSTRG.27178.5.p4	MSTRG.27178.5	chr5	157307125	157410181	103057	+	StringTie	transcript	NA	NA	MSTRG.27178	AC008677.2	XLOC_042873	NA	ENST00000460082.1_1	x	TSS105690	NA	NA	NA	LTR12C	LTR	ERV1	0	LTR12C	0
SETKNPPIP	2	ORF_MSTRG.27616.1.p1	MSTRG.27616.1	chr6	12107273	12108001	729	-	StringTie	transcript	NA	NA	MSTRG.27616	HIVEP1	XLOC_046216	NA	ENST00000491710.5_3	i	TSS112928	NA	NA	NA	LTR12C	LTR	ERV1	0	LTR12C	0
SETKNPPIP	2	ORF_MSTRG.27651.1.p5	MSTRG.27651.1	chr6	14003064	14009825	6762	+	StringTie	transcript	NA	NA	MSTRG.27651	AL022396.1	XLOC_044731	NA	ENST00000427011.1_1	k	TSS109704	NA	NA	NA	LTR12C	LTR	ERV1	0	LTR12C	0
SETKNPPIP	2	ORF_MSTRG.27653.2.p4	MSTRG.27653.2	chr6	15738408	15758419	20012	-	StringTie	transcript	NA	NA	MSTRG.27653	NA	XLOC_046240	NA	NA	u	TSS112973	NA	NA	NA	LTR12C	LTR	ERV1	0	LTR12C	0
SETKNPPIP	2	ORF_MSTRG.28286.1.p1	MSTRG.28286.1	chr6	48952341	48953290	950	+	StringTie	transcript	NA	NA	MSTRG.28286	NA	XLOC_045259	NA	NA	u	TSS110955	NA	NA	NA	LTR12C	LTR	ERV1	0	LTR12C	0
SETKNPPIP	2	ORF_MSTRG.28323.1.p8	MSTRG.28323.1	chr6	55816187	55819140	2954	+	StringTie	transcript	NA	NA	MSTRG.28323	NA	XLOC_045308	NA	NA	u	TSS111061	NA	NA	NA	LTR12C	LTR	ERV1	0	LTR12C	0
SETKNPPIP	2	ORF_MSTRG.28566.1.p4	MSTRG.28566.1	chr6	96650762	96708321	57560	-	StringTie	transcript	NA	NA	MSTRG.28566	FUT9	XLOC_047032	NA	ENST00000302103.5_1	x	TSS114549	NA	NA	NA	LTR12C	LTR	ERV1	0	LTR12C	0
SETKNPPIP	2	ORF_MSTRG.28566.2.p3	MSTRG.28566.2	chr6	96703781	96708321	4541	-	StringTie	transcript	NA	NA	MSTRG.28566	NA	XLOC_047032	NA	NA	u	TSS114549	NA	NA	NA	LTR12C	LTR	ERV1	0	LTR12C	0
SETKNPPIP	2	ORF_MSTRG.28616.1.p8	MSTRG.28616.1	chr6	103356467	103358181	1715	-	StringTie	transcript	NA	NA	MSTRG.28616	NA	XLOC_047062	NA	NA	u	TSS114610	NA	NA	NA	LTR12C	LTR	ERV1	0	LTR12C	0
SETKNPPIP	2	ORF_MSTRG.28857.1.p1	MSTRG.28857.1	chr6	127320815	127535319	214505	-	StringTie	transcript	NA	NA	MSTRG.28857	RSPO3	XLOC_047227	NA	ENST00000356698.8_2	x	TSS114953	NA	NA	NA	LTR12C	LTR	ERV1	0	LTR12C	0
SETKNPPIP	2	ORF_MSTRG.28857.2.p2	MSTRG.28857.2	chr6	127324603	127535319	210717	-	StringTie	transcript	NA	NA	MSTRG.28857	RSPO3	XLOC_047227	NA	ENST00000356698.8_2	x	TSS114953	NA	NA	NA	LTR12C	LTR	ERV1	0	LTR12C	0
SETKNPPIP	2	ORF_MSTRG.28857.3.p3	MSTRG.28857.3	chr6	127348142	127535319	187178	-	StringTie	transcript	NA	NA	MSTRG.28857	RSPO3	XLOC_047227	NA	ENST00000356698.8_2	x	TSS114953	NA	NA	NA	LTR12C	LTR	ERV1	0	LTR12C	0
SETKNPPIP	2	ORF_MSTRG.29003.1.p9	MSTRG.29003.1	chr6	141360736	141361832	1097	-	StringTie	transcript	NA	NA	MSTRG.29003	NA	XLOC_047352	NA	NA	u	TSS115260	NA	NA	NA	LTR12C	LTR	ERV1	0	LTR12C	0
SETKNPPIP	2	ORF_MSTRG.29206.1.p4	MSTRG.29206.1	chr6	156185625	156187557	1933	-	StringTie	transcript	NA	NA	MSTRG.29206	NA	XLOC_047464	NA	NA	u	TSS115500	NA	NA	NA	LTR12C	LTR	ERV1	0	LTR12C	0
SETKNPPIP	2	ORF_MSTRG.29390.1.p1	MSTRG.29390.1	chr6_cox_hap2	445483	446272	790	+	StringTie	transcript	NA	NA	MSTRG.29390	NA	XLOC_047626	NA	NA	u	TSS115806	NA	NA	NA	NA	NA	NA	NA	NA	NA
SETKNPPIP	2	ORF_MSTRG.29682.1.p1	MSTRG.29682.1	chr6_ssto_hap7	267610	268553	944	+	StringTie	transcript	NA	NA	MSTRG.29682	NA	XLOC_047918	NA	NA	u	TSS116148	NA	NA	NA	NA	NA	NA	NA	NA	NA
SETKNPPIP	2	ORF_MSTRG.30117.3.p1	MSTRG.30117.3	chr7	36894062	37244222	350161	-	StringTie	transcript	NA	NA	MSTRG.30117	ELMO1	XLOC_049754	NA	ENST00000310758.8_1	j	TSS120641	NA	NA	NA	LTR12D	LTR	ERV1	0	LTR12D	0
SETKNPPIP	2	ORF_MSTRG.30534.1.p2	MSTRG.30534.1	chr7	80771910	80775843	3934	+	StringTie	transcript	NA	NA	MSTRG.30534	NA	XLOC_048703	NA	NA	u	TSS117992	NA	NA	NA	LTR12C	LTR	ERV1	0	LTR12C	0
SETKNPPIP	2	ORF_MSTRG.30851.1.p5	MSTRG.30851.1	chr7	102814429	102915595	101167	-	StringTie	transcript	NA	NA	MSTRG.30851	DPY19L2P2	XLOC_050375	NA	ENST00000438364.5_1	j	TSS122032	NA	NA	NA	LTR12C	LTR	ERV1	0	LTR12C	0
SETKNPPIP	2	ORF_MSTRG.30851.4.p7	MSTRG.30851.4	chr7	102815610	102920857	105248	-	StringTie	transcript	NA	NA	MSTRG.30851	DPY19L2P2	XLOC_050375	NA	ENST00000438364.5_1	j	TSS122033	NA	NA	NA	L1PA5	LINE	L1	1449	LTR12C	4922
SETKNPPIP	2	ORF_MSTRG.30926.1.p1	MSTRG.30926.1	chr7	108939280	108945947	6668	+	StringTie	transcript	NA	NA	MSTRG.30926	NA	XLOC_048950	NA	NA	u	TSS118738	NA	NA	NA	LTR12_	LTR	ERV1	0	LTR12_	0
SETKNPPIP	2	ORF_MSTRG.31003.1.p5	MSTRG.31003.1	chr7	121062759	121065372	2614	+	StringTie	transcript	NA	NA	MSTRG.31003	NA	XLOC_049002	NA	NA	u	TSS118907	NA	NA	NA	LTR12C	LTR	ERV1	0	LTR12C	0
SETKNPPIP	2	ORF_MSTRG.31987.1.p7	MSTRG.31987.1	chr8	42642736	42649593	6858	+	StringTie	transcript	NA	NA	MSTRG.31987	CHRNA6	XLOC_051305	NA	ENST00000533810.5_3	i	TSS124251	NA	NA	NA	LTR12C	LTR	ERV1	0	LTR12C	0
SETKNPPIP	2	ORF_MSTRG.33298.1.p8	MSTRG.33298.1	chr9	37752908	37779953	27046	+	StringTie	transcript	NA	NA	MSTRG.33298	TRMT10B	XLOC_053610	NA	ENST00000297994.3_1	j	TSS129244	NA	NA	NA	LTR12C	LTR	ERV1	0	LTR12C	0
SETKNPPIP	2	ORF_MSTRG.33298.2.p9	MSTRG.33298.2	chr9	37752908	37779953	27046	+	StringTie	transcript	NA	NA	MSTRG.33298	TRMT10B	XLOC_053610	NA	ENST00000297994.3_1	j	TSS129244	NA	NA	NA	LTR12C	LTR	ERV1	0	LTR12C	0
SETKNPPIP	2	ORF_MSTRG.33287.2.p1	MSTRG.33287.2	chr9	38076435	38203301	126867	+	StringTie	transcript	NA	NA	MSTRG.33287	U8	XLOC_053616	NA	ENST00000363156.1	y	TSS129257	NA	NA	NA	LTR12C	LTR	ERV1	0	LTR12C	0
SETKNPPIP	2	ORF_MSTRG.33287.3.p1	MSTRG.33287.3	chr9	38076435	38241149	164715	+	StringTie	transcript	NA	NA	MSTRG.33287	U8	XLOC_053616	NA	ENST00000363156.1	y	TSS129257	NA	NA	NA	LTR12C	LTR	ERV1	0	LTR12C	0
SETKNPPIP	2	ORF_MSTRG.33525.1.p1	MSTRG.33525.1	chr9	79137403	79138245	843	-	StringTie	transcript	NA	NA	MSTRG.33525	GCNT1	XLOC_055061	NA	ENST00000648797.1_1	i	TSS132366	NA	NA	NA	LTR12C	LTR	ERV1	0	LTR12C	0
SETKNPPIP	2	ORF_MSTRG.34688.1.p9	MSTRG.34688.1	chrX	45520261	45523596	3336	-	StringTie	transcript	NA	NA	MSTRG.34688	NA	XLOC_057210	NA	NA	u	TSS136761	NA	NA	NA	LTR12C	LTR	ERV1	0	LTR12C	0
SETKNPPIP	2	ORF_MSTRG.34880.1.p1	MSTRG.34880.1	chrX	62406435	62408014	1580	+	StringTie	transcript	NA	NA	MSTRG.34880	NA	XLOC_056206	NA	NA	u	TSS134820	NA	NA	NA	LTR12C	LTR	ERV1	0	LTR12C	0
SETKNPPIP	2	ORF_MSTRG.8799.1.p1	MSTRG.8799.1	chr13	78047377	78049030	1654	-	StringTie	transcript	NA	NA	MSTRG.8799	NA	XLOC_014850	NA	NA	u	TSS35538	NA	NA	NA	LTR12C	LTR	ERV1	0	LTR12C	0
SETKNPPIP	2	ORF_MSTRG.12850.1.p1	MSTRG.12850.1	chr16	68016952	68019478	2527	+	StringTie	transcript	NA	NA	MSTRG.12850	NA	XLOC_020280	NA	NA	u	TSS48843	NA	NA	NA	LTR12C	LTR	ERV1	0	LTR12C	0
SETKNPPIP	2	ORF_MSTRG.20096.1.p1	MSTRG.20096.1	chr2	235157062	235166553	9492	+	StringTie	transcript	NA	NA	MSTRG.20096	NA	XLOC_030395	NA	NA	u	TSS76322	NA	NA	NA	LTR12C	LTR	ERV1	0	LTR12C	0
SETKNPPIP	2	ORF_MSTRG.20096.3.p1	MSTRG.20096.3	chr2	235157071	235166553	9483	+	StringTie	transcript	NA	NA	MSTRG.20096	NA	XLOC_030395	NA	NA	u	TSS76322	NA	NA	NA	LTR12C	LTR	ERV1	0	LTR12C	0
SETKNPPIP	2	ORF_MSTRG.20096.2.p1	MSTRG.20096.2	chr2	235157071	235190364	33294	+	StringTie	transcript	NA	NA	MSTRG.20096	NA	XLOC_030395	NA	NA	u	TSS76322	NA	NA	NA	LTR12C	LTR	ERV1	0	LTR12C	0
SETKNPPIP	2	ORF_MSTRG.22447.3.p1	MSTRG.22447.3	chr3	33488114	33497954	9841	+	StringTie	transcript	NA	NA	MSTRG.22447	NA	XLOC_036136	NA	NA	u	TSS89771	NA	NA	NA	LTR12C	LTR	ERV1	0	LTR12C	0
SETKNPPIP	2	ORF_MSTRG.28756.1.p1	MSTRG.28756.1	chr6	116412539	116418153	5615	+	StringTie	transcript	NA	NA	MSTRG.28756	NA	XLOC_045670	NA	NA	u	TSS111736	NA	NA	NA	LTR12_	LTR	ERV1	0	LTR12_	0
SETKNPPIP	2	ORF_MSTRG.33287.4.p1	MSTRG.33287.4	chr9	38076474	38274676	198203	+	StringTie	transcript	NA	NA	MSTRG.33287	U8	XLOC_053616	NA	ENST00000363156.1	y	TSS129257	NA	NA	NA	LTR12C	LTR	ERV1	0	LTR12C	0
SETKNPPIP	2	ORF_MSTRG.33287.5.p1	MSTRG.33287.5	chr9	38076509	38203301	126793	+	StringTie	transcript	NA	NA	MSTRG.33287	U8	XLOC_053616	NA	ENST00000363156.1	y	TSS129257	NA	NA	NA	LTR12C	LTR	ERV1	0	LTR12C	0
EFLLQPLVF	2	ORF_MSTRG.29297.3.p45	MSTRG.29297.3	chr6	168079719	168094315	14597	-	StringTie	transcript	NA	NA	MSTRG.29297	LINC02487	XLOC_047557	NA	ENST00000644320.1_1	n	TSS115695	NA	NA	NA	MIR	SINE	MIR	4326	LTR12C	1048567
RLSAPLTLVW	2	ORF_MSTRG.26890.1.p1	MSTRG.26890.1	chr5	138930108	138934176	4069	+	StringTie	transcript	NA	NA	MSTRG.26890	UBE2D2	XLOC_042695	NA	ENST00000511725.5_1	i	TSS105101	NA	NA	NA	LTR12C	LTR	ERV1	0	LTR12C	0
KEQTPDAPL	2	ORF_MSTRG.489.1.p1	MSTRG.489.1	chr1	25048824	25055315	6492	+	StringTie	transcript	NA	NA	MSTRG.489	NA	XLOC_000435	NA	NA	u	TSS1070	NA	NA	NA	LTR12C	LTR	ERV1	0	LTR12C	0
KEQTPDAPL	2	ORF_MSTRG.1159.1.p3	MSTRG.1159.1	chr1	59090096	59092418	2323	+	StringTie	transcript	NA	NA	MSTRG.1159	NA	XLOC_000935	NA	NA	u	TSS2364	NA	NA	NA	LTR12C	LTR	ERV1	0	LTR12C	0
KEQTPDAPL	2	ORF_MSTRG.2462.1.p4	MSTRG.2462.1	chr1	175069839	175077480	7642	-	StringTie	transcript	NA	NA	MSTRG.2462	TNN	XLOC_004630	NA	ENST00000239462.8_1	i	TSS11194	NA	NA	NA	LTR12C	LTR	ERV1	0	LTR12C	0
KEQTPDAPL	2	ORF_MSTRG.2525.10.p6	MSTRG.2525.10	chr1	181015801	181031074	15274	+	StringTie	transcript	NA	NA	MSTRG.2525	MR1	XLOC_002083	NA	ENST00000614012.4_1	j	TSS5173	NA	NA	NA	LTR12C	LTR	ERV1	0	LTR12C	0
KEQTPDAPL	2	ORF_MSTRG.2525.11.p6	MSTRG.2525.11	chr1	181015803	181031074	15272	+	StringTie	transcript	NA	NA	MSTRG.2525	MR1	XLOC_002083	NA	ENST00000614012.4_1	j	TSS5173	NA	NA	NA	LTR12C	LTR	ERV1	0	LTR12C	0
KEQTPDAPL	2	ORF_MSTRG.2614.1.p1	MSTRG.2614.1	chr1	193971740	193972780	1041	+	StringTie	transcript	NA	NA	MSTRG.2614	NA	XLOC_002172	NA	NA	u	TSS5353	NA	NA	NA	LTR12C	LTR	ERV1	0	LTR12C	0
KEQTPDAPL	2	ORF_MSTRG.3033.1.p3	MSTRG.3033.1	chr1	230002160	230004376	2217	+	StringTie	transcript	NA	NA	MSTRG.3033	NA	XLOC_002533	NA	NA	u	TSS6242	NA	NA	NA	LTR12C	LTR	ERV1	0	LTR12C	0
KEQTPDAPL	2	ORF_MSTRG.3513.1.p1	MSTRG.3513.1	chr10	29102441	29104357	1917	-	StringTie	transcript	NA	NA	MSTRG.3513	LINC01517	XLOC_006742	NA	ENST00000644731.1_1	i	TSS15686	NA	NA	NA	LTR12C	LTR	ERV1	0	LTR12C	0
KEQTPDAPL	2	ORF_MSTRG.4909.1.p1	MSTRG.4909.1	chr11	14613396	14660104	46709	+	StringTie	transcript	NA	NA	MSTRG.4909	PSMA1	XLOC_007883	NA	ENST00000418988.2_1	x	TSS18291	NA	NA	NA	LTR12C	LTR	ERV1	0	LTR12C	0
KEQTPDAPL	2	ORF_MSTRG.5688.1.p2	MSTRG.5688.1	chr11	74809913	74815527	5615	+	StringTie	transcript	NA	NA	MSTRG.5688	SLCO2B1	XLOC_008652	NA	ENST00000526660.5_1	o	TSS20485	NA	NA	NA	LTR12C	LTR	ERV1	0	LTR12C	0
KEQTPDAPL	2	ORF_MSTRG.5688.2.p1	MSTRG.5688.2	chr11	74810040	74818654	8615	+	StringTie	transcript	NA	NA	MSTRG.5688	SLCO2B1	XLOC_008652	NA	ENST00000531713.5_2	j	TSS20486	NA	NA	NA	LTR12C	LTR	ERV1	0	LTR12C	0
KEQTPDAPL	2	ORF_MSTRG.5688.4.p1	MSTRG.5688.4	chr11	74810041	74810692	652	+	StringTie	transcript	NA	NA	MSTRG.5688	AP001972.4	XLOC_008652	NA	ENST00000530550.1_1	x	TSS20486	NA	NA	NA	LTR12C	LTR	ERV1	0	LTR12C	0
KEQTPDAPL	2	ORF_MSTRG.5688.5.p1	MSTRG.5688.5	chr11	74810063	74818654	8592	+	StringTie	transcript	NA	NA	MSTRG.5688	SLCO2B1	XLOC_008652	NA	ENST00000531713.5_2	j	TSS20486	NA	NA	NA	LTR12C	LTR	ERV1	0	LTR12C	0
KEQTPDAPL	2	ORF_MSTRG.6267.1.p1	MSTRG.6267.1	chr11	128107940	128108613	674	+	StringTie	transcript	NA	NA	MSTRG.6267	LINC02098	XLOC_009158	NA	ENST00000650607.1_1	i	TSS21772	NA	NA	NA	LTR12C	LTR	ERV1	0	LTR12C	0
KEQTPDAPL	2	ORF_MSTRG.6823.9.p2	MSTRG.6823.9	chr12	29410389	29493913	83525	+	StringTie	transcript	NA	NA	MSTRG.6823	FAR2	XLOC_011115	NA	ENST00000536681.7_1	j	TSS26682	NA	NA	NA	LTR12C	LTR	ERV1	0	LTR12C	0
KEQTPDAPL	2	ORF_MSTRG.6978.1.p4	MSTRG.6978.1	chr12	47728069	47737124	9056	+	StringTie	transcript	NA	NA	MSTRG.6978	PPIAP45	XLOC_011232	NA	ENST00000546707.1_1	x	TSS26940	NA	NA	NA	LTR12C	LTR	ERV1	0	LTR12C	0
KEQTPDAPL	2	ORF_MSTRG.6978.3.p10	MSTRG.6978.3	chr12	47728069	47737124	9056	+	StringTie	transcript	NA	NA	MSTRG.6978	PPIAP45	XLOC_011232	NA	ENST00000546707.1_1	x	TSS26940	NA	NA	NA	LTR12C	LTR	ERV1	0	LTR12C	0
KEQTPDAPL	2	ORF_MSTRG.6978.5.p8	MSTRG.6978.5	chr12	47728091	47737124	9034	+	StringTie	transcript	NA	NA	MSTRG.6978	PPIAP45	XLOC_011232	NA	ENST00000546707.1_1	x	TSS26940	NA	NA	NA	LTR12C	LTR	ERV1	0	LTR12C	0
KEQTPDAPL	2	ORF_MSTRG.7461.1.p2	MSTRG.7461.1	chr12	66079546	66142228	62683	+	StringTie	transcript	NA	NA	MSTRG.7461	NA	XLOC_011569	NA	NA	u	TSS27963	NA	NA	NA	MER20B	DNA	hAT-Charlie	0	LTR12C	58409
KEQTPDAPL	2	ORF_ENST00000542219.1_1.p9	ENST00000542219.1_1	chr12	68102827	68123255	20429	-	StringTie	transcript	NA	NA	MSTRG.7482	LINC02421	XLOC_013083	ENSG00000255970.1_5	ENST00000542219.1_1	=	TSS31812	NA	NA	NA	MSTC	LTR	ERVL-MaLR	0	LTR12C	9678
KEQTPDAPL	2	ORF_MSTRG.7601.1.p1	MSTRG.7601.1	chr12	79956353	79958619	2267	+	StringTie	transcript	NA	NA	MSTRG.7601	NA	XLOC_011680	NA	NA	u	TSS28244	NA	NA	NA	LTR12C	LTR	ERV1	0	LTR12C	0
KEQTPDAPL	2	ORF_MSTRG.8596.1.p7	MSTRG.8596.1	chr13	44988493	44992995	4503	+	StringTie	transcript	NA	NA	MSTRG.8596	NA	XLOC_013955	NA	NA	u	TSS33790	NA	NA	NA	LTR12C	LTR	ERV1	0	LTR12C	0
KEQTPDAPL	2	ORF_MSTRG.8935.1.p1	MSTRG.8935.1	chr13	100875301	100875930	630	-	StringTie	transcript	NA	NA	MSTRG.8935	PCCA	XLOC_014987	NA	ENST00000376279.7_1	i	TSS35736	NA	NA	NA	LTR12C	LTR	ERV1	0	LTR12C	0
KEQTPDAPL	2	ORF_MSTRG.9003.1.p6	MSTRG.9003.1	chr13	111732684	111735806	3123	-	StringTie	transcript	NA	NA	MSTRG.9003	NA	XLOC_015052	NA	NA	u	TSS35866	NA	NA	NA	LTR12C	LTR	ERV1	0	LTR12C	0
KEQTPDAPL	2	ORF_MSTRG.9930.1.p1	MSTRG.9930.1	chr14	78479239	78479769	531	-	StringTie	transcript	NA	NA	MSTRG.9930	NA	XLOC_016873	NA	NA	u	TSS40168	NA	NA	NA	LTR12C	LTR	ERV1	0	LTR12C	0
KEQTPDAPL	2	ORF_MSTRG.11275.1.p2	MSTRG.11275.1	chr15	74769138	74782627	13490	-	StringTie	transcript	NA	NA	MSTRG.11275	AC012435.1	XLOC_019052	NA	ENST00000563287.1_1	j	TSS45333	NA	NA	NA	AluJo	SINE	Alu	719	LTR12C	9376
KEQTPDAPL	2	ORF_ENST00000563287.1_1.p2	ENST00000563287.1_1	chr15	74770411	74782627	12217	-	StringTie	transcript	NA	NA	MSTRG.11275	AC012435.1	XLOC_019052	ENSG00000260103.2_5	ENST00000563287.1_1	=	TSS45333	NA	NA	NA	AluJo	SINE	Alu	719	LTR12C	9376
KEQTPDAPL	2	ORF_MSTRG.11368.15.p2	MSTRG.11368.15	chr15	78530749	78538049	7301	-	StringTie	transcript	NA	NA	MSTRG.11368	ACSBG1	XLOC_019110	NA	ENST00000560817.5_1	j	TSS45521	NA	NA	NA	LTR12C	LTR	ERV1	0	LTR12C	0
KEQTPDAPL	2	ORF_MSTRG.11368.16.p2	MSTRG.11368.16	chr15	78530791	78538049	7259	-	StringTie	transcript	NA	NA	MSTRG.11368	ACSBG1	XLOC_019110	NA	ENST00000560817.5_1	j	TSS45521	NA	NA	NA	LTR12C	LTR	ERV1	0	LTR12C	0
KEQTPDAPL	2	ORF_MSTRG.11368.17.p4	MSTRG.11368.17	chr15	78530822	78538049	7228	-	StringTie	transcript	NA	NA	MSTRG.11368	ACSBG1	XLOC_019110	NA	ENST00000560817.5_1	j	TSS45521	NA	NA	NA	LTR12C	LTR	ERV1	0	LTR12C	0
KEQTPDAPL	2	ORF_MSTRG.12026.1.p1	MSTRG.12026.1	chr16	5232620	5235905	3286	-	StringTie	transcript	NA	NA	MSTRG.12026	AC074051.5	XLOC_020762	NA	ENST00000650622.1_1	i	TSS50341	NA	NA	NA	LTR12C	LTR	ERV1	0	LTR12C	0
KEQTPDAPL	2	ORF_MSTRG.12379.1.p1	MSTRG.12379.1	chr16	28689655	28804300	114646	-	StringTie	transcript	NA	NA	MSTRG.12379	EIF3C	XLOC_021029	NA	ENST00000565932.5_1	x	TSS50986	NA	NA	NA	LTR12C	LTR	ERV1	0	LTR12C	0
KEQTPDAPL	2	ORF_MSTRG.12875.1.p4	MSTRG.12875.1	chr16	68561699	68601133	39435	+	StringTie	transcript	NA	NA	MSTRG.12875	ZFP90	XLOC_020290	NA	ENST00000564558.5_1	j	TSS48894	NA	NA	NA	LTR12C	LTR	ERV1	0	LTR12C	0
KEQTPDAPL	2	ORF_MSTRG.12875.11.p4	MSTRG.12875.11	chr16	68561788	68601133	39346	+	StringTie	transcript	NA	NA	MSTRG.12875	ZFP90	XLOC_020290	NA	ENST00000564558.5_1	j	TSS48894	NA	NA	NA	LTR12C	LTR	ERV1	0	LTR12C	0
KEQTPDAPL	2	ORF_MSTRG.14076.1.p6	MSTRG.14076.1	chr17	29991982	30002736	10755	-	StringTie	transcript	NA	NA	MSTRG.14076	NA	XLOC_023693	NA	NA	u	TSS58335	NA	NA	NA	LTR12	LTR	ERV1	0	LTR12	0
KEQTPDAPL	2	ORF_MSTRG.15707.1.p1	MSTRG.15707.1	chr18	39446680	39447695	1016	+	StringTie	transcript	NA	NA	MSTRG.15707	NA	XLOC_024921	NA	NA	u	TSS61685	NA	NA	NA	LTR12C	LTR	ERV1	0	LTR12C	0
KEQTPDAPL	2	ORF_MSTRG.15820.1.p1	MSTRG.15820.1	chr18	48632072	48647089	15018	-	StringTie	transcript	NA	NA	MSTRG.15820	RN7SL695P	XLOC_025615	NA	ENST00000462220.2	k	TSS63218	NA	NA	NA	LTR12C	LTR	ERV1	0	LTR12C	0
KEQTPDAPL	2	ORF_MSTRG.15859.1.p6	MSTRG.15859.1	chr18	57371754	57380824	9071	-	StringTie	transcript	NA	NA	MSTRG.15859	NA	XLOC_025676	NA	NA	u	TSS63367	NA	NA	NA	LTR12C	LTR	ERV1	0	LTR12C	0
KEQTPDAPL	2	ORF_MSTRG.16379.8.p5	MSTRG.16379.8	chr19	9433080	9454901	21822	+	StringTie	transcript	NA	NA	MSTRG.16379	ZNF559-ZNF177	XLOC_026049	NA	ENST00000541595.6_4	j	TSS64377	NA	NA	NA	LTR12C	LTR	ERV1	0	LTR12C	0
KEQTPDAPL	2	ORF_MSTRG.16379.15.p7	MSTRG.16379.15	chr19	9433113	9456574	23462	+	StringTie	transcript	NA	NA	MSTRG.16379	ZNF559-ZNF177	XLOC_026049	NA	ENST00000541595.6_4	j	TSS64377	NA	NA	NA	LTR12C	LTR	ERV1	0	LTR12C	0
KEQTPDAPL	2	ORF_MSTRG.16379.14.p11	MSTRG.16379.14	chr19	9433113	9493060	59948	+	StringTie	transcript	NA	NA	MSTRG.16379	ZNF559-ZNF177	XLOC_026049	NA	ENST00000541595.6_4	j	TSS64377	NA	NA	NA	LTR12C	LTR	ERV1	0	LTR12C	0
KEQTPDAPL	2	ORF_MSTRG.16888.1.p2	MSTRG.16888.1	chr19	33063613	33064588	976	+	StringTie	transcript	NA	NA	MSTRG.16888	NA	XLOC_026464	NA	NA	u	TSS65512	NA	NA	NA	LTR12C	LTR	ERV1	0	LTR12C	0
KEQTPDAPL	2	ORF_MSTRG.16894.1.p1	MSTRG.16894.1	chr19	33177942	33191066	13125	-	StringTie	transcript	NA	NA	MSTRG.16894	AC008736.1	XLOC_027795	NA	ENST00000592431.1_1	j	TSS69522	NA	NA	NA	LTR12	LTR	ERV1	0	LTR12	0
KEQTPDAPL	2	ORF_MSTRG.16894.3.p1	MSTRG.16894.3	chr19	33183574	33191066	7493	-	StringTie	transcript	NA	NA	MSTRG.16894	NUDT19	XLOC_027795	NA	ENST00000397061.3_1	x	TSS69522	NA	NA	NA	LTR12	LTR	ERV1	0	LTR12	0
KEQTPDAPL	2	ORF_MSTRG.18275.1.p1	MSTRG.18275.1	chr2	46143699	46144188	490	-	StringTie	transcript	NA	NA	MSTRG.18275	PRKCE	XLOC_030883	NA	ENST00000306156.7_1	i	TSS77606	NA	NA	NA	LTR12C	LTR	ERV1	0	LTR12C	0
KEQTPDAPL	2	ORF_MSTRG.18532.1.p1	MSTRG.18532.1	chr2	70371793	70377288	5496	+	StringTie	transcript	NA	NA	MSTRG.18532	C2orf42	XLOC_028996	NA	ENST00000264434.6_1	x	TSS72751	NA	NA	NA	AluSp	SINE	Alu	0	LTR12C	3481
KEQTPDAPL	2	ORF_MSTRG.19191.1.p2	MSTRG.19191.1	chr2	150959274	150961929	2656	-	StringTie	transcript	NA	NA	MSTRG.19191	NA	XLOC_031781	NA	NA	u	TSS79487	NA	NA	NA	LTR12	LTR	ERV1	0	LTR12	0
KEQTPDAPL	2	ORF_MSTRG.19569.1.p2	MSTRG.19569.1	chr2	189461220	189470777	9558	-	StringTie	transcript	NA	NA	MSTRG.19569	AC092598.1	XLOC_032051	NA	ENST00000431708.1_1	j	TSS80140	NA	NA	NA	LTR12C	LTR	ERV1	0	LTR12C	0
KEQTPDAPL	2	ORF_MSTRG.19569.2.p10	MSTRG.19569.2	chr2	189461220	189470777	9558	-	StringTie	transcript	NA	NA	MSTRG.19569	AC092598.1	XLOC_032051	NA	ENST00000431708.1_1	j	TSS80140	NA	NA	NA	LTR12C	LTR	ERV1	0	LTR12C	0
KEQTPDAPL	2	ORF_MSTRG.19569.3.p16	MSTRG.19569.3	chr2	189461220	189470777	9558	-	StringTie	transcript	NA	NA	MSTRG.19569	AC092598.1	XLOC_032051	NA	ENST00000431708.1_1	j	TSS80140	NA	NA	NA	LTR12C	LTR	ERV1	0	LTR12C	0
KEQTPDAPL	2	ORF_ENST00000428980.6_1.p1	ENST00000428980.6_1	chr2	192787272	192901572	114301	+	StringTie	transcript	NA	NA	MSTRG.19615	AC098617.1	XLOC_029998	ENSG00000233766.7_4	ENST00000428980.6_1	=	TSS75170	NA	NA	NA	LTR12C	LTR	ERV1	0	LTR12C	0
KEQTPDAPL	2	ORF_MSTRG.19615.3.p2	MSTRG.19615.3	chr2	192787292	192915009	127718	+	StringTie	transcript	NA	NA	MSTRG.19615	AC098617.1	XLOC_029998	NA	ENST00000428980.6_1	j	TSS75170	NA	NA	NA	LTR12C	LTR	ERV1	0	LTR12C	0
KEQTPDAPL	2	ORF_MSTRG.20332.1.p2	MSTRG.20332.1	chr20	7648446	7783745	135300	-	StringTie	transcript	NA	NA	MSTRG.20332	AL031653.1	XLOC_033321	NA	ENST00000408799.2	y	TSS83192	NA	NA	NA	LTR12C	LTR	ERV1	0	LTR12C	0
KEQTPDAPL	2	ORF_MSTRG.20332.3.p9	MSTRG.20332.3	chr20	7650534	7783745	133212	-	StringTie	transcript	NA	NA	MSTRG.20332	AL031653.1	XLOC_033321	NA	ENST00000408799.2	y	TSS83192	NA	NA	NA	LTR12C	LTR	ERV1	0	LTR12C	0
KEQTPDAPL	2	ORF_MSTRG.20464.1.p1	MSTRG.20464.1	chr20	24198977	24200788	1812	-	StringTie	transcript	NA	NA	MSTRG.20464	LINC01721	XLOC_033485	NA	ENST00000457274.1_1	x	TSS83457	NA	NA	NA	LTR12C	LTR	ERV1	0	LTR12C	0
KEQTPDAPL	2	ORF_MSTRG.21083.1.p1	MSTRG.21083.1	chr21	23275692	23276147	456	+	StringTie	transcript	NA	NA	MSTRG.21083	NA	XLOC_034019	NA	NA	u	TSS84567	NA	NA	NA	LTR12C	LTR	ERV1	0	LTR12C	0
KEQTPDAPL	2	ORF_MSTRG.21145.1.p2	MSTRG.21145.1	chr21	33027239	33029993	2755	+	StringTie	transcript	NA	NA	MSTRG.21145	AP000253.1	XLOC_034084	NA	ENST00000449339.1_1	x	TSS84682	NA	NA	NA	LTR12C	LTR	ERV1	0	LTR12C	0
KEQTPDAPL	2	ORF_MSTRG.21856.1.p1	MSTRG.21856.1	chr22	38111959	38113378	1420	-	StringTie	transcript	NA	NA	MSTRG.21856	Z83844.1	XLOC_035723	NA	ENST00000455236.4_1	i	TSS88595	NA	NA	NA	LTR12C	LTR	ERV1	0	LTR12C	0
KEQTPDAPL	2	ORF_MSTRG.22275.1.p1	MSTRG.22275.1	chr3	13408225	13488678	80454	-	StringTie	transcript	NA	NA	MSTRG.22275	NUP210	XLOC_037557	NA	ENST00000254508.6_1	y	TSS93550	NA	NA	NA	LTR12C	LTR	ERV1	0	LTR12C	0
KEQTPDAPL	2	ORF_MSTRG.22275.2.p1	MSTRG.22275.2	chr3	13473340	13488678	15339	-	StringTie	transcript	NA	NA	MSTRG.22275	NA	XLOC_037557	NA	NA	u	TSS93550	NA	NA	NA	LTR12C	LTR	ERV1	0	LTR12C	0
KEQTPDAPL	2	ORF_MSTRG.22579.1.p3	MSTRG.22579.1	chr3	45349139	45371136	21998	+	StringTie	transcript	NA	NA	MSTRG.22579	NA	XLOC_036250	NA	NA	u	TSS90128	NA	NA	NA	LTR12C	LTR	ERV1	0	LTR12C	0
KEQTPDAPL	2	ORF_MSTRG.23166.1.p1	MSTRG.23166.1	chr3	119055109	119056390	1282	-	StringTie	transcript	NA	NA	MSTRG.23166	ARHGAP31	XLOC_038276	NA	ENST00000264245.8_3	i	TSS95385	NA	NA	NA	LTR12D	LTR	ERV1	0	LTR12D	0
KEQTPDAPL	2	ORF_MSTRG.23629.1.p6	MSTRG.23629.1	chr3	153092595	153095578	2984	-	StringTie	transcript	NA	NA	MSTRG.23629	AC078788.2	XLOC_038615	NA	ENST00000462300.1_1	x	TSS96211	NA	NA	NA	LTR12C	LTR	ERV1	0	LTR12C	0
KEQTPDAPL	2	ORF_MSTRG.23663.1.p2	MSTRG.23663.1	chr3	156459152	156469653	10502	+	StringTie	transcript	NA	NA	MSTRG.23663	LINC00886	XLOC_037110	NA	ENST00000488584.1_1	x	TSS92292	NA	NA	NA	LTR12C	LTR	ERV1	0	LTR12C	0
KEQTPDAPL	2	ORF_MSTRG.23663.2.p2	MSTRG.23663.2	chr3	156459152	156469653	10502	+	StringTie	transcript	NA	NA	MSTRG.23663	LINC00886	XLOC_037110	NA	ENST00000488584.1_1	x	TSS92292	NA	NA	NA	LTR12C	LTR	ERV1	0	LTR12C	0
KEQTPDAPL	2	ORF_MSTRG.23663.3.p2	MSTRG.23663.3	chr3	156459152	156469653	10502	+	StringTie	transcript	NA	NA	MSTRG.23663	LINC00886	XLOC_037110	NA	ENST00000488584.1_1	x	TSS92292	NA	NA	NA	LTR12C	LTR	ERV1	0	LTR12C	0
KEQTPDAPL	2	ORF_MSTRG.24199.1.p2	MSTRG.24199.1	chr4	768126	772060	3935	+	StringTie	transcript	NA	NA	MSTRG.24199	AC139887.2	XLOC_039029	NA	ENST00000507446.1_1	i	TSS97196	NA	NA	NA	LTR12C	LTR	ERV1	0	LTR12C	0
KEQTPDAPL	2	ORF_MSTRG.24199.2.p2	MSTRG.24199.2	chr4	768140	772060	3921	+	StringTie	transcript	NA	NA	MSTRG.24199	AC139887.2	XLOC_039029	NA	ENST00000507446.1_1	i	TSS97196	NA	NA	NA	LTR12C	LTR	ERV1	0	LTR12C	0
KEQTPDAPL	2	ORF_MSTRG.24199.3.p2	MSTRG.24199.3	chr4	768142	772060	3919	+	StringTie	transcript	NA	NA	MSTRG.24199	AC139887.2	XLOC_039029	NA	ENST00000507446.1_1	i	TSS97196	NA	NA	NA	LTR12C	LTR	ERV1	0	LTR12C	0
KEQTPDAPL	2	ORF_MSTRG.24199.4.p2	MSTRG.24199.4	chr4	768142	772060	3919	+	StringTie	transcript	NA	NA	MSTRG.24199	AC139887.2	XLOC_039029	NA	ENST00000507446.1_1	i	TSS97196	NA	NA	NA	LTR12C	LTR	ERV1	0	LTR12C	0
KEQTPDAPL	2	ORF_MSTRG.24199.5.p2	MSTRG.24199.5	chr4	768142	772060	3919	+	StringTie	transcript	NA	NA	MSTRG.24199	AC139887.2	XLOC_039029	NA	ENST00000507446.1_1	i	TSS97196	NA	NA	NA	LTR12C	LTR	ERV1	0	LTR12C	0
KEQTPDAPL	2	ORF_MSTRG.24199.7.p2	MSTRG.24199.7	chr4	768151	772060	3910	+	StringTie	transcript	NA	NA	MSTRG.24199	AC139887.2	XLOC_039029	NA	ENST00000507446.1_1	i	TSS97196	NA	NA	NA	LTR12C	LTR	ERV1	0	LTR12C	0
KEQTPDAPL	2	ORF_MSTRG.24319.1.p2	MSTRG.24319.1	chr4	8484437	8492482	8046	-	StringTie	transcript	NA	NA	MSTRG.24319	TRMT44	XLOC_040453	NA	ENST00000511366.2_1	i	TSS100339	NA	NA	NA	LTR12C	LTR	ERV1	0	LTR12C	0
KEQTPDAPL	2	ORF_MSTRG.24758.1.p1	MSTRG.24758.1	chr4	78492884	78494412	1529	+	StringTie	transcript	NA	NA	MSTRG.24758	CXCL13	XLOC_039622	NA	ENST00000286758.4_1	i	TSS98533	NA	NA	NA	LTR12C	LTR	ERV1	0	LTR12C	0
KEQTPDAPL	2	ORF_MSTRG.25095.1.p2	MSTRG.25095.1	chr4	115747535	116100187	352653	-	StringTie	transcript	NA	NA	MSTRG.25095	NDST4	XLOC_041159	NA	ENST00000613194.4_1	j	TSS101778	NA	NA	NA	LTR12C	LTR	ERV1	0	LTR12C	0
KEQTPDAPL	2	ORF_MSTRG.25095.2.p2	MSTRG.25095.2	chr4	115748886	116100187	351302	-	StringTie	transcript	NA	NA	MSTRG.25095	NDST4	XLOC_041159	NA	ENST00000613194.4_1	j	TSS101778	NA	NA	NA	LTR12C	LTR	ERV1	0	LTR12C	0
KEQTPDAPL	2	ORF_MSTRG.25095.5.p2	MSTRG.25095.5	chr4	115748929	116100187	351259	-	StringTie	transcript	NA	NA	MSTRG.25095	NDST4	XLOC_041159	NA	ENST00000613194.4_1	k	TSS101778	NA	NA	NA	LTR12C	LTR	ERV1	0	LTR12C	0
KEQTPDAPL	2	ORF_MSTRG.25212.2.p2	MSTRG.25212.2	chr4	138655720	138678808	23089	+	StringTie	transcript	NA	NA	MSTRG.25212	AC131956.2	XLOC_039977	NA	ENST00000510922.1_1	x	TSS99304	NA	NA	NA	LTR12C	LTR	ERV1	0	LTR12C	0
KEQTPDAPL	2	ORF_MSTRG.25258.1.p2	MSTRG.25258.1	chr4	142608126	142610402	2277	-	StringTie	transcript	NA	NA	MSTRG.25258	IL15	XLOC_041327	NA	ENST00000320650.8_1	i	TSS102077	NA	NA	NA	LTR12C	LTR	ERV1	0	LTR12C	0
KEQTPDAPL	2	ORF_MSTRG.25452.1.p3	MSTRG.25452.1	chr4	166043084	166046637	3554	-	StringTie	transcript	NA	NA	MSTRG.25452	TMEM192	XLOC_041477	NA	ENST00000506087.5_2	i	TSS102370	NA	NA	NA	LTR12C	LTR	ERV1	0	LTR12C	0
KEQTPDAPL	2	ORF_MSTRG.25482.1.p12	MSTRG.25482.1	chr4	169943895	169956293	12399	-	StringTie	transcript	NA	NA	MSTRG.25482	NA	XLOC_041498	NA	NA	u	TSS102408	NA	NA	NA	LTR12C	LTR	ERV1	0	LTR12C	0
KEQTPDAPL	2	ORF_MSTRG.25496.1.p1	MSTRG.25496.1	chr4	173291096	173298243	7148	-	StringTie	transcript	NA	NA	MSTRG.25496	GALNTL6	XLOC_041516	NA	ENST00000506823.5_1	i	TSS102445	NA	NA	NA	LTR12C	LTR	ERV1	0	LTR12C	0
KEQTPDAPL	2	ORF_MSTRG.25979.1.p1	MSTRG.25979.1	chr5	44882005	44883603	1599	-	StringTie	transcript	NA	NA	MSTRG.25979	NA	XLOC_043477	NA	NA	u	TSS107007	NA	NA	NA	LTR12C	LTR	ERV1	0	LTR12C	0
KEQTPDAPL	2	ORF_MSTRG.26507.1.p2	MSTRG.26507.1	chr5	101296595	101297455	861	-	StringTie	transcript	NA	NA	MSTRG.26507	NA	XLOC_043907	NA	NA	u	TSS107808	NA	NA	NA	LTR12C	LTR	ERV1	0	LTR12C	0
KEQTPDAPL	2	ORF_MSTRG.26557.1.p1	MSTRG.26557.1	chr5	106830809	106833558	2750	+	StringTie	transcript	NA	NA	MSTRG.26557	EFNA5	XLOC_042430	NA	ENST00000333274.10_2	i	TSS104419	NA	NA	NA	LTR12C	LTR	ERV1	0	LTR12C	0
KEQTPDAPL	2	ORF_MSTRG.27329.4.p12	MSTRG.27329.4	chr5	175570088	175648334	78247	-	StringTie	transcript	NA	NA	MSTRG.27329	AC139491.2	XLOC_044507	NA	ENST00000515403.5_2	k	TSS109080	NA	NA	NA	LTR12C	LTR	ERV1	0	LTR12C	0
KEQTPDAPL	2	ORF_MSTRG.27381.3.p4	MSTRG.27381.3	chr5	177116312	177148516	32205	+	StringTie	transcript	NA	NA	MSTRG.27381	AC138819.1	XLOC_043045	NA	ENST00000509363.1_1	j	TSS106167	NA	NA	NA	LTR12C	LTR	ERV1	0	LTR12C	0
KEQTPDAPL	2	ORF_MSTRG.27381.2.p4	MSTRG.27381.2	chr5	177116312	177151509	35198	+	StringTie	transcript	NA	NA	MSTRG.27381	AC138819.1	XLOC_043045	NA	ENST00000509363.1_1	j	TSS106167	NA	NA	NA	LTR12C	LTR	ERV1	0	LTR12C	0
KEQTPDAPL	2	ORF_MSTRG.27381.8.p6	MSTRG.27381.8	chr5	177116313	177148516	32204	+	StringTie	transcript	NA	NA	MSTRG.27381	AC138819.1	XLOC_043045	NA	ENST00000509363.1_1	j	TSS106167	NA	NA	NA	LTR12C	LTR	ERV1	0	LTR12C	0
KEQTPDAPL	2	ORF_ENST00000643761.1_1.p6	ENST00000643761.1_1	chr6	8888171	8993329	105159	+	StringTie	transcript	NA	NA	MSTRG.27632	AL591485.1	XLOC_044682	ENSG00000285219.1_2	ENST00000643761.1_1	=	TSS109586	NA	NA	NA	LTR12C	LTR	ERV1	0	LTR12C	0
KEQTPDAPL	2	ORF_MSTRG.28117.1.p4	MSTRG.28117.1	chr6	36315108	36331393	16286	-	StringTie	transcript	NA	NA	MSTRG.28117	ETV7	XLOC_046598	NA	ENST00000339796.9_1	j	TSS113735	NA	NA	NA	LTR12C	LTR	ERV1	0	LTR12C	0
KEQTPDAPL	2	ORF_MSTRG.28821.1.p3	MSTRG.28821.1	chr6	119763187	119768550	5364	+	StringTie	transcript	NA	NA	MSTRG.28821	NA	XLOC_045701	NA	NA	u	TSS111800	NA	NA	NA	LTR12C	LTR	ERV1	0	LTR12C	0
KEQTPDAPL	2	ORF_MSTRG.29911.1.p3	MSTRG.29911.1	chr7	19286172	19288286	2115	+	StringTie	transcript	NA	NA	MSTRG.29911	NA	XLOC_048128	NA	NA	u	TSS116650	NA	NA	NA	LTR12C	LTR	ERV1	0	LTR12C	0
KEQTPDAPL	2	ORF_MSTRG.30499.1.p2	MSTRG.30499.1	chr7	79395164	79396872	1709	-	StringTie	transcript	NA	NA	MSTRG.30499	NA	XLOC_050150	NA	NA	u	TSS121457	NA	NA	NA	LTR12C	LTR	ERV1	0	LTR12C	0
KEQTPDAPL	2	ORF_MSTRG.30534.1.p2	MSTRG.30534.1	chr7	80771910	80775843	3934	+	StringTie	transcript	NA	NA	MSTRG.30534	NA	XLOC_048703	NA	NA	u	TSS117992	NA	NA	NA	LTR12C	LTR	ERV1	0	LTR12C	0
KEQTPDAPL	2	ORF_MSTRG.30603.2.p6	MSTRG.30603.2	chr7	91741467	91808845	67379	-	StringTie	transcript	NA	NA	MSTRG.30603	AC000120.3	XLOC_050217	NA	ENST00000650585.1_1	j	TSS121604	NA	NA	NA	MER5B	DNA	hAT-Charlie	112	LTR12C	35642
KEQTPDAPL	2	ORF_ENST00000343318.9_1.p5	ENST00000343318.9_1	chr7	91770957	91808845	37889	-	StringTie	transcript	NA	NA	MSTRG.30603	LRRD1	XLOC_050217	ENSG00000240720.8_4	ENST00000343318.9_1	=	TSS121604	NA	NA	NA	MER5B	DNA	hAT-Charlie	112	LTR12C	35642
KEQTPDAPL	2	ORF_MSTRG.30985.1.p2	MSTRG.30985.1	chr7	119100413	119590892	490480	-	StringTie	transcript	NA	NA	MSTRG.30985	LINC02476	XLOC_050483	NA	ENST00000426413.1_1	j	TSS122281	NA	NA	NA	LTR12C	LTR	ERV1	0	LTR12C	0
KEQTPDAPL	2	ORF_MSTRG.30985.4.p1	MSTRG.30985.4	chr7	119392149	119590892	198744	-	StringTie	transcript	NA	NA	MSTRG.30985	LINC02476	XLOC_050483	NA	ENST00000426413.1_1	j	TSS122281	NA	NA	NA	LTR12C	LTR	ERV1	0	LTR12C	0
KEQTPDAPL	2	ORF_MSTRG.31131.2.p5	MSTRG.31131.2	chr7	129870654	129929638	58985	+	StringTie	transcript	NA	NA	MSTRG.31131	CPA2	XLOC_049094	NA	ENST00000222481.8_1	j	TSS119114	NA	NA	NA	LTR12C	LTR	ERV1	0	LTR12C	0
KEQTPDAPL	2	ORF_MSTRG.31131.3.p4	MSTRG.31131.3	chr7	129870654	129929638	58985	+	StringTie	transcript	NA	NA	MSTRG.31131	CPA2	XLOC_049094	NA	ENST00000222481.8_1	j	TSS119114	NA	NA	NA	LTR12C	LTR	ERV1	0	LTR12C	0
KEQTPDAPL	2	ORF_MSTRG.31131.5.p4	MSTRG.31131.5	chr7	129870654	129929638	58985	+	StringTie	transcript	NA	NA	MSTRG.31131	CPA2	XLOC_049094	NA	ENST00000222481.8_1	k	TSS119114	NA	NA	NA	LTR12C	LTR	ERV1	0	LTR12C	0
KEQTPDAPL	2	ORF_MSTRG.31131.7.p5	MSTRG.31131.7	chr7	129870654	129929638	58985	+	StringTie	transcript	NA	NA	MSTRG.31131	CPA2	XLOC_049094	NA	ENST00000222481.8_1	j	TSS119114	NA	NA	NA	LTR12C	LTR	ERV1	0	LTR12C	0
KEQTPDAPL	2	ORF_MSTRG.31131.10.p3	MSTRG.31131.10	chr7	129870661	129929638	58978	+	StringTie	transcript	NA	NA	MSTRG.31131	CPA2	XLOC_049094	NA	ENST00000222481.8_1	k	TSS119114	NA	NA	NA	LTR12C	LTR	ERV1	0	LTR12C	0
KEQTPDAPL	2	ORF_MSTRG.31131.8.p4	MSTRG.31131.8	chr7	129870661	129929638	58978	+	StringTie	transcript	NA	NA	MSTRG.31131	CPA2	XLOC_049094	NA	ENST00000222481.8_1	j	TSS119114	NA	NA	NA	LTR12C	LTR	ERV1	0	LTR12C	0
KEQTPDAPL	2	ORF_MSTRG.31131.9.p4	MSTRG.31131.9	chr7	129870661	129929638	58978	+	StringTie	transcript	NA	NA	MSTRG.31131	CPA2	XLOC_049094	NA	ENST00000222481.8_1	j	TSS119114	NA	NA	NA	LTR12C	LTR	ERV1	0	LTR12C	0
KEQTPDAPL	2	ORF_MSTRG.32094.1.p3	MSTRG.32094.1	chr8	64039425	64043421	3997	+	StringTie	transcript	NA	NA	MSTRG.32094	NA	XLOC_051454	NA	NA	u	TSS124549	NA	NA	NA	LTR12C	LTR	ERV1	0	LTR12C	0
KEQTPDAPL	2	ORF_MSTRG.32444.1.p1	MSTRG.32444.1	chr8	100172975	100175045	2071	-	StringTie	transcript	NA	NA	MSTRG.32444	VPS13B	XLOC_052948	NA	ENST00000355155.5_2	i	TSS127658	NA	NA	NA	LTR12C	LTR	ERV1	0	LTR12C	0
KEQTPDAPL	2	ORF_MSTRG.32752.4.p6	MSTRG.32752.4	chr8	142087711	142205907	118197	+	StringTie	transcript	NA	NA	MSTRG.32752	DENND3	XLOC_051963	NA	ENST00000519811.5_3	j	TSS125655	NA	NA	NA	LTR12C	LTR	ERV1	0	LTR12C	0
KEQTPDAPL	2	ORF_MSTRG.33812.1.p2	MSTRG.33812.1	chr9	111156752	111158350	1599	+	StringTie	transcript	NA	NA	MSTRG.33812	NA	XLOC_054143	NA	NA	u	TSS130241	NA	NA	NA	LTR12C	LTR	ERV1	0	LTR12C	0
KEQTPDAPL	2	ORF_MSTRG.33985.1.p1	MSTRG.33985.1	chr9	127599773	127600575	803	-	StringTie	transcript	NA	NA	MSTRG.33985	NA	XLOC_055470	NA	NA	u	TSS133192	NA	NA	NA	LTR12C	LTR	ERV1	0	LTR12C	0
KEQTPDAPL	2	ORF_MSTRG.34394.4.p1	MSTRG.34394.4	chrX	6585934	6608014	22081	-	StringTie	transcript	NA	NA	MSTRG.34394	AC097347.1	XLOC_056974	NA	ENST00000438499.1_1	j	TSS136313	NA	NA	NA	LTR12C	LTR	ERV1	0	LTR12C	0
KEQTPDAPL	2	ORF_MSTRG.34557.1.p2	MSTRG.34557.1	chrX	26890144	26891363	1220	-	StringTie	transcript	NA	NA	MSTRG.34557	NA	XLOC_057109	NA	NA	u	TSS136593	NA	NA	NA	LTR12C	LTR	ERV1	0	LTR12C	0
KEQTPDAPL	2	ORF_MSTRG.35209.2.p2	MSTRG.35209.2	chrX	117031777	117416013	384237	-	StringTie	transcript	NA	NA	MSTRG.35209	KLHL13	XLOC_057762	NA	ENST00000540167.5_2	j	TSS137718	NA	NA	NA	LTR12C	LTR	ERV1	0	LTR12C	0
KEQTPDAPL	2	ORF_MSTRG.35209.4.p2	MSTRG.35209.4	chrX	117031777	117416013	384237	-	StringTie	transcript	NA	NA	MSTRG.35209	KLHL13	XLOC_057762	NA	ENST00000540167.5_2	j	TSS137718	NA	NA	NA	LTR12C	LTR	ERV1	0	LTR12C	0
KEQTPDAPL	2	ORF_MSTRG.35209.12.p2	MSTRG.35209.12	chrX	117031786	117416013	384228	-	StringTie	transcript	NA	NA	MSTRG.35209	KLHL13	XLOC_057762	NA	ENST00000540167.5_2	j	TSS137718	NA	NA	NA	LTR12C	LTR	ERV1	0	LTR12C	0
KEQTPDAPL	2	ORF_MSTRG.35209.13.p2	MSTRG.35209.13	chrX	117032173	117416013	383841	-	StringTie	transcript	NA	NA	MSTRG.35209	KLHL13	XLOC_057762	NA	ENST00000540167.5_2	j	TSS137718	NA	NA	NA	LTR12C	LTR	ERV1	0	LTR12C	0
KEQTPDAPL	2	ORF_MSTRG.35209.17.p1	MSTRG.35209.17	chrX	117408865	117416013	7149	-	StringTie	transcript	NA	NA	MSTRG.35209	AL391358.1	XLOC_057762	NA	ENST00000605342.1_1	x	TSS137718	NA	NA	NA	LTR12C	LTR	ERV1	0	LTR12C	0
KEQTPDAPL	2	ORF_MSTRG.35209.17.p2	MSTRG.35209.17	chrX	117408865	117416013	7149	-	StringTie	transcript	NA	NA	MSTRG.35209	AL391358.1	XLOC_057762	NA	ENST00000605342.1_1	x	TSS137718	NA	NA	NA	LTR12C	LTR	ERV1	0	LTR12C	0
KEQTPDAPL	2	ORF_MSTRG.35209.18.p1	MSTRG.35209.18	chrX	117409124	117416013	6890	-	StringTie	transcript	NA	NA	MSTRG.35209	AL391358.1	XLOC_057762	NA	ENST00000605342.1_1	x	TSS137718	NA	NA	NA	LTR12C	LTR	ERV1	0	LTR12C	0
KEQTPDAPL	2	ORF_MSTRG.35209.18.p2	MSTRG.35209.18	chrX	117409124	117416013	6890	-	StringTie	transcript	NA	NA	MSTRG.35209	AL391358.1	XLOC_057762	NA	ENST00000605342.1_1	x	TSS137718	NA	NA	NA	LTR12C	LTR	ERV1	0	LTR12C	0
KEQTPDAPL	2	ORF_MSTRG.35209.19.p1	MSTRG.35209.19	chrX	117409124	117416013	6890	-	StringTie	transcript	NA	NA	MSTRG.35209	AL391358.1	XLOC_057762	NA	ENST00000605342.1_1	x	TSS137718	NA	NA	NA	LTR12C	LTR	ERV1	0	LTR12C	0
KEQTPDAPL	2	ORF_MSTRG.35209.19.p2	MSTRG.35209.19	chrX	117409124	117416013	6890	-	StringTie	transcript	NA	NA	MSTRG.35209	AL391358.1	XLOC_057762	NA	ENST00000605342.1_1	x	TSS137718	NA	NA	NA	LTR12C	LTR	ERV1	0	LTR12C	0
KEQTPDAPL	2	ORF_MSTRG.35209.20.p1	MSTRG.35209.20	chrX	117409250	117416013	6764	-	StringTie	transcript	NA	NA	MSTRG.35209	AL391358.1	XLOC_057762	NA	ENST00000605342.1_1	x	TSS137718	NA	NA	NA	LTR12C	LTR	ERV1	0	LTR12C	0
KEQTPDAPL	2	ORF_MSTRG.35245.1.p1	MSTRG.35245.1	chrX	118342862	118343591	730	-	StringTie	transcript	NA	NA	MSTRG.35245	NA	XLOC_057772	NA	NA	u	TSS137732	NA	NA	NA	LTR12C	LTR	ERV1	0	LTR12C	0
KEQTPDAPL	2	ORF_MSTRG.35260.1.p2	MSTRG.35260.1	chrX	118882636	118884205	1570	-	StringTie	transcript	NA	NA	MSTRG.35260	NA	XLOC_057782	NA	NA	u	TSS137748	NA	NA	NA	LTR12C	LTR	ERV1	0	LTR12C	0
KEQTPDAPL	2	ORF_MSTRG.35263.1.p1	MSTRG.35263.1	chrX	119025372	119026414	1043	+	StringTie	transcript	NA	NA	MSTRG.35263	NA	XLOC_056610	NA	NA	u	TSS135525	NA	NA	NA	LTR12C	LTR	ERV1	0	LTR12C	0
KEQTPDAPL	2	ORF_MSTRG.35389.1.p2	MSTRG.35389.1	chrX	134460499	134464669	4171	+	StringTie	transcript	NA	NA	MSTRG.35389	AL590282.2	XLOC_056732	NA	ENST00000644293.1_1	j	TSS135725	NA	NA	NA	LTR12C	LTR	ERV1	0	LTR12C	0
KEQTPDAPL	2	ORF_MSTRG.1369.1.p1	MSTRG.1369.1	chr1	81621457	81643877	22421	-	StringTie	transcript	NA	NA	MSTRG.1369	NA	XLOC_003743	NA	NA	u	TSS9165	NA	NA	NA	LTR12C	LTR	ERV1	0	LTR12C	0
KEQTPDAPL	2	ORF_MSTRG.3918.1.p3	MSTRG.3918.1	chr10	74086548	74091854	5307	+	StringTie	transcript	NA	NA	MSTRG.3918	NA	XLOC_005943	NA	NA	u	TSS13846	NA	NA	NA	LTR12C	LTR	ERV1	0	LTR12C	0
KEQTPDAPL	2	ORF_MSTRG.19092.1.p1	MSTRG.19092.1	chr2	131749857	131756341	6485	+	StringTie	transcript	NA	NA	MSTRG.19092	ARHGEF4	XLOC_029606	NA	ENST00000326016.10_2	i	TSS74126	NA	NA	NA	LTR12C	LTR	ERV1	0	LTR12C	0
KEQTPDAPL	2	ORF_MSTRG.22817.7.p2	MSTRG.22817.7	chr3	57388936	57434356	45421	-	StringTie	transcript	NA	NA	MSTRG.22817	DNAH12	XLOC_037966	NA	ENST00000351747.6_1	j	TSS94697	NA	NA	NA	LTR12C	LTR	ERV1	0	LTR12C	0
LLWAGVSTF	2	ORF_MSTRG.3531.5.p5	MSTRG.3531.5	chr10	31042175	31057777	15603	-	StringTie	transcript	NA	NA	MSTRG.3531	NA	XLOC_006760	NA	NA	u	TSS15723	NA	NA	NA	LTR12C	LTR	ERV1	0	LTR12C	0
LLWAGVSTF	2	ORF_MSTRG.21252.1.p38	MSTRG.21252.1	chr21	35228605	35240375	11771	-	StringTie	transcript	NA	NA	MSTRG.21252	ITSN1	XLOC_034502	NA	ENST00000381318.7_2	x	TSS85652	NA	NA	NA	LTR12C	LTR	ERV1	0	LTR12C	0
LLWAGVSTF	2	ORF_MSTRG.21252.2.p38	MSTRG.21252.2	chr21	35228606	35240375	11770	-	StringTie	transcript	NA	NA	MSTRG.21252	ITSN1	XLOC_034502	NA	ENST00000381318.7_2	x	TSS85652	NA	NA	NA	LTR12C	LTR	ERV1	0	LTR12C	0
KLNDSSHEI	2	ORF_ENST00000263576.10_2.p2	ENST00000263576.10_2	chr11	125774258	125798724	24467	+	StringTie	transcript	NA	NA	MSTRG.6285	DDX25	XLOC_009135	ENSG00000109832.13_3	ENST00000263576.10_2	=	TSS21708	NA	NA	NA	(CCCCG)n	Simple_repeat	Simple_repeat	0	LTR12C	813507
KLNDSSHEI	2	ORF_ENST00000563072.1_1.p3	ENST00000563072.1_1	chr16	81105603	81110203	4601	+	StringTie	transcript	NA	NA	MSTRG.13128	AC092718.6	XLOC_020443	ENSG00000261838.5_5	ENST00000563072.1_1	=	TSS49283	NA	NA	NA	MLT1J2	LTR	ERVL-MaLR	0	LTR12	2141744
VISAHRNLSSW	2	ORF_MSTRG.3075.1.p13	MSTRG.3075.1	chr1	234787808	234831956	44149	-	StringTie	transcript	NA	NA	MSTRG.3075	AL160408.3	XLOC_005182	NA	ENST00000442382.1_1	j	TSS12289	NA	NA	NA	THE1D	LTR	ERVL-MaLR	0	LTR12C	924861
VISAHRNLSSW	2	ORF_MSTRG.3075.3.p16	MSTRG.3075.3	chr1	234805713	234831956	26244	-	StringTie	transcript	NA	NA	MSTRG.3075	AL160408.3	XLOC_005182	NA	ENST00000442382.1_1	j	TSS12289	NA	NA	NA	THE1D	LTR	ERVL-MaLR	0	LTR12C	924861
VISAHRNLSSW	2	ORF_MSTRG.3075.6.p2	MSTRG.3075.6	chr1	234814819	234831956	17138	-	StringTie	transcript	NA	NA	MSTRG.3075	AL160408.3	XLOC_005182	NA	ENST00000442382.1_1	j	TSS12289	NA	NA	NA	THE1D	LTR	ERVL-MaLR	0	LTR12C	924861
VISAHRNLSSW	2	ORF_MSTRG.3075.7.p2	MSTRG.3075.7	chr1	234814819	234831956	17138	-	StringTie	transcript	NA	NA	MSTRG.3075	AL160408.3	XLOC_005182	NA	ENST00000442382.1_1	j	TSS12289	NA	NA	NA	THE1D	LTR	ERVL-MaLR	0	LTR12C	924861
ASLPGRPVW	2	ORF_ENST00000227451.3_1.p23	ENST00000227451.3_1	chr11	58939965	58976060	36096	+	StringTie	transcript	NA	NA	MSTRG.5223	DTX4	XLOC_008295	ENSG00000110042.7_2	ENST00000227451.3_1	=	TSS19260	NA	NA	NA	G-rich	Low_complexity	Low_complexity	0	LTR12C	639251
ASLPGRPVW	2	ORF_MSTRG.5993.1.p2	MSTRG.5993.1	chr11	107782926	107787906	4981	+	StringTie	transcript	NA	NA	MSTRG.5993	SLC35F2	XLOC_008917	NA	ENST00000525071.5_5	i	TSS21024	NA	NA	NA	SVA_D	Other	Other	0	LTR12_	414118
ASLPGRPVW	2	ORF_MSTRG.7564.6.p8	MSTRG.7564.6	chr12	76334265	76337892	3628	+	StringTie	transcript	NA	NA	MSTRG.7564	AC078923.1	XLOC_011649	NA	ENST00000552856.1_1	i	TSS28175	NA	NA	NA	SVA_D	Other	Other	519	LTR12	1125323
ASLPGRPVW	2	ORF_MSTRG.7564.7.p2	MSTRG.7564.7	chr12	76335275	76337892	2618	+	StringTie	transcript	NA	NA	MSTRG.7564	AC078923.1	XLOC_011649	NA	ENST00000552856.1_1	i	TSS28176	NA	NA	NA	SVA_D	Other	Other	0	LTR12	1126333
ASLPGRPVW	2	ORF_ENST00000430083.1_3.p1	ENST00000430083.1_3	chr14	20973696	20979314	5619	+	HAVANA	transcript	NA	NA	ENSG00000182545.6_4	RNASE10	XLOC_015156	ENSG00000182545.6_4	ENST00000430083.1_3	=	TSS36028	NA	NA	NA	SVA_D	Other	Other	0	LTR12E	405313
ASLPGRPVW	2	ORF_MSTRG.10582.13.p11	MSTRG.10582.13	chr15	40091250	40187560	96311	-	StringTie	transcript	NA	NA	MSTRG.10582	GPR176	XLOC_018602	NA	ENST00000560729.1_1	j	TSS44134	NA	NA	NA	SVA_F	Other	Other	83	LTR12C	178590
ASLPGRPVW	2	ORF_MSTRG.19369.1.p2	MSTRG.19369.1	chr2	173564490	173565738	1249	-	StringTie	transcript	NA	NA	MSTRG.19369	RAPGEF4-AS1	XLOC_031930	NA	ENST00000455435.1_1	i	TSS79887	NA	NA	NA	SVA_B	Other	Other	0	LTR12F	9942
ASLPGRPVW	2	ORF_MSTRG.19556.3.p4	MSTRG.19556.3	chr2	188326658	188422689	96032	+	StringTie	transcript	NA	NA	MSTRG.19556	AC007319.1	XLOC_029966	NA	ENST00000412276.5_1	j	TSS75047	NA	NA	NA	LTR1	LTR	ERV1	0	LTR12C	489608
ASLPGRPVW	2	ORF_MSTRG.20537.1.p3	MSTRG.20537.1	chr20	32719768	32724295	4528	+	StringTie	transcript	NA	NA	MSTRG.20537	NA	XLOC_032834	NA	NA	u	TSS81960	NA	NA	NA	SVA_D	Other	Other	0	LTR12	20096
ASLPGRPVW	2	ORF_MSTRG.20867.1.p10	MSTRG.20867.1	chr20	52470224	52475975	5752	+	StringTie	transcript	NA	NA	MSTRG.20867	NA	XLOC_033076	NA	NA	u	TSS82572	NA	NA	NA	(GGAA)n	Simple_repeat	Simple_repeat	0	LTR12	120170
ASLPGRPVW	2	ORF_MSTRG.21942.3.p2	MSTRG.21942.3	chr22	41829497	41840441	10945	-	StringTie	transcript	NA	NA	MSTRG.21942	TOB2	XLOC_035785	NA	ENST00000327492.3_1	j	TSS88770	NA	NA	NA	AluSp	SINE	Alu	511	LTR12C	3726029
ASLPGRPVW	2	ORF_MSTRG.23324.1.p2	MSTRG.23324.1	chr3	129052557	129059696	7140	-	StringTie	transcript	NA	NA	MSTRG.23324	AC137695.1	XLOC_038392	NA	ENST00000604126.1_1	x	TSS95712	NA	NA	NA	SVA_D	Other	Other	0	LTR12C	272008
ASLPGRPVW	2	ORF_MSTRG.24339.5.p1	MSTRG.24339.5	chr4	15791637	15854853	63217	+	StringTie	transcript	NA	NA	MSTRG.24339	CD38	XLOC_039201	NA	ENST00000226279.7_1	j	TSS97662	NA	NA	NA	MSTC	LTR	ERVL-MaLR	42	LTR12C	173732
ASLPGRPVW	2	ORF_MSTRG.25166.4.p4	MSTRG.25166.4	chr4	124460182	124606944	146763	+	StringTie	transcript	NA	NA	MSTRG.25166	LINC01091	XLOC_039918	NA	ENST00000508111.5_1	j	TSS99198	NA	NA	NA	LTR12C	LTR	ERV1	0	LTR12C	0
ASLPGRPVW	2	ORF_MSTRG.27670.3.p3	MSTRG.27670.3	chr6	16299356	16402228	102873	-	StringTie	transcript	NA	NA	MSTRG.27670	ATXN1	XLOC_046246	NA	ENST00000642969.1_1	k	TSS112981	NA	NA	NA	THE1B	LTR	ERVL-MaLR	0	LTR12C	174522
ASLPGRPVW	2	ORF_MSTRG.34350.1.p35	MSTRG.34350.1	chrUn_gl000220	64231	69264	5034	-	StringTie	transcript	NA	NA	MSTRG.34350	NA	XLOC_055706	NA	NA	u	TSS133819	NA	NA	NA	NA	NA	NA	NA	NA	NA
ASLPGRPVW	2	ORF_ENST00000217926.5_1.p3	ENST00000217926.5_1	chrX	103265719	103268286	2568	-	StringTie	transcript	NA	NA	MSTRG.35138	H2BFWT	XLOC_057689	ENSG00000123569.8_2	ENST00000217926.5_1	=	TSS137600	NA	NA	NA	Charlie1b	DNA	hAT-Charlie	914	LTR12C	895732
ASLPGRPVW	2	ORF_ENST00000560238.1_2.p5	ENST00000560238.1_2	chr15	63391069	63402789	11721	+	StringTie	transcript	NA	NA	MSTRG.11036	AC087612.1	XLOC_017883	ENSG00000259672.2_5	ENST00000560238.1_2	=	TSS42312	NA	NA	NA	SVA_D	Other	Other	0	LTR12C	360019
ASLPGRPVW	2	ORF_MSTRG.23191.1.p2	MSTRG.23191.1	chr3	120133250	120133940	691	+	StringTie	transcript	NA	NA	MSTRG.23191	FSTL1	XLOC_036772	NA	ENST00000295633.7_1	x	TSS91428	NA	NA	NA	SVA_F	Other	Other	0	LTR12C	123340
RMNENRRHF	2	ORF_MSTRG.8292.1.p30	MSTRG.8292.1	chr12	133516295	133528760	12466	+	StringTie	transcript	NA	NA	MSTRG.8292	ZNF605	XLOC_012228	NA	ENST00000381215.3_1	x	TSS29624	NA	NA	NA	LTR12C	LTR	ERV1	0	LTR12C	0
RMNENRRHF	2	ORF_ENST00000282466.3_1.p1	ENST00000282466.3_1	chr3	151151282	151176497	25216	-	StringTie	transcript	NA	NA	MSTRG.23621	IGSF10	XLOC_038600	ENSG00000152580.8_2	ENST00000282466.3_1	=	TSS96195	NA	NA	NA	L1ME4a	LINE	L1	387	LTR12D	211751
RMNENRRHF	2	ORF_MSTRG.34377.1.p18	MSTRG.34377.1	chrUn_gl000223	158301	166467	8167	-	StringTie	transcript	NA	NA	MSTRG.34377	NA	XLOC_055715	NA	NA	u	TSS133832	NA	NA	NA	NA	NA	NA	NA	NA	NA
RMNENRRHF	2	ORF_MSTRG.34377.3.p18	MSTRG.34377.3	chrUn_gl000223	158301	166467	8167	-	StringTie	transcript	NA	NA	MSTRG.34377	NA	XLOC_055715	NA	NA	u	TSS133832	NA	NA	NA	NA	NA	NA	NA	NA	NA
RMNENRRHF	2	ORF_MSTRG.34377.5.p15	MSTRG.34377.5	chrUn_gl000223	159781	166467	6687	-	StringTie	transcript	NA	NA	MSTRG.34377	NA	XLOC_055715	NA	NA	u	TSS133832	NA	NA	NA	NA	NA	NA	NA	NA	NA
RMNENRRHF	2	ORF_MSTRG.34377.6.p1	MSTRG.34377.6	chrUn_gl000223	159781	164500	4720	-	StringTie	transcript	NA	NA	MSTRG.34377	NA	XLOC_055715	NA	NA	u	TSS133833	NA	NA	NA	NA	NA	NA	NA	NA	NA
GTIQPIFLPF	2	ORF_MSTRG.19338.8.p28	MSTRG.19338.8	chr2	170698960	170704830	5871	+	StringTie	transcript	NA	NA	MSTRG.19338	UBR3	XLOC_029837	NA	ENST00000272793.9_1	i	TSS74674	NA	NA	NA	LTR12C	LTR	ERV1	0	LTR12C	0
AETQSKRIL	2	ORF_MSTRG.25758.9.p18	MSTRG.25758.9	chr5	10376129	10435809	59681	+	StringTie	transcript	NA	NA	MSTRG.25758	2006-03-01	XLOC_041771	NA	ENST00000274140.9_1	j	TSS102947	NA	NA	NA	LTR12C	LTR	ERV1	0	LTR12C	0
NWWCHILLF	2	ORF_ENST00000299339.2_1.p12	ENST00000299339.2_1	chr13	96204979	96232013	27035	+	StringTie	transcript	NA	NA	MSTRG.8874	CLDN10	XLOC_014234	ENSG00000134873.9_2	ENST00000299339.2_1	=	TSS34282	NA	NA	NA	G-rich	Low_complexity	Low_complexity	46	LTR12	1053380
