# Supplementary material for: DNMT and HDAC inhibition induces immunogenic neoantigens from human endogenous retroviral element-derived transcripts
Source: Nat Commun. 2023 Oct 23;14:6731. doi: 10.1038/s41467-023-42417-w (PMC10593957; doi:10.1038/s41467-023-42417-w)
Supplement: Supplementary file 12 — Supplementary Data 9 [file 41467_2023_42417_MOESM12_ESM.xlsx]

## Sheet: Sheet1
t-neopeptide	Predicted source ORF	DNA Sequence for peptide	DNA Coordinates for peptide	#SNPs	% polymorphism in DNA sequence	% polymorphism in peptide sequence	#haplotypes affected by the SNP at		haplotype	#haplotypes	peptide sequence
							DNA level	peptide level
VMFQDFVSW	ORF_MSTRG.23152.1.p3	GTGATGTTTCAGGATTTTGTTTCATGG	chr3:114530608-114530634 (-)	1	0.000599042	0.000599042	3	3	CCATGAAACAAAATCCTGAAACATCAC	5005	VMFQDFVSW
									CCATAAAACAAAATCCTGAAACATCAC	3	VMFQDFVLW
LLLSYRYIY	ORF_MSTRG.28868.1.p28	TTGTTATTATCTTACAGATATATTTAT	chr6:127749229-127749255 (-)	1	0.000998403	0	5	0	ATAAATATATCTGTAAGATAATAACAA	5003	LLLSYRYIY
									ATAAATATATCTGTAAGATAGTAACAA	5	LLLSYRYIY
VLSVSRFSF	ORF_MSTRG.31576.1.p89	GTTCTTTCTGTGAGCAGATTTTCTTTC	chr8:8412840-8412866 (+)	2	0.00259585	0.00259585	13	13	GTTCTTTCTGTGAGCAGATTTTCTTTC	4995	VLSVSRFSF
									GTTCTTTTTGTGAGCAGATTTTCTTTC	8	VLFVSRFSF
									GTTTTTTCTGTGAGCAGATTTTCTTTC	5	VFSVSRFSF
VTKSTSLPW	ORF_MSTRG.29327.1.p7	GTGACCAAGAGCACCAGTCTGCCCTGG	chr6:168999507-168999533 (+)	0	0	0	0	0
	ORF_ENST00000354536.9_3.p8	GTGACCAAGAGCACCAGTCTGCCCTGG	chr6:168999507-168999533 (+)	0	0	0	0	0
SYLKYVFQL	ORF_MSTRG.29191.1.p4	TCCTATCTCAAATATGTTTTCCAGCTA	chr6:155685584-155685610 (+)	2	0.0261581	0.0223642	131	112	TCCTATCTCAAATATGTTTTCCAGCTA	4877	SYLKYVFQL
									TCCTGTCTCAAATATGTTTTCCAGCTA	112	SCLKYVFQL
									TCCTATCTCAAATACGTTTTCCAGCTA	19	SYLKYVFQL
	ORF_MSTRG.29191.2.p6	TCCTATCTCAAATATGTTTTCCAGCTA	chr6:155685584-155685610 (+)	0	0.0261581	0.0223642	131	112	TCCTATCTCAAATATGTTTTCCAGCTA	4877	SYLKYVFQL
									TCCTGTCTCAAATATGTTTTCCAGCTA	112	SCLKYVFQL
									TCCTATCTCAAATACGTTTTCCAGCTA	19	SYLKYVFQL
IIAQLLNSTW	ORF_MSTRG.28772.1.p3	ATCATTGCCCAACTTCTCAACAGCACTTGG	chr6:115322951-115322980 (+)	1	0.076877	0.076877	385	385	ATCATTGCCCAACTTCTCAACAGCACTTGG	4623	IIAQLLNSTW
									ATCATTGCCCAAGTTCTCAACAGCACTTGG	385	IIAQVLNSTW
KEQTPDTPSL	ORF_MSTRG.7601.1.p1	AAGGAACAAACTCCAGACACACCATCTTTA	chr12:79956675-79956704 (+)	1	0.00219649	0.00219649	11	11	AAGGAACAAACTCCAGACACACCATCTTTA	4997	KEQTPDTPSL
									AAGGAACAAACTCCAGACACACCACCTTTA	11	KEQTPDTPPL
	ORF_MSTRG.16894.1.p1	AAGGAACAAACTCCAGACACACCATCTTTA	chr19:33190722-33190751 (-)	0	0	0	0	0
	ORF_MSTRG.16894.3.p1	AAGGAACAAACTCCAGACACACCATCTTTA	chr19:33190722-33190751 (-)	0	0	0	0	0
	ORF_MSTRG.19191.1.p2	AAGGAACAAACTCCGGACACACCATCTTTA	chr2:150961577-150961606 (-)	1	0.000399361	0.000399361	2	2	TAAAGATGGTGTGTCTGGAGTTTGTTCCTT	5006	KEQTPDTPSL
									TAAAGATGGTGTGTCTAGAGTTTGTTCCTT	2	KEQTLDTPSL
	ORF_MSTRG.25496.1.p1	AAGGAACAAACTCCAGACACACCATCTTTA	chr4:173297999-173298028 (-)	3	0.000998403	0.000798722	5	4	TAAAGATGGTGTGTCTGGAGTTTGTTCCTT	5003	KEQTPDTPSL
									TAAAAATGGTGTGTCTTGAGTTTGTTCCTT	4	KEQTQDTPFL
									TAAAGATGGCGTGTCTGGAGTTTGTTCCTT	1	KEQTPDTPSL
	ORF_MSTRG.25979.1.p1	AAGGAACAAACTCCGGACACACCATCTTTA	chr5:44883295-44883324 (-)	0	0	0	0	0
YTKLIGGYY	ORF_MSTRG.16351.4.p1	TATACAAAACTTATAGGAGGCTATTAC	chr19:8452005-8452031 (+)	5	0.000798722	0.000798722	4	4	TATACAAAACTTATAGGAGGCTATTAC	5004	YTKLIGGYY
									TATACAAAACTTACAGGAGGCTATTAC	1	YTKLTGGYY
									TATACAAAACTTATACGAGGCTATTAC	1	YTKLIRGYY
									TATACAAAACTTCTAGGAGGCTATTAC	1	YTKLLGGYY
									TATATATAACTTATAGGAGGCTATTAC	1	YI-LIGGYY
	ORF_MSTRG.16351.5.p1	TATACAAAACTTATAGGAGGCTATTAC	chr19:8452005-8452031 (+)	5	0.000798722	0.000798722	4	4	TATACAAAACTTATAGGAGGCTATTAC	5004	YTKLIGGYY
									TATACAAAACTTACAGGAGGCTATTAC	1	YTKLTGGYY
									TATACAAAACTTATACGAGGCTATTAC	1	YTKLIRGYY
									TATACAAAACTTCTAGGAGGCTATTAC	1	YTKLLGGYY
									TATATATAACTTATAGGAGGCTATTAC	1	YI-LIGGYY
RIFPVGLNSF	ORF_MSTRG.29412.1.p2	AGAATTTTCCCTGTGGGTCTTAATTCTTTT	chr6_cox_hap2:2286333-2286362 (-)	NA	NA	NA	NA	NA
RTAPFTSSY	ORF_ENST00000206423.7_2.p55	AGGACAGCTCCTTTCACCTCATCCTAC	chr3:112359422-112359448 (-)	0	0	0	0	0
LISGEGLLL	ORF_ENST00000409039.7_3.p35	CTAATATCTGGAGAAGGCTTGCTCCTG	chr12:124416561-124416587 (+)	1	0.000199681	0	1	0	CTAATATCTGGAGAAGGCTTGCTCCTG	5007	LISGEGLLL
									CTAATATCTGGAGAAGGCTTGCTACTG	1	LISGEGLLL
	ORF_ENST00000492261.5_1.p10	CTAATATCTGGAGAAGGCTTGCTCCTG	chr12:124416561-124416587 (+)	0	0.000199681	0	1	0	CTAATATCTGGAGAAGGCTTGCTCCTG	5007	LISGEGLLL
									CTAATATCTGGAGAAGGCTTGCTACTG	1	LISGEGLLL
RVADLVLIF	ORF_MSTRG.14951.2.p3	CGGGTAGCAGACTTGGTTCTAATTTTC	chr17:66097377-66097403 (+)	1	0.00798722	0.00798722	40	40	CGGGTAGCAGACTTGGTTCTAATTTTC	4968	RVADLVLIF
									CGGGTAGCAGACTTGGTTCCAATTTTC	40	RVADLVPIF
SEEPLRPAA	ORF_MSTRG.7564.7.p10	AGTGAGGAGCCCCTCCGCCCGGCAGCC	chr12:76335605-76335631 (+)	1	0.000399361	0.000399361	2	2	AGTGAGGAGCCCCTCCGCCCGGCAGCC	5006	SEEPLRPAA
									AGTGAGGAGCCCCTCCGCTCGGCAGCC	2	SEEPLRSAA
LYGPQSNSFF	ORF_MSTRG.31594.19.p1	CTTTATGGCCCTCAGTCGAATTCTTTCTTC	chr8:9047028-9047057 (+)	1	0.000199681	0.000199681	1	1	CTTTATGGCCCTCAGTCGAATTCTTTCTTC	5007	LYGPQSNSFF
									CTTTATGGCCCTAAGTCGAATTCTTTCTTC	1	LYGPKSNSFF
KLQSIIYIY	ORF_MSTRG.14414.2.p3	AAATTACAGAGCATCATATATATATAT	chr17:42455184-42455210 (+)	0	0	0	0	0
