# Supplementary material for: DNMT and HDAC inhibition induces immunogenic neoantigens from human endogenous retroviral element-derived transcripts
Source: Nat Commun. 2023 Oct 23;14:6731. doi: 10.1038/s41467-023-42417-w (PMC10593957; doi:10.1038/s41467-023-42417-w)
Supplement: Supplementary file 14 — Supplementary Data 11 [file 41467_2023_42417_MOESM14_ESM.xlsx]

## Sheet: Sheet1
baseMean	log2FoldChange	lfcSE	stat	pvalue	padj	transcript_id	DMSO_mean	DAC_mean	SB939_Rep3_mean	DACandSB939_Rep3_mean	seqnames	start	end	strand	gene_id	dist_nearest_repeat	nearest_repeat_repName	nearest_repeat_repClass	nearest_repeat_repFamily	nearest_LTR12repeat_repName	dist_nearest_LTR12repeat	ref_gene_id	ref_id	class_code	qry_gene_id	qry_id	num_exons	FPKM	TPM	V9	cov	len	major_iso_id	ref_match_len	class_code_simple	transcript_type	gene_name
3114.6	11.4057	0.240034	39.1848	0	0	MSTRG.22435.1	2.70162	153.884	123.758	6887.78	chr19	45062645	45066080	-	MSTRG.22435	0	LTR12C	LTR	ERV1	LTR12C	0	CEACAM22P	ENST00000455455.1_1	i	MSTRG.22435	MSTRG.22435.1	1	0	0	0	3436	MSTRG.22435.1	545		non-chimeric (novel)
594.65	41.0537	0.812904	48.0422	0	0	ENST00000293761.7_1	0	0	82.2901	1312.3	chr17	4534221	4544968	-	MSTRG.17558	316	MIR	SINE	MIR	LTR12C	13967	ALOX15	ENST00000293761.7_1	=	ALOX15	ENST00000293761.7_1	14	0	0	0	2685	MSTRG.17558.1	2677		known	protein_coding	ALOX15
236.237	47.8301	0.798391	57.4032	0	0	MSTRG.37603.2	0	0	4.44141	524.478	chr6	74613672	74621258	+	MSTRG.37603	0	LTR12C	LTR	ERV1	LTR12C	0	-	-	u	MSTRG.37603	MSTRG.37603.2	3	0	0	0	2532	MSTRG.37603.2	-		non-chimeric (novel)
77.0035	54.7234	1.24181	42.457	0	0	MSTRG.41626.14	0	0	108.653	159.046	chr8	5900170	5902132	-	MSTRG.41626	0	LTR12C	LTR	ERV1	LTR12C	0	AC009435.1	ENST00000519555.1_1	o	MSTRG.41626	MSTRG.41626.14	2	0	0	0	1897	MSTRG.41626.7	574		chimeric (novel)
658.054	32.0022	0.564101	53.1858	0	0	ENST00000329758.5_1	0	11.6017	0	1461.05	chr11	89530823	89541743	-	MSTRG.7931	22	MLT1E3	LTR	ERVL-MaLR	LTR12C	358440	TRIM49	ENST00000329758.5_1	=	TRIM49	ENST00000329758.5_1	8	0	0	0	2163	ENST00000329758.5_1	2163		known	protein_coding	TRIM49
1083.55	30.5269	0.579161	49.2555	0	0	ENST00000432468.1_2	0	10.557	0	2406.72	chr2	96142912	96148466	-	MSTRG.24394	509	L2a	LINE	L2	LTR12D	16491	TRIM43B	ENST00000432468.1_2	=	TRIM43B	ENST00000432468.1_2	6	0	0	0	1345	ENST00000639673.1_1	1341		known	protein_coding	TRIM43B
1366.33	30.5964	0.581697	49.1603	0	0	MSTRG.16138.4	0	30.1534	0	3032.94	chr16	21640993	21648513	-	MSTRG.16138	0	LTR12D	LTR	ERV1	LTR12D	0	METTL9	ENST00000396014.8_1	i	MSTRG.16138	MSTRG.16138.4	3	0	0	0	1553	MSTRG.16138.1	1817		non-chimeric (novel)
226.393	32.3471	0.785148	38.6514	0	0	MSTRG.43832.30	0	10.1791	3.3487	501.593	chr9	21959873	21964360	+	MSTRG.43832	0	LTR12C	LTR	ERV1	LTR12C	0	AL359922.1	ENST00000404796.2_1	i	MSTRG.43832	MSTRG.43832.30	2	0	0	0	1499	MSTRG.43832.1	935		non-chimeric (novel)
166.004	51.9681	1.2683	39.3976	0	0	MSTRG.35516.3	0	0	70.8547	361.026	chr5	132575677	132584473	+	MSTRG.35516	0	LTR12C	LTR	ERV1	LTR12C	0	AC010307.3	ENST00000515122.1_1	j	MSTRG.35516	MSTRG.35516.3	3	0	0	0	3680	MSTRG.35516.1	3142		chimeric (novel)
223.47	30.8072	0.774431	37.1978	7.39666e-303	0	MSTRG.6207.1	0	171.52	0	477.541	chr10	135118961	135126675	+	MSTRG.6207	0	LTR13	LTR	ERVK	LTR12F	10394	ZNF511-PRAP1	ENST00000368554.8_2	j	MSTRG.6207	MSTRG.6207.1	6	0	0	0	1500	ENST00000359035.4_2	1044		chimeric (novel)
3805.17	12.7731	0.304364	35.3954	2.00665e-274	0	MSTRG.4764.1	0.93551	229.556	125.195	8415.58	chr10	29656160	29660596	+	MSTRG.4764	0	LTR12C	LTR	ERV1	LTR12C	0	-	-	u	MSTRG.4764	MSTRG.4764.1	2	0	0	0	3898	MSTRG.4764.1	-		non-chimeric (novel)
2264.94	9.9986	0.226454	35.3212	2.77975e-273	0	MSTRG.42096.4	5.64333	280.416	200.578	4974.12	chr8	29162174	29169896	+	MSTRG.42096	0	LTR12C	LTR	ERV1	LTR12C	0	-	-	u	MSTRG.42096	MSTRG.42096.4	3	0	0	0	2130	MSTRG.42096.4	-		non-chimeric (novel)
25.2323	48.6858	1.32245	35.3024	5.39267e-273	0	ENST00000409489.5_2	0	0	30.7991	52.6497	chr7	31102855	31151093	+	MSTRG.39764	196	MER91B	DNA	hAT-Tip100	LTR12D	68683	ADCYAP1R1	ENST00000409489.5_2	=	ADCYAP1R1	ENST00000409489.5_2	17	0	0	0	6396	ENST00000614107.4_2	1761		known	protein_coding	ADCYAP1R1
49.6374	39.7936	1.07859	35.0398	5.57741e-269	0	MSTRG.24354.4	0	0	0	110.305	chr2	88803509	88834458	+	MSTRG.24354	0	LTR12C	LTR	ERV1	LTR12C	0	TEX37	ENST00000303254.3_1	j	MSTRG.24354	MSTRG.24354.4	3	0	0	0	6223	MSTRG.24354.18	795		chimeric (novel)
47.7667	26.1578	0.695519	34.7335	2.45837e-264	0	MSTRG.8805.15	0	20.9655	36.1634	99.8005	chr12	7145665	7178336	+	MSTRG.8805	0	LTR12C	LTR	ERV1	LTR12C	0	C1S	ENST00000617865.4_2	j	MSTRG.8805	MSTRG.8805.15	15	0	0	0	3342	MSTRG.8805.16	2844		chimeric (novel)
204.743	28.0788	0.755304	34.5276	3.08791e-261	0	MSTRG.10826.10	0	32.8946	0	451.328	chr12	121813224	121863578	+	MSTRG.10826	0	LTR12C	LTR	ERV1	LTR12C	0	RNF34	ENST00000392465.7_1	j	MSTRG.10826	MSTRG.10826.10	7	0	0	0	4038	MSTRG.10826.23	2051		chimeric (novel)
187.676	51.5933	1.44419	34.3398	1.99709e-258	0	MSTRG.2289.11	0	0	0	417.057	chr1	120454362	120643380	-	MSTRG.2289	0	MLT1M	LTR	ERVL-MaLR	LTR12	458325	NOTCH2	ENST00000256646.6_1	j	MSTRG.2289	MSTRG.2289.11	34	0	0	0	11039	MSTRG.2289.2	11389		chimeric (novel)
182.427	35.9307	0.990976	34.2397	6.21449e-257	0	MSTRG.14089.12	0	0	0	405.393	chr15	33058761	33421076	-	MSTRG.14089	0	LTR12_	LTR	ERV1	LTR12_	0	FMN1	ENST00000616417.4_1	j	MSTRG.14089	MSTRG.14089.12	20	0	0	0	10468	ENST00000616417.4_1	13529		chimeric (novel)
2608.6	28.8869	0.791898	33.9525	1.1217e-252	0	MSTRG.25142.2	0	6984.89	0	5020.79	chr2	162137750	162268232	+	MSTRG.25142	117	(TCTG)n	Simple_repeat	Simple_repeat	LTR12C	953435	PSMD14	ENST00000409682.7_1	j	MSTRG.25142	MSTRG.25142.2	14	0	0	0	2263	ENST00000477232.5_1	1954		chimeric (novel)
654.433	30.0843	0.859182	32.6872	2.37263e-234	0	MSTRG.24830.5	0	258.995	3.76073	1425.1	chr2	130949358	131058286	-	MSTRG.24830	0	REP522	Satellite	telo	LTR12D	26993	TUBA3E	ENST00000312988.8_1	j	MSTRG.24830	MSTRG.24830.5	5	0	0	0	1719	MSTRG.24830.5	1542		chimeric (novel)
1644.87	10.6863	0.267128	32.5172	6.09378e-232	0	MSTRG.19487.1	2.61836	155.063	6.22322	3634.73	chr17	66295052	66304843	-	MSTRG.19487	0	LTR12C	LTR	ERV1	LTR12C	0	ARSG	ENST00000452479.6_1	i	MSTRG.19487	MSTRG.19487.1	2	0	0	0	2193	MSTRG.19487.1	1733		non-chimeric (novel)
12.7871	45.4995	1.35054	32.209	1.32064e-227	0	MSTRG.27273.4	0	0	0.184507	28.3952	chr20	50399017	50613914	-	MSTRG.27273	0	THE1B	LTR	ERVL-MaLR	LTR12D	729930	SALL4	ENST00000217086.8_2	j	MSTRG.27273	MSTRG.27273.4	5	0	0	0	5007	MSTRG.27273.1	5208		chimeric (novel)
5138.3	11.1317	0.292944	31.1723	2.53306e-213	0	MSTRG.31050.1	5.86514	3887.37	111.523	10968.3	chr3	149002449	149017363	+	MSTRG.31050	0	LTR12C	LTR	ERV1	LTR12C	0	AC093001.1	ENST00000489011.1_1	j	MSTRG.31050	MSTRG.31050.1	4	0	0	0	1788	MSTRG.31050.5	551		chimeric (novel)
748.455	9.3274	0.235397	31.128	1.0061e-212	0	MSTRG.41404.1	2.27868	248.696	122.652	1619.69	chr7	148647125	148649023	+	MSTRG.41404	0	LTR12C	LTR	ERV1	LTR12C	0	-	-	u	MSTRG.41404	MSTRG.41404.1	1	0	0	0	1899	MSTRG.41404.1	-		non-chimeric (novel)
13.6613	25.9575	0.770302	31.1014	2.30846e-212	0	MSTRG.18108.13	0	0.541359	0	30.2984	chr17	19920472	20142774	+	MSTRG.18108	0	LTR12C	LTR	ERV1	LTR12C	0	SPECC1	ENST00000261503.9_2	j	MSTRG.18108	MSTRG.18108.13	8	0	0	0	5421	MSTRG.18108.8	3948		chimeric (novel)
4356.8	9.83	0.252958	30.9538	2.25994e-210	0	MSTRG.45085.1	14.7781	1155.97	1444.91	9378.02	chr9	127599771	127600575	-	MSTRG.45085	0	LTR12C	LTR	ERV1	LTR12C	0	-	-	u	MSTRG.45085	MSTRG.45085.1	1	0	0	0	805	MSTRG.45085.1	-		non-chimeric (novel)
54.1436	45.7761	1.41442	30.9499	2.54542e-210	0	MSTRG.10900.8	0	0	8.97366	119.322	chr12	125686776	126146923	+	MSTRG.10900	0	MLT1K	LTR	ERVL-MaLR	LTR12C	1254123	TMEM132B	ENST00000299308.7_4	j	MSTRG.10900	MSTRG.10900.8	10	0	0	0	11031	MSTRG.10900.1	10906		chimeric (novel)
2499.8	14.1741	0.396676	30.6903	7.67046e-207	0	ENST00000399444.6_1	0	6798.32	0	4799.74	chr3	16628299	16647006	-	MSTRG.29365	456	L2a	LINE	L2	LTR12C	168034	DAZL	ENST00000399444.6_1	=	DAZL	ENST00000399444.6_1	11	0	0	0	3050	ENST00000250863.12_1	3050		known	protein_coding	DAZL
3872.19	10.945	0.291572	30.6785	1.10023e-206	0	MSTRG.12105.1	3.07006	37.9122	82.4002	8588.44	chr13	111731028	111735808	-	MSTRG.12105	0	LTR12C	LTR	ERV1	LTR12C	0	-	-	u	MSTRG.12105	MSTRG.12105.1	1	0	0	0	4781	MSTRG.12105.1	-		non-chimeric (novel)
3684.55	12.6178	0.348477	30.469	6.70136e-204	0	MSTRG.45738.1	1.18656	1092.91	180.773	8045.18	chrX	20381527	20384630	-	MSTRG.45738	0	LTR12C	LTR	ERV1	LTR12C	0	-	-	u	MSTRG.45738	MSTRG.45738.1	1	0	0	0	3104	MSTRG.45738.1	-		non-chimeric (novel)
1017.23	12.1343	0.334332	30.3121	7.94137e-202	0	ENST00000343684.3_1	0.333513	2901.19	2.07921	1937.58	chr6	28227098	28231601	+	MSTRG.36903	534	AluJb	SINE	Alu	LTR12	185095	NKAPL	ENST00000343684.3_1	k	NKAPL	ENST00000343684.3_1	1	0	0	0	4504	ENST00000343684.3_1	1639		chimeric (novel)	protein_coding	NKAPL
1407.43	10.9375	0.297042	30.0885	6.85113e-199	0	MSTRG.27719.1	1.52009	171.56	9.28828	3106	chr21	33027224	33030755	+	MSTRG.27719	0	LTR12C	LTR	ERV1	LTR12C	0	AP000253.1	ENST00000449339.1_1	x	MSTRG.27719	MSTRG.27719.1	1	0	0	0	3532	MSTRG.27719.1	2233		non-chimeric (novel)
1549.18	33.4661	1.04642	30.0702	1.18704e-198	0	MSTRG.26516.7	0	3.54746	0	3442.23	chr20	4833003	4991114	-	MSTRG.26516	0	MLT2B2	LTR	ERVL	LTR12C	2610767	SLC23A2	ENST00000379333.5_1	j	MSTRG.26516	MSTRG.26516.7	17	0	0	0	7163	MSTRG.26516.3	6962		chimeric (novel)
1308.22	11.44	0.316116	29.8626	6.01766e-196	0	MSTRG.41490.1	1.11856	38.8461	28.9635	2898.51	chr7	151724075	151725346	-	MSTRG.41490	0	LTR12D	LTR	ERV1	LTR12D	0	GALNT11	ENST00000430044.6_2	i	MSTRG.41490	MSTRG.41490.1	1	0	0	0	1272	MSTRG.41490.1	2727		non-chimeric (novel)
905.648	9.7418	0.261557	29.599	1.53985e-192	0	MSTRG.27729.1	2.48144	83.4601	7.80021	1999.93	chr21	33638536	33642131	+	MSTRG.27729	0	LTR12C	LTR	ERV1	LTR12C	0	MIS18A	ENST00000290130.3_1	x	MSTRG.27729	MSTRG.27729.1	1	0	0	0	3596	MSTRG.27729.1	1575		non-chimeric (novel)
908.33	10.6928	0.296574	29.3109	7.53602e-189	0	MSTRG.34839.1	0.784907	995.764	367.823	1866.22	chr5	74630335	74631693	+	MSTRG.34839	0	LTR12C	LTR	ERV1	LTR12C	0	AC008897.2	ENST00000501886.2_1	x	MSTRG.34839	MSTRG.34839.1	2	0	0	0	1257	MSTRG.34839.1	527		non-chimeric (novel)
4864.16	12.0508	0.343628	29.2489	4.63076e-188	0	ENST00000624942.1_1	4.45386	180.754	85.352	10775.2	chr5	179505357	179508691	-	MSTRG.36314	0	L1ME4a	LINE	L1	LTR12_	609	AC122713.2	ENST00000624942.1_1	=	AC122713.2	ENST00000624942.1_1	1	0	0	0	3335	ENST00000624942.1_1	3335		known	TEC	AC122713.2
1786.74	9.9376	0.273052	29.07	8.60281e-186	0	MSTRG.36696.1	5.26381	116.871	20.027	3950.07	chr6	20243745	20244433	-	MSTRG.36696	0	LTR12C	LTR	ERV1	LTR12C	0	AL158198.1	ENST00000449143.2_1	i	MSTRG.36696	MSTRG.36696.1	1	0	0	0	689	MSTRG.36696.1	380		non-chimeric (novel)
549.975	9.1035	0.244399	29.0652	9.88278e-186	0	ENST00000541085.1	1.98503	349.877	2.2452	1181.06	chr9	32629452	32635667	-	MSTRG.43889	37	AluY	SINE	Alu	LTR12D	270734	TAF1L	ENST00000242310.4_1	=	AL589642.1	ENST00000541085.1	1	0	0	0	6216	ENST00000541085.1	6216		known	processed_pseudogene	AL589642.1
4521.29	10.3099	0.287837	28.8703	2.81741e-183	0	MSTRG.37602.1	15.4279	8875.02	463.63	8994.26	chr6	74280169	74281784	-	MSTRG.37602	0	LTR12C	LTR	ERV1	LTR12C	0	AL121972.1	ENST00000429386.1_1	x	MSTRG.37602	MSTRG.37602.1	1	0	0	0	1616	MSTRG.37602.1	586		non-chimeric (novel)
1711.4	46.5117	1.54986	28.7198	2.15751e-181	0	MSTRG.28628.14	0	0	0	3803.1	chr22	30993992	31026700	+	MSTRG.28628	0	AluYa5	SINE	Alu	LTR12C	102	TCN2	ENST00000450638.5_2	j	MSTRG.28628	MSTRG.28628.14	13	0	0	0	6235	MSTRG.28628.5	2159		chimeric (novel)
3165.1	11.6556	0.33629	28.712	2.70133e-181	0	MSTRG.31616.1	3.81964	50.1472	15.5408	7022.44	chr3	190903395	190911020	+	MSTRG.31616	0	LTR12_	LTR	ERV1	LTR12_	0	-	-	u	MSTRG.31616	MSTRG.31616.1	2	0	0	0	1645	MSTRG.31616.1	-		non-chimeric (novel)
1784.34	11.6077	0.334682	28.7069	3.13263e-181	0	MSTRG.32169.2	1.46515	610.271	19.7528	3893.73	chr4	25238789	25247896	-	MSTRG.32169	0	LTR12C	LTR	ERV1	LTR12C	0	PI4K2B	ENST00000264864.7_1	i	MSTRG.32169	MSTRG.32169.2	3	0	0	0	7904	MSTRG.32169.2	3540		non-chimeric (novel)
25789.2	15.1478	0.460161	28.5721	1.49251e-179	0	ENST00000369915.7_1	74.9218	21551.5	7.24431	54838.9	chrX	153524024	153558733	+	MSTRG.47163	792	AluJb	SINE	Alu	LTR12_	368068	TKTL1	ENST00000369915.7_1	=	TKTL1	ENST00000369915.7_1	13	0	0	0	2675	ENST00000369915.7_1	2642		known	protein_coding	TKTL1
63.6455	36.346	1.20312	28.5474	3.02275e-179	0	MSTRG.21597.6	0	0	0	141.434	chr19	15703307	15718848	-	MSTRG.21597	0	LTR12C	LTR	ERV1	LTR12C	0	-	-	u	MSTRG.21597	MSTRG.21597.6	3	0	0	0	3677	MSTRG.21597.9	-		non-chimeric (novel)
106.236	33.4281	1.10264	28.5026	1.08838e-178	0	MSTRG.27302.4	0	0	5.3507	235.487	chr20	52560080	52675585	-	MSTRG.27302	0	THE1D	LTR	ERVL-MaLR	LTR12	84631	BCAS1	ENST00000395961.7_3	j	MSTRG.27302	MSTRG.27302.4	11	0	0	0	3045	ENST00000448484.5_3	3303		chimeric (novel)
62.7033	45.442	1.52931	28.4062	1.69556e-177	0	MSTRG.46939.7	0	0	0	139.341	chrX	134021650	134081323	-	MSTRG.46939	0	THE1D	LTR	ERVL-MaLR	LTR12C	20600	MOSPD1	ENST00000370783.7_1	j	MSTRG.46939	MSTRG.46939.7	6	0	0	0	2406	MSTRG.46939.3	2364		chimeric (novel)
1193.5	11.6209	0.339209	28.3628	5.81852e-177	0	MSTRG.9066.1	0.851989	151.072	2.86262	2634.27	chr12	16028285	16034177	+	MSTRG.9066	0	LTR12C	LTR	ERV1	LTR12C	0	EPS8	ENST00000646918.1_1	x	MSTRG.9066	MSTRG.9066.1	1	0	0	0	5893	MSTRG.9066.1	4576		non-chimeric (novel)
470.049	28.2499	0.928289	28.2777	6.5022e-176	0	MSTRG.17942.7	0	42.5369	0	1039.83	chr17	17390600	17396575	+	MSTRG.17942	0	LTR12C	LTR	ERV1	LTR12C	0	MED9	ENST00000581315.1_1	j	MSTRG.17942	MSTRG.17942.7	2	0	0	0	3209	MSTRG.17942.5	568		chimeric (novel)
1466.8	12.6959	0.382151	27.9887	2.22945e-172	0	MSTRG.43053.1	0.0827675	33.3678	3.63768	3255.37	chr8	105371810	105375947	-	MSTRG.43053	0	LTR12D	LTR	ERV1	LTR12D	0	DPYS	ENST00000521601.1_1	i	MSTRG.43053	MSTRG.43053.1	1	0	0	0	4138	MSTRG.43053.1	589		non-chimeric (novel)
99.0532	32.4515	1.09027	27.9301	1.15079e-171	0	MSTRG.36285.11	0	88.0414	0	210.336	chr5	178030603	178059525	-	MSTRG.36285	0	THE1D	LTR	ERVL-MaLR	LTR12B	60800	CLK4	ENST00000521621.5_1	j	MSTRG.36285	MSTRG.36285.11	13	0	0	0	1528	ENST00000520878.5_1	2780		chimeric (novel)
2274.8	10.8451	0.317696	27.8413	1.37108e-170	0	MSTRG.42519.1	2.68253	751.129	93.6156	4958.56	chr8	64075424	64080723	+	MSTRG.42519	0	LTR12C	LTR	ERV1	LTR12C	0	YTHDF3-AS1	ENST00000603538.1_1	x	MSTRG.42519	MSTRG.42519.1	4	0	0	0	1115	MSTRG.42519.1	718		non-chimeric (novel)
675.1	10.5412	0.30742	27.7833	6.89829e-170	0	MSTRG.5172.1	0.864886	82.9866	10.8187	1488.94	chr10	63628464	63630043	+	MSTRG.5172	0	LTR12C	LTR	ERV1	LTR12C	0	-	-	u	MSTRG.5172	MSTRG.5172.1	1	0	0	0	1580	MSTRG.5172.1	-		non-chimeric (novel)
6210.31	10.622	0.311071	27.7173	4.31686e-169	0	MSTRG.30440.1	9.1174	177.492	23.904	13769.2	chr3	113065621	113071649	+	MSTRG.30440	0	LTR12	LTR	ERV1	LTR12	0	CFAP44	ENST00000393845.8_1	i	MSTRG.30440	MSTRG.30440.1	2	0	0	0	1246	MSTRG.30440.1	7069		non-chimeric (novel)
1162.31	12.7746	0.389302	27.6768	1.32976e-168	0	MSTRG.1827.2	0.158068	4.33982	25.1693	2579.47	chr1	89723439	89738580	-	MSTRG.1827	0	LTR12C	LTR	ERV1	LTR12C	0	GBP5	ENST00000370459.7_1	k	MSTRG.1827	MSTRG.1827.2	12	0	0	0	5282	MSTRG.1827.1	2011		chimeric (novel)
509.505	9.6661	0.28112	27.2698	9.69108e-164	0	MSTRG.32176.1	1.31334	387.962	118.414	1074.66	chr4	26020188	26065155	-	MSTRG.32176	0	LTR12C	LTR	ERV1	LTR12C	0	-	-	u	MSTRG.32176	MSTRG.32176.1	4	0	0	0	1954	MSTRG.32176.1	-		non-chimeric (novel)
1042.32	12.7525	0.395176	27.2094	5.02608e-163	0	ENST00000370467.7_1	0.138459	1357.1	0.369014	2165.29	chrX	147062849	147108191	+	MSTRG.47055	232	L2b	LINE	L2	LTR12D	83801	FMR1NB	ENST00000370467.7_1	=	FMR1NB	ENST00000370467.7_1	6	0	0	0	1025	ENST00000370467.7_1	1021		known	protein_coding	FMR1NB
233.615	45.3321	1.59605	27.1496	2.56164e-162	0	MSTRG.36153.2	0	0	0	519.144	chr5	172641282	172655121	+	MSTRG.36153	0	LTR12C	LTR	ERV1	LTR12C	0	RPL7AP33	ENST00000521552.1_1	x	MSTRG.36153	MSTRG.36153.2	2	0	0	0	1480	MSTRG.36153.7	588		non-chimeric (novel)
778.81	10.5122	0.31616	26.9236	1.16265e-159	0	MSTRG.7906.1	0.996914	7.72242	1.68152	1728.65	chr11	85317595	85325361	+	MSTRG.7906	0	LTR12	LTR	ERV1	LTR12	0	DLG2	ENST00000376104.6_4	i	MSTRG.7906	MSTRG.7906.1	2	0	0	0	1636	MSTRG.7906.1	5139		non-chimeric (novel)
185.841	49.518	1.77513	26.7687	7.4793e-158	0	ENST00000315170.12_3	0	0	0	412.981	chr3	46753605	46759796	-	MSTRG.29769	358	FLAM_A	SINE	Alu	LTR12C	1168715	PRSS50	ENST00000315170.12_3	=	PRSS50	ENST00000315170.12_3	6	0	0	0	1771	ENST00000641183.1_1	1372		known	protein_coding	PRSS50
5157.47	8.1647	0.230583	26.7354	1.82519e-157	0	MSTRG.2721.5	56.4909	192.88	2355.89	11121.4	chr1	154644037	154650871	+	MSTRG.2721	0	LTR12C	LTR	ERV1	LTR12C	0	-	-	u	MSTRG.2721	MSTRG.2721.5	2	0	0	0	1306	MSTRG.2721.6	-		non-chimeric (novel)
360.62	53.0326	1.92479	26.5133	6.80755e-155	0	MSTRG.20623.11	0	0	0	801.379	chr18	48642910	48646852	-	MSTRG.20623	0	LTR12C	LTR	ERV1	LTR12C	0	-	-	u	MSTRG.20623	MSTRG.20623.11	3	0	0	0	1666	MSTRG.20623.1	-		non-chimeric (novel)
826.458	12.7626	0.406113	26.5016	9.27992e-155	0	ENST00000397548.2_1	0	2175.79	0	1594.82	chrX	30265271	30270267	+	MSTRG.45847	528	AluY	SINE	Alu	LTR12F	1928011	MAGEB1	ENST00000397548.2_1	=	MAGEB1	ENST00000397548.2_1	2	0	0	0	1820	MSTRG.45847.4	1708		known	protein_coding	MAGEB1
1163.19	12.1961	0.384845	26.4941	1.13269e-154	0	MSTRG.42517.1	0.0176231	625.835	7.42882	2514.49	chr8	64039425	64043433	+	MSTRG.42517	0	LTR12C	LTR	ERV1	LTR12C	0	-	-	u	MSTRG.42517	MSTRG.42517.1	1	0	0	0	4009	MSTRG.42517.1	-		non-chimeric (novel)
586.431	12.5053	0.397002	26.4616	2.68002e-154	0	ENST00000392924.1_1	0	868.103	0	1206.72	chr12	102122651	102133281	-	MSTRG.10439	197	AluSx1	SINE	Alu	LTR12B	878216	SYCP3	ENST00000392924.1_1	=	SYCP3	ENST00000392924.1_1	9	0	0	0	935	ENST00000478139.1_1	845		known	protein_coding	SYCP3
69.0096	27.9673	0.981945	26.4447	4.19677e-154	0	MSTRG.27807.2	0	33.6178	0	149.619	chr21	35228600	35240375	-	MSTRG.27807	0	LTR12C	LTR	ERV1	LTR12C	0	ITSN1	ENST00000381318.7_2	x	MSTRG.27807	MSTRG.27807.2	5	0	0	0	7033	MSTRG.27807.3	17015		non-chimeric (novel)
517.697	10.1702	0.309462	26.4012	1.32833e-153	0	MSTRG.38472.1	1.05112	44.6787	15.5305	1142.7	chr6	151170463	151179113	+	MSTRG.38472	0	LTR12_	LTR	ERV1	LTR12_	0	-	-	u	MSTRG.38472	MSTRG.38472.1	2	0	0	0	4981	MSTRG.38472.1	-		non-chimeric (novel)
688.14	12.0629	0.382419	26.3139	1.33092e-152	0	ENST00000317802.8_1	0.138087	1434.61	0	1369.66	chr2	54480321	54483410	-	MSTRG.23826	30	L1M5	LINE	L1	LTR12_	7737	TSPYL6	ENST00000317802.8_1	=	TSPYL6	ENST00000317802.8_1	1	0	0	0	3090	ENST00000317802.8_1	3089		known	protein_coding	TSPYL6
364.292	28.5962	1.01224	26.2746	3.74431e-152	0	MSTRG.14385.1	0	18.3823	1045.92	691.281	chr15	45302784	45369383	+	MSTRG.14385	0	LTR12F	LTR	ERV1	LTR12F	0	SORD	ENST00000267814.13_1	j	MSTRG.14385	MSTRG.14385.1	9	0	0	0	4885	MSTRG.14385.2	4909		chimeric (novel)
79.466	25.9503	0.912281	26.2532	6.57616e-152	0	MSTRG.11534.2	0	98.3848	41.3296	161.067	chr13	45512976	45648118	-	MSTRG.11534	0	MSTA	LTR	ERVL-MaLR	LTR12_	312679	NUFIP1	ENST00000379161.4_1	m	MSTRG.11534	MSTRG.11534.2	13	0	0	0	4245	MSTRG.11534.1	3492		chimeric (novel)
572.833	10.8517	0.337367	26.2374	9.94535e-152	0	MSTRG.17949.1	0.592717	14.1356	20.7943	1268.49	chr17	17531084	17536171	-	MSTRG.17949	0	LTR12D	LTR	ERV1	LTR12D	0	-	-	u	MSTRG.17949	MSTRG.17949.1	2	0	0	0	2446	MSTRG.17949.1	-		non-chimeric (novel)
192.367	27.6335	0.979202	26.178	4.73447e-151	0	MSTRG.8805.29	0	135.016	0	412.48	chr12	7145702	7178336	+	MSTRG.8805	0	LTR12C	LTR	ERV1	LTR12C	0	C1S	ENST00000617865.4_2	j	MSTRG.8805	MSTRG.8805.29	16	0	0	0	7757	MSTRG.8805.16	2844		chimeric (novel)
793.383	12.4952	0.401364	26.149	1.01247e-150	0	ENST00000374971.1_1	0	2666.35	0	1466.81	chrX	55101504	55105364	+	MSTRG.46231	630	L1M4	LINE	L1	LTR12C	1146364	PAGE2B	ENST00000374971.1_1	=	PAGE2B	ENST00000374971.1_1	5	0	0	0	521	MSTRG.46231.4	493		known	protein_coding	PAGE2B
1963.28	10.2196	0.31494	26.0989	3.75172e-150	0	MSTRG.2932.1	7.20643	21.461	114.82	4340.5	chr1	161220179	161257563	+	MSTRG.2932	0	LTR12F	LTR	ERV1	LTR12F	0	PCP4L1	ENST00000504449.1_1	k	MSTRG.2932	MSTRG.2932.1	4	0	0	0	5596	MSTRG.2932.1	1424		chimeric (novel)
772.596	10.9821	0.344389	26.0812	5.95235e-150	0	MSTRG.33166.2	0.628062	772.17	10.3058	1629.31	chr4	120095830	120108944	+	MSTRG.33166	0	LTR12C	LTR	ERV1	LTR12C	0	MYOZ2	ENST00000307128.5_1	j	MSTRG.33166	MSTRG.33166.2	2	0	0	0	2377	ENST00000307128.5_1	2597		chimeric (novel)
1169.97	12.5944	0.407031	26.0285	2.35777e-149	0	MSTRG.44648.2	0	358.163	62.7721	2553.16	chr9	97320996	97353029	-	MSTRG.44648	0	LTR12E	LTR	ERV1	LTR12E	0	FBP2	ENST00000375337.3_1	j	MSTRG.44648	MSTRG.44648.2	7	0	0	0	1681	MSTRG.44648.3	1305		chimeric (novel)
1582.91	11.5809	0.369335	25.9408	2.3067e-148	0	MSTRG.30018.1	0.809784	322.943	2.5282	3480.61	chr3	56751037	56757285	+	MSTRG.30018	0	AluY	SINE	Alu	LTR12C	1741	-	-	u	MSTRG.30018	MSTRG.30018.1	2	0	0	0	2735	MSTRG.30018.1	-		non-chimeric (novel)
1129.42	12.8639	0.419512	25.8964	7.31483e-148	0	MSTRG.37612.2	0.127238	1850.37	3.11701	2303.75	chr6	76001650	76245171	-	MSTRG.37612	0	THE1B	LTR	ERVL-MaLR	LTR12C	1544260	FILIP1	ENST00000393004.6_1	j	MSTRG.37612	MSTRG.37612.2	8	0	0	0	7677	ENST00000393004.6_1	7807		chimeric (novel)
5007.12	11.9237	0.384495	25.8096	6.91595e-147	0	MSTRG.33907.1	1.86873	1849.21	8.86251	10918.6	chr4	189647581	189655643	-	MSTRG.33907	0	LTR12D	LTR	ERV1	LTR12D	0	-	-	u	MSTRG.33907	MSTRG.33907.1	1	0	0	0	8063	MSTRG.33907.1	-		non-chimeric (novel)
694.211	10.6775	0.338079	25.6669	2.73715e-145	0	MSTRG.46753.23	0.961599	197.073	114.493	1507.11	chrX	117408830	117416018	-	MSTRG.46753	0	LTR12C	LTR	ERV1	LTR12C	0	AL391358.1	ENST00000605342.1_1	x	MSTRG.46753	MSTRG.46753.23	3	0	0	0	6898	MSTRG.46753.22	190		non-chimeric (novel)
640.222	11.165	0.357174	25.6599	3.28011e-145	0	MSTRG.40509.13	0.439078	293.101	0.775058	1389.62	chr7	91766745	91772343	-	MSTRG.40509	0	LTR12C	LTR	ERV1	LTR12C	0	AC000120.2	ENST00000435873.1_2	j	MSTRG.40509	MSTRG.40509.13	2	0	0	0	3225	MSTRG.40509.22	556		chimeric (novel)
1089.71	12.7213	0.419842	25.5364	7.77081e-144	0	MSTRG.33651.1	0	107.338	4.04552	2409.21	chr4	165984601	166046637	-	MSTRG.33651	0	LTR12C	LTR	ERV1	LTR12C	0	TMEM192	ENST00000506087.5_2	y	MSTRG.33651	MSTRG.33651.1	2	0	0	0	2254	MSTRG.33651.2	2225		non-chimeric (novel)
68.8367	27.3768	0.997379	25.4435	8.33027e-143	0	MSTRG.43187.11	0	45.7439	0	147.888	chr8	121072034	121383390	+	MSTRG.43187	0	THE1C	LTR	ERVL-MaLR	LTR12F	502994	COL14A1	ENST00000297848.7_2	j	MSTRG.43187	MSTRG.43187.11	50	0	0	0	6356	MSTRG.43187.1	6466		chimeric (novel)
362.825	9.3924	0.290994	25.4039	2.28314e-142	0	MSTRG.24068.1	1.01331	48.5504	8.38844	798.939	chr2	70371633	70377288	+	MSTRG.24068	50	AluSp	SINE	Alu	LTR12C	3641	C2orf42	ENST00000264434.6_1	x	MSTRG.24068	MSTRG.24068.1	2	0	0	0	1089	MSTRG.24068.1	2581		non-chimeric (novel)
3207.86	13.5308	0.454126	25.3912	3.151e-142	0	ENST00000321253.6_1	0.389883	2759.2	0	6821.61	chr2	132233666	132240508	+	MSTRG.24871	419	Charlie1a	DNA	hAT-Charlie	LTR12C	483392	TUBA3D	ENST00000321253.6_1	=	TUBA3D	ENST00000321253.6_1	5	0	0	0	1547	ENST00000321253.6_1	1546		known	protein_coding	TUBA3D
164.404	26.6054	0.971288	25.3327	1.39237e-141	0	MSTRG.11236.3	0	0	0.738028	365.26	chr13	24913600	24922113	+	MSTRG.11236	0	LTR12D	LTR	ERV1	LTR12D	0	-	-	u	MSTRG.11236	MSTRG.11236.3	2	0	0	0	6618	MSTRG.11236.5	-		non-chimeric (novel)
580.958	10.6772	0.343251	25.2795	5.36444e-141	0	MSTRG.20201.1	0.794774	117.544	4.79017	1276.63	chr18	12730460	12776857	-	MSTRG.20201	0	LTR12C	LTR	ERV1	LTR12C	0	AP005482.1	ENST00000589930.2_2	j	MSTRG.20201	MSTRG.20201.1	4	0	0	0	4772	MSTRG.20201.1	1329		chimeric (novel)
4.45643	24.1341	0.876588	25.2503	1.12295e-140	0	MSTRG.47110.8	0	0.541359	0	9.84303	chrX	152661276	152666915	-	MSTRG.47110	272	(TTTTG)n	Simple_repeat	Simple_repeat	LTR12_	488539	PNMA6E	ENST00000633844.1_2	j	MSTRG.47110	MSTRG.47110.8	3	0	0	0	3227	MSTRG.47110.5	2596		chimeric (novel)
37.8602	30.536	1.13119	25.2266	2.04871e-140	0	MSTRG.4399.2	0	35.2519	0	80.2169	chr10	3357280	3361657	-	MSTRG.4399	0	LTR12C	LTR	ERV1	LTR12C	0	-	-	u	MSTRG.4399	MSTRG.4399.2	5	0	0	0	3832	MSTRG.4399.1	-		non-chimeric (novel)
120.031	48.3639	1.84596	25.1164	3.28909e-139	0	MSTRG.46970.1	0	0	2.39094	266.471	chrX	135177670	135189213	-	MSTRG.46970	0	MER51A	LTR	ERV1	LTR12	314069	E2F6P4	ENST00000468625.1_1	k	MSTRG.46970	MSTRG.46970.1	2	0	0	0	3318	MSTRG.46970.1	514		chimeric (novel)
1015.97	12.2509	0.408881	25.0707	1.03834e-138	0	MSTRG.3029.5	0.538977	391.299	0	2213.7	chr1	166958501	166970682	+	MSTRG.3029	301	L2a	LINE	L2	LTR12	110149	MAEL	ENST00000622874.4_1	j	MSTRG.3029	MSTRG.3029.5	6	0	0	0	6033	MSTRG.3029.5	1700		chimeric (novel)
531.499	11.6346	0.385502	24.9924	7.39525e-138	0	MSTRG.20271.1	0	79.541	0	1172.27	chr18	18707027	18711983	-	MSTRG.20271	0	LTR12C	LTR	ERV1	LTR12C	0	-	-	u	MSTRG.20271	MSTRG.20271.1	1	0	0	0	4957	MSTRG.20271.1	-		non-chimeric (novel)
601.256	10.2162	0.329209	24.9574	1.77518e-137	0	MSTRG.29325.1	1.52007	4.16204	9.85672	1333.05	chr3	14335805	14338955	+	MSTRG.29325	0	LTR12C	LTR	ERV1	LTR12C	0	AC093496.1	ENST00000525575.1_1	i	MSTRG.29325	MSTRG.29325.1	1	0	0	0	3151	MSTRG.29325.1	613		non-chimeric (novel)
43.6177	34.5219	1.30902	24.8444	2.97566e-136	0	MSTRG.41182.10	0	0	0	96.9282	chr7	134918581	134944008	+	MSTRG.41182	248	(ATG)n	Simple_repeat	Simple_repeat	LTR12	670104	STRA8	ENST00000275764.3_1	j	MSTRG.41182	MSTRG.41182.10	10	0	0	0	2083	MSTRG.41182.5	993		chimeric (novel)
22.6558	28.997	1.09213	24.7195	6.5993e-135	0	MSTRG.47110.12	0	0.74995	0	50.2629	chrX	152661293	152666915	-	MSTRG.47110	272	(TTTTG)n	Simple_repeat	Simple_repeat	LTR12_	488539	PNMA6E	ENST00000633844.1_2	j	MSTRG.47110	MSTRG.47110.12	4	0	0	0	3102	MSTRG.47110.5	2596		chimeric (novel)
118.422	26.909	1.00791	24.7135	7.66312e-135	0	MSTRG.34700.1	0	71.1104	40.2112	250.792	chr5	68480815	68510909	+	MSTRG.34700	0	MER51A	LTR	ERV1	LTR12	2622	CENPH	ENST00000283006.6_2	k	MSTRG.34700	MSTRG.34700.1	10	0	0	0	7358	MSTRG.34700.1	1389		chimeric (novel)
290.725	35.2503	1.34729	24.6794	1.7807e-134	0	MSTRG.7979.19	0	0	1.08679	645.935	chr11	89901140	89926621	+	MSTRG.7979	0	LTR12C	LTR	ERV1	LTR12C	0	NAALAD2	ENST00000534061.5_1	j	MSTRG.7979	MSTRG.7979.19	9	0	0	0	2991	ENST00000534061.5_1	3600		chimeric (novel)
458.01	11.1859	0.375305	24.4758	2.6728e-132	0	MSTRG.45847.4	0.105739	1631.61	0	836.405	chrX	30265011	30270267	+	MSTRG.45847	788	AluY	SINE	Alu	LTR12F	1928271	MAGEB1	ENST00000378981.7_1	j	MSTRG.45847	MSTRG.45847.4	3	0	0	0	2163	MSTRG.45847.4	1866		chimeric (novel)
545.993	11.4998	0.388216	24.4704	3.05222e-132	0	MSTRG.17937.1	0.0852098	5.28316	3.64963	1212.24	chr17	17295112	17302387	+	MSTRG.17937	0	LTR12_	LTR	ERV1	LTR12_	0	-	-	u	MSTRG.17937	MSTRG.17937.1	3	0	0	0	4701	MSTRG.17937.1	-		non-chimeric (novel)
80.3115	49.6421	1.95947	24.3138	1.40142e-130	0	MSTRG.36473.20	0	0	0	178.47	chr6	4714346	4725162	-	MSTRG.36473	0	LTR12C	LTR	ERV1	LTR12C	0	AL356747.1	ENST00000643972.1_1	j	MSTRG.36473	MSTRG.36473.20	6	0	0	0	1839	ENST00000642310.1_1	1354		chimeric (novel)
861.169	11.7029	0.399818	24.2682	4.25254e-130	0	MSTRG.35891.5	0.259839	18.1217	11.4826	1910.16	chr5	150689590	150748005	+	MSTRG.35891	0	LTR12C	LTR	ERV1	LTR12C	0	SLC36A2	ENST00000335244.8_2	x	MSTRG.35891	MSTRG.35891.5	4	0	0	0	6108	MSTRG.35891.2	3421		non-chimeric (novel)
518.475	10.9221	0.367989	24.2454	7.38563e-130	0	MSTRG.30018.2	0.279132	107.53	0	1139.94	chr3	56753807	56970468	+	MSTRG.30018	0	LTR12C	LTR	ERV1	LTR12C	0	ARHGEF3	ENST00000413728.6_1	x	MSTRG.30018	MSTRG.30018.2	2	0	0	0	1049	MSTRG.30018.2	3992		non-chimeric (novel)
590.132	10.8967	0.367998	24.1761	3.97377e-129	0	MSTRG.33286.1	0.352532	98.8507	5.05048	1299.51	chr4	134134910	134161025	-	MSTRG.33286	0	LTR12C	LTR	ERV1	LTR12C	0	-	-	u	MSTRG.33286	MSTRG.33286.1	3	0	0	0	2425	MSTRG.33286.1	-		non-chimeric (novel)
3104.2	11.0057	0.372633	24.1676	4.87471e-129	0	ENST00000465482.2_2	5.40283	187.404	8.22657	6871.09	chr3	127002627	127006889	-	MSTRG.30685	827	HAL1	LINE	L1	LTR12C	211240	PRR20G	ENST00000465482.2_2	=	PRR20G	ENST00000465482.2_2	3	0	0	0	1084	ENST00000465482.2_2	1084		known	protein_coding	PRR20G
187.944	40.8298	1.60844	24.1413	9.2147e-129	0	MSTRG.9083.18	0	0	0	417.653	chr12	16211187	16420015	+	MSTRG.9083	0	LTR12C	LTR	ERV1	LTR12C	0	SLC15A5	ENST00000344941.3_1	x	MSTRG.9083	MSTRG.9083.18	8	0	0	0	5984	MSTRG.9083.3	2923		non-chimeric (novel)
23.3551	44.5706	1.76486	24.1212	1.49808e-128	0	ENST00000393054.5_2	0	0	0.434716	51.8519	chr7	138391040	138458793	-	MSTRG.41227	247	AluSx1	SINE	Alu	LTR12C	626607	ATP6V0A4	ENST00000393054.5_2	=	ATP6V0A4	ENST00000393054.5_2	21	0	0	0	3101	ENST00000310018.7_2	3090		known	protein_coding	ATP6V0A4
1163.13	9.2699	0.302469	24.0353	1.19015e-127	0	MSTRG.38682.1	4.27517	1639.68	206.944	2375.27	chr6	167093644	167095866	+	MSTRG.38682	0	LTR12D	LTR	ERV1	LTR12D	0	RPS6KA2	ENST00000510118.5_2	i	MSTRG.38682	MSTRG.38682.1	1	0	0	0	2223	MSTRG.38682.1	5992		non-chimeric (novel)
658.745	29.7821	1.15931	23.9642	6.56738e-127	0	MSTRG.15654.4	0	628.913	747.765	1310.91	chr16	1988241	2007765	-	MSTRG.15654	0	LTR12C	LTR	ERV1	LTR12C	0	RPL3L	ENST00000268661.7_1	j	MSTRG.15654	MSTRG.15654.4	13	0	0	0	2845	MSTRG.15654.1	2182		chimeric (novel)
366.557	10.6769	0.362788	23.9172	2.0271e-126	0	MSTRG.15009.1	0.321141	28.7725	3.49792	810.663	chr15	75404677	75407930	-	MSTRG.15009	0	LTR12C	LTR	ERV1	LTR12C	0	AC113208.1	ENST00000565381.2_1	x	MSTRG.15009	MSTRG.15009.1	1	0	0	0	3254	MSTRG.15009.1	608		non-chimeric (novel)
124.803	25.1562	0.968858	23.9005	3.02883e-126	0	ENST00000368196.7_1	0	37.3913	50.8093	267.539	chr1	156830607	156851880	+	MSTRG.2825	7	GC_rich	Low_complexity	Low_complexity	LTR12C	584619	NTRK1	ENST00000368196.7_1	=	NTRK1	ENST00000368196.7_1	16	0	0	0	2939	MSTRG.2825.9	2701		known	protein_coding	NTRK1
432.336	10.7145	0.365044	23.8724	5.92473e-126	0	MSTRG.16285.1	0.283516	25.7338	8.41699	956.669	chr16	28689607	28804306	-	MSTRG.16285	0	LTR12C	LTR	ERV1	LTR12C	0	EIF3C	ENST00000565932.5_1	x	MSTRG.16285	MSTRG.16285.1	2	0	0	0	658	MSTRG.16285.1	3957		non-chimeric (novel)
718.239	37.0988	1.47086	23.8628	7.4536e-126	0	MSTRG.4682.6	0	0.208591	2041.59	1369.22	chr10	22823798	22994918	-	MSTRG.4682	0	THE1C	LTR	ERVL-MaLR	LTR12F	559479	PIP4K2A	ENST00000376573.8_1	j	MSTRG.4682	MSTRG.4682.6	10	0	0	0	3456	ENST00000376573.8_1	3802		chimeric (novel)
489.921	11.4037	0.394419	23.8419	1.23015e-125	0	MSTRG.14390.1	0.179134	90.2793	25.8232	1075.63	chr15	45607035	45612150	+	MSTRG.14390	0	LTR12C	LTR	ERV1	LTR12C	0	-	-	u	MSTRG.14390	MSTRG.14390.1	1	0	0	0	5116	MSTRG.14390.1	-		non-chimeric (novel)
42.2196	28.3121	1.10496	23.8126	2.47155e-125	0	MSTRG.22997.21	0	2.45844	0	93.5482	chr19	57322752	57375963	-	MSTRG.22997	436	L1MB7	LINE	L1	LTR12C	60023	ZIM2	ENST00000650111.1_1	j	MSTRG.22997	MSTRG.22997.21	10	0	0	0	7280	ENST00000326441.14_2	2475		chimeric (novel)
352.334	11.3885	0.396445	23.6817	5.56264e-124	0	ENST00000310125.4_1	0	36.8522	0	778.87	chrX	132350697	132352411	-	MSTRG.46918	0	(GCGTG)n	Simple_repeat	Simple_repeat	LTR12C	172532	TFDP3	ENST00000310125.4_1	=	TFDP3	ENST00000310125.4_1	1	0	0	0	1715	ENST00000310125.4_1	1680		known	protein_coding	TFDP3
401.937	10.7293	0.368992	23.657	9.9875e-124	0	MSTRG.38536.1	0.123362	93.9305	13.6006	881.121	chr6	155685193	155692118	+	MSTRG.38536	0	LTR12C	LTR	ERV1	LTR12C	0	-	-	u	MSTRG.38536	MSTRG.38536.1	3	0	0	0	1735	MSTRG.38536.1	-		non-chimeric (novel)
460.259	10.2859	0.350302	23.6536	1.08286e-123	0	MSTRG.10263.1	0.654461	31.4436	22.6585	1016.13	chr12	90836708	90842060	-	MSTRG.10263	0	LTR12_	LTR	ERV1	LTR12_	0	-	-	u	MSTRG.10263	MSTRG.10263.1	2	0	0	0	1585	MSTRG.10263.1	-		non-chimeric (novel)
3735.51	9.9874	0.337728	23.6504	1.16947e-123	0	MSTRG.25975.3	12.0298	1070.34	944.225	8065.26	chr2	220036619	220065693	-	MSTRG.25975	0	LTR12C	LTR	ERV1	LTR12C	0	CNPPD1	ENST00000409789.5_1	j	MSTRG.25975	MSTRG.25975.3	10	0	0	0	3214	MSTRG.25975.3	2073		chimeric (novel)
600.031	11.3253	0.394419	23.643	1.39166e-123	0	MSTRG.37520.1	0.182977	0	23.695	1330.59	chr6	68531968	68539168	+	MSTRG.37520	0	LTR12D	LTR	ERV1	LTR12D	0	-	-	u	MSTRG.37520	MSTRG.37520.1	2	0	0	0	4512	MSTRG.37520.1	-		non-chimeric (novel)
374.433	8.8702	0.29095	23.613	2.83653e-123	0	MSTRG.40509.4	1.38608	301.021	2.52402	796.96	chr7	91649289	91808845	-	MSTRG.40509	112	MER5B	DNA	hAT-Charlie	LTR12C	35642	AC000120.3	ENST00000650585.1_1	j	MSTRG.40509	MSTRG.40509.4	14	0	0	0	3471	MSTRG.40509.22	2642		chimeric (novel)
24.0513	31.5152	1.25375	23.5415	1.53444e-122	0	MSTRG.15403.20	0	26.071	0	50.5505	chr15	93595658	93605517	+	MSTRG.15403	495	MIR	SINE	MIR	LTR12C	19505	RGMA	ENST00000557420.1_1	i	MSTRG.15403	MSTRG.15403.20	4	0	0	0	7976	MSTRG.15403.3	989		non-chimeric (novel)
920.68	13.3409	0.481786	23.5394	1.61349e-122	0	MSTRG.3029.4	0	455.544	0	1995.34	chr1	166958454	166991634	+	MSTRG.3029	254	L2a	LINE	L2	LTR12	110102	MAEL	ENST00000622874.4_1	j	MSTRG.3029	MSTRG.3029.4	11	0	0	0	1881	MSTRG.3029.5	1700		chimeric (novel)
358.058	11.972	0.42424	23.5055	3.57964e-122	0	MSTRG.37386.3	0	228.622	0	770.282	chr6	46656310	46672056	+	MSTRG.37386	1690	L2c	LINE	L2	LTR12C	85844	TDRD6	ENST00000450697.1_1	j	MSTRG.37386	MSTRG.37386.3	5	0	0	0	6920	ENST00000544460.5_1	583		chimeric (novel)
426.005	10.9305	0.380566	23.4663	9.01068e-122	0	MSTRG.35154.1	0.320332	76.5944	10.4126	936.691	chr5	99993130	99996748	+	MSTRG.35154	0	LTR12C	LTR	ERV1	LTR12C	0	AC027315.1	ENST00000511592.1_1	x	MSTRG.35154	MSTRG.35154.1	1	0	0	0	3619	MSTRG.35154.1	469		non-chimeric (novel)
662.035	32.5691	1.30776	23.3752	7.63879e-121	0	ENST00000320295.12_1	0	21.2376	0	1468.83	chr3	50337325	50350386	-	MSTRG.29899	0	SVA_D	Other	Other	LTR12	1083696	HYAL1	ENST00000320295.12_1	=	HYAL1	ENST00000320295.12_1	6	0	0	0	2898	MSTRG.29899.1	2324		known	protein_coding	HYAL1
70.4681	45.3667	1.85967	23.3196	2.80507e-120	0	MSTRG.36153.9	0	0	0	156.596	chr5	172641314	172649891	+	MSTRG.36153	0	LTR12C	LTR	ERV1	LTR12C	0	-	-	u	MSTRG.36153	MSTRG.36153.9	2	0	0	0	1115	MSTRG.36153.7	-		non-chimeric (novel)
41.737	34.2474	1.38333	23.3114	3.40022e-120	0	MSTRG.31470.7	0	0.17152	112.809	80.1955	chr3	182849510	182887508	-	MSTRG.31470	0	THE1A	LTR	ERVL-MaLR	LTR12C	65409	LAMP3	ENST00000265598.7_1	j	MSTRG.31470	MSTRG.31470.7	6	0	0	0	2474	MSTRG.31470.6	3375		chimeric (novel)
267.729	10.9856	0.385507	23.3085	3.63648e-120	0	ENST00000413199.1_1	0.0852098	146.255	0	578.617	chr3	138760944	138763734	-	MSTRG.30921	517	MER2	DNA	TcMar-Tigger	LTR12C	558801	PRR23C	ENST00000413199.1_1	=	PRR23C	ENST00000413199.1_1	1	0	0	0	2791	ENST00000413199.1_1	2791		known	protein_coding	PRR23C
106.068	29.2207	1.1691	23.2835	6.51055e-120	0	MSTRG.31124.7	0	81.4718	0.217358	226.631	chr3	151871175	152183585	+	MSTRG.31124	0	LTR12C	LTR	ERV1	LTR12C	0	MBNL1	ENST00000493459.5_2	j	MSTRG.31124	MSTRG.31124.7	13	0	0	0	6090	MSTRG.31124.3	4205		chimeric (novel)
383.267	9.6936	0.330742	23.2616	1.08573e-119	0	ENST00000435873.1_2	0.802106	158.147	0.604887	833.263	chr7	91761121	91772343	-	MSTRG.40509	0	LTR12C	LTR	ERV1	LTR12C	0	AC000120.2	ENST00000435873.1_2	=	AC000120.2	ENST00000435873.1_2	2	0	0	0	633	MSTRG.40509.22	556		known	protein_coding	AC000120.2
549.257	11.5611	0.411481	23.2357	1.98391e-119	0	MSTRG.40482.1	0.0417157	5.13222	19.7511	1217.77	chr7	91254580	91256474	-	MSTRG.40482	0	LTR12C	LTR	ERV1	LTR12C	0	-	-	u	MSTRG.40482	MSTRG.40482.1	2	0	0	0	1779	MSTRG.40482.1	-		non-chimeric (novel)
47.2569	35.3918	1.4376	23.2275	2.4047e-119	0	MSTRG.13872.5	0	0.208591	0	104.992	chr15	23256894	23268921	+	MSTRG.13872	393	AluY	SINE	Alu	LTR12_	745095	GOLGA8I	ENST00000450802.3	j	MSTRG.13872	MSTRG.13872.5	19	0	0	0	5292	MSTRG.13872.3	5264		chimeric (novel)
486.064	11.0505	0.390619	23.1697	9.19644e-119	0	MSTRG.16122.14	0.211836	133.687	2.62013	1064.79	chr16	21303468	21323592	-	MSTRG.16122	0	LTR12C	LTR	ERV1	LTR12C	0	CRYM-AS1	ENST00000444326.1_2	x	MSTRG.16122	MSTRG.16122.14	3	0	0	0	5891	MSTRG.16122.14	2028		non-chimeric (novel)
391.624	49.5984	2.05728	23.1366	1.98457e-118	0	MSTRG.1659.22	0	0	0	870.276	chr1	75202898	75210982	-	MSTRG.1659	0	LTR12	LTR	ERV1	LTR12	0	TYW3	ENST00000457880.6_1	i	MSTRG.1659	MSTRG.1659.22	3	0	0	0	3787	MSTRG.1659.4	3335		non-chimeric (novel)
1221.64	10.3708	0.362185	23.1119	3.5131e-118	0	MSTRG.33161.5	9.59981	15.3716	6.91233	2702.67	chr4	119800014	119805847	+	MSTRG.33161	0	LTR12	LTR	ERV1	LTR12	0	SYNPO2	ENST00000610556.4_2	i	MSTRG.33161	MSTRG.33161.5	2	0	0	0	5543	MSTRG.33161.3	3934		non-chimeric (novel)
5904.11	7.5826	0.241698	23.0973	4.92758e-118	0	MSTRG.12390.1	98.9848	785.867	1287.96	12790.8	chr14	24051533	24053524	-	MSTRG.12390	0	LTR12C	LTR	ERV1	LTR12C	0	-	-	u	MSTRG.12390	MSTRG.12390.1	2	0	0	0	807	MSTRG.12390.2	-		non-chimeric (novel)
1373.63	11.4592	0.409789	23.0831	6.84939e-118	0	MSTRG.20201.6	3.45452	250.206	10.0891	3020.14	chr18	12763457	12776857	-	MSTRG.20201	0	LTR12C	LTR	ERV1	LTR12C	0	AP005482.1	ENST00000589930.2_2	j	MSTRG.20201	MSTRG.20201.6	3	0	0	0	2316	MSTRG.20201.1	1329		chimeric (novel)
907.012	10.1279	0.353513	22.9919	5.61456e-117	0	MSTRG.37701.1	0.80168	148.604	9.77495	1997.18	chr6	84900007	84903596	+	MSTRG.37701	0	LTR12C	LTR	ERV1	LTR12C	0	CEP162	ENST00000461137.5_1	x	MSTRG.37701	MSTRG.37701.1	1	0	0	0	3590	MSTRG.37701.1	4165		non-chimeric (novel)
714.259	9.9827	0.347268	22.9871	6.27563e-117	0	MSTRG.661.1	0.968395	68.2179	23.8038	1576.05	chr1	25017354	25024080	-	MSTRG.661	0	LTR12	LTR	ERV1	LTR12	0	-	-	u	MSTRG.661	MSTRG.661.1	1	0	0	0	6727	MSTRG.661.1	-		non-chimeric (novel)
1072.09	10.4817	0.369678	22.9434	1.71637e-116	0	MSTRG.31132.1	1.1675	116.966	8.64939	2367.3	chr3	153092486	153095578	-	MSTRG.31132	0	LTR12C	LTR	ERV1	LTR12C	0	AC078788.2	ENST00000462300.1_1	x	MSTRG.31132	MSTRG.31132.1	1	0	0	0	3093	MSTRG.31132.1	382		non-chimeric (novel)
35.3881	48.4876	2.02855	22.9167	3.16892e-116	0	MSTRG.21117.7	0	0	97.2904	67.8302	chr19	4153665	4173051	+	MSTRG.21117	165	MIR3	SINE	MIR	LTR12F	1000470	CREB3L3	ENST00000078445.6_1	j	MSTRG.21117	MSTRG.21117.7	11	0	0	0	2459	ENST00000078445.6_1	2618		chimeric (novel)
10.0955	24.9727	1.00723	22.8077	3.84489e-115	0	MSTRG.40910.7	0	6.2663	0	21.7383	chr7	115575547	115821658	-	MSTRG.40910	0	LTR12C	LTR	ERV1	LTR12C	0	TFEC	ENST00000484212.5_1	j	MSTRG.40910	MSTRG.40910.7	11	0	0	0	5063	MSTRG.40910.5	1245		chimeric (novel)
305.807	11.1517	0.402203	22.7539	1.31166e-114	0	ENST00000643972.1_1	0	25.0223	0	676.792	chr6	4714332	4725162	-	MSTRG.36473	0	LTR12C	LTR	ERV1	LTR12C	0	AL356747.1	ENST00000643972.1_1	=	AL356747.1	ENST00000643972.1_1	3	0	0	0	1397	ENST00000642310.1_1	1354		known	antisense	AL356747.1
297.42	10.2921	0.364541	22.7468	1.54438e-114	0	MSTRG.32681.16	0.188506	33.6196	10.2037	655.875	chr4	76962792	76971542	-	MSTRG.32681	0	LTR12C	LTR	ERV1	LTR12C	0	ART3	ENST00000513122.5_1	i	MSTRG.32681	MSTRG.32681.16	2	0	0	0	1491	MSTRG.32681.1	801		non-chimeric (novel)
6.45073	45.6317	1.91933	22.7327	2.12735e-114	0	MSTRG.35467.2	0	0	0	14.335	chr5	131142816	131281391	-	MSTRG.35467	160	LTR45B	LTR	ERV1	LTR12C	365113	AC026398.1	ENST00000413683.5_1	j	MSTRG.35467	MSTRG.35467.2	11	0	0	0	1286	ENST00000379264.6_2	3126		chimeric (novel)
124.304	50.9465	2.15357	22.7281	2.36415e-114	0	MSTRG.46598.13	0	0	0	276.232	chrX	102358795	102371414	-	MSTRG.46598	0	LTR12C	LTR	ERV1	LTR12C	0	-	-	u	MSTRG.46598	MSTRG.46598.13	4	0	0	0	1119	MSTRG.46598.12	-		non-chimeric (novel)
264.583	10.6267	0.380126	22.6944	5.08383e-114	0	MSTRG.34921.1	0	125.441	0	574.023	chr5	79603526	79605344	-	MSTRG.34921	0	LTR12C	LTR	ERV1	LTR12C	0	-	-	u	MSTRG.34921	MSTRG.34921.1	2	0	0	0	1397	MSTRG.34921.1	-		non-chimeric (novel)
5078.69	12.1211	0.446223	22.6817	6.79422e-114	0	MSTRG.31050.2	6.17736	6227.66	155.578	10570.5	chr3	149002463	149059878	+	MSTRG.31050	0	LTR12C	LTR	ERV1	LTR12C	0	AC093001.1	ENST00000489011.1_1	j	MSTRG.31050	MSTRG.31050.2	6	0	0	0	4886	MSTRG.31050.5	551		chimeric (novel)
2096.76	9.8502	0.346487	22.6566	1.19983e-113	0	MSTRG.30017.1	5.69167	233.258	20.9687	4625.52	chr3	56726656	56728322	+	MSTRG.30017	0	LTR12C	LTR	ERV1	LTR12C	0	-	-	u	MSTRG.30017	MSTRG.30017.1	1	0	0	0	1667	MSTRG.30017.1	-		non-chimeric (novel)
478.725	10.6731	0.38392	22.5911	5.30642e-113	0	MSTRG.23583.1	0.0398156	3.2687	0.775058	1063.35	chr2	36916194	36918722	+	MSTRG.23583	0	LTR12C	LTR	ERV1	LTR12C	0	-	-	u	MSTRG.23583	MSTRG.23583.1	1	0	0	0	2529	MSTRG.23583.1	-		non-chimeric (novel)
478.35	11.6952	0.43004	22.5449	1.5076e-112	0	MSTRG.31827.13	0.112255	51.5182	1.66056	1056.98	chr4	768145	770227	+	MSTRG.31827	0	LTR12C	LTR	ERV1	LTR12C	0	AC139887.2	ENST00000507446.1_1	i	MSTRG.31827	MSTRG.31827.13	2	0	0	0	1881	MSTRG.31827.3	534		non-chimeric (novel)
292.283	9.4426	0.330744	22.5025	3.92586e-112	0	ENST00000432196.4_2	0.692146	94.6861	9.36826	637.264	chr15	65369154	65380535	+	MSTRG.14761	227	LTR12C	LTR	ERV1	LTR12C	227	KBTBD13	ENST00000432196.4_2	k	KBTBD13	ENST00000432196.4_2	1	0	0	0	11382	ENST00000432196.4_2	3124		chimeric (novel)	protein_coding	KBTBD13
239.701	8.2668	0.278817	22.4763	7.07693e-112	0	MSTRG.31468.1	1.75668	134.882	12.1532	514.575	chr3	182819486	182820455	+	MSTRG.31468	0	LTR12C	LTR	ERV1	LTR12C	0	MCCC1	ENST00000492597.5_1	i	MSTRG.31468	MSTRG.31468.1	1	0	0	0	970	MSTRG.31468.1	2774		non-chimeric (novel)
358.355	10.8139	0.392733	22.4425	1.51554e-111	0	MSTRG.25605.2	0.0609924	25.1661	0.80373	793.398	chr2	198434381	198455683	-	MSTRG.25605	0	LTR12C	LTR	ERV1	LTR12C	0	RFTN2	ENST00000295049.8_1	j	MSTRG.25605	MSTRG.25605.2	3	0	0	0	5461	ENST00000295049.8_1	5827		chimeric (novel)
1244.59	10.3288	0.371156	22.4402	1.59617e-111	0	MSTRG.26885.1	1.97453	12.7434	6.94279	2761.6	chr20	32739463	32746133	+	MSTRG.26885	0	L1ME1	LINE	L1	LTR12	401	-	-	u	MSTRG.26885	MSTRG.26885.1	4	0	0	0	1681	MSTRG.26885.1	-		non-chimeric (novel)
317.378	11.2821	0.413656	22.439	1.63712e-111	0	MSTRG.40509.14	0	111.462	0	692.901	chr7	91766745	91772343	-	MSTRG.40509	0	LTR12C	LTR	ERV1	LTR12C	0	AC000120.2	ENST00000435873.1_2	j	MSTRG.40509	MSTRG.40509.14	2	0	0	0	978	MSTRG.40509.22	556		chimeric (novel)
247.222	30.616	1.27573	22.431	1.95987e-111	0	ENST00000217086.8_2	0	64.0155	0	542.269	chr20	50398870	50419316	-	MSTRG.27273	464	GC_rich	Low_complexity	Low_complexity	LTR12D	924528	SALL4	ENST00000217086.8_2	=	SALL4	ENST00000217086.8_2	4	0	0	0	5465	MSTRG.27273.1	5208		known	protein_coding	SALL4
533.616	9.8588	0.350423	22.4267	2.16091e-111	0	MSTRG.24543.2	1.39158	4.59306	14.6832	1182.28	chr2	107201731	107368744	+	MSTRG.24543	0	LTR12C	LTR	ERV1	LTR12C	0	EEF1A1P12	ENST00000443590.1_1	x	MSTRG.24543	MSTRG.24543.2	4	0	0	0	5950	MSTRG.24543.2	1346		non-chimeric (novel)
78.9317	44.952	1.91533	22.4253	2.22843e-111	0	MSTRG.989.20	0	0	0	175.404	chr1	37984651	38006356	+	MSTRG.989	0	LTR12C	LTR	ERV1	LTR12C	0	SNIP1	ENST00000296215.7_2	x	MSTRG.989	MSTRG.989.20	6	0	0	0	2143	MSTRG.989.16	4605		non-chimeric (novel)
521.795	10.2473	0.367765	22.4254	2.22351e-111	0	MSTRG.15880.1	0.317213	17.248	8.70249	1156.34	chr16	9275769	9277637	-	MSTRG.15880	0	LTR12C	LTR	ERV1	LTR12C	0	-	-	u	MSTRG.15880	MSTRG.15880.1	1	0	0	0	1869	MSTRG.15880.1	-		non-chimeric (novel)
178.813	10.5057	0.380336	22.3636	8.8936e-111	0	ENST00000329447.5_1	0	216.08	0	373.354	chr3	138737873	138739843	-	MSTRG.30920	360	AluJb	SINE	Alu	LTR12C	534910	PRR23B	ENST00000329447.5_1	=	PRR23B	ENST00000329447.5_1	1	0	0	0	1971	ENST00000329447.5_1	1896		known	protein_coding	PRR23B
414.793	10.8376	0.395897	22.3231	2.20629e-110	0	ENST00000512831.1_1	0.121985	32.4516	4.6056	917.523	chr4	163661820	163663555	+	MSTRG.33613	0	LTR12C	LTR	ERV1	LTR12C	0	AC005150.1	ENST00000512831.1_1	=	AC005150.1	ENST00000512831.1_1	2	0	0	0	983	MSTRG.33613.3	628		known	lincRNA	AC005150.1
976.517	9.0284	0.315437	22.2815	5.59154e-110	0	MSTRG.38502.1	3.6397	2015.05	54.5394	1936.44	chr6	153455516	153456317	+	MSTRG.38502	0	LTR12C	LTR	ERV1	LTR12C	0	-	-	u	MSTRG.38502	MSTRG.38502.1	1	0	0	0	802	MSTRG.38502.1	-		non-chimeric (novel)
690.565	9.7417	0.34748	22.2796	5.83205e-110	0	MSTRG.4600.7	1.63809	362.008	48.5451	1487.33	chr10	17049825	17060747	-	MSTRG.4600	0	LTR12	LTR	ERV1	LTR12	0	CUBN	ENST00000377833.9_2	i	MSTRG.4600	MSTRG.4600.7	3	0	0	0	4786	ENST00000377833.9_2	11933		non-chimeric (novel)
225.864	9.6497	0.343404	22.276	6.31335e-110	0	MSTRG.33162.1	0.399062	17.4414	4.75314	499.056	chr4	119894530	119897630	-	MSTRG.33162	0	LTR12C	LTR	ERV1	LTR12C	0	SYNPO2	ENST00000448416.6_2	i	MSTRG.33162	MSTRG.33162.1	1	0	0	0	3101	MSTRG.33162.1	4298		non-chimeric (novel)
340.77	9.3241	0.329523	22.2263	1.91106e-109	0	MSTRG.4031.1	0.990468	6.97961	24.5896	752.768	chr1	230002159	230021547	+	MSTRG.4031	0	LTR12C	LTR	ERV1	LTR12C	0	LINC01682	ENST00000435973.1_1	x	MSTRG.4031	MSTRG.4031.1	2	0	0	0	1584	MSTRG.4031.1	385		non-chimeric (novel)
251.376	8.3594	0.286307	22.2118	2.64049e-109	0	MSTRG.8838.1	2.05811	15.9273	15.0033	553.118	chr12	8013726	8016322	+	MSTRG.8838	39	AluSp	SINE	Alu	LTR12C	1197	SLC2A14	ENST00000340749.9_1	i	MSTRG.8838	MSTRG.8838.1	2	0	0	0	646	MSTRG.8838.1	3699		non-chimeric (novel)
1113.13	11.7269	0.438114	22.2017	3.30488e-109	0	MSTRG.29527.3	1.44751	449.169	62.0455	2415.38	chr3	32982210	32998619	+	MSTRG.29527	0	LTR12C	LTR	ERV1	LTR12C	0	CCR4	ENST00000330953.5_1	j	MSTRG.29527	MSTRG.29527.3	2	0	0	0	4162	MSTRG.29527.1	3095		chimeric (novel)
379.799	8.8153	0.307246	22.1819	5.13854e-109	0	MSTRG.649.1	2.26824	1204.25	79.9038	699.047	chr1	24578006	24581586	-	MSTRG.649	257	MIR	SINE	MIR	LTR12E	234736	-	-	u	MSTRG.649	MSTRG.649.1	1	0	0	0	3581	MSTRG.649.1	-		non-chimeric (novel)
555.284	11.1534	0.412714	22.1786	5.53215e-109	0	MSTRG.41928.1	0.104289	76.749	2.05053	1225.11	chr8	18607594	18608119	-	MSTRG.41928	0	LTR12C	LTR	ERV1	LTR12C	0	PSD3	ENST00000440756.4_1	i	MSTRG.41928	MSTRG.41928.1	1	0	0	0	526	MSTRG.41928.1	11690		non-chimeric (novel)
230.447	10.7533	0.394988	22.1609	8.18878e-109	0	MSTRG.34356.1	0	13.8619	0.369014	510.523	chr5	36783507	36785634	+	MSTRG.34356	0	LTR12C	LTR	ERV1	LTR12C	0	-	-	u	MSTRG.34356	MSTRG.34356.1	1	0	0	0	2128	MSTRG.34356.1	-		non-chimeric (novel)
260.55	8.9782	0.315121	22.1444	1.18028e-108	0	MSTRG.7277.1	0.776975	26.8393	44.1884	570.331	chr11	63318649	63321909	+	MSTRG.7277	0	LTR12C	LTR	ERV1	LTR12C	0	HRASLS2	ENST00000255695.1_1	x	MSTRG.7277	MSTRG.7277.1	1	0	0	0	3261	MSTRG.7277.1	742		non-chimeric (novel)
1801.19	8.8529	0.309671	22.1297	1.63532e-108	0	MSTRG.30838.4	10.8515	1579.6	231.346	3790.57	chr3	133783354	133788699	-	MSTRG.30838	0	LTR12C	LTR	ERV1	LTR12C	0	RYK	ENST00000484106.3_1	n	MSTRG.30838	MSTRG.30838.4	2	0	0	0	4876	ENST00000473208.5_1	1258		chimeric (novel)
877.918	10.9063	0.402645	22.1194	2.05629e-108	0	MSTRG.32681.17	1.57566	130.394	31.5526	1931.36	chr4	76962792	76971542	-	MSTRG.32681	0	LTR12C	LTR	ERV1	LTR12C	0	ART3	ENST00000513122.5_1	i	MSTRG.32681	MSTRG.32681.17	3	0	0	0	3042	MSTRG.32681.1	801		non-chimeric (novel)
1618.48	10.5475	0.386527	22.1136	2.33606e-108	0	MSTRG.39816.1	0.965885	0.686079	11.8685	3594.27	chr7	36092791	36105443	-	MSTRG.39816	0	LTR12D	LTR	ERV1	LTR12D	0	AC083864.2	ENST00000446024.1_1	x	MSTRG.39816	MSTRG.39816.1	2	0	0	0	615	MSTRG.39816.1	482		non-chimeric (novel)
20.0135	25.2364	1.05136	22.1012	3.07619e-108	0	MSTRG.45523.5	0	78.7275	1.10704	35.604	chrUn_gl000223	158457	166467	-	MSTRG.45523							-	-	u	MSTRG.45523	MSTRG.45523.5	3	0	0	0	5206	MSTRG.45523.1	-		non-chimeric (novel)
168.586	46.978	2.03577	22.0939	3.61978e-108	0	MSTRG.36230.12	0	0	78.2309	365.943	chr5	176024546	176057557	-	MSTRG.36230	0	GC_rich	Low_complexity	Low_complexity	LTR12C	90477	SNCB	ENST00000310112.7_2	j	MSTRG.36230	MSTRG.36230.12	6	0	0	0	2991	MSTRG.36230.2	1383		chimeric (novel)
1568.86	13.1717	0.50673	22.0466	1.03073e-107	0	MSTRG.26885.2	0	2.92028	4.06044	3485.58	chr20	32739463	32746133	+	MSTRG.26885	0	L1ME1	LINE	L1	LTR12	401	-	-	u	MSTRG.26885	MSTRG.26885.2	3	0	0	0	1592	MSTRG.26885.1	-		non-chimeric (novel)
1138.73	9.0172	0.318454	22.0354	1.31945e-107	0	MSTRG.42375.1	4.37683	33.2087	33.3506	2518.73	chr8	53862721	53864741	-	MSTRG.42375	0	LTR12C	LTR	ERV1	LTR12C	0	-	-	u	MSTRG.42375	MSTRG.42375.1	1	0	0	0	2021	MSTRG.42375.1	-		non-chimeric (novel)
1257.22	10.3655	0.379657	22.0344	1.34683e-107	0	MSTRG.2974.1	1.3466	165.433	9.9367	2772.99	chr1	162403811	162407030	+	MSTRG.2974	0	LTR12C	LTR	ERV1	LTR12C	0	-	-	u	MSTRG.2974	MSTRG.2974.1	1	0	0	0	3220	MSTRG.2974.1	-		non-chimeric (novel)
2831.46	11.7451	0.444238	21.9366	1.16252e-106	0	MSTRG.16138.5	10.6837	192	0.922535	6260.02	chr16	21641743	21648513	-	MSTRG.16138	0	LTR12D	LTR	ERV1	LTR12D	0	METTL9	ENST00000396014.8_1	i	MSTRG.16138	MSTRG.16138.5	2	0	0	0	637	MSTRG.16138.1	1817		non-chimeric (novel)
581.697	8.5721	0.299745	21.9255	1.4825e-106	0	MSTRG.11568.1	2.10391	8.78323	20.6738	1287.28	chr13	47507587	47509657	-	MSTRG.11568	0	LTR12C	LTR	ERV1	LTR12C	0	-	-	u	MSTRG.11568	MSTRG.11568.1	1	0	0	0	2071	MSTRG.11568.1	-		non-chimeric (novel)
2935.53	8.9126	0.315371	21.919	1.7107e-106	0	MSTRG.25531.1	37.5507	1097.57	91.0594	6353.78	chr2	191618530	191625343	-	MSTRG.25531	0	LTR12C	LTR	ERV1	LTR12C	0	-	-	u	MSTRG.25531	MSTRG.25531.1	2	0	0	0	1850	MSTRG.25531.1	-		non-chimeric (novel)
290.548	10.12	0.370585	21.9112	2.03039e-106	0	MSTRG.36587.1	0.428842	20.8289	4.12974	642.459	chr6	11934205	11967344	+	MSTRG.36587	0	LTR12C	LTR	ERV1	LTR12C	0	-	-	u	MSTRG.36587	MSTRG.36587.1	5	0	0	0	6630	MSTRG.36587.11	-		non-chimeric (novel)
590.716	9.4223	0.339235	21.8795	4.07421e-106	0	MSTRG.40406.1	1.10914	85.3351	15.5998	1300.38	chr7	79604915	79606251	-	MSTRG.40406	0	LTR12C	LTR	ERV1	LTR12C	0	GNAI1	ENST00000649225.1_1	i	MSTRG.40406	MSTRG.40406.1	1	0	0	0	1337	MSTRG.40406.1	2244		non-chimeric (novel)
464.336	9.9653	0.364538	21.8505	7.69364e-106	0	MSTRG.16138.3	1.99648	32.7947	0	1026.22	chr16	21640990	21648838	-	MSTRG.16138	0	LTR12D	LTR	ERV1	LTR12D	0	METTL9	ENST00000396014.8_1	i	MSTRG.16138	MSTRG.16138.3	2	0	0	0	462	MSTRG.16138.1	1817		non-chimeric (novel)
1274.4	11.5566	0.43776	21.8308	1.18327e-105	0	MSTRG.33761.9	2.59804	146.176	2.84231	2812.85	chr4	177978021	178148360	-	MSTRG.33761	0	LTR12C	LTR	ERV1	LTR12C	0	RN7SKP136	ENST00000410927.1	x	MSTRG.33761	MSTRG.33761.9	5	0	0	0	5016	MSTRG.33761.9	300		non-chimeric (novel)
470.017	10.1702	0.374537	21.8141	1.70471e-105	0	MSTRG.34704.1	0.445778	65.5429	23.2024	1034.18	chr5	68762572	68769950	+	MSTRG.34704	0	LTR12	LTR	ERV1	LTR12	0	RPS27P14	ENST00000496370.1_1	o	MSTRG.34704	MSTRG.34704.1	2	0	0	0	6361	MSTRG.34704.1	254		chimeric (novel)
9726.98	6.6357	0.212585	21.8065	2.01154e-105	0	MSTRG.2627.1	289.347	3611.83	3617.12	20522.9	chr1	151879432	151926514	+	MSTRG.2627	0	LTR12C	LTR	ERV1	LTR12C	0	THEM4	ENST00000368814.7_1	x	MSTRG.2627	MSTRG.2627.1	2	0	0	0	1855	MSTRG.2627.1	2377		non-chimeric (novel)
266.882	10.3957	0.386313	21.7329	1.0028e-104	0	MSTRG.31827.4	0.121985	14.6167	0.586372	591.26	chr4	768072	773617	+	MSTRG.31827	0	LTR12C	LTR	ERV1	LTR12C	0	AC139887.2	ENST00000507446.1_1	i	MSTRG.31827	MSTRG.31827.4	3	0	0	0	2881	MSTRG.31827.3	534		non-chimeric (novel)
318.306	9.3318	0.338006	21.6914	2.47468e-104	0	MSTRG.23217.2	1.10051	13.9338	16.486	702.865	chr2	10232610	10250879	+	MSTRG.23217	0	LTR12C	LTR	ERV1	LTR12C	0	-	-	u	MSTRG.23217	MSTRG.23217.2	2	0	0	0	3055	MSTRG.23217.1	-		non-chimeric (novel)
26.3986	53.1708	2.35995	21.683	2.96873e-104	0	ENST00000533775.5_1	0	0	0	58.6635	chr11	3404692	3432572	+	MSTRG.6372	17	L2b	LINE	L2	LTR12C	50670	TSSC2	ENST00000533775.5_1	=	TSSC2	ENST00000533775.5_1	10	0	0	0	3591	ENST00000529482.5_1	1210		known	processed_transcript	TSSC2
151.601	10.5946	0.396416	21.6807	3.11844e-104	0	MSTRG.27279.1	0.0199078	142.449	0.184507	321.022	chr20	50827165	50880969	+	MSTRG.27279	0	MER48	LTR	ERV1	LTR12D	516679	LINC01524	ENST00000454600.1_1	j	MSTRG.27279	MSTRG.27279.1	3	0	0	0	5489	MSTRG.27279.1	745		chimeric (novel)
78.4495	39.2504	1.71867	21.674	3.60828e-104	0	MSTRG.43293.5	0	0	0	174.332	chr8	127688702	127726305	-	MSTRG.43293	0	LTR12C	LTR	ERV1	LTR12C	0	PCAT1	ENST00000647190.1_1	x	MSTRG.43293	MSTRG.43293.5	3	0	0	0	2946	MSTRG.43293.10	1231		non-chimeric (novel)
315.282	27.8205	1.1918	21.6652	4.37462e-104	0	MSTRG.45990.1	0	26.4447	0	697.688	chrX	45918975	46103679	-	MSTRG.45990	0	LTR12_	LTR	ERV1	LTR12_	0	-	-	u	MSTRG.45990	MSTRG.45990.1	2	0	0	0	1465	MSTRG.45990.3	-		non-chimeric (novel)
487.332	12.115	0.467292	21.646	6.62604e-104	0	ENST00000611073.1_2	0	972.699	0	974.882	chr8	22136875	22215289	+	MSTRG.41980	210	MER1A	DNA	hAT-Charlie	LTR12C	191550	PIWIL2	ENST00000611073.1_2	=	PIWIL2	ENST00000611073.1_2	21	0	0	0	5110	ENST00000454009.6_1	2864		known	protein_coding	PIWIL2
181.097	10.5573	0.395447	21.6396	7.61824e-104	0	ENST00000370359.5_1	0	290.275	0	370.186	chr6	74078479	74079613	-	MSTRG.37587	719	L1ME3C	LINE	L1	LTR12C	100453	OOEP	ENST00000370359.5_1	=	OOEP	ENST00000370359.5_1	3	0	0	0	576	MSTRG.37587.7	478		known	protein_coding	OOEP
705.788	11.1135	0.422462	21.5723	3.26771e-103	0	MSTRG.4798.3	0.190982	42.0168	0.775058	1563.47	chr10	31037168	31057777	-	MSTRG.4798	0	LTR12C	LTR	ERV1	LTR12C	0	-	-	u	MSTRG.4798	MSTRG.4798.3	2	0	0	0	14802	MSTRG.4798.3	-		non-chimeric (novel)
151.501	36.0904	1.58207	21.548	5.53113e-103	0	MSTRG.12094.15	0	0	0	336.669	chr13	111474461	111500216	+	MSTRG.12094	0	LTR12C	LTR	ERV1	LTR12C	0	-	-	u	MSTRG.12094	MSTRG.12094.15	4	0	0	0	10179	MSTRG.12094.1	-		non-chimeric (novel)
235.784	11.124	0.423997	21.5189	1.03513e-102	0	ENST00000299339.2_1	0	55.9257	17.6273	515.793	chr13	96204979	96233502	+	MSTRG.11919	46	G-rich	Low_complexity	Low_complexity	LTR12C	377964	CLDN10	ENST00000299339.2_1	=	CLDN10	ENST00000299339.2_1	5	0	0	0	3950	ENST00000376873.7_1	949		known	protein_coding	CLDN10
171.466	9.4684	0.347131	21.5145	1.13898e-102	0	ENST00000217999.2_1	0.306755	138.067	0	365.388	chrX	119243011	119249870	-	MSTRG.46814	45	G-rich	Low_complexity	Low_complexity	LTR12C	89553	RHOXF1	ENST00000217999.2_1	=	RHOXF1	ENST00000217999.2_1	3	0	0	0	792	ENST00000217999.2_1	769		known	protein_coding	RHOXF1
262.258	8.9282	0.322687	21.4704	2.94324e-102	0	MSTRG.18615.1	1.12285	5.88751	4.57281	580.51	chr17	38529456	38534003	+	MSTRG.18615	0	MLT2A1	LTR	ERVL	LTR12C	2446	RNA5SP441	ENST00000516809.1	y	MSTRG.18615	MSTRG.18615.1	2	0	0	0	899	MSTRG.18615.1	88		non-chimeric (novel)
7.28712	56.3212	2.53218	21.4523	4.3419e-102	0	MSTRG.20391.2	0	0	0	16.1936	chr18	29026540	29058665	+	MSTRG.20391	0	AluY	SINE	Alu	LTR12F	591063	DSG3	ENST00000257189.4_1	k	MSTRG.20391	MSTRG.20391.2	17	0	0	0	5735	MSTRG.20391.1	5525		chimeric (novel)
93.3128	32.2565	1.41124	21.4397	5.69433e-102	0	MSTRG.1862.35	0	23.1552	0	204.789	chr1	92414971	92529212	+	MSTRG.1862	751	AluSx1	SINE	Alu	LTR12F	214176	BRDT	ENST00000362005.7_1	j	MSTRG.1862	MSTRG.1862.35	24	0	0	0	4052	MSTRG.1862.21	3409		chimeric (novel)
271.023	10.2724	0.385944	21.4341	6.43288e-102	0	MSTRG.11817.2	0.0909388	23.0609	0.738028	599.539	chr13	84636964	84665689	-	MSTRG.11817	0	AluYa5	SINE	Alu	LTR12C	4621	AL445604.1	ENST00000650504.1_1	x	MSTRG.11817	MSTRG.11817.2	4	0	0	0	2489	MSTRG.11817.3	1042		non-chimeric (novel)
405.954	9.9552	0.371453	21.4165	9.38146e-102	0	MSTRG.30239.1	0.584877	4.28754	0.406044	901.014	chr3	87729080	87731834	+	MSTRG.30239	0	LTR12C	LTR	ERV1	LTR12C	0	AC108749.1	ENST00000462792.2_2	x	MSTRG.30239	MSTRG.30239.1	1	0	0	0	2755	MSTRG.30239.1	4256		non-chimeric (novel)
692.473	11.2688	0.432881	21.4118	1.03803e-101	0	MSTRG.38313.1	0.0704926	45.8404	5.10184	1533.1	chr6	140043031	140047248	-	MSTRG.38313	0	LTR12C	LTR	ERV1	LTR12C	0	FILNC1	ENST00000647189.1_1	i	MSTRG.38313	MSTRG.38313.1	1	0	0	0	4218	MSTRG.38313.1	1502		non-chimeric (novel)
294.903	9.8408	0.366512	21.3931	1.54774e-101	0	MSTRG.11784.1	0.190982	5.88839	0.369014	654.454	chr13	78044089	78049033	-	MSTRG.11784	0	LTR12C	LTR	ERV1	LTR12C	0	-	-	u	MSTRG.11784	MSTRG.11784.1	1	0	0	0	4945	MSTRG.11784.1	-		non-chimeric (novel)
336.68	10.9508	0.418511	21.3871	1.76065e-101	0	MSTRG.40509.12	0	53.1228	0	742.274	chr7	91766691	91772343	-	MSTRG.40509	0	LTR12C	LTR	ERV1	LTR12C	0	AC000120.2	ENST00000435873.1_2	j	MSTRG.40509	MSTRG.40509.12	3	0	0	0	3194	MSTRG.40509.22	556		chimeric (novel)
39.9093	27.923	1.2134	21.364	2.8904e-101	0	MSTRG.40431.2	0	5.41094	0	88.086	chr7	83303615	83337001	+	MSTRG.40431	0	LTR12C	LTR	ERV1	LTR12C	0	-	-	u	MSTRG.40431	MSTRG.40431.2	3	0	0	0	4787	MSTRG.40431.3	-		non-chimeric (novel)
224.728	9.1275	0.334131	21.3316	5.78095e-101	0	MSTRG.29852.2	0.709095	14.0803	0	497.123	chr3	49254302	49266329	-	MSTRG.29852	0	LTR12	LTR	ERV1	LTR12	0	CCDC36	ENST00000296449.9_2	i	MSTRG.29852	MSTRG.29852.2	2	0	0	0	5273	MSTRG.29852.2	2613		non-chimeric (novel)
433.294	11.2997	0.435999	21.3297	6.01717e-101	0	ENST00000302804.11_1	0.132006	66.7164	0	955.332	chr19	57742431	57746918	+	MSTRG.23034	328	C-rich	Low_complexity	Low_complexity	LTR12C	306394	AURKC	ENST00000302804.11_1	=	AURKC	ENST00000302804.11_1	7	0	0	0	1249	MSTRG.23034.25	1247		known	protein_coding	AURKC
514.242	12.3782	0.487657	21.2818	1.67262e-100	0	MSTRG.4743.1	0	303.644	0	1109.02	chr10	27660557	27713309	+	MSTRG.4743	0	THE1B	LTR	ERVL-MaLR	LTR12C	113694	PTCHD3	ENST00000642324.1_2	x	MSTRG.4743	MSTRG.4743.1	3	0	0	0	5491	MSTRG.4743.3	3595		non-chimeric (novel)
7352.89	17.9721	0.751407	21.2562	2.88844e-100	0	MSTRG.16114.3	45.478	5355.98	623.505	15629.9	chr16	20942304	21000459	-	MSTRG.16114	0	LTR12C	LTR	ERV1	LTR12C	0	DNAH3	ENST00000261383.3_1	j	MSTRG.16114	MSTRG.16114.3	20	0	0	0	7495	ENST00000261383.3_1	12394		chimeric (novel)
310.704	10.32	0.391485	21.2524	3.13366e-100	0	ENST00000489011.1_1	0.50781	415.621	18.7987	641.678	chr3	149002569	149052590	+	MSTRG.31050	0	LTR12C	LTR	ERV1	LTR12C	0	AC093001.1	ENST00000489011.1_1	=	AC093001.1	ENST00000489011.1_1	2	0	0	0	1701	MSTRG.31050.5	551		known	antisense	AC093001.1
1510.57	9.8315	0.368976	21.2249	5.62549e-100	0	MSTRG.30029.9	6.5836	511.19	139.835	3277.9	chr3	57389035	57434356	-	MSTRG.30029	0	LTR12C	LTR	ERV1	LTR12C	0	DNAH12	ENST00000351747.6_1	j	MSTRG.30029	MSTRG.30029.9	19	0	0	0	3642	ENST00000495027.5_1	9542		chimeric (novel)
259.656	9.5929	0.358305	21.1913	1.14971e-99	0	MSTRG.33565.1	0.488602	177.109	4.24437	556.373	chr4	158965682	158968036	+	MSTRG.33565	0	LTR12C	LTR	ERV1	LTR12C	0	-	-	u	MSTRG.33565	MSTRG.33565.1	2	0	0	0	1866	MSTRG.33565.1	-		non-chimeric (novel)
7395.25	10.2393	0.389492	21.154	2.53545e-99	0	MSTRG.7476.2	169.637	3503.43	8537.78	14926.3	chr11	67387348	67405786	+	MSTRG.7476	0	LTR12C	LTR	ERV1	LTR12C	0	TBX10	ENST00000335385.3_1	x	MSTRG.7476	MSTRG.7476.2	3	0	0	0	3842	MSTRG.7476.2	1548		non-chimeric (novel)
347.657	9.226	0.341699	21.1471	2.93234e-99	0	MSTRG.40892.1	1.00655	44.6693	7.13566	765.808	chr7	112658402	112703443	+	MSTRG.40892	0	LTR12C	LTR	ERV1	LTR12C	0	-	-	u	MSTRG.40892	MSTRG.40892.1	2	0	0	0	5327	MSTRG.40892.1	-		non-chimeric (novel)
14.0538	23.4695	1.01832	21.0833	1.13124e-98	0	MSTRG.4399.11	0	0.161248	0	31.2128	chr10	3358356	3361657	-	MSTRG.4399	0	LTR12C	LTR	ERV1	LTR12C	0	-	-	u	MSTRG.4399	MSTRG.4399.11	2	0	0	0	3165	MSTRG.4399.1	-		non-chimeric (novel)
408.175	10.652	0.410721	21.0654	1.65166e-98	0	MSTRG.33320.2	0.339109	18.1838	0	904.696	chr4	138655720	138667558	+	MSTRG.33320	0	LTR12C	LTR	ERV1	LTR12C	0	AC131956.2	ENST00000510922.1_1	x	MSTRG.33320	MSTRG.33320.2	2	0	0	0	7516	MSTRG.33320.2	512		non-chimeric (novel)
1000.87	12.1639	0.482573	21.0618	1.78251e-98	0	ENST00000621316.1_1	1.89488	417.738	66.9535	2168.41	chr1	146853914	146989706	-	MSTRG.2414	0	LTR12_	LTR	ERV1	LTR12_	0	LINC00624	ENST00000621316.1_1	=	LINC00624	ENST00000621316.1_1	4	0	0	0	3380	MSTRG.2414.9	3373		known	antisense	LINC00624
290.604	10.2919	0.394167	21.0366	3.0342e-98	0	MSTRG.15114.3	0.280216	58.8352	39.6064	634.568	chr15	79139982	79157184	+	MSTRG.15114	0	LTR12C	LTR	ERV1	LTR12C	0	MORF4L1	ENST00000559697.5_1	j	MSTRG.15114	MSTRG.15114.3	2	0	0	0	2611	MSTRG.15114.4	551		chimeric (novel)
109.679	33.3063	1.48932	21.0205	4.2555e-98	0	MSTRG.38632.24	0	0.343039	0	243.693	chr6	161721119	161736402	-	MSTRG.38632	0	LTR10F	LTR	ERV1	LTR12E	794547	-	-	u	MSTRG.38632	MSTRG.38632.24	3	0	0	0	6976	MSTRG.38632.27	-		non-chimeric (novel)
103.429	27.0915	1.19384	21.0175	4.54151e-98	0	MSTRG.19450.3	0	30.8715	0	226.413	chr17	66048735	66061968	+	MSTRG.19450	0	LTR12C	LTR	ERV1	LTR12C	0	-	-	u	MSTRG.19450	MSTRG.19450.3	2	0	0	0	2336	MSTRG.19450.23	-		non-chimeric (novel)
220.645	10.2594	0.393128	21.0094	5.37585e-98	0	MSTRG.32169.4	0.357642	73.3604	8.13464	480.91	chr4	25239639	25248239	-	MSTRG.32169	0	LTR12C	LTR	ERV1	LTR12C	0	PI4K2B	ENST00000264864.7_1	i	MSTRG.32169	MSTRG.32169.4	2	0	0	0	1219	MSTRG.32169.2	3540		non-chimeric (novel)
201.358	9.8245	0.37262	20.9985	6.77254e-98	0	MSTRG.34175.19	0.0657425	69.0641	3.05729	439.382	chr5	16974403	17032181	-	MSTRG.34175	0	LTR12C	LTR	ERV1	LTR12C	0	-	-	u	MSTRG.34175	MSTRG.34175.19	4	0	0	0	1522	ENST00000274203.13_1	-		non-chimeric (novel)
127.658	10.1078	0.386243	20.9913	7.86796e-98	0	ENST00000595689.2_1	0	265.338	26.3774	251.271	chrX	48242968	48252792	+	MSTRG.46036	224	AluSx	SINE	Alu	LTR12C	1271995	SSX4	ENST00000595689.2_1	=	SSX4	ENST00000595689.2_1	8	0	0	0	1224	ENST00000595689.2_1	1221		known	protein_coding	SSX4
296.479	9.7935	0.37159	20.9734	1.147e-97	0	MSTRG.32965.1	0.272816	7.35792	8.7682	656.778	chr4	102547823	102559336	-	MSTRG.32965	0	LTR12_	LTR	ERV1	LTR12_	0	BANK1	ENST00000504592.5_3	i	MSTRG.32965	MSTRG.32965.1	2	0	0	0	5604	MSTRG.32965.1	3544		non-chimeric (novel)
164.391	9.9546	0.379524	20.9595	1.53553e-97	0	MSTRG.36471.1	0.117376	36.6722	6.48706	360.401	chr6	4185434	4191232	-	MSTRG.36471	0	LTR12C	LTR	ERV1	LTR12C	0	AL136309.3	ENST00000427591.1_1	m	MSTRG.36471	MSTRG.36471.1	1	0	0	0	5799	MSTRG.36471.1	266		chimeric (novel)
157.511	10.3287	0.397529	20.9511	1.83443e-97	0	MSTRG.38326.1	0	287.003	0	318.136	chr6	140469657	140520254	+	MSTRG.38326	0	LTR12C	LTR	ERV1	LTR12C	0	RNA5SP220	ENST00000516298.1	x	MSTRG.38326	MSTRG.38326.1	2	0	0	0	4548	MSTRG.38326.1	104		non-chimeric (novel)
2177.85	15.8743	0.662364	20.9467	2.01114e-97	0	ENST00000618539.4_1	9.11837	3560.41	0	4434.95	chr8	11653082	11696821	+	MSTRG.41826	0	LTR12C	LTR	ERV1	LTR12C	0	FDFT1	ENST00000618539.4_1	=	FDFT1	ENST00000618539.4_1	10	0	0	0	2668	ENST00000618539.4_1	2660		known	protein_coding	FDFT1
152.835	9.8595	0.376276	20.8876	6.94107e-97	0	MSTRG.33761.7	0.0352463	18.5	1.01511	337.43	chr4	177977718	178114318	-	MSTRG.33761	0	LTR12C	LTR	ERV1	LTR12C	0	RN7SKP136	ENST00000410927.1	x	MSTRG.33761	MSTRG.33761.7	3	0	0	0	3008	MSTRG.33761.9	300		non-chimeric (novel)
203.094	10.2468	0.395351	20.8595	1.25004e-96	0	ENST00000498273.1_1	0.0834314	6.08538	0	450.561	chr1	62660503	62678000	+	MSTRG.1501	302	L2a	LINE	L2	LTR12C	474873	L1TD1	ENST00000498273.1_1	=	L1TD1	ENST00000498273.1_1	4	0	0	0	3849	ENST00000498273.1_1	3849		known	protein_coding	L1TD1
133.724	31.0435	1.3925	20.8571	1.31533e-96	0	MSTRG.4384.13	0	77.1788	0	288.59	chr10	1148329	1178324	+	MSTRG.4384	0	MSTA	LTR	ERVL-MaLR	LTR12F	970119	WDR37	ENST00000650072.1_1	j	MSTRG.4384	MSTRG.4384.13	6	0	0	0	4055	MSTRG.4384.1	4933		chimeric (novel)
26.2479	44.6313	2.04528	20.8438	1.73501e-96	0	MSTRG.32151.4	0	0	0	58.3287	chr4	22637044	22821198	+	MSTRG.32151	0	LTR12E	LTR	ERV1	LTR12E	0	GBA3	ENST00000508166.5_2	j	MSTRG.32151	MSTRG.32151.4	7	0	0	0	2674	MSTRG.32151.1	2164		chimeric (novel)
284.528	10.0095	0.384398	20.8364	2.02534e-96	0	MSTRG.15114.4	0.757024	41.3742	22.9726	624.378	chr15	79140007	79157184	+	MSTRG.15114	0	LTR12C	LTR	ERV1	LTR12C	0	MORF4L1	ENST00000559697.5_1	j	MSTRG.15114	MSTRG.15114.4	2	0	0	0	5808	MSTRG.15114.4	551		chimeric (novel)
627.907	12.2468	0.492095	20.8229	2.68437e-96	0	MSTRG.31619.7	0	67.8376	0.217358	1387.79	chr3	190985001	191034378	-	MSTRG.31619	0	LTR12C	LTR	ERV1	LTR12C	0	UTS2B	ENST00000340524.9_1	j	MSTRG.31619	MSTRG.31619.7	6	0	0	0	2242	MSTRG.31619.3	2395		chimeric (novel)
131.276	10.1784	0.392898	20.8156	3.12583e-96	0	ENST00000595235.5_1	0	278.623	25.5634	257.926	chrX	48261520	48271497	-	MSTRG.46037	365	T-rich	Low_complexity	Low_complexity	LTR12C	1300524	SSX4B	ENST00000595235.5_1	=	SSX4B	ENST00000595235.5_1	8	0	0	0	1374	ENST00000595235.5_1	1221		known	protein_coding	SSX4B
30.398	45.7447	2.10189	20.812	3.36705e-96	0	MSTRG.34564.16	0	0	0	67.5512	chr5	55592270	55612218	+	MSTRG.34564	0	LTR12C	LTR	ERV1	LTR12C	0	AC034245.1	ENST00000504349.1_1	x	MSTRG.34564	MSTRG.34564.16	3	0	0	0	3570	MSTRG.34564.21	1227		non-chimeric (novel)
483.532	30.9728	1.39277	20.8023	4.12253e-96	0	MSTRG.6363.7	0	493.054	0	1019.73	chr11	3022159	3090890	-	MSTRG.6363	0	THE1C	LTR	ERVL-MaLR	LTR12C	364472	CARS	ENST00000531387.5_1	j	MSTRG.6363	MSTRG.6363.7	23	0	0	0	2788	ENST00000526890.5_1	2805		chimeric (novel)
299.867	10.781	0.423894	20.7151	2.53349e-95	0	MSTRG.12175.2	0.154077	122.972	1.10704	652.43	chr13	114926710	114935882	+	MSTRG.12175	269	L1PA10	LINE	L1	LTR12C	2032314	CFAP97D2	ENST00000643687.1_2	i	MSTRG.12175	MSTRG.12175.2	2	0	0	0	1960	MSTRG.12175.2	1337		non-chimeric (novel)
2464.17	9.522	0.363267	20.7064	3.03239e-95	0	MSTRG.42308.1	12.0155	9.24021	34.543	5459.05	chr8	42363641	42423378	-	MSTRG.42308	0	LTR12_	LTR	ERV1	LTR12_	0	SMIM19	ENST00000438528.7_2	x	MSTRG.42308	MSTRG.42308.1	3	0	0	0	6248	MSTRG.42308.1	2958		non-chimeric (novel)
359.412	11.6841	0.467854	20.6989	3.54449e-95	0	MSTRG.28070.1	0	122.764	0	785.052	chr21	47045982	47053411	-	MSTRG.28070	365	ERVL-E-int	LTR	ERVL	LTR12_	508661	-	-	u	MSTRG.28070	MSTRG.28070.1	2	0	0	0	7377	MSTRG.28070.1	-		non-chimeric (novel)
76.7339	26.0241	1.16198	20.6752	5.79167e-95	0	MSTRG.37588.9	0	871.537	0	73.6824	chr6	74079659	74127292	+	MSTRG.37588	673	L1ME3C	LINE	L1	LTR12C	100499	DDX43	ENST00000370336.4_1	j	MSTRG.37588	MSTRG.37588.9	21	0	0	0	2914	MSTRG.37588.9	2513		chimeric (novel)
2566.88	9.1449	0.346626	20.6127	2.10917e-94	0	MSTRG.46465.1	25.0666	4.14908	10.5888	5677.47	chrX	81991681	81993800	-	MSTRG.46465	0	LTR12C	LTR	ERV1	LTR12C	0	-	-	u	MSTRG.46465	MSTRG.46465.1	2	0	0	0	2001	MSTRG.46465.1	-		non-chimeric (novel)
4244.81	13.087	0.538131	20.6029	2.58734e-94	0	MSTRG.16114.5	11.3903	706.81	247.228	9315.52	chr16	20945992	21000459	-	MSTRG.16114	0	LTR12C	LTR	ERV1	LTR12C	0	DNAH3	ENST00000261383.3_1	j	MSTRG.16114	MSTRG.16114.5	18	0	0	0	7405	ENST00000261383.3_1	12394		chimeric (novel)
3309.62	11.065	0.440024	20.6011	2.68212e-94	0	ENST00000432377.1_1	5.53663	34.5054	3.87529	7344.92	chr3	42812104	42815450	+	MSTRG.29683	0	LTR12C	LTR	ERV1	LTR12C	0	LINC02158	ENST00000432377.1_1	=	LINC02158	ENST00000432377.1_1	2	0	0	0	1220	ENST00000432377.1_1	897		known	antisense	LINC02158
54.4724	52.2332	2.44196	20.5709	5.00476e-94	0	MSTRG.21607.3	0	0	0	121.05	chr19	16011122	16018952	+	MSTRG.21607	0	LTR12C	LTR	ERV1	LTR12C	0	AC005336.3	ENST00000623833.1_1	k	MSTRG.21607	MSTRG.21607.3	3	0	0	0	7134	MSTRG.21607.4	2679		chimeric (novel)
122.092	10.0649	0.392348	20.5554	6.88007e-94	0	MSTRG.42234.1	0	40.6444	2.79692	266.49	chr8	38573756	38577334	-	MSTRG.42234	0	LTR12C	LTR	ERV1	LTR12C	0	-	-	u	MSTRG.42234	MSTRG.42234.1	2	0	0	0	3373	MSTRG.42234.1	-		non-chimeric (novel)
1539.96	10.2848	0.403709	20.5217	1.37706e-93	0	MSTRG.42391.2	2.08004	3155.88	22.0577	3066.96	chr8	54628230	54687952	-	MSTRG.42391	0	LTR12C	LTR	ERV1	LTR12C	0	ATP6V1H	ENST00000359530.6_5	j	MSTRG.42391	MSTRG.42391.2	6	0	0	0	1267	ENST00000396774.6_5	2007		chimeric (novel)
3186.92	8.3791	0.310971	20.5134	1.63526e-93	0	MSTRG.35516.1	27.3795	756.947	784.249	6883.42	chr5	132575639	132584473	+	MSTRG.35516	0	LTR12C	LTR	ERV1	LTR12C	0	AC010307.3	ENST00000515122.1_1	j	MSTRG.35516	MSTRG.35516.1	2	0	0	0	4432	MSTRG.35516.1	3142		chimeric (novel)
21.3892	38.7423	1.79118	20.5129	1.6503e-93	0	MSTRG.29077.13	0	0	0	47.5315	chr22	50058874	50063059	-	MSTRG.29077	0	LTR12C	LTR	ERV1	LTR12C	0	-	-	u	MSTRG.29077	MSTRG.29077.13	2	0	0	0	3843	MSTRG.29077.7	-		non-chimeric (novel)
281.044	8.4202	0.313098	20.5053	1.931e-93	0	MSTRG.40726.2	1.77936	26.5088	473.405	567.218	chr7	100992701	100996577	+	MSTRG.40726	0	LTR12C	LTR	ERV1	LTR12C	0	-	-	u	MSTRG.40726	MSTRG.40726.2	2	0	0	0	1248	MSTRG.40726.6	-		non-chimeric (novel)
434.193	11.441	0.460738	20.4911	2.58457e-93	0	MSTRG.12509.2	0	61.9057	1.62418	957.815	chr14	32171216	32181308	-	MSTRG.12509	0	LTR12D	LTR	ERV1	LTR12D	0	NUBPL	ENST00000281081.11_1	i	MSTRG.12509	MSTRG.12509.2	2	0	0	0	5036	MSTRG.12509.1	3049		non-chimeric (novel)
910.493	8.064	0.296058	20.4824	3.08941e-93	0	MSTRG.35129.1	10.5455	108.344	28.2386	1997.6	chr5	101296280	101297461	-	MSTRG.35129	0	LTR12C	LTR	ERV1	LTR12C	0	-	-	u	MSTRG.35129	MSTRG.35129.1	1	0	0	0	1182	MSTRG.35129.1	-		non-chimeric (novel)
494.303	10.5096	0.416052	20.4531	5.64011e-93	0	MSTRG.40402.1	0.0909388	153.006	4.12974	1080.9	chr7	80673156	80675441	+	MSTRG.40402	0	LTR12C	LTR	ERV1	LTR12C	0	-	-	u	MSTRG.40402	MSTRG.40402.1	1	0	0	0	2286	MSTRG.40402.1	-		non-chimeric (novel)
192.889	9.8015	0.381579	20.4454	6.59669e-93	0	MSTRG.16122.15	0.304412	107.9	5.04212	415.79	chr16	21317921	21323592	-	MSTRG.16122	0	LTR12C	LTR	ERV1	LTR12C	0	CRYM-AS1	ENST00000444326.1_2	i	MSTRG.16122	MSTRG.16122.15	2	0	0	0	1384	MSTRG.16122.14	2028		non-chimeric (novel)
51.0521	27.0324	1.22822	20.381	2.46363e-92	0	MSTRG.15654.16	0	0.494016	0.553521	113.333	chr16	2004141	2007765	-	MSTRG.15654	0	LTR12C	LTR	ERV1	LTR12C	0	RPL3L	ENST00000268661.7_1	j	MSTRG.15654	MSTRG.15654.16	3	0	0	0	2909	MSTRG.15654.1	2182		chimeric (novel)
299.641	9.6702	0.377215	20.3337	6.47919e-92	0	MSTRG.20623.4	0.499325	5.35192	0	664.774	chr18	48632282	48637843	-	MSTRG.20623	0	LTR12C	LTR	ERV1	LTR12C	0	RN7SL695P	ENST00000462220.2	k	MSTRG.20623	MSTRG.20623.4	2	0	0	0	4520	MSTRG.20623.1	293		chimeric (novel)
310.524	10.1477	0.401005	20.3182	8.87009e-92	0	MSTRG.12961.1	0.145426	7.47539	9.62741	688.008	chr14	65125677	65128919	+	MSTRG.12961	0	LTR12C	LTR	ERV1	LTR12C	0	-	-	u	MSTRG.12961	MSTRG.12961.1	1	0	0	0	3243	MSTRG.12961.1	-		non-chimeric (novel)
1443.93	11.2693	0.456287	20.3146	9.55168e-92	0	MSTRG.1513.1	1.48554	23.6772	9.0177	3203.61	chr1	63220044	63290721	+	MSTRG.1513	0	LTR12C	LTR	ERV1	LTR12C	0	ATG4C	ENST00000317868.8_1	y	MSTRG.1513	MSTRG.1513.1	4	0	0	0	4738	MSTRG.1513.2	2938		non-chimeric (novel)
196.834	10.2991	0.40854	20.3141	9.64304e-92	0	ENST00000338352.2_1	0.222892	11.6763	0.369014	435.848	chrX	69282341	69284036	+	MSTRG.46322	612	AluSx1	SINE	Alu	LTR12C	644443	OTUD6A	ENST00000338352.2_1	=	OTUD6A	ENST00000338352.2_1	1	0	0	0	1696	MSTRG.46322.2	1689		known	protein_coding	OTUD6A
63.2563	29.7244	1.36533	20.306	1.13753e-91	0	MSTRG.33812.5	0	25.2134	0	137.768	chr4	184355255	184365346	+	MSTRG.33812	0	LTR12C	LTR	ERV1	LTR12C	0	-	-	u	MSTRG.33812	MSTRG.33812.5	3	0	0	0	2368	MSTRG.33812.4	-		non-chimeric (novel)
260.558	10.98	0.442267	20.3045	1.17404e-91	0	MSTRG.40509.15	0	113.072	0	566.455	chr7	91766932	91772343	-	MSTRG.40509	0	LTR12C	LTR	ERV1	LTR12C	0	AC000120.2	ENST00000435873.1_2	j	MSTRG.40509	MSTRG.40509.15	2	0	0	0	815	MSTRG.40509.22	556		chimeric (novel)
291.306	10.0987	0.399288	20.2829	1.82173e-91	0	MSTRG.1840.1	0.167201	13.2066	2.63929	645.418	chr1	90447713	90449888	-	MSTRG.1840	0	LTR12C	LTR	ERV1	LTR12C	0	-	-	u	MSTRG.1840	MSTRG.1840.1	1	0	0	0	2176	MSTRG.1840.1	-		non-chimeric (novel)
387.094	10.8796	0.437811	20.2819	1.85907e-91	0	ENST00000509524.5_1	0	675.459	0	785.157	chr4	188916925	188926705	+	MSTRG.33899	34	MER112	DNA	hAT-Charlie	LTR12C	183033	ZFP42	ENST00000509524.5_1	=	ZFP42	ENST00000509524.5_1	3	0	0	0	2986	MSTRG.33899.2	2480		known	protein_coding	ZFP42
1929.59	11.496	0.46998	20.205	8.83934e-91	0	MSTRG.35391.1	0.84523	204.499	3.53739	4264.02	chr5	122767041	122775996	+	MSTRG.35391	0	LTR12C	LTR	ERV1	LTR12C	0	-	-	u	MSTRG.35391	MSTRG.35391.1	2	0	0	0	2847	MSTRG.35391.1	-		non-chimeric (novel)
129.038	7.7137	0.282854	20.2003	9.73045e-91	0	MSTRG.13107.1	1.31067	162.816	59.0596	260.788	chr14	71698589	71706485	+	MSTRG.13107	0	MER52D	LTR	ERV1	LTR12C	22238	-	-	u	MSTRG.13107	MSTRG.13107.1	2	0	0	0	1745	MSTRG.13107.1	-		non-chimeric (novel)
209.225	9.1706	0.355118	20.1923	1.14456e-90	0	MSTRG.24737.1	0.650969	141.816	10.2628	447.395	chr2	121004302	121010262	-	MSTRG.24737	297	GC_rich	Low_complexity	Low_complexity	LTR12C	6121	RALB	ENST00000447591.5_2	i	MSTRG.24737	MSTRG.24737.1	1	0	0	0	5961	MSTRG.24737.1	558		non-chimeric (novel)
234.609	9.2984	0.362302	20.1446	3.00175e-90	0	MSTRG.20640.6	0.741317	20.916	6.305	517.588	chr18	54240369	54266319	+	MSTRG.20640	0	LTR12C	LTR	ERV1	LTR12C	0	TXNL1	ENST00000217515.10_2	x	MSTRG.20640	MSTRG.20640.6	2	0	0	0	9782	ENST00000254442.7_2	6894		non-chimeric (novel)
89.8141	34.6292	1.62023	20.1386	3.38965e-90	0	ENST00000631485.1_1	0	0	0	199.587	chr10	121578198	121588790	+	MSTRG.6061	93	(CGGA)n	Simple_repeat	Simple_repeat	LTR12	65004	INPP5F	ENST00000631485.1_1	=	INPP5F	ENST00000631485.1_1	7	0	0	0	3090	ENST00000650305.1_1	583		known	protein_coding	INPP5F
1400.34	10.365	0.415399	20.1372	3.48162e-90	0	MSTRG.32884.1	2.24709	70.3982	31.3955	3098.31	chr4	90412059	90423527	+	MSTRG.32884	0	LTR12C	LTR	ERV1	LTR12C	0	-	-	u	MSTRG.32884	MSTRG.32884.1	2	0	0	0	11243	MSTRG.32884.1	-		non-chimeric (novel)
156.072	10.3749	0.41605	20.1295	4.0735e-90	0	ENST00000424776.4_1	0	108.761	0	334.742	chrX	114423990	114427439	+	MSTRG.46739	88	L2	LINE	L2	LTR12	126310	RBMXL3	ENST00000424776.4_1	=	RBMXL3	ENST00000424776.4_1	1	0	0	0	3450	ENST00000424776.4_1	3442		known	protein_coding	RBMXL3
574.325	8.9604	0.346094	20.1114	5.86264e-90	0	MSTRG.33817.3	4.07785	42.5141	29.784	1264.17	chr4	184646975	184662136	+	MSTRG.33817	0	LTR12_	LTR	ERV1	LTR12_	0	-	-	u	MSTRG.33817	MSTRG.33817.3	5	0	0	0	5876	MSTRG.33817.3	-		non-chimeric (novel)
132.745	9.5516	0.375594	20.1057	6.57728e-90	0	ENST00000281154.5_1	0	156.622	0	277.586	chr4	128651533	128695454	+	MSTRG.33252	601	MER5B	DNA	hAT-Charlie	LTR12	232847	SLC25A31	ENST00000281154.5_1	=	SLC25A31	ENST00000281154.5_1	6	0	0	0	1841	ENST00000281154.5_1	1841		known	protein_coding	SLC25A31
812.016	10.7768	0.436605	20.1023	7.04421e-90	0	MSTRG.9278.11	0.434831	864.482	39.4527	1703.61	chr12	31924982	31958034	-	MSTRG.9278	0	LTR12C	LTR	ERV1	LTR12C	0	RNU6-1069P	ENST00000516612.1	k	MSTRG.9278	MSTRG.9278.11	2	0	0	0	3163	MSTRG.9278.11	133		chimeric (novel)
1075.77	11.0632	0.450884	20.101	7.23615e-90	0	ENST00000428587.1_1	0	47.0023	2.03022	2385.16	chr2	210673528	210675547	+	MSTRG.25819	279	AluSx1	SINE	Alu	LTR12	116502	SNAI1P1	ENST00000428587.1_1	k	SNAI1P1	ENST00000428587.1_1	1	0	0	0	2020	ENST00000428587.1_1	777		chimeric (novel)	processed_pseudogene	SNAI1P1
533.872	11.8152	0.488477	20.0935	8.40502e-90	0	MSTRG.10470.3	0.15043	587.643	0.217358	1120.91	chr12	104166085	104229819	-	MSTRG.10470	0	THE1A	LTR	ERVL-MaLR	LTR12C	1068485	NT5DC3	ENST00000392876.7_1	j	MSTRG.10470	MSTRG.10470.3	14	0	0	0	7111	ENST00000392876.7_1	7207		chimeric (novel)
97.6987	9.5157	0.374138	20.088	9.39111e-90	0	MSTRG.10691.1	0	220.015	0	192.662	chr12	116383124	116385831	+	MSTRG.10691	0	THE1B	LTR	ERVL-MaLR	LTR12C	715222	-	-	u	MSTRG.10691	MSTRG.10691.1	2	0	0	0	2592	MSTRG.10691.1	-		non-chimeric (novel)
382.55	9.9132	0.393937	20.0873	9.5235e-90	0	MSTRG.31167.7	0.698406	6.10593	12.2846	847.37	chr3	155759898	155769598	+	MSTRG.31167	0	LTR12C	LTR	ERV1	LTR12C	0	ALG1L15P	ENST00000482834.1_1	x	MSTRG.31167	MSTRG.31167.7	2	0	0	0	8259	MSTRG.31167.7	794		non-chimeric (novel)
2096.99	10.4692	0.421881	20.0749	1.22269e-89	0	MSTRG.25531.2	13.1485	514.083	40.4824	4585.21	chr2	191618530	191625343	-	MSTRG.25531	0	LTR12C	LTR	ERV1	LTR12C	0	-	-	u	MSTRG.25531	MSTRG.25531.2	2	0	0	0	1282	MSTRG.25531.1	-		non-chimeric (novel)
179.513	9.2426	0.360788	20.0743	1.23796e-89	0	MSTRG.46753.24	0.668663	37.4619	16.2596	392.281	chrX	117408830	117416018	-	MSTRG.46753	0	LTR12C	LTR	ERV1	LTR12C	0	AL391358.1	ENST00000605342.1_1	x	MSTRG.46753	MSTRG.46753.24	2	0	0	0	3928	MSTRG.46753.22	190		non-chimeric (novel)
76.3396	26.8132	1.23621	20.0719	1.29886e-89	0	MSTRG.1159.3	0	304.397	0	135.822	chr1	43990741	44089343	+	MSTRG.1159	0	L2c	LINE	L2	LTR12	263154	PTPRF	ENST00000359947.8_2	j	MSTRG.1159	MSTRG.1159.3	33	0	0	0	7473	MSTRG.1159.1	7727		chimeric (novel)
422.206	10.4258	0.420218	20.0509	1.98142e-89	0	MSTRG.29305.3	0.304962	17.0059	21.0772	933.698	chr3	12925133	12944576	+	MSTRG.29305	0	LTR12C	LTR	ERV1	LTR12C	0	IQSEC1	ENST00000273221.8_2	x	MSTRG.29305	MSTRG.29305.3	4	0	0	0	3908	MSTRG.29305.10	5279		non-chimeric (novel)
401.945	9.7727	0.387845	20.0408	2.42974e-89	0	MSTRG.26062.1	0.277924	135.877	1.43131	877.676	chr2	226609682	226612419	+	MSTRG.26062	0	LTR12C	LTR	ERV1	LTR12C	0	-	-	u	MSTRG.26062	MSTRG.26062.1	1	0	0	0	2738	MSTRG.26062.1	-		non-chimeric (novel)
1510.62	9.6838	0.383413	20.0405	2.44426e-89	0	MSTRG.5125.1	3.5062	2.29856	20.9393	3350.85	chr10	56055141	56062595	+	MSTRG.5125	0	LTR12_	LTR	ERV1	LTR12_	0	PCDH15	ENST00000373965.6_1	i	MSTRG.5125	MSTRG.5125.1	2	0	0	0	2836	MSTRG.5125.1	9237		non-chimeric (novel)
142.145	10.0901	0.403859	20.0319	2.90172e-89	0	MSTRG.3416.1	0	69.0189	0.184507	308.188	chr1	194828693	194831350	+	MSTRG.3416	0	LTR12C	LTR	ERV1	LTR12C	0	AL353072.2	ENST00000648938.1_1	i	MSTRG.3416	MSTRG.3416.1	1	0	0	0	2658	MSTRG.3416.1	580		non-chimeric (novel)
1244.75	9.7208	0.385457	20.0303	2.99729e-89	0	MSTRG.12847.1	2.56541	18.8927	15.9437	2759.68	chr14	56306958	56309917	+	MSTRG.12847	0	LTR12E	LTR	ERV1	LTR12E	0	-	-	u	MSTRG.12847	MSTRG.12847.1	1	0	0	0	2960	MSTRG.12847.1	-		non-chimeric (novel)
212.061	8.3936	0.319493	20.0117	4.35259e-89	0	MSTRG.1445.1	2.09353	12.0828	33.2306	464.118	chr1	55388133	55404820	-	MSTRG.1445	0	THE1D	LTR	ERVL-MaLR	LTR12C	934359	-	-	u	MSTRG.1445	MSTRG.1445.1	2	0	0	0	4054	MSTRG.1445.1	-		non-chimeric (novel)
7.46347	48.916	2.34462	20.0101	4.49564e-89	0	MSTRG.35397.19	0	0	0	16.5855	chr5	124228949	124309014	+	MSTRG.35397	0	LTR12C	LTR	ERV1	LTR12C	0	LINC02240	ENST00000647105.1_1	j	MSTRG.35397	MSTRG.35397.19	9	0	0	0	2184	MSTRG.35397.17	1502		chimeric (novel)
142.837	9.1262	0.356276	20.0018	5.31598e-89	0	MSTRG.38310.1	0.349741	4.83785	3.10023	316.185	chr6	140319460	140320541	-	MSTRG.38310	0	LTR12C	LTR	ERV1	LTR12C	0	AL357146.1	ENST00000456896.6_2	i	MSTRG.38310	MSTRG.38310.1	1	0	0	0	1082	MSTRG.38310.1	1331		non-chimeric (novel)
2172.2	12.0323	0.502125	19.9797	8.26504e-89	0	MSTRG.33817.2	23.0508	113.499	93.9943	4781.01	chr4	184646975	184662136	+	MSTRG.33817	0	LTR12_	LTR	ERV1	LTR12_	0	-	-	u	MSTRG.33817	MSTRG.33817.2	4	0	0	0	5687	MSTRG.33817.3	-		non-chimeric (novel)
315.725	10.2031	0.411373	19.9409	1.79788e-88	0	MSTRG.28384.16	0.131411	3.88556	3.31765	700.679	chr22	23347022	23358668	-	MSTRG.28384	0	LTR12C	LTR	ERV1	LTR12C	0	AC245054.1	ENST00000420944.1_1	x	MSTRG.28384	MSTRG.28384.16	3	0	0	0	8514	MSTRG.28384.16	258		non-chimeric (novel)
215.7	9.397	0.371174	19.9287	2.2935e-88	0	MSTRG.3355.1	0.223055	0.665535	0.80373	478.947	chr1	187980706	187982009	-	MSTRG.3355	0	LTR12C	LTR	ERV1	LTR12C	0	-	-	u	MSTRG.3355	MSTRG.3355.1	1	0	0	0	1304	MSTRG.3355.1	-		non-chimeric (novel)
14.3616	45.6868	2.19689	19.8857	5.41184e-88	0	MSTRG.29707.16	0	0	0.203022	31.8922	chr3	44480666	44592158	-	MSTRG.29707	0	LTR12	LTR	ERV1	LTR12	0	ZNF445	ENST00000396077.7_1	j	MSTRG.29707	MSTRG.29707.16	11	0	0	0	11956	ENST00000396077.7_1	18299		chimeric (novel)
144.09	10.4548	0.425326	19.8783	6.27152e-88	0	ENST00000383748.8_1	0	55.3076	0	314.054	chr3	42977852	42984284	+	MSTRG.29684	186	FordPrefect	DNA	hAT-Tip100	LTR12C	165337	KRBOX1	ENST00000383748.8_1	=	KRBOX1	ENST00000383748.8_1	5	0	0	0	674	MSTRG.29684.2	674		known	protein_coding	KRBOX1
277.368	8.8848	0.346636	19.8617	8.7225e-88	0	MSTRG.22976.1	1.47948	3.11503	86.5611	604.929	chr19	56498041	56573179	+	MSTRG.22976	165	(CA)n	Simple_repeat	Simple_repeat	LTR12C	937945	NLRP5	ENST00000390649.7_1	j	MSTRG.22976	MSTRG.22976.1	15	0	0	0	3953	MSTRG.22976.1	3888		chimeric (novel)
125.062	10.3039	0.41834	19.8496	1.11157e-87	0	MSTRG.32169.8	0	28.3049	0	274.77	chr4	25239675	25248210	-	MSTRG.32169	0	LTR12C	LTR	ERV1	LTR12C	0	PI4K2B	ENST00000264864.7_1	i	MSTRG.32169	MSTRG.32169.8	2	0	0	0	1154	MSTRG.32169.2	3540		non-chimeric (novel)
529.154	9.9431	0.400247	19.8454	1.2078e-87	0	MSTRG.34564.2	4.24463	21.4543	74.1098	1161.03	chr5	55592267	55613537	+	MSTRG.34564	0	LTR12C	LTR	ERV1	LTR12C	0	AC034245.1	ENST00000504349.1_1	x	MSTRG.34564	MSTRG.34564.2	3	0	0	0	12877	MSTRG.34564.21	1227		non-chimeric (novel)
234.382	11.0665	0.456861	19.8452	1.21332e-87	0	MSTRG.10383.1	0	415.449	13.213	473.219	chr12	96503697	96539836	+	MSTRG.10383	0	LTR12C	LTR	ERV1	LTR12C	0	-	-	u	MSTRG.10383	MSTRG.10383.1	4	0	0	0	3467	MSTRG.10383.3	-		non-chimeric (novel)
134.495	8.4052	0.323158	19.8205	1.9798e-87	0	MSTRG.22166.1	0.457772	564.622	4.71611	235.159	chr19	38036275	38042182	-	MSTRG.22166	0	SST1	Satellite	centr	LTR12F	898478	AC022148.1	ENST00000316807.2_1	m	MSTRG.22166	MSTRG.22166.1	1	0	0	0	5908	MSTRG.22166.1	3267		chimeric (novel)
247.648	9.935	0.400821	19.7969	3.16876e-87	0	MSTRG.40891.1	0.223055	55.1851	2.97127	543.644	chr7	113234046	113238790	+	MSTRG.40891	0	LTR12C	LTR	ERV1	LTR12C	0	-	-	u	MSTRG.40891	MSTRG.40891.1	2	0	0	0	4643	MSTRG.40891.1	-		non-chimeric (novel)
189.031	9.8425	0.396193	19.7945	3.31738e-87	0	MSTRG.32958.1	0.073566	29.6511	2.81723	416.388	chr4	101525915	101529388	-	MSTRG.32958	0	LTR12C	LTR	ERV1	LTR12C	0	EMCN	ENST00000510657.1_1	i	MSTRG.32958	MSTRG.32958.1	1	0	0	0	3474	MSTRG.32958.1	571		non-chimeric (novel)
54.682	31.2571	1.47931	19.7776	4.646e-87	0	MSTRG.34168.13	0	34.1324	0	117.723	chr5	17063323	17090398	+	MSTRG.34168	0	LTR12C	LTR	ERV1	LTR12C	0	BASP1	ENST00000606445.1_1	j	MSTRG.34168	MSTRG.34168.13	4	0	0	0	731	MSTRG.34168.6	401		chimeric (novel)
20.8085	31.0225	1.46747	19.7772	4.67513e-87	0	MSTRG.19776.2	0	3.94495	9.77141	44.7171	chr17	79002792	79005967	-	MSTRG.19776	1276	MLT1K	LTR	ERVL-MaLR	LTR12C	319001	BAIAP2-DT	ENST00000577066.2_1	o	MSTRG.19776	MSTRG.19776.2	2	0	0	0	3092	ENST00000577066.2_1	4465		chimeric (novel)
983.379	11.5066	0.480756	19.7742	4.96723e-87	0	MSTRG.20201.2	12.5094	131.458	0	2158.17	chr18	12739420	12776857	-	MSTRG.20201	0	LTR12C	LTR	ERV1	LTR12C	0	AP005482.1	ENST00000589930.2_2	j	MSTRG.20201	MSTRG.20201.2	3	0	0	0	1940	MSTRG.20201.1	1329		chimeric (novel)
170.15	10.095	0.410225	19.733	1.12236e-86	0	MSTRG.36587.3	0	4.54572	0	377.607	chr6	11934254	11954433	+	MSTRG.36587	0	LTR12C	LTR	ERV1	LTR12C	0	-	-	u	MSTRG.36587	MSTRG.36587.3	3	0	0	0	1205	MSTRG.36587.11	-		non-chimeric (novel)
33.1517	30.2867	1.43496	19.7125	1.68429e-86	0	MSTRG.27485.14	0	34.8751	0	69.7955	chr20	62571211	62573802	-	MSTRG.27485	67	G-rich	Low_complexity	Low_complexity	LTR12C	140624	UCKL1	ENST00000369908.9_1	j	MSTRG.27485	MSTRG.27485.14	8	0	0	0	1729	MSTRG.27485.3	1954		chimeric (novel)
1122.44	8.2903	0.319126	19.7109	1.73932e-86	0	MSTRG.20623.10	6.26142	23.5198	33.063	2481.76	chr18	48638658	48646852	-	MSTRG.20623	0	LTR12C	LTR	ERV1	LTR12C	0	-	-	u	MSTRG.20623	MSTRG.20623.10	2	0	0	0	7969	MSTRG.20623.1	-		non-chimeric (novel)
1782.67	7.8296	0.295851	19.7045	1.97273e-86	0	MSTRG.36434.6	14.7237	475.937	67.9925	3886.33	chr6	3652698	3720336	-	MSTRG.36434	0	LTR12C	LTR	ERV1	LTR12C	0	AL033523.1	ENST00000605153.1_1	y	MSTRG.36434	MSTRG.36434.6	4	0	0	0	3639	MSTRG.36434.5	153		non-chimeric (novel)
324.933	11.6123	0.487891	19.7017	2.08524e-86	0	MSTRG.10826.3	0	149.869	0	705.421	chr12	121813197	121863641	+	MSTRG.10826	0	LTR12C	LTR	ERV1	LTR12C	0	RNF34	ENST00000392465.7_1	j	MSTRG.10826	MSTRG.10826.3	6	0	0	0	3798	MSTRG.10826.23	2051		chimeric (novel)
2296.04	13.1531	0.566277	19.6955	2.35484e-86	0	MSTRG.46855.1	14.2046	2873.48	0	4768.84	chrX	124453580	124459063	+	MSTRG.46855	46	(TG)n	Simple_repeat	Simple_repeat	LTR12C	102	TEX13C	ENST00000632600.1_2	o	MSTRG.46855	MSTRG.46855.1	2	0	0	0	4905	ENST00000632600.1_2	5095		chimeric (novel)
167.148	8.1165	0.311057	19.6636	4.41778e-86	0	MSTRG.37832.1	1.23934	40.8668	11.8905	364.338	chr6	99708751	99716644	-	MSTRG.37832	0	LTR12	LTR	ERV1	LTR12	0	-	-	u	MSTRG.37832	MSTRG.37832.1	2	0	0	0	1977	MSTRG.37832.1	-		non-chimeric (novel)
688.35	12.7785	0.548158	19.6632	4.4607e-86	0	ENST00000622874.4_1	0.0637962	477.742	0	1476.52	chr1	166944819	166991634	+	MSTRG.3029	0	GC_rich	Low_complexity	Low_complexity	LTR12	96467	MAEL	ENST00000622874.4_1	=	MAEL	ENST00000622874.4_1	13	0	0	0	1884	MSTRG.3029.5	1700		known	protein_coding	MAEL
45.9447	27.3614	1.29097	19.6452	6.35939e-86	0	MSTRG.1862.15	0	30.702	0	98.688	chr1	92414955	92529212	+	MSTRG.1862	767	AluSx1	SINE	Alu	LTR12F	214192	BRDT	ENST00000362005.7_1	j	MSTRG.1862	MSTRG.1862.15	25	0	0	0	4552	MSTRG.1862.21	3409		chimeric (novel)
291.73	11.2292	0.470294	19.6244	9.56816e-86	0	MSTRG.36473.9	0.0844336	14.3036	13.9338	645.066	chr6	4692232	4725162	-	MSTRG.36473	0	LTR12C	LTR	ERV1	LTR12C	0	AL356747.1	ENST00000643972.1_1	j	MSTRG.36473	MSTRG.36473.9	3	0	0	0	1764	ENST00000642310.1_1	1354		chimeric (novel)
21.3356	24.6444	1.15463	19.6118	1.22687e-85	0	MSTRG.26227.3	0	17.5772	21.9758	43.0176	chr2	235157071	235188074	+	MSTRG.26227	0	LTR12C	LTR	ERV1	LTR12C	0	-	-	u	MSTRG.26227	MSTRG.26227.3	3	0	0	0	6552	MSTRG.26227.1	-		non-chimeric (novel)
5.25873	29.7968	1.41811	19.6013	1.50603e-85	0	MSTRG.11629.39	0	2.3039	0.775058	11.344	chr13	50971563	51087029	+	MSTRG.11629	0	LTR12C	LTR	ERV1	LTR12C	0	DLEU1	ENST00000484869.6_2	j	MSTRG.11629	MSTRG.11629.39	5	0	0	0	1115	MSTRG.11629.37	1652		chimeric (novel)
149.577	8.4929	0.331274	19.5999	1.54959e-85	0	ENST00000372930.4_1	0.693022	439.627	30.5153	279.463	chrX	100333709	100351353	+	MSTRG.46541	640	MIR	SINE	MIR	LTR12C	1706132	TMEM35A	ENST00000372930.4_1	=	TMEM35A	ENST00000372930.4_1	2	0	0	0	2195	ENST00000372930.4_1	2195		known	protein_coding	TMEM35A
882.659	9.9619	0.40628	19.597	1.63978e-85	0	MSTRG.9153.1	0.679698	3.40182	9.45126	1959.36	chr12	25495195	25497464	+	MSTRG.9153	0	LTR12	LTR	ERV1	LTR12	0	-	-	u	MSTRG.9153	MSTRG.9153.1	1	0	0	0	2270	MSTRG.9153.1	-		non-chimeric (novel)
665.873	9.5671	0.386549	19.576	2.47902e-85	0	MSTRG.1034.2	1.516	20.3019	5.23254	1475.37	chr1	40071300	40076831	-	MSTRG.1034	0	LTR12D	LTR	ERV1	LTR12D	0	-	-	u	MSTRG.1034	MSTRG.1034.2	1	0	0	0	5532	MSTRG.1034.2	-		non-chimeric (novel)
228.086	10.0192	0.409646	19.5761	2.47462e-85	0	MSTRG.31039.15	0.182977	22.6389	3.63768	503.755	chr3	148809294	148815179	-	MSTRG.31039	0	LTR12C	LTR	ERV1	LTR12C	0	Y_RNA	ENST00000364161.1	k	MSTRG.31039	MSTRG.31039.15	2	0	0	0	4598	MSTRG.31039.2	110		chimeric (novel)
399.937	9.2885	0.372731	19.5544	3.78718e-85	0	MSTRG.25017.1	0.750776	27.1287	2.81723	884.672	chr2	149434044	149435562	-	MSTRG.25017	0	LTR12C	LTR	ERV1	LTR12C	0	EPC2	ENST00000457184.5_1	i	MSTRG.25017	MSTRG.25017.1	1	0	0	0	1519	MSTRG.25017.1	724		non-chimeric (novel)
237.064	40.3256	1.96236	19.5303	6.06312e-85	0	MSTRG.15654.11	0	0	0.184507	526.789	chr16	1994069	2007765	-	MSTRG.15654	0	LTR12C	LTR	ERV1	LTR12C	0	RPL3L	ENST00000268661.7_1	j	MSTRG.15654	MSTRG.15654.11	11	0	0	0	4798	MSTRG.15654.1	2182		chimeric (novel)
413.841	9.807	0.399913	19.5217	7.18487e-85	0	MSTRG.5180.1	0.678342	218.797	0.869432	894.562	chr10	64041131	64043843	+	MSTRG.5180	0	LTR12C	LTR	ERV1	LTR12C	0	-	-	u	MSTRG.5180	MSTRG.5180.1	1	0	0	0	2713	MSTRG.5180.1	-		non-chimeric (novel)
12.7748	26.1378	1.23784	19.4999	1.09912e-84	0	MSTRG.38118.7	0	27.803	0.434716	25.2508	chr6	125214118	125238242	+	MSTRG.38118	0	LTR12C	LTR	ERV1	LTR12C	0	RNF217-AS1	ENST00000439075.1_1	x	MSTRG.38118	MSTRG.38118.7	3	0	0	0	2948	MSTRG.38118.4	4507		non-chimeric (novel)
23.8705	23.9454	1.12609	19.4881	1.38627e-84	0	MSTRG.13550.31	0	144.872	0	36.9487	chr14	101292464	101318726	+	MSTRG.13550	559	MIRc	SINE	MIR	LTR12C	617429	AL117190.1	ENST00000637474.1_1	j	MSTRG.13550	MSTRG.13550.31	6	0	0	0	10532	ENST00000522771.8_3	1985		chimeric (novel)
22.0481	49.8459	2.45537	19.4862	1.43642e-84	0	MSTRG.27206.13	0	0	0	48.9959	chr20	47142896	47180181	-	MSTRG.27206	0	LTR12C	LTR	ERV1	LTR12C	0	-	-	u	MSTRG.27206	MSTRG.27206.13	6	0	0	0	9213	MSTRG.27206.1	-		non-chimeric (novel)
131.941	9.5238	0.38618	19.4825	1.54534e-84	0	MSTRG.45932.1	0.29639	216.739	0.84076	268.73	chrX	40722113	40725886	+	MSTRG.45932	0	SVA_A	Other	Other	LTR12C	423028	-	-	u	MSTRG.45932	MSTRG.45932.1	1	0	0	0	3774	MSTRG.45932.1	-		non-chimeric (novel)
183.916	8.8791	0.353593	19.4547	2.65832e-84	0	ENST00000595065.5_1	0.724249	325.459	4.39249	371.327	chrX	148663309	148669126	-	MSTRG.47081	437	(GGGTG)n	Simple_repeat	Simple_repeat	LTR12C	170929	MAGEA9B	ENST00000243314.5	=	MAGEA9B	ENST00000595065.5_1	4	0	0	0	1824	ENST00000595065.5_1	1814		known	protein_coding	MAGEA9B
107.727	9.5579	0.389024	19.4279	4.47928e-84	0	ENST00000533793.1_1	0.0665999	64.5468	48.6573	226.748	chr11	46193498	46198795	+	MSTRG.7010	0	THE1C	LTR	ERVL-MaLR	LTR12F	1281478	AC024475.4	ENST00000533793.1_1	=	AC024475.4	ENST00000533793.1_1	3	0	0	0	1080	ENST00000635144.1_1	941		known	lincRNA	AC024475.4
591.665	9.6443	0.393751	19.4142	5.85812e-84	0	MSTRG.45979.1	0.277039	446.29	5.57957	1264.33	chrX	45519303	45523596	-	MSTRG.45979	0	LTR12C	LTR	ERV1	LTR12C	0	-	-	u	MSTRG.45979	MSTRG.45979.1	1	0	0	0	4294	MSTRG.45979.1	-		non-chimeric (novel)
720.278	8.8294	0.351903	19.407	6.73169e-84	0	MSTRG.21956.2	10.3972	172.791	16.5433	1569.18	chr19	33177907	33191106	-	MSTRG.21956	0	LTR12	LTR	ERV1	LTR12	0	AC008736.1	ENST00000592431.1_1	j	MSTRG.21956	MSTRG.21956.2	2	0	0	0	784	MSTRG.21956.1	568		chimeric (novel)
2102.43	9.4078	0.38189	19.3977	8.06341e-84	0	MSTRG.46382.1	12.4842	28.504	29.6443	4653.13	chrX	70714347	70721981	-	MSTRG.46382	0	LTR12	LTR	ERV1	LTR12	0	TAF1	ENST00000373775.8_1	i	MSTRG.46382	MSTRG.46382.1	2	0	0	0	1070	MSTRG.46382.1	2199		non-chimeric (novel)
757.209	10.0719	0.417088	19.3529	1.92725e-83	0	MSTRG.35651.1	6.05111	40.3688	31.8511	1668.61	chr5	138882813	138897488	+	MSTRG.35651	0	LTR12	LTR	ERV1	LTR12	0	-	-	u	MSTRG.35651	MSTRG.35651.1	3	0	0	0	7401	MSTRG.35651.1	-		non-chimeric (novel)
628.262	10.0919	0.418634	19.3293	3.04284e-83	0	MSTRG.25321.2	1.90782	269.438	128.081	1350.06	chr2	175410166	175412784	-	MSTRG.25321	0	LTR12C	LTR	ERV1	LTR12C	0	AC010894.3	ENST00000442996.1_1	x	MSTRG.25321	MSTRG.25321.2	2	0	0	0	2518	MSTRG.25321.1	2400		non-chimeric (novel)
114.707	9.1341	0.3693	19.3179	3.79934e-83	0	MSTRG.30321.1	0.24287	7.72375	0.812089	253.713	chr3	101269727	101273990	+	MSTRG.30321	0	(CCCCCT)n	Simple_repeat	Simple_repeat	LTR12C	940679	-	-	u	MSTRG.30321	MSTRG.30321.1	1	0	0	0	4264	MSTRG.30321.1	-		non-chimeric (novel)
439.685	8.0427	0.312816	19.3172	3.8492e-83	0	MSTRG.1827.1	4.95682	18.7314	22.8967	967.496	chr1	89721909	89738580	-	MSTRG.1827	0	LTR12C	LTR	ERV1	LTR12C	0	GBP5	ENST00000370459.7_1	j	MSTRG.1827	MSTRG.1827.1	11	0	0	0	6704	MSTRG.1827.1	2011		chimeric (novel)
333.768	10.4017	0.435481	19.293	6.14928e-83	0	ENST00000439635.5_1	0.591035	77.1491	0	732.543	chrX	153524152	153541124	+	MSTRG.47163	664	AluJb	SINE	Alu	LTR12_	368196	TKTL1	ENST00000439635.5_1	=	TKTL1	ENST00000439635.5_1	5	0	0	0	693	ENST00000369915.7_1	560		known	nonsense_mediated_decay	TKTL1
1061.54	10.4981	0.440816	19.2781	8.21056e-83	0	MSTRG.12123.1	0.499917	0.967488	1.71019	2358.19	chr13	111838946	111851118	-	MSTRG.12123	0	LTR12	LTR	ERV1	LTR12	0	ARHGEF7	ENST00000375741.6_3	i	MSTRG.12123	MSTRG.12123.1	2	0	0	0	6131	MSTRG.12123.1	5525		non-chimeric (novel)
143.841	10.0572	0.41797	19.277	8.38043e-83	0	MSTRG.46231.1	0	462.707	0	268.234	chrX	55101343	55119352	+	MSTRG.46231	469	L1M4	LINE	L1	LTR12C	1146525	PAGE2	ENST00000374968.8_1	j	MSTRG.46231	MSTRG.46231.1	5	0	0	0	737	MSTRG.46231.4	551		chimeric (novel)
2178.11	8.3041	0.327062	19.275	8.70378e-83	0	MSTRG.20328.17	8.64513	268.338	33.0003	4798.12	chr18	21142296	21156986	-	MSTRG.20328	0	LTR12C	LTR	ERV1	LTR12C	0	NPC1	ENST00000269228.9_1	j	MSTRG.20328	MSTRG.20328.17	5	0	0	0	7288	MSTRG.20328.17	5157		chimeric (novel)
188.55	10.1095	0.421329	19.2474	1.48515e-82	0	MSTRG.34175.23	0	32.6356	0	415.373	chr5	16983042	17032181	-	MSTRG.34175	0	LTR12C	LTR	ERV1	LTR12C	0	-	-	u	MSTRG.34175	MSTRG.34175.23	4	0	0	0	1069	ENST00000274203.13_1	-		non-chimeric (novel)
172.036	36.055	1.77067	19.2329	1.96466e-82	0	MSTRG.36914.15	0	0	0	382.302	chr6	28389196	28412643	-	MSTRG.36914	0	LTR12	LTR	ERV1	LTR12	0	ZSCAN23	ENST00000289788.4_1	j	MSTRG.36914	MSTRG.36914.15	6	0	0	0	10034	MSTRG.36914.4	3126		chimeric (novel)
273.352	7.8951	0.306945	19.2057	3.31533e-82	0	MSTRG.38029.1	1.84313	28.3392	10.3708	601.304	chr6	116154067	116154949	-	MSTRG.38029	0	LTR12C	LTR	ERV1	LTR12C	0	-	-	u	MSTRG.38029	MSTRG.38029.1	1	0	0	0	883	MSTRG.38029.1	-		non-chimeric (novel)
125.703	10.1072	0.422782	19.1759	5.88261e-82	0	ENST00000274353.9_1	0	9.85299	0.406044	278.2	chr5	78407602	78428113	+	MSTRG.34893	674	L1ME4a	LINE	L1	LTR12C	1197423	BHMT	ENST00000274353.9_1	=	BHMT	ENST00000274353.9_1	8	0	0	0	2502	ENST00000274353.9_1	2502		known	protein_coding	BHMT
190.217	10.082	0.421738	19.1637	7.44369e-82	0	MSTRG.46050.7	0	388.623	0	379.524	chrX	48207510	48216248	-	MSTRG.46050	390	AluSx	SINE	Alu	LTR12C	1245275	SSX3	ENST00000298396.6_1	j	MSTRG.46050	MSTRG.46050.7	8	0	0	0	1104	MSTRG.46050.1	1232		chimeric (novel)
336.516	8.3547	0.331683	19.1589	8.15992e-82	0	MSTRG.24111.1	1.34966	28.0082	6.28886	742.652	chr2	72650112	72651481	+	MSTRG.24111	0	LTR12C	LTR	ERV1	LTR12C	0	EXOC6B	ENST00000272427.10_2	i	MSTRG.24111	MSTRG.24111.1	1	0	0	0	1370	MSTRG.24111.1	5918		non-chimeric (novel)
366.177	9.1519	0.373521	19.1472	1.02046e-81	0	MSTRG.11716.1	1.20962	29.9633	4.65279	808.672	chr13	62954139	62955967	+	MSTRG.11716	0	LTR12C	LTR	ERV1	LTR12C	0	-	-	u	MSTRG.11716	MSTRG.11716.1	1	0	0	0	1829	MSTRG.11716.1	-		non-chimeric (novel)
63.1076	27.6311	1.34079	19.1163	1.84597e-81	0	MSTRG.8765.1	0	48.4088	0	134.86	chr12	6269474	6282385	+	MSTRG.8765	0	LTR12C	LTR	ERV1	LTR12C	0	AC005845.1	ENST00000539206.1_1	x	MSTRG.8765	MSTRG.8765.1	4	0	0	0	2660	MSTRG.8765.3	653		non-chimeric (novel)
325.992	9.1017	0.371648	19.1087	2.13698e-81	0	MSTRG.31827.10	1.36322	50.2657	2.40521	717.211	chr4	768142	773617	+	MSTRG.31827	0	LTR12C	LTR	ERV1	LTR12C	0	AC139887.2	ENST00000507446.1_1	i	MSTRG.31827	MSTRG.31827.10	2	0	0	0	2522	MSTRG.31827.3	534		non-chimeric (novel)
1849.34	9.6661	0.401415	19.0976	2.64146e-81	0	MSTRG.19796.1	7.11142	1042.78	362.19	3946.41	chr17	79320087	79325385	-	MSTRG.19796	0	LTR12C	LTR	ERV1	LTR12C	0	-	-	u	MSTRG.19796	MSTRG.19796.1	1	0	0	0	5299	MSTRG.19796.1	-		non-chimeric (novel)
326.042	10.0507	0.4217	19.091	2.99939e-81	0	MSTRG.20093.1	0.163343	23.1824	0.84076	721.706	chr18	8934198	8935078	-	MSTRG.20093	0	LTR12C	LTR	ERV1	LTR12C	0	-	-	u	MSTRG.20093	MSTRG.20093.1	1	0	0	0	881	MSTRG.20093.1	-		non-chimeric (novel)
440.681	9.2202	0.3786	19.0708	4.41131e-81	0	MSTRG.41380.1	1.01837	1.9631	14.9132	976.398	chr7	148138093	148141725	-	MSTRG.41380	0	LTR12C	LTR	ERV1	LTR12C	0	-	-	u	MSTRG.41380	MSTRG.41380.1	2	0	0	0	2218	MSTRG.41380.1	-		non-chimeric (novel)
484.944	9.9055	0.414803	19.0584	5.59601e-81	0	MSTRG.24784.1	0.828984	10.3091	2.08756	1075.45	chr2	128417868	128420385	+	MSTRG.24784	0	LTR12_	LTR	ERV1	LTR12_	0	LIMS2	ENST00000409455.5_1	i	MSTRG.24784	MSTRG.24784.1	1	0	0	0	2518	MSTRG.24784.1	2500		non-chimeric (novel)
300.552	11.1201	0.478638	19.0543	6.05046e-81	0	MSTRG.33320.1	0.168867	17.6813	0	665.76	chr4	138655634	138679150	+	MSTRG.33320	0	LTR12C	LTR	ERV1	LTR12C	0	AC131956.2	ENST00000510922.1_1	x	MSTRG.33320	MSTRG.33320.1	4	0	0	0	3294	MSTRG.33320.2	512		non-chimeric (novel)
480.579	10.7682	0.46021	19.0526	6.25251e-81	0	MSTRG.28628.13	0.193608	52.0206	0	1061.98	chr22	30993987	31025506	+	MSTRG.28628	0	AluYa5	SINE	Alu	LTR12C	107	TCN2	ENST00000450638.5_2	j	MSTRG.28628	MSTRG.28628.13	13	0	0	0	5815	MSTRG.28628.5	2159		chimeric (novel)
247.408	8.2142	0.326284	19.0455	7.16012e-81	0	MSTRG.35415.1	1.44875	3.83686	6.63762	547.183	chr5	125557200	125570862	+	MSTRG.35415	0	LTR12D	LTR	ERV1	LTR12D	0	AC010235.1	ENST00000450613.2_1	i	MSTRG.35415	MSTRG.35415.1	3	0	0	0	7072	MSTRG.35415.1	547		non-chimeric (novel)
866.332	9.3555	0.386239	19.0438	7.39284e-81	0	MSTRG.33250.1	4.78628	239.686	9.99404	1892.65	chr4	128302367	128303558	+	MSTRG.33250	0	LTR12C	LTR	ERV1	LTR12C	0	AC093772.1	ENST00000504050.5_1	i	MSTRG.33250	MSTRG.33250.1	1	0	0	0	1192	MSTRG.33250.1	645		non-chimeric (novel)
2805.93	12.1314	0.532183	19.0375	8.33564e-81	0	ENST00000441065.2_1	0	101.129	0	6224.16	chr6	112668532	112672574	+	MSTRG.38019	377	AluSg	SINE	Alu	LTR12	29558	RFPL4B	ENST00000441065.2_1	=	RFPL4B	ENST00000441065.2_1	3	0	0	0	1976	ENST00000585611.5_3	1900		known	protein_coding	RFPL4B
356.145	9.3644	0.387114	19.0238	1.08428e-80	0	MSTRG.34960.14	0.72025	129.889	13.3285	774.8	chr5	85860149	85864878	-	MSTRG.34960	0	LTR12C	LTR	ERV1	LTR12C	0	-	-	u	MSTRG.34960	MSTRG.34960.14	2	0	0	0	2931	MSTRG.34960.8	-		non-chimeric (novel)
139.514	33.6725	1.66688	19.0011	1.66952e-80	0	MSTRG.41098.24	0	26.2825	0	307.112	chr7	129870667	129876159	+	MSTRG.41098	0	LTR12C	LTR	ERV1	LTR12C	0	-	-	u	MSTRG.41098	MSTRG.41098.24	3	0	0	0	3158	MSTRG.41098.3	-		non-chimeric (novel)
163.443	10.4744	0.446562	18.977	2.64046e-80	0	MSTRG.39546.5	0	0.417183	1.62418	362.981	chr7	17502731	17506886	+	MSTRG.39546	0	THE1B	LTR	ERVL-MaLR	LTR12F	269965	KCCAT333	ENST00000635900.1_1	j	MSTRG.39546	MSTRG.39546.5	2	0	0	0	1273	ENST00000636703.1_1	1476		chimeric (novel)
306.094	9.38	0.38894	18.9746	2.76436e-80	0	MSTRG.650.1	0.348716	2.25254	0.738028	679.529	chr1	24817150	24818928	+	MSTRG.650	0	LTR12E	LTR	ERV1	LTR12E	0	-	-	u	MSTRG.650	MSTRG.650.1	1	0	0	0	1779	MSTRG.650.1	-		non-chimeric (novel)
134.639	9.7502	0.40868	18.9641	3.38032e-80	0	MSTRG.14076.1	0.0337504	2.07075	0.369014	298.893	chr15	31380524	31382330	+	MSTRG.14076	0	LTR12_	LTR	ERV1	LTR12_	0	TRPM1	ENST00000542188.5_1	i	MSTRG.14076	MSTRG.14076.1	1	0	0	0	1807	MSTRG.14076.1	6004		non-chimeric (novel)
88.46	9.2395	0.382175	18.9429	5.05436e-80	0	ENST00000382082.3_1	0	301.253	0	163.105	chr9	2717502	2730054	+	MSTRG.43618	725	L2c	LINE	L2	LTR12C	1016127	KCNV2	ENST00000382082.3_1	=	KCNV2	ENST00000382082.3_1	2	0	0	0	2203	ENST00000382082.3_1	2186		known	protein_coding	KCNV2
404.671	9.3085	0.386152	18.9264	6.91298e-80	0	MSTRG.19506.2	1.74353	2.07701	5.29233	896.706	chr17	72057991	72109039	-	MSTRG.19506	0	LTR12C	LTR	ERV1	LTR12C	0	LINC02074	ENST00000584003.1_1	j	MSTRG.19506	MSTRG.19506.2	4	0	0	0	1505	MSTRG.19506.2	573		chimeric (novel)
312.358	9.7636	0.410267	18.9233	7.32684e-80	0	MSTRG.12470.1	0.168867	9.20535	0.775058	692.851	chr14	31015270	31015941	-	MSTRG.12470	0	LTR12C	LTR	ERV1	LTR12C	0	G2E3-AS1	ENST00000552511.1_1	i	MSTRG.12470	MSTRG.12470.1	1	0	0	0	672	MSTRG.12470.1	402		non-chimeric (novel)
75.9191	9.005	0.370272	18.9184	8.04586e-80	0	MSTRG.41497.1	0	125.365	0	154.78	chr7	152251004	152276735	+	MSTRG.41497	0	MSTA	LTR	ERVL-MaLR	LTR12C	14494	-	-	u	MSTRG.41497	MSTRG.41497.1	3	0	0	0	2969	MSTRG.41497.1	-		non-chimeric (novel)
528.527	11.1077	0.481523	18.9143	8.69635e-80	0	ENST00000342995.3_2	1.0966	479.871	0	1120.09	chrX	51149767	51151696	+	MSTRG.46132	222	(CA)n	Simple_repeat	Simple_repeat	LTR12	72280	CXorf67	ENST00000342995.3_2	=	CXorf67	ENST00000342995.3_2	1	0	0	0	1930	ENST00000342995.3_2	1929		known	protein_coding	CXorf67
280.854	11.3524	0.49469	18.9055	1.02696e-79	0	ENST00000649451.1_1	0	42.93	0	619.35	chr20	36149652	36152095	+	MSTRG.26989	929	A-rich	Low_complexity	Low_complexity	LTR12B	2215301	NNAT	ENST00000062104.3_1	=	NNAT	ENST00000649451.1_1	3	0	0	0	1262	ENST00000062104.3_1	1297		known	protein_coding	NNAT
380.425	9.2793	0.385299	18.8925	1.31525e-79	0	MSTRG.32720.1	0.59332	1.35161	7.81808	843.778	chr4	78492787	78494650	+	MSTRG.32720	0	LTR12C	LTR	ERV1	LTR12C	0	CXCL13	ENST00000286758.4_1	i	MSTRG.32720	MSTRG.32720.1	1	0	0	0	1864	MSTRG.32720.1	1203		non-chimeric (novel)
234.88	11.0081	0.477709	18.8568	2.58289e-79	0	MSTRG.4117.6	0	261.409	0	492.909	chr1	235710999	235757231	-	MSTRG.4117	0	LTR12C	LTR	ERV1	LTR12C	0	GNG4	ENST00000391854.6_1	j	MSTRG.4117	MSTRG.4117.6	3	0	0	0	4912	MSTRG.4117.3	5104		chimeric (novel)
150.688	9.634	0.405427	18.8296	4.31917e-79	0	MSTRG.8877.1	0	0.322496	0	334.827	chr12	10026289	10107918	-	MSTRG.8877	0	AluY	SINE	Alu	LTR12C	52678	CLEC12A	ENST00000355690.8_2	x	MSTRG.8877	MSTRG.8877.1	2	0	0	0	1436	MSTRG.8877.1	1428		non-chimeric (novel)
85.0557	9.2375	0.38481	18.808	6.4966e-79	0	MSTRG.13141.22	0.121985	11.1447	0	187.652	chr14	74046319	74056887	-	MSTRG.13141	0	LTR12C	LTR	ERV1	LTR12C	0	AC005225.4	ENST00000623547.1_1	x	MSTRG.13141	MSTRG.13141.22	2	0	0	0	1475	MSTRG.13141.7	2225		non-chimeric (novel)
667.017	9.1893	0.382249	18.8079	6.50386e-79	0	MSTRG.14777.15	4.06952	196.57	199.503	1434.18	chr15	65584058	65592990	-	MSTRG.14777	0	LTR12C	LTR	ERV1	LTR12C	0	PARP16	ENST00000558873.1_1	o	MSTRG.14777	MSTRG.14777.15	3	0	0	0	8107	MSTRG.14777.15	838		chimeric (novel)
134.72	9.2901	0.388124	18.783	1.04118e-78	0	MSTRG.16285.2	0.118892	7.32711	2.01768	298.22	chr16	28689607	28690127	-	MSTRG.16285	0	LTR12C	LTR	ERV1	LTR12C	0	AC145285.4	ENST00000562217.1_1	i	MSTRG.16285	MSTRG.16285.2	2	0	0	0	390	MSTRG.16285.1	361		non-chimeric (novel)
261.265	9.0463	0.375183	18.7809	1.08327e-78	0	ENST00000359227.7_1	1.85545	115.816	107.801	553.887	chr19	11562141	11591861	-	MSTRG.21393	145	GC_rich	Low_complexity	Low_complexity	LTR12C	459222	ELAVL3	ENST00000359227.7_1	=	ELAVL3	ENST00000359227.7_1	7	0	0	0	4742	ENST00000359227.7_1	4729		known	protein_coding	ELAVL3
128.665	9.0847	0.377309	18.7769	1.16684e-78	0	ENST00000403917.2_1	0.308769	492.642	0	230.875	chr6	4189350	4190701	+	MSTRG.36472	253	AT_rich	Low_complexity	Low_complexity	LTR12C	1359	AL136309.1	ENST00000403917.2_1	k	AL136309.1	ENST00000403917.2_1	1	0	0	0	1352	MSTRG.36472.2	691		chimeric (novel)	processed_pseudogene	AL136309.1
1053.54	11.3947	0.500367	18.7756	1.19655e-78	0	ENST00000221166.9_1	6.91648	14.9048	5.94254	2331.97	chr8	24770525	24776611	+	MSTRG.42036	65	G-rich	Low_complexity	Low_complexity	LTR12C	251303	NEFM	ENST00000221166.9_1	=	NEFM	ENST00000221166.9_1	3	0	0	0	4025	ENST00000221166.9_1	4020		known	protein_coding	NEFM
433.768	11.6097	0.512716	18.7428	2.21539e-78	0	MSTRG.34960.15	0	44.1532	0	959.023	chr5	85860269	85864878	-	MSTRG.34960	0	LTR12C	LTR	ERV1	LTR12C	0	-	-	u	MSTRG.34960	MSTRG.34960.15	2	0	0	0	2709	MSTRG.34960.8	-		non-chimeric (novel)
10.1917	42.6899	2.17262	18.7285	2.89924e-78	0	MSTRG.32090.7	0	0	0	22.6482	chr4	17255388	17437789	-	MSTRG.32090	0	LTR12C	LTR	ERV1	LTR12C	0	RPS7P6	ENST00000485777.1_1	y	MSTRG.32090	MSTRG.32090.7	4	0	0	0	1358	MSTRG.32090.5	579		non-chimeric (novel)
377.707	10.5843	0.458871	18.7075	4.30297e-78	0	MSTRG.43024.1	0	15.4158	2.89965	837.313	chr8	103464449	103497291	-	MSTRG.43024	0	LTR12C	LTR	ERV1	LTR12C	0	HSPE1P14	ENST00000605812.1_1	x	MSTRG.43024	MSTRG.43024.1	2	0	0	0	4323	MSTRG.43024.1	302		non-chimeric (novel)
3365.4	10.3537	0.446631	18.7039	4.60058e-78	0	MSTRG.42658.1	5.85844	1527.16	46.2085	7297.98	chr8	77347780	77359419	-	MSTRG.42658	0	LTR12C	LTR	ERV1	LTR12C	0	LINC01111	ENST00000518732.1_1	i	MSTRG.42658	MSTRG.42658.1	2	0	0	0	7476	MSTRG.42658.1	1663		non-chimeric (novel)
352.954	11.6309	0.515348	18.6882	6.17912e-78	0	ENST00000356790.2_1	0	219.577	0	759.944	chrX	27826107	27846192	+	MSTRG.45831	789	L1M5	LINE	L1	LTR12C	965	MAGEB10	ENST00000356790.2_1	=	MAGEB10	ENST00000356790.2_1	3	0	0	0	7014	MSTRG.45831.4	1953		known	protein_coding	MAGEB10
66.9828	9.2214	0.386912	18.6643	9.66426e-78	0	MSTRG.29366.1	0.0352463	101.053	0	137.587	chr3	16647108	16648310	+	MSTRG.29366	354	L2a	LINE	L2	LTR12C	167932	DAZL	ENST00000454457.1_1	i	MSTRG.29366	MSTRG.29366.1	1	0	0	0	1203	MSTRG.29366.1	725		non-chimeric (novel)
634.531	11.0957	0.487428	18.6606	1.03644e-77	0	MSTRG.4764.2	0.24287	13.6192	17.7961	1406.33	chr10	29656160	29660596	+	MSTRG.4764	0	LTR12C	LTR	ERV1	LTR12C	0	-	-	u	MSTRG.4764	MSTRG.4764.2	2	0	0	0	3838	MSTRG.4764.1	-		non-chimeric (novel)
76.1476	9.7653	0.41648	18.6451	1.38359e-77	0	ENST00000536819.5_1	0	67.5864	0	161.707	chr19	9800600	9811452	-	MSTRG.21342	0	LTR10C	LTR	ERV1	LTR12C	151424	ZNF812P	ENST00000536819.5_1	=	ZNF812P	ENST00000536819.5_1	3	0	0	0	1890	MSTRG.21342.39	1890		known	processed_transcript	ZNF812P
922.752	9.532	0.404585	18.6167	2.35484e-77	0	MSTRG.2414.9	1.80771	38.2704	24.5777	2041.77	chr1	146933775	146989706	-	MSTRG.2414	0	LTR12_	LTR	ERV1	LTR12_	0	LINC00624	ENST00000619867.4_1	j	MSTRG.2414	MSTRG.2414.9	5	0	0	0	7162	MSTRG.2414.9	3089		chimeric (novel)
124.271	8.8522	0.368086	18.6159	2.38901e-77	0	MSTRG.25222.1	0.227586	28.5103	1.4785	272.598	chr2	169509182	169513257	-	MSTRG.25222	0	LTR12C	LTR	ERV1	LTR12C	0	CERS6	ENST00000305747.10_2	i	MSTRG.25222	MSTRG.25222.1	2	0	0	0	3945	MSTRG.25222.1	7217		non-chimeric (novel)
768.142	12.9554	0.589054	18.5983	3.31866e-77	0	ENST00000447624.1_1	0	178.983	0	1687.1	chr1	166958525	166987196	+	MSTRG.3029	325	L2a	LINE	L2	LTR12	110173	MAEL	ENST00000447624.1_1	=	MAEL	ENST00000447624.1_1	9	0	0	0	1013	MSTRG.3029.5	1013		known	protein_coding	MAEL
38.5365	34.5466	1.75113	18.5861	4.16737e-77	0	MSTRG.38606.3	0	6.44992	74.9438	76.5929	chr6	159618511	159655367	+	MSTRG.38606	1207	MER121	DNA	TcMar?	LTR12F	329099	FNDC1	ENST00000297267.13_1	j	MSTRG.38606	MSTRG.38606.3	9	0	0	0	3597	ENST00000297267.13_1	6552		chimeric (novel)
14.3257	40.7033	2.08409	18.5709	5.529e-77	0	MSTRG.4737.24	0	0	0.369014	31.7938	chr10	27546452	27569605	+	MSTRG.4737	0	LTR12C	LTR	ERV1	LTR12C	0	ARMC4P1	ENST00000438905.2_1	j	MSTRG.4737	MSTRG.4737.24	4	0	0	0	1283	MSTRG.4737.4	707		chimeric (novel)
88.4459	9.4808	0.402875	18.5685	5.77737e-77	0	ENST00000378131.3_2	0	45.7136	1.10704	191.344	chrX	42636619	42637498	-	MSTRG.45950	0	(CCG)n	Simple_repeat	Simple_repeat	LTR12C	1491972	PPP1R2C	ENST00000378131.3_2	=	PPP1R2C	ENST00000378131.3_2	1	0	0	0	880	ENST00000378131.3_2	880		known	protein_coding	PPP1R2C
238.572	9.0638	0.380511	18.564	6.28394e-77	0	ENST00000450849.6_2	1.80444	21.0598	141.466	510.297	chr19	3880581	3928080	+	MSTRG.21083	269	AluSx	SINE	Alu	LTR12F	727386	ATCAY	ENST00000450849.6_2	=	ATCAY	ENST00000450849.6_2	13	0	0	0	5073	ENST00000450849.6_2	5070		known	protein_coding	ATCAY
314.814	38.5809	1.97146	18.5552	7.40063e-77	0	MSTRG.15630.13	0	0	0	699.586	chr16	1388618	1398788	+	MSTRG.15630	926	(CTG)n	Simple_repeat	Simple_repeat	LTR12C	618718	BAIAP3	ENST00000628027.2_3	j	MSTRG.15630	MSTRG.15630.13	33	0	0	0	3633	ENST00000628027.2_3	4732		chimeric (novel)
70.347	-59.1695	3.08332	-18.5415	9.55096e-77	0	MSTRG.25761.7	156.327	0	0	0	chr2	207630332	207660909	+	MSTRG.25761	384	AluSx	SINE	Alu	LTR12C	787178	FASTKD2	ENST00000236980.10_1	k	MSTRG.25761	MSTRG.25761.7	13	0	0	0	4151	ENST00000487777.5_1	3188		chimeric (novel)
282.531	11.1619	0.494283	18.5358	1.06288e-76	0	MSTRG.33978.1	0	15.3743	0	626.138	chr5	1363694	1380236	-	MSTRG.33978	0	LTR12D	LTR	ERV1	LTR12D	0	LINC01511	ENST00000504989.1_1	j	MSTRG.33978	MSTRG.33978.1	3	0	0	0	1536	ENST00000504989.1_1	1616		chimeric (novel)
125.512	9.9408	0.429198	18.5015	2.00949e-76	0	ENST00000512596.5_1	0	59.2649	0	272.33	chr4	165953105	165962896	+	MSTRG.33647	168	AluJb	SINE	Alu	LTR12C	93030	TRIM60	ENST00000512596.5_1	=	TRIM60	ENST00000512596.5_1	3	0	0	0	1888	ENST00000647760.1_1	1888		known	protein_coding	TRIM60
225.374	10.7365	0.472527	18.4889	2.53717e-76	0	MSTRG.31116.4	0	82.3021	12.477	490.3	chr3	152722516	152873502	-	MSTRG.31116	0	LTR12C	LTR	ERV1	LTR12C	0	HMGN2P13	ENST00000476476.1_1	x	MSTRG.31116	MSTRG.31116.4	6	0	0	0	1719	MSTRG.31116.1	274		non-chimeric (novel)
235.601	8.8505	0.370678	18.4811	2.934e-76	0	MSTRG.12010.3	0.700198	8.60189	9.04463	520.897	chr13	101628886	101635819	+	MSTRG.12010	0	LTR12C	LTR	ERV1	LTR12C	0	NALCN-AS1	ENST00000457843.1_1	i	MSTRG.12010	MSTRG.12010.3	3	0	0	0	6116	MSTRG.12010.3	2846		non-chimeric (novel)
1045.32	9.4081	0.400856	18.4807	2.95557e-76	0	MSTRG.31364.2	5.50431	99.5759	21.7698	2303.95	chr3	173877979	173929046	-	MSTRG.31364	0	LTR12C	LTR	ERV1	LTR12C	0	NLGN1	ENST00000457714.5_1	i	MSTRG.31364	MSTRG.31364.2	5	0	0	0	4137	MSTRG.31364.2	8242		non-chimeric (novel)
441.481	10.3906	0.454056	18.4793	3.03048e-76	0	MSTRG.30503.1	0.0609924	4.56361	1.91913	980.287	chr3	119054909	119056390	-	MSTRG.30503	0	LTR12D	LTR	ERV1	LTR12D	0	ARHGAP31	ENST00000264245.8_3	i	MSTRG.30503	MSTRG.30503.1	1	0	0	0	1482	MSTRG.30503.1	9317		non-chimeric (novel)
114.366	9.6061	0.411727	18.4737	3.35998e-76	0	MSTRG.11856.4	0.064536	0.988031	0	253.973	chr13	85443169	85468386	-	MSTRG.11856	0	LTR12D	LTR	ERV1	LTR12D	0	-	-	u	MSTRG.11856	MSTRG.11856.4	5	0	0	0	6577	MSTRG.11856.4	-		non-chimeric (novel)
181.593	10.8511	0.479158	18.4721	3.46285e-76	0	MSTRG.32803.9	0	137.879	12.731	386.806	chr4	88257671	88316657	-	MSTRG.32803	0	LTR12C	LTR	ERV1	LTR12C	0	HSD17B11	ENST00000358290.8_1	k	MSTRG.32803	MSTRG.32803.9	8	0	0	0	2587	MSTRG.32803.7	1885		chimeric (novel)
280.075	10.1116	0.439305	18.4647	3.97345e-76	0	MSTRG.2414.11	0.356712	48.9853	7.18111	615.79	chr1	146950137	146989706	-	MSTRG.2414	0	LTR12_	LTR	ERV1	LTR12_	0	LINC00624	ENST00000619867.4_1	j	MSTRG.2414	MSTRG.2414.11	5	0	0	0	1429	MSTRG.2414.9	3089		chimeric (novel)
499.436	11.7985	0.531126	18.4485	5.35753e-76	0	MSTRG.46384.16	0	508.917	0	1053.31	chrX	70799752	70833496	+	MSTRG.46384	271	G-rich	Low_complexity	Low_complexity	LTR12	48962	GCNA	ENST00000373696.7_1	j	MSTRG.46384	MSTRG.46384.16	13	0	0	0	2902	ENST00000488174.5_1	2791		chimeric (novel)
76.6739	8.808	0.369081	18.4459	5.62696e-76	0	MSTRG.37446.1	0.14376	64.2204	5.06655	162.544	chr6	53224400	53227792	-	MSTRG.37446	0	LTR12C	LTR	ERV1	LTR12C	0	-	-	u	MSTRG.37446	MSTRG.37446.1	1	0	0	0	3393	MSTRG.37446.1	-		non-chimeric (novel)
115.041	9.0522	0.382737	18.4258	8.16059e-76	0	MSTRG.16285.4	0.119954	5.91788	2.40939	254.602	chr16	28803828	28804306	-	MSTRG.16285	0	LTR12C	LTR	ERV1	LTR12C	0	-	-	u	MSTRG.16285	MSTRG.16285.4	2	0	0	0	348	MSTRG.16285.1	-		non-chimeric (novel)
415.75	9.203	0.390946	18.4246	8.33737e-76	0	MSTRG.6663.1	1.06031	25.0817	3.91412	919.608	chr11	14558826	14660104	+	MSTRG.6663	332	AT_rich	Low_complexity	Low_complexity	LTR12C	53604	PSMA1	ENST00000418988.2_1	x	MSTRG.6663	MSTRG.6663.1	3	0	0	0	517	MSTRG.6663.1	1266		non-chimeric (novel)
89.0126	8.3429	0.344268	18.4242	8.39813e-76	0	MSTRG.36911.1	0.35068	10.0004	4.94357	195.795	chr6	28479995	28482077	+	MSTRG.36911	0	LTR12C	LTR	ERV1	LTR12C	0	GPX6	ENST00000361902.5_3	i	MSTRG.36911	MSTRG.36911.1	1	0	0	0	2083	MSTRG.36911.1	1712		non-chimeric (novel)
643.445	10.5226	0.462675	18.4202	9.0487e-76	0	MSTRG.16122.8	1.59544	205.277	7.4211	1404.65	chr16	21272605	21323592	-	MSTRG.16122	0	LTR12C	LTR	ERV1	LTR12C	0	CRYM	ENST00000219599.7_1	j	MSTRG.16122	MSTRG.16122.8	9	0	0	0	3330	MSTRG.16122.14	1471		chimeric (novel)
35.5238	40.2782	2.07868	18.4146	1.00242e-75	0	ENST00000597689.5_4	0	0	220.767	54.4121	chr19	4186418	4218061	+	MSTRG.21123	167	MIRb	SINE	MIR	LTR12F	971678	ANKRD24	ENST00000597689.5_4	=	ANKRD24	ENST00000597689.5_4	16	0	0	0	2822	ENST00000600132.5_1	2524		known	protein_coding	ANKRD24
882.665	9.508	0.408001	18.4018	1.27087e-75	0	MSTRG.38701.1	1.18704	523.601	35.3042	1898.19	chr6	169141767	169143429	-	MSTRG.38701	0	LTR12C	LTR	ERV1	LTR12C	0	-	-	u	MSTRG.38701	MSTRG.38701.1	2	0	0	0	1532	MSTRG.38701.1	-		non-chimeric (novel)
55.8877	29.4123	1.48966	18.4017	1.27201e-75	0	MSTRG.25752.6	0	140.961	0	108.532	chr2	207120603	207179540	+	MSTRG.25752	0	AluSz	SINE	Alu	LTR12C	277449	ZDBF2	ENST00000649285.1_1	j	MSTRG.25752	MSTRG.25752.6	10	0	0	0	10748	MSTRG.25752.4	8920		chimeric (novel)
106.134	9.7295	0.420061	18.401	1.29023e-75	0	MSTRG.15390.1	0.0770944	14.5301	0.84076	234.069	chr15	93388267	93393588	-	MSTRG.15390	0	LTR12_	LTR	ERV1	LTR12_	0	-	-	u	MSTRG.15390	MSTRG.15390.1	1	0	0	0	5322	MSTRG.15390.1	-		non-chimeric (novel)
99.8042	9.4406	0.404505	18.3943	1.45992e-75	0	MSTRG.33124.1	0.0337504	11.0755	0	220.523	chr4	114694277	114699313	+	MSTRG.33124	0	LTR12C	LTR	ERV1	LTR12C	0	-	-	u	MSTRG.33124	MSTRG.33124.1	3	0	0	0	3978	MSTRG.33124.1	-		non-chimeric (novel)
174.85	9.2295	0.393071	18.3923	1.51518e-75	0	MSTRG.36534.1	0.0815312	2.58262	1.55012	388.016	chr6	10172827	10175572	+	MSTRG.36534	0	LTR12C	LTR	ERV1	LTR12C	0	OFCC1	ENST00000481704.1_4	i	MSTRG.36534	MSTRG.36534.1	1	0	0	0	2746	MSTRG.36534.1	398		non-chimeric (novel)
31.5593	30.0851	1.52741	18.3874	1.65715e-75	0	ENST00000599062.5_1	0	34.3039	0	66.3203	chr19	57742617	57746918	+	MSTRG.23034	142	C-rich	Low_complexity	Low_complexity	LTR12C	306580	AURKC	ENST00000599062.5_1	=	AURKC	ENST00000599062.5_1	7	0	0	0	1054	MSTRG.23034.25	921		known	protein_coding	AURKC
56.8399	8.5119	0.354287	18.3803	1.89067e-75	0	MSTRG.7690.1	0	288.529	0.406044	94.207	chr11	73486397	73487657	+	MSTRG.7690	0	SVA_C	Other	Other	LTR12C	1322670	-	-	u	MSTRG.7690	MSTRG.7690.1	1	0	0	0	1261	MSTRG.7690.1	-		non-chimeric (novel)
492.088	9.1793	0.390838	18.3691	2.32183e-75	0	MSTRG.11616.7	0.907908	2.29856	11.2038	1091.12	chr13	51764807	51774426	-	MSTRG.11616	0	LTR12	LTR	ERV1	LTR12	0	C13orf42	ENST00000636098.1_1	j	MSTRG.11616	MSTRG.11616.7	2	0	0	0	1488	ENST00000563710.6_2	1742		chimeric (novel)
172.963	9.3913	0.403562	18.315	6.27847e-75	0	MSTRG.2040.1	0.333809	2.87475	10.7625	382.513	chr1	107588374	107591267	+	MSTRG.2040	0	LTR12C	LTR	ERV1	LTR12C	0	-	-	u	MSTRG.2040	MSTRG.2040.1	2	0	0	0	817	MSTRG.2040.1	-		non-chimeric (novel)
149.491	9.2791	0.397576	18.3086	7.06106e-75	0	MSTRG.44478.3	0.126185	5.06297	1.58715	331.338	chr9	87024220	87089739	+	MSTRG.44478	0	LTR12C	LTR	ERV1	LTR12C	0	AL157886.1	ENST00000650453.1_1	i	MSTRG.44478	MSTRG.44478.3	3	0	0	0	10669	MSTRG.44478.3	3205		non-chimeric (novel)
1877.59	8.9001	0.376876	18.3088	7.04552e-75	0	MSTRG.12390.2	12.0272	151.091	123.708	4129.85	chr14	24052095	24053524	-	MSTRG.12390	0	LTR12C	LTR	ERV1	LTR12C	0	-	-	u	MSTRG.12390	MSTRG.12390.2	2	0	0	0	1299	MSTRG.12390.2	-		non-chimeric (novel)
67.6301	9.223	0.394688	18.3004	8.20743e-75	0	MSTRG.11065.1	0	160.587	0	132.446	chr12	132599416	132601737	-	MSTRG.11065	594	L1PB4	LINE	L1	LTR12_	774659	EP400P1	ENST00000446190.5_2	i	MSTRG.11065	MSTRG.11065.1	1	0	0	0	2322	MSTRG.11065.1	3697		non-chimeric (novel)
997.914	12.4024	0.570063	18.2478	2.1536e-74	0	MSTRG.12094.16	0.115642	56.7733	7.71484	2210.31	chr13	111474461	111500216	+	MSTRG.12094	0	LTR12C	LTR	ERV1	LTR12C	0	-	-	u	MSTRG.12094	MSTRG.12094.16	4	0	0	0	10785	MSTRG.12094.1	-		non-chimeric (novel)
1676.32	15.5129	0.741508	18.2235	3.35988e-74	0	ENST00000373206.5_2	436.241	411.818	3237.1	2883.47	chr1	36335409	36389975	+	MSTRG.965	48	L2	LINE	L2	LTR12C	326973	AGO1	ENST00000373206.5_2	=	AGO1	ENST00000373206.5_2	19	0	0	0	7412	ENST00000373204.5_1	3996		known	protein_coding	AGO1
421.287	10.2464	0.452691	18.2165	3.81795e-74	0	MSTRG.12094.6	0.951668	139.848	131.515	905.091	chr13	111474457	111755019	+	MSTRG.12094	0	LTR12C	LTR	ERV1	LTR12C	0	ANKRD10	ENST00000267339.6_1	x	MSTRG.12094	MSTRG.12094.6	5	0	0	0	4043	MSTRG.12094.1	2495		non-chimeric (novel)
156.576	8.5341	0.359018	18.2	5.15934e-74	0	MSTRG.32320.1	0.896255	10.3729	4.4785	345.4	chr4	42315654	42325812	+	MSTRG.32320	0	LTR10F	LTR	ERV1	LTR12D	934	AC024022.1	ENST00000503321.1_1	i	MSTRG.32320	MSTRG.32320.1	2	0	0	0	6514	MSTRG.32320.1	598		non-chimeric (novel)
140.257	9.5159	0.412963	18.1998	5.17633e-74	0	MSTRG.16285.3	0.0422168	10.3193	2.39506	310.227	chr16	28689683	28804306	-	MSTRG.16285	0	LTR12C	LTR	ERV1	LTR12C	0	EIF3C	ENST00000565932.5_1	x	MSTRG.16285	MSTRG.16285.3	3	0	0	0	480	MSTRG.16285.1	3957		non-chimeric (novel)
210.025	10.1303	0.446803	18.1967	5.48377e-74	0	MSTRG.7206.6	0	8.66576	2.39859	465.492	chr11	61266430	61274657	+	MSTRG.7206	0	MLT1N2	LTR	ERVL-MaLR	LTR12E	259214	AP003108.1	ENST00000534856.1_1	j	MSTRG.7206	MSTRG.7206.6	4	0	0	0	1715	MSTRG.7206.4	554		chimeric (novel)
86.4707	8.3116	0.346905	18.1941	5.75264e-74	0	ENST00000413087.1_1	0.489269	54.4455	0.869432	185.522	chr3	46064788	46066456	+	MSTRG.29747	127	GC_rich	Low_complexity	Low_complexity	LTR12C	715217	NRBF2P2	ENST00000413087.1_1	k	NRBF2P2	ENST00000413087.1_1	1	0	0	0	1669	ENST00000413087.1_1	861		chimeric (novel)	processed_pseudogene	NRBF2P2
176.899	25.4446	1.28865	18.1932	5.84079e-74	0	MSTRG.27271.6	0	0.343039	0	393.071	chr20	50213306	50379048	-	MSTRG.27271	0	AluSx	SINE	Alu	LTR12D	964796	ATP9A	ENST00000338821.5_3	j	MSTRG.27271	MSTRG.27271.6	28	0	0	0	8104	ENST00000338821.5_3	8106		chimeric (novel)
232.29	9.7244	0.424783	18.1843	6.86856e-74	0	MSTRG.38041.1	0.104341	4.43587	6.22322	514.912	chr6	116412531	116418183	+	MSTRG.38041	0	LTR12_	LTR	ERV1	LTR12_	0	-	-	u	MSTRG.38041	MSTRG.38041.1	2	0	0	0	1182	MSTRG.38041.2	-		non-chimeric (novel)
1090.31	10.5069	0.467937	18.1796	7.49287e-74	0	MSTRG.23655.2	2.19541	7.69164	0.738028	2419.78	chr2	40899292	40906765	+	MSTRG.23655	0	LTR12B	LTR	ERV1	LTR12B	0	-	-	u	MSTRG.23655	MSTRG.23655.2	2	0	0	0	2471	MSTRG.23655.1	-		non-chimeric (novel)
310.331	10.6531	0.476134	18.1736	8.35873e-74	0	MSTRG.22590.1	0.0796311	1013.95	5.89727	576.229	chr19	48621672	48635027	+	MSTRG.22590	0	THE1B	LTR	ERVL-MaLR	LTR12	3328690	AC011466.3	ENST00000596839.1_1	m	MSTRG.22590	MSTRG.22590.1	3	0	0	0	9755	MSTRG.22590.1	681		chimeric (novel)
276.79	7.6497	0.310944	18.1696	8.99099e-74	0	MSTRG.21597.9	2.45307	12.1382	51.6375	605.549	chr19	15703343	15718848	-	MSTRG.21597	0	LTR12C	LTR	ERV1	LTR12C	0	-	-	u	MSTRG.21597	MSTRG.21597.9	3	0	0	0	6031	MSTRG.21597.9	-		non-chimeric (novel)
549.729	10.4474	0.464956	18.1682	9.2253e-74	0	ENST00000301480.4_1	1.50674	599.884	11.1973	1152.21	chr19	9577183	9609316	-	MSTRG.21326	522	AluJb	SINE	Alu	LTR12C	42092	ZNF560	ENST00000301480.4_1	=	ZNF560	ENST00000301480.4_1	10	0	0	0	2687	ENST00000301480.4_1	2654		known	protein_coding	ZNF560
152.637	9.7247	0.425319	18.1622	1.02869e-73	0	MSTRG.7206.7	0	3.00518	0	338.86	chr11	61266430	61274657	+	MSTRG.7206	0	MLT1N2	LTR	ERVL-MaLR	LTR12E	259214	AP003108.1	ENST00000534856.1_1	j	MSTRG.7206	MSTRG.7206.7	4	0	0	0	1721	MSTRG.7206.4	554		chimeric (novel)
16.8285	57.9323	3.08337	18.14	1.54079e-73	0	MSTRG.46109.4	0	0	0	37.3966	chrX	49924409	49927250	-	MSTRG.46109	0	LTR12C	LTR	ERV1	LTR12C	0	-	-	u	MSTRG.46109	MSTRG.46109.4	2	0	0	0	1104	MSTRG.46109.3	-		non-chimeric (novel)
14.99	57.1049	3.0381	18.1379	1.59892e-73	0	MSTRG.38540.1	0	0	0	33.3112	chr6	156145786	156187557	-	MSTRG.38540	0	LTR12C	LTR	ERV1	LTR12C	0	-	-	u	MSTRG.38540	MSTRG.38540.1	3	0	0	0	790	MSTRG.38540.2	-		non-chimeric (novel)
340.243	11.3816	0.517256	18.1372	1.62113e-73	0	MSTRG.3309.1	0	259.879	0	727.22	chr1	183418551	183523468	+	MSTRG.3309	0	THE1B	LTR	ERVL-MaLR	LTR12C	1615433	SMG7	ENST00000367537.7_2	j	MSTRG.3309	MSTRG.3309.1	25	0	0	0	6047	MSTRG.3309.4	5970		chimeric (novel)
107.757	9.3616	0.405973	18.1333	1.74143e-73	0	MSTRG.36473.11	0.192982	17.8086	33.9753	233.513	chr6	4700968	4725162	-	MSTRG.36473	0	LTR12C	LTR	ERV1	LTR12C	0	AL356747.1	ENST00000643972.1_1	j	MSTRG.36473	MSTRG.36473.11	3	0	0	0	3526	ENST00000642310.1_1	1354		chimeric (novel)
225.15	28.2385	1.44736	18.1285	1.89931e-73	0	MSTRG.5442.8	0	429.242	0	452.64	chr10	79550549	79685372	-	MSTRG.5442	285	MIRb	SINE	MIR	LTR12	293959	DLG5	ENST00000372391.6_1	j	MSTRG.5442	MSTRG.5442.8	32	0	0	0	7245	MSTRG.5442.2	7415		chimeric (novel)
221.551	8.1022	0.336683	18.1245	2.04168e-73	0	ENST00000400004.6_1	1.93106	101.222	3.03041	478.821	chrX	16185604	16190056	+	MSTRG.45689	61	(TAAAAA)n	Simple_repeat	Simple_repeat	LTR12C	407789	MAGEB17	ENST00000400004.6_1	=	MAGEB17	ENST00000400004.6_1	2	0	0	0	1903	ENST00000400004.6_1	1434		known	protein_coding	MAGEB17
116.345	8.4875	0.358029	18.1201	2.21322e-73	0	ENST00000545202.1_1	0.744255	56.8361	9.37906	250.443	chr11	69240458	69244683	+	MSTRG.7558	0	L1MC2	LINE	L1	LTR12	323231	AP000439.3	ENST00000545202.1_1	=	AP000439.3	ENST00000545202.1_1	2	0	0	0	2670	ENST00000545202.1_1	2376		known	lincRNA	AP000439.3
137.51	8.7496	0.372527	18.1184	2.28076e-73	0	MSTRG.15403.14	0.610021	42.9269	23.37	297.602	chr15	93575924	93595572	+	MSTRG.15403	0	LTR12C	LTR	ERV1	LTR12C	0	RGMA	ENST00000329082.11_1	x	MSTRG.15403	MSTRG.15403.14	3	0	0	0	3717	MSTRG.15403.3	11350		non-chimeric (novel)
88.57	9.5277	0.415695	18.1087	2.71863e-73	0	ENST00000446806.1_1	0	11.9885	0	195.49	chr2	234651834	234652663	-	MSTRG.26211	386	Charlie1b	DNA	hAT-Charlie	LTR12C	227527	DNAJB3	ENST00000446806.1_1	=	DNAJB3	ENST00000446806.1_1	1	0	0	0	830	ENST00000449667.1_1	729		known	transcribed_processed_pseudogene	DNAJB3
72.4237	9.5292	0.415795	18.108	2.75614e-73	0	MSTRG.15835.1	0	30.4457	0	157.559	chr16	4482188	4484131	-	MSTRG.15835	0	THE1C	LTR	ERVL-MaLR	LTR12C	323055	AC012676.2	ENST00000619258.1_1	k	MSTRG.15835	MSTRG.15835.1	2	0	0	0	1549	MSTRG.15835.1	186		chimeric (novel)
153.137	9.4007	0.409101	18.0902	3.80668e-73	0	MSTRG.31827.1	0.406289	31.4587	5.35025	335.808	chr4	765063	772635	+	MSTRG.31827	0	AluSc	SINE	Alu	LTR12C	2099	AC139887.2	ENST00000507446.1_1	i	MSTRG.31827	MSTRG.31827.1	2	0	0	0	2251	MSTRG.31827.3	534		non-chimeric (novel)
232.661	8.8948	0.381191	18.0875	3.99858e-73	0	MSTRG.25923.1	3.65739	1.86348	9.94268	512.055	chr2	218971430	218986673	-	MSTRG.25923	0	LTR12_	LTR	ERV1	LTR12_	0	-	-	u	MSTRG.25923	MSTRG.25923.1	2	0	0	0	3286	MSTRG.25923.1	-		non-chimeric (novel)
40.9012	57.6005	3.07517	18.0805	4.54319e-73	0	MSTRG.27703.21	0	0	0	90.8916	chr21	32313033	32460368	-	MSTRG.27703	0	LTR12D	LTR	ERV1	LTR12D	0	UBE3AP2	ENST00000429033.1_1	y	MSTRG.27703	MSTRG.27703.21	6	0	0	0	3276	MSTRG.27703.20	2259		non-chimeric (novel)
122.493	8.3593	0.351734	18.0799	4.58606e-73	0	ENST00000280605.4_1	0.8403	29.5854	0.406044	268.035	chr4	164392245	164394959	-	MSTRG.33610	569	MER57E1	LTR	ERV1	LTR12	44902	TKTL2	ENST00000280605.4_1	=	TKTL2	ENST00000280605.4_1	1	0	0	0	2715	ENST00000280605.4_1	2654		known	protein_coding	TKTL2
929.728	11.7058	0.53695	18.0758	4.94737e-73	0	MSTRG.25531.3	7.35174	104.275	20.9233	2044.8	chr2	191618543	191625343	-	MSTRG.25531	0	LTR12C	LTR	ERV1	LTR12C	0	-	-	u	MSTRG.25531	MSTRG.25531.3	3	0	0	0	1709	MSTRG.25531.1	-		non-chimeric (novel)
27.8091	30.7512	1.59089	18.0723	5.26447e-73	0	MSTRG.41098.13	0	0.712879	0	61.7187	chr7	129870661	129929638	+	MSTRG.41098	0	LTR12C	LTR	ERV1	LTR12C	0	CPA2	ENST00000222481.8_1	k	MSTRG.41098	MSTRG.41098.13	16	0	0	0	6264	MSTRG.41098.3	1366		chimeric (novel)
183.975	8.8763	0.38058	18.0679	5.7001e-73	0	MSTRG.5327.1	0.983937	43.2807	30.9358	399.604	chr10	74042005	74067857	+	MSTRG.5327	0	AluSx	SINE	Alu	LTR12C	18180	-	-	u	MSTRG.5327	MSTRG.5327.1	3	0	0	0	2109	MSTRG.5327.1	-		non-chimeric (novel)
5.03444	-57.6653	3.08616	-18.0371	9.97109e-73	0	ENST00000391871.4_1	11.1876	0	0	0	chr19	49458186	49465055	+	MSTRG.22637	0	G-rich	Low_complexity	Low_complexity	LTR12	2492176	BAX	ENST00000391871.4_1	=	BAX	ENST00000391871.4_1	5	0	0	0	691	ENST00000502487.5_1	688		known	protein_coding	BAX
110.847	10.2665	0.458332	18.036	1.01552e-72	0	ENST00000514866.5_2	0	195.737	0	224.578	chr4	155702365	155749019	+	MSTRG.33531	870	AT_rich	Low_complexity	Low_complexity	LTR12C	262906	RBM46	ENST00000514866.5_2	=	RBM46	ENST00000514866.5_2	6	0	0	0	2797	MSTRG.33531.4	2315		known	protein_coding	RBM46
198.527	10.5877	0.476144	18.036	1.0157e-72	0	MSTRG.15346.1	0.0383769	216.91	0	417.033	chr15	91054592	91188646	+	MSTRG.15346	0	LTR12D	LTR	ERV1	LTR12D	0	CRTC3	ENST00000420329.6_1	j	MSTRG.15346	MSTRG.15346.1	17	0	0	0	5630	MSTRG.15346.5	5209		chimeric (novel)
82.1306	33.2571	1.73328	18.0335	1.06298e-72	0	MSTRG.36208.19	0	37.0482	45.2756	173.365	chr5	175570103	175648335	-	MSTRG.36208	0	LTR12C	LTR	ERV1	LTR12C	0	AC139491.2	ENST00000515403.5_2	j	MSTRG.36208	MSTRG.36208.19	23	0	0	0	4569	MSTRG.36208.30	3632		chimeric (novel)
571.8	9.7576	0.430334	18.027	1.19556e-72	0	MSTRG.21038.14	2.49496	20.6628	85.946	1256.33	chr19	2393155	2408895	+	MSTRG.21038	0	LTR12C	LTR	ERV1	LTR12C	0	TMPRSS9	ENST00000649857.1_1	j	MSTRG.21038	MSTRG.21038.14	6	0	0	0	4448	MSTRG.21038.11	3479		chimeric (novel)
106.145	9.5426	0.418538	18.0214	1.32378e-72	0	MSTRG.34446.1	0.224509	196.791	0	213.788	chr5	42978830	42982410	+	MSTRG.34446	0	SVA_B	Other	Other	LTR12	133633	-	-	u	MSTRG.34446	MSTRG.34446.1	5	0	0	0	2989	MSTRG.34446.1	-		non-chimeric (novel)
596.04	9.7165	0.428323	18.0156	1.4692e-72	0	MSTRG.44542.1	0.686203	0	0	1323.85	chr9	91825238	91828771	+	MSTRG.44542	0	LTR12C	LTR	ERV1	LTR12C	0	-	-	u	MSTRG.44542	MSTRG.44542.1	2	0	0	0	2562	MSTRG.44542.1	-		non-chimeric (novel)
83.7592	8.8588	0.380961	18.0039	1.81717e-72	0	MSTRG.34367.1	0.295391	4.9361	2.69419	184.988	chr5	37843459	37852135	-	MSTRG.34367	0	MLT1L	LTR	ERVL-MaLR	LTR12B	355465	GDNF-AS1	ENST00000637595.1_1	i	MSTRG.34367	MSTRG.34367.1	2	0	0	0	2062	MSTRG.34367.1	1886		non-chimeric (novel)
119.125	8.993	0.388603	17.9952	2.12332e-72	0	MSTRG.23534.1	0	0.665535	0.406044	264.602	chr2	33107284	33111203	-	MSTRG.23534	0	LTR12C	LTR	ERV1	LTR12C	0	LINC00486	ENST00000414054.5_1	i	MSTRG.23534	MSTRG.23534.1	2	0	0	0	2164	MSTRG.23534.1	1794		non-chimeric (novel)
77.9224	9.0913	0.394071	17.995	2.13289e-72	0	MSTRG.26166.1	0	11.0009	3.16593	171.587	chr2	233253204	233257261	+	MSTRG.26166	663	MER65A	LTR	ERV1	LTR12C	21359	-	-	u	MSTRG.26166	MSTRG.26166.1	2	0	0	0	2527	MSTRG.26166.1	-		non-chimeric (novel)
175.009	8.8957	0.38326	17.9922	2.24182e-72	0	MSTRG.32555.1	0.268272	4.01375	2.85426	387.878	chr4	65504742	65505743	-	MSTRG.32555	0	LTR12C	LTR	ERV1	LTR12C	0	-	-	u	MSTRG.32555	MSTRG.32555.1	1	0	0	0	1002	MSTRG.32555.1	-		non-chimeric (novel)
108.237	8.5458	0.363873	17.9893	2.36397e-72	0	MSTRG.32821.1	0.450677	29.1173	1.1811	236.709	chr4	88779521	88784223	-	MSTRG.32821	0	LTR12C	LTR	ERV1	LTR12C	0	-	-	u	MSTRG.32821	MSTRG.32821.1	1	0	0	0	4703	MSTRG.32821.1	-		non-chimeric (novel)
101.983	48.7427	2.59904	17.9846	2.57332e-72	0	MSTRG.385.8	0	0	0	226.63	chr1	14708986	14746474	-	MSTRG.385	0	LTR12C	LTR	ERV1	LTR12C	0	KAZN-AS1	ENST00000447908.2_1	j	MSTRG.385	MSTRG.385.8	5	0	0	0	5974	MSTRG.385.6	764		chimeric (novel)
168.762	10.8636	0.492909	17.9821	2.68947e-72	0	MSTRG.28070.4	0	164.18	0	356.785	chr21	47046104	47050239	-	MSTRG.28070	35	ERVL-E-int	LTR	ERVL	LTR12_	511833	-	-	u	MSTRG.28070	MSTRG.28070.4	2	0	0	0	4039	MSTRG.28070.1	-		non-chimeric (novel)
78.5293	9.3788	0.410681	17.9672	3.51734e-72	0	ENST00000449447.1_1	0	78.4363	0.406044	165.749	chrX	117766338	117768556	-	MSTRG.46765	129	AluSx	SINE	Alu	LTR12C	81236	RBBP8P1	ENST00000449447.1_1	=	RBBP8P1	ENST00000449447.1_1	1	0	0	0	2219	MSTRG.46765.1	1844		known	processed_pseudogene	RBBP8P1
671.504	12.1193	0.563724	17.9508	4.73337e-72	0	MSTRG.45831.4	2.84647	355.298	0	1449.91	chrX	27826500	27846192	+	MSTRG.45831	572	LTR12C	LTR	ERV1	LTR12C	572	MAGEB10	ENST00000614159.1_1	k	MSTRG.45831	MSTRG.45831.4	3	0	0	0	7129	MSTRG.45831.4	1389		chimeric (novel)
99.2328	8.3309	0.35272	17.9489	4.89804e-72	0	MSTRG.10377.1	0.383089	129.568	6.94936	204.966	chr12	96364138	96366432	+	MSTRG.10377	0	LTR12C	LTR	ERV1	LTR12C	0	AMDHD1	ENST00000266736.6_1	p	MSTRG.10377	MSTRG.10377.1	1	0	0	0	2295	MSTRG.10377.1	2260		non-chimeric (novel)
135.915	9.4004	0.412336	17.9475	5.01779e-72	0	MSTRG.34250.1	0.0609924	1.83536	3.30325	301.401	chr5	26471191	26484830	-	MSTRG.34250	0	LTR12C	LTR	ERV1	LTR12C	0	-	-	u	MSTRG.34250	MSTRG.34250.1	4	0	0	0	3436	MSTRG.34250.1	-		non-chimeric (novel)
30.9787	49.4275	2.64289	17.9453	5.21973e-72	0	ENST00000590841.5_1	0	0	0	68.8417	chr19	9964421	9968844	-	MSTRG.21331	0	L2b	LINE	L2	LTR12C	308816	OLFM2	ENST00000590841.5_1	=	OLFM2	ENST00000590841.5_1	5	0	0	0	1665	ENST00000264833.8_1	1665		known	protein_coding	OLFM2
228.11	10.1412	0.453874	17.9372	6.04589e-72	0	MSTRG.40560.1	0	21.2046	1.99319	504.334	chr7	95180865	95181493	-	MSTRG.40560	0	LTR12C	LTR	ERV1	LTR12C	0	-	-	u	MSTRG.40560	MSTRG.40560.1	1	0	0	0	629	MSTRG.40560.1	-		non-chimeric (novel)
2114.46	8.0401	0.337209	17.912	9.49776e-72	0	ENST00000310164.2_1	62.1706	4.64579	0	4636.12	chrX	117957753	117960937	+	MSTRG.46766	536	AluSc	SINE	Alu	LTR12C	23129	ZCCHC12	ENST00000310164.2_1	=	ZCCHC12	ENST00000310164.2_1	4	0	0	0	2237	ENST00000310164.2_1	2231		known	protein_coding	ZCCHC12
114.301	9.2622	0.405825	17.8948	1.29462e-71	0	MSTRG.34175.30	0	129.692	9.79944	238.504	chr5	16983882	17032181	-	MSTRG.34175	0	LTR12C	LTR	ERV1	LTR12C	0	-	-	u	MSTRG.34175	MSTRG.34175.30	3	0	0	0	539	ENST00000274203.13_1	-		non-chimeric (novel)
159.166	9.289	0.40755	17.8849	1.54756e-71	0	MSTRG.32169.5	0	13.6023	0	352.192	chr4	25239671	25247896	-	MSTRG.32169	0	LTR12C	LTR	ERV1	LTR12C	0	PI4K2B	ENST00000264864.7_1	i	MSTRG.32169	MSTRG.32169.5	2	0	0	0	844	MSTRG.32169.2	3540		non-chimeric (novel)
402.411	9.5177	0.421125	17.8515	2.81211e-71	0	MSTRG.28021.1	0.992834	10.6521	8.84335	891.088	chr21	45777585	45779101	-	MSTRG.28021	0	LTR12	LTR	ERV1	LTR12	0	TRPM2	ENST00000300482.9_3	i	MSTRG.28021	MSTRG.28021.1	1	0	0	0	1517	MSTRG.28021.1	5989		non-chimeric (novel)
1141.85	8.044	0.338906	17.8339	3.85319e-71	0	MSTRG.42002.1	5.84444	2210.64	75.7204	2277.56	chr8	23028939	23030862	-	MSTRG.42002	0	LTR12C	LTR	ERV1	LTR12C	0	-	-	u	MSTRG.42002	MSTRG.42002.1	2	0	0	0	1822	MSTRG.42002.1	-		non-chimeric (novel)
227.79	10.8452	0.496638	17.8102	5.89208e-71	0	MSTRG.31167.6	0	0	0	506.199	chr3	155759898	156256927	+	MSTRG.31167	0	LTR12C	LTR	ERV1	LTR12C	0	KCNAB1	ENST00000618897.4_1	j	MSTRG.31167	MSTRG.31167.6	15	0	0	0	4001	MSTRG.31167.7	4437		chimeric (novel)
68.4069	9.3181	0.410918	17.8092	5.99967e-71	0	ENST00000637198.1_1	0.0352463	81.1852	1.10704	142.836	chrX	70883126	70887285	-	MSTRG.46365	1625	CT-rich	Low_complexity	Low_complexity	LTR12	136495	BX276092.7	ENST00000637198.1_1	=	BX276092.7	ENST00000637198.1_1	5	0	0	0	2204	MSTRG.46365.1	1536		known	transcribed_unprocessed_pseudogene	BX276092.7
160.222	10.3737	0.4702	17.8088	6.04038e-71	0	MSTRG.1724.5	0	10.4194	0.406044	354.846	chr1	81621457	81643877	-	MSTRG.1724	0	LTR12C	LTR	ERV1	LTR12C	0	-	-	u	MSTRG.1724	MSTRG.1724.5	3	0	0	0	3578	MSTRG.1724.5	-		non-chimeric (novel)
802.05	11.7336	0.546772	17.802	6.82049e-71	0	ENST00000409122.6_2	62.9662	1643.15	877.709	1439.27	chr17	42733840	42753233	+	MSTRG.18828	312	G-rich	Low_complexity	Low_complexity	LTR12C	86992	MEIOC	ENST00000409122.6_2	=	MEIOC	ENST00000409122.6_2	8	0	0	0	4670	MSTRG.18828.3	4604		known	protein_coding	MEIOC
1808.51	9.6398	0.429948	17.7692	1.22375e-70	0	ENST00000637683.1_1	5.08157	221.726	138.88	3973.76	chr11	76318897	76341471	-	MSTRG.7779	168	L1MC5	LINE	L1	LTR12C	20832	AP001189.5	ENST00000637683.1_1	=	AP001189.5	ENST00000637683.1_1	5	0	0	0	1413	ENST00000637683.1_1	1413		known	lincRNA	AP001189.5
156.206	10.0854	0.455253	17.7602	1.43707e-70	0	MSTRG.33140.4	0	89.0158	0	337.233	chr4	115748919	116100187	-	MSTRG.33140	0	LTR12C	LTR	ERV1	LTR12C	0	NDST4	ENST00000613194.4_1	j	MSTRG.33140	MSTRG.33140.4	15	0	0	0	4098	MSTRG.33140.1	3439		chimeric (novel)
1737.37	9.6379	0.430499	17.742	1.98639e-70	0	MSTRG.4600.8	4.53278	1105.19	99.8935	3722.39	chr10	17049941	17060747	-	MSTRG.4600	0	LTR12	LTR	ERV1	LTR12	0	CUBN	ENST00000377833.9_2	i	MSTRG.4600	MSTRG.4600.8	2	0	0	0	4711	ENST00000377833.9_2	11933		non-chimeric (novel)
558.207	10.3113	0.468571	17.7375	2.15441e-70	0	MSTRG.4834.6	12.4505	551.222	471.312	1114.39	chr10	33339094	33371030	+	MSTRG.4834	0	LTR12C	LTR	ERV1	LTR12C	0	ITGB1-DT	ENST00000450890.5_1	j	MSTRG.4834	MSTRG.4834.6	3	0	0	0	1146	MSTRG.4834.4	1048		chimeric (novel)
10.6965	38.0643	2.03405	17.7303	2.44691e-70	0	MSTRG.35397.18	0	0	0.434716	23.7218	chr5	124228949	124298897	+	MSTRG.35397	0	LTR12C	LTR	ERV1	LTR12C	0	LINC02240	ENST00000647105.1_1	j	MSTRG.35397	MSTRG.35397.18	9	0	0	0	2489	MSTRG.35397.17	1502		chimeric (novel)
137.165	9.3437	0.414523	17.716	3.15464e-70	0	MSTRG.32681.9	0.0417157	20.2388	5.2445	301.938	chr4	76952727	76971868	-	MSTRG.32681	0	LTR12C	LTR	ERV1	LTR12C	0	ART3	ENST00000513122.5_1	i	MSTRG.32681	MSTRG.32681.9	3	0	0	0	1613	MSTRG.32681.1	801		non-chimeric (novel)
30.1268	26.7435	1.39765	17.7037	3.92924e-70	0	MSTRG.27703.6	0	81.3912	0	57.905	chr21	32079116	32460368	-	MSTRG.27703	0	LTR12D	LTR	ERV1	LTR12D	0	UBE3AP2	ENST00000429033.1_1	y	MSTRG.27703	MSTRG.27703.6	6	0	0	0	1528	MSTRG.27703.20	2259		non-chimeric (novel)
112.803	8.9425	0.39227	17.6982	4.33224e-70	0	ENST00000370367.3_1	0.0352463	272.793	0	220.327	chr6	74072400	74073898	+	MSTRG.37581	476	(A)n	Simple_repeat	Simple_repeat	LTR12C	93240	KHDC3L	ENST00000370367.3_1	=	KHDC3L	ENST00000370367.3_1	3	0	0	0	1022	ENST00000370367.3_1	1018		known	protein_coding	KHDC3L
392.144	10.4394	0.476886	17.6968	4.43644e-70	0	ENST00000377185.2_1	2.92779	215.98	1.30415	844.361	chr11	64937625	64940849	+	MSTRG.7366	459	AluSx3	SINE	Alu	LTR12C	1269668	SPDYC	ENST00000377185.2_1	=	SPDYC	ENST00000377185.2_1	7	0	0	0	1125	MSTRG.7366.3	991		known	protein_coding	SPDYC
72.9756	8.8084	0.384728	17.6965	4.46058e-70	0	MSTRG.24269.1	0	423.52	6.08172	114.434	chr2	85715549	85723961	+	MSTRG.24269	0	SVA_D	Other	Other	LTR12F	32625	RPSAP22	ENST00000453567.1_1	x	MSTRG.24269	MSTRG.24269.1	2	0	0	0	2132	MSTRG.24269.1	851		non-chimeric (novel)
94.1244	26.7824	1.40068	17.6931	4.73875e-70	0	MSTRG.36208.17	0	0.322496	116.057	196.234	chr5	175570103	175648335	-	MSTRG.36208	0	LTR12C	LTR	ERV1	LTR12C	0	AC139491.2	ENST00000515403.5_2	j	MSTRG.36208	MSTRG.36208.17	25	0	0	0	4850	MSTRG.36208.30	3632		chimeric (novel)
215.785	10.0279	0.453759	17.6921	4.82729e-70	0	MSTRG.36587.2	0.121985	14.941	0	477.74	chr6	11934254	11954433	+	MSTRG.36587	0	LTR12C	LTR	ERV1	LTR12C	0	-	-	u	MSTRG.36587	MSTRG.36587.2	3	0	0	0	1072	MSTRG.36587.11	-		non-chimeric (novel)
101.697	47.4801	2.57161	17.6855	5.42849e-70	0	MSTRG.35284.2	0	0	0	225.993	chr5	114032059	114038568	+	MSTRG.35284	0	LTR12C	LTR	ERV1	LTR12C	0	-	-	u	MSTRG.35284	MSTRG.35284.2	3	0	0	0	4343	MSTRG.35284.1	-		non-chimeric (novel)
638.598	9.6749	0.434079	17.681	5.87866e-70	0	MSTRG.34325.1	1.2987	6.53743	26.572	1414.13	chr5	35532640	35537449	+	MSTRG.34325	0	LTR12C	LTR	ERV1	LTR12C	0	-	-	u	MSTRG.34325	MSTRG.34325.1	1	0	0	0	4810	MSTRG.34325.1	-		non-chimeric (novel)
236.363	10.0045	0.452862	17.6753	6.49932e-70	0	MSTRG.33232.1	0	49.3379	0	519.77	chr4	124342230	124355991	-	MSTRG.33232	0	LTR12C	LTR	ERV1	LTR12C	0	-	-	u	MSTRG.33232	MSTRG.33232.1	2	0	0	0	3200	MSTRG.33232.1	-		non-chimeric (novel)
763.643	12.1021	0.571548	17.675	6.52877e-70	0	ENST00000369912.2_1	13.3462	494.196	0	1628.73	chrX	153533409	153558733	+	MSTRG.47163	463	FRAM	SINE	Alu	LTR12_	377453	TKTL1	ENST00000369912.2_1	=	TKTL1	ENST00000369912.2_1	12	0	0	0	2599	ENST00000369915.7_1	2566		known	protein_coding	TKTL1
349.116	8.1539	0.34821	17.6731	6.75962e-70	0	MSTRG.35652.3	2.47292	13.5952	7.37571	771.011	chr5	138930089	138934176	+	MSTRG.35652	0	LTR12C	LTR	ERV1	LTR12C	0	UBE2D2	ENST00000511725.5_1	i	MSTRG.35652	MSTRG.35652.3	2	0	0	0	2384	MSTRG.35652.7	656		non-chimeric (novel)
122.167	7.6663	0.320716	17.6675	7.46053e-70	0	MSTRG.23194.1	0.762584	122.009	49.0096	251.718	chr2	9254996	9257618	+	MSTRG.23194	0	THE1B	LTR	ERVL-MaLR	LTR12D	211615	AC093904.3	ENST00000492300.1_1	k	MSTRG.23194	MSTRG.23194.1	3	0	0	0	1195	MSTRG.23194.1	368		chimeric (novel)
103.986	8.8004	0.385027	17.662	8.22579e-70	0	MSTRG.19487.2	0.0965178	10.0696	0	229.864	chr17	66303988	66304843	-	MSTRG.19487	0	LTR12C	LTR	ERV1	LTR12C	0	ARSG	ENST00000448504.6_1	i	MSTRG.19487	MSTRG.19487.2	2	0	0	0	754	MSTRG.19487.1	4642		non-chimeric (novel)
102.41	8.2619	0.354579	17.66	8.51674e-70	0	MSTRG.15115.1	0.61357	25.9147	14.6277	222.46	chr15	79138763	79144056	+	MSTRG.15115	0	AluSq2	SINE	Alu	LTR12C	268	MORF4L1	ENST00000379535.8_1	i	MSTRG.15115	MSTRG.15115.1	2	0	0	0	2071	MSTRG.15115.1	2274		non-chimeric (novel)
161.821	9.4213	0.420789	17.6365	1.2914e-69	0	ENST00000554048.2_1	0	37.9073	19.5087	353.222	chr19	57665389	57678884	-	MSTRG.22992	481	L2a	LINE	L2	LTR12C	242847	DUXA	ENST00000554048.2_1	=	DUXA	ENST00000554048.2_1	6	0	0	0	1079	ENST00000554048.2_1	1006		known	protein_coding	DUXA
1339.76	10.1783	0.463967	17.6269	1.53146e-69	0	MSTRG.12089.1	1.77503	84.3012	4.14402	2965.64	chr13	111282094	111284771	-	MSTRG.12089	0	LTR12C	LTR	ERV1	LTR12C	0	NAXD	ENST00000424185.6_2	i	MSTRG.12089	MSTRG.12089.1	1	0	0	0	2678	MSTRG.12089.1	2311		non-chimeric (novel)
1551.66	9.0515	0.400097	17.6245	1.59712e-69	0	MSTRG.1513.2	5.3723	108.212	20.9175	3428.42	chr1	63220044	63233076	+	MSTRG.1513	0	LTR12C	LTR	ERV1	LTR12C	0	-	-	u	MSTRG.1513	MSTRG.1513.2	3	0	0	0	11778	MSTRG.1513.2	-		non-chimeric (novel)
20.148	29.3536	1.55239	17.6202	1.72274e-69	0	MSTRG.40910.11	0	20.276	0	42.5204	chr7	115577511	115821658	-	MSTRG.40910	0	LTR12C	LTR	ERV1	LTR12C	0	TFEC	ENST00000484212.5_1	j	MSTRG.40910	MSTRG.40910.11	10	0	0	0	2800	MSTRG.40910.5	1245		chimeric (novel)
791.815	8.8336	0.388092	17.6082	2.13121e-69	0	MSTRG.2167.1	9.71585	290.512	563.722	1654.96	chr1	113394701	113396687	-	MSTRG.2167	0	LTR12C	LTR	ERV1	LTR12C	0	AL390729.1	ENST00000456651.1_1	i	MSTRG.2167	MSTRG.2167.1	1	0	0	0	1987	MSTRG.2167.1	587		non-chimeric (novel)
153.82	9.0365	0.399674	17.6055	2.23459e-69	0	MSTRG.32681.11	0.231128	8.37094	16.0715	338.875	chr4	76954222	76971542	-	MSTRG.32681	0	LTR12C	LTR	ERV1	LTR12C	0	CXCL11	ENST00000503860.1_1	j	MSTRG.32681	MSTRG.32681.11	6	0	0	0	2856	MSTRG.32681.1	767		chimeric (novel)
67.0702	8.9888	0.397041	17.6022	2.36901e-69	0	MSTRG.14508.22	0.0967432	30.7882	0	145.527	chr15	51942957	51948010	-	MSTRG.14508	0	LTR17	LTR	ERV1	LTR12F	43673	-	-	u	MSTRG.14508	MSTRG.14508.22	3	0	0	0	1607	MSTRG.14508.5	-		non-chimeric (novel)
60.3594	8.9237	0.393405	17.5995	2.48718e-69	0	ENST00000418821.2_1	0.064536	117.92	0	120.965	chr17	15709555	15721216	-	MSTRG.17980	708	L1PA17	LINE	L1	LTR12C	311045	LINC02087	ENST00000418821.2_1	=	LINC02087	ENST00000418821.2_1	3	0	0	0	1111	ENST00000418821.2_1	951		known	lincRNA	LINC02087
117.86	8.1062	0.34736	17.5788	3.57886e-69	0	MSTRG.46806.1	0.572014	18.1856	7.06398	258.533	chrX	119025372	119026414	+	MSTRG.46806	0	LTR12C	LTR	ERV1	LTR12C	0	-	-	u	MSTRG.46806	MSTRG.46806.1	1	0	0	0	1043	MSTRG.46806.1	-		non-chimeric (novel)
22.0697	28.1125	1.48551	17.5781	3.62577e-69	0	MSTRG.12669.16	0	107.069	0	37.1473	chr14	45550606	45585485	+	MSTRG.12669	0	LTR12C	LTR	ERV1	LTR12C	0	PRPF39	ENST00000554429.5_1	j	MSTRG.12669	MSTRG.12669.16	16	0	0	0	3997	MSTRG.12669.3	2977		chimeric (novel)
915.334	8.8017	0.387071	17.5722	4.02387e-69	0	ENST00000376919.3_1	5.80368	2458.29	27.301	1752.1	chrX	48114752	48126883	+	MSTRG.46039	313	AluJo	SINE	Alu	LTR12C	1143779	SSX1	ENST00000376919.3_1	=	SSX1	ENST00000376919.3_1	8	0	0	0	1302	ENST00000376919.3_1	1298		known	protein_coding	SSX1
371.626	10.0229	0.45684	17.5618	4.83337e-69	0	MSTRG.22432.1	0	39.5545	0	821.441	chr19	44913656	44931655	+	MSTRG.22432	115	(TCTG)n	Simple_repeat	Simple_repeat	LTR12C	151992	AC245748.2	ENST00000588655.1_1	i	MSTRG.22432	MSTRG.22432.1	3	0	0	0	1755	MSTRG.22432.1	574		non-chimeric (novel)
2849.58	6.192	0.238897	17.5474	6.22516e-69	0	MSTRG.21956.4	78.9166	1018.28	438.977	6091.57	chr19	33180511	33183127	-	MSTRG.21956	883	LTR12	LTR	ERV1	LTR12	883	AC008736.1	ENST00000592431.1_1	o	MSTRG.21956	MSTRG.21956.4	2	0	0	0	1670	MSTRG.21956.1	568		chimeric (novel)
5.17832	21.6475	1.12062	17.5327	8.05987e-69	0	MSTRG.4399.6	0	28.6438	0	8.32475	chr10	3357994	3361657	-	MSTRG.4399	0	LTR12C	LTR	ERV1	LTR12C	0	-	-	u	MSTRG.4399	MSTRG.4399.6	3	0	0	0	3322	MSTRG.4399.1	-		non-chimeric (novel)
73.1225	9.1774	0.409774	17.5156	1.08908e-68	0	MSTRG.41245.4	0.118285	107.626	0.738028	150.336	chr7	139227281	139229732	+	MSTRG.41245	0	MLT1J	LTR	ERVL-MaLR	LTR12C	743176	CLEC2L	ENST00000422142.6_2	j	MSTRG.41245	MSTRG.41245.4	2	0	0	0	970	ENST00000520413.1_1	1359		chimeric (novel)
142.179	40.3019	2.18777	17.5073	1.26078e-68	0	MSTRG.9840.4	0	0	0	315.954	chr12	58050484	58061068	+	MSTRG.9840	0	LTR12C	LTR	ERV1	LTR12C	0	-	-	u	MSTRG.9840	MSTRG.9840.4	3	0	0	0	8661	MSTRG.9840.1	-		non-chimeric (novel)
106.753	9.1039	0.406013	17.4968	1.5168e-68	0	MSTRG.32214.1	0.122583	5.98978	0	236.441	chr4	31441550	31443124	+	MSTRG.32214	0	LTR12C	LTR	ERV1	LTR12C	0	-	-	u	MSTRG.32214	MSTRG.32214.1	1	0	0	0	1575	MSTRG.32214.1	-		non-chimeric (novel)
119.379	9.5971	0.434244	17.495	1.56335e-68	0	MSTRG.35045.1	0.0827675	37.047	0.406044	261.042	chr5	91213829	91215847	+	MSTRG.35045	0	LTR12C	LTR	ERV1	LTR12C	0	-	-	u	MSTRG.35045	MSTRG.35045.1	1	0	0	0	2019	MSTRG.35045.1	-		non-chimeric (novel)
52.9675	8.7316	0.384888	17.4897	1.71796e-68	0	ENST00000587313.1_1	0.0415195	99.8714	0.738028	106.485	chr18	12912843	12915286	+	MSTRG.20206	1536	AluJb	SINE	Alu	LTR12C	135427	EIF4A2P1	ENST00000587313.1_1	k	EIF4A2P1	ENST00000587313.1_1	1	0	0	0	2444	ENST00000587313.1_1	1063		chimeric (novel)	processed_pseudogene	EIF4A2P1
3995.25	6.2814	0.244866	17.4845	1.88025e-68	0	MSTRG.37325.1	145.724	529.861	1208.1	8539.51	chr6	43966499	43967359	+	MSTRG.37325	0	LTR12C	LTR	ERV1	LTR12C	0	AL109615.3	ENST00000422059.5_1	x	MSTRG.37325	MSTRG.37325.1	2	0	0	0	759	MSTRG.37325.1	2232		non-chimeric (novel)
58.4988	55.8304	3.08083	17.4727	2.31394e-68	0	MSTRG.33964.30	0	0	0	129.997	chr5	342823	438424	+	MSTRG.33964	153	L1MD	LINE	L1	LTR12	202231	AHRR	ENST00000316418.9_1	j	MSTRG.33964	MSTRG.33964.30	11	0	0	0	5684	MSTRG.33964.25	5661		chimeric (novel)
74.5735	38.2005	2.07225	17.4692	2.459e-68	0	MSTRG.29414.4	0	0	0	165.719	chr3	17816037	17851607	+	MSTRG.29414	0	LTR12_	LTR	ERV1	LTR12_	0	TBC1D5	ENST00000414318.2_1	i	MSTRG.29414	MSTRG.29414.4	6	0	0	0	1997	MSTRG.29414.8	2088		non-chimeric (novel)
5683.66	8.2627	0.358655	17.4617	2.80341e-68	0	MSTRG.37191.1	168.245	3336.83	1479.71	11927	chr6	36315108	36331415	-	MSTRG.37191	0	LTR12C	LTR	ERV1	LTR12C	0	ETV7	ENST00000339796.9_1	j	MSTRG.37191	MSTRG.37191.1	3	0	0	0	5645	MSTRG.37191.1	1530		chimeric (novel)
94.9601	8.3184	0.361933	17.4575	3.01962e-68	0	MSTRG.33927.1	0.60427	120.44	8.16923	196.128	chr4	190729323	190731730	-	MSTRG.33927	154	AT_rich	Low_complexity	Low_complexity	LTR12D	3132	FRG1-DT	ENST00000506276.5_1	i	MSTRG.33927	MSTRG.33927.1	1	0	0	0	2408	MSTRG.33927.1	703		non-chimeric (novel)
111.636	9.5891	0.43493	17.4491	3.49945e-68	0	MSTRG.33054.1	0	1.74825	0	247.886	chr4	109896515	109905194	-	MSTRG.33054	0	LTR12C	LTR	ERV1	LTR12C	0	COL25A1	ENST00000642955.1_2	i	MSTRG.33054	MSTRG.33054.1	2	0	0	0	1942	MSTRG.33054.1	8026		non-chimeric (novel)
128.446	39.7759	2.1662	17.4388	4.19082e-68	0	MSTRG.22700.19	0	0	178.485	265.603	chr19	50355190	50364001	+	MSTRG.22700	525	GC_rich	Low_complexity	Low_complexity	LTR12	1595172	PTOV1	ENST00000601675.5_1	j	MSTRG.22700	MSTRG.22700.19	13	0	0	0	1403	ENST00000391842.5_1	1587		chimeric (novel)
271.795	9.0291	0.403897	17.4033	7.79386e-68	0	MSTRG.14777.4	0.900409	28.6455	58.29	593.428	chr15	65526798	65596730	-	MSTRG.14777	119	L1ME3E	LINE	L1	LTR12C	2753	PARP16	ENST00000261888.10_2	j	MSTRG.14777	MSTRG.14777.4	9	0	0	0	1625	MSTRG.14777.15	2731		chimeric (novel)
95.0187	8.9911	0.401731	17.4024	7.9167e-68	0	ENST00000311330.3_1	0.15326	132.605	0.369014	196.224	chr11	66081958	66084515	-	MSTRG.7414	54	GC_rich	Low_complexity	Low_complexity	LTR12C	122778	CD248	ENST00000311330.3_1	=	CD248	ENST00000311330.3_1	1	0	0	0	2558	ENST00000311330.3_1	2558		known	protein_coding	CD248
604.022	9.3034	0.419706	17.4013	8.06561e-68	0	MSTRG.2414.10	2.08476	91.5809	74.5717	1321.72	chr1	146949962	146989706	-	MSTRG.2414	0	LTR12_	LTR	ERV1	LTR12_	0	LINC00624	ENST00000619867.4_1	j	MSTRG.2414	MSTRG.2414.10	4	0	0	0	1474	MSTRG.2414.9	3089		chimeric (novel)
197.448	55.6451	3.08536	17.3869	1.03624e-67	0	MSTRG.47281.1	0	0	0	438.773	chrY	8167734	8184114	+	MSTRG.47281	0	LTR12C	LTR	ERV1	LTR12C	0	-	-	u	MSTRG.47281	MSTRG.47281.1	3	0	0	0	3549	MSTRG.47281.1	-		non-chimeric (novel)
75.0551	8.8704	0.395216	17.384	1.0902e-67	0	MSTRG.40898.1	0.0417157	39.0807	1.23845	162.268	chr7	113514415	113716446	-	MSTRG.40898	0	LTR12C	LTR	ERV1	LTR12C	0	PPP1R3A	ENST00000284602.1_1	j	MSTRG.40898	MSTRG.40898.1	5	0	0	0	6799	MSTRG.40898.1	800		chimeric (novel)
173.489	10.5811	0.493971	17.3716	1.35457e-67	0	ENST00000563206.5_1	0	557.432	0	323.594	chr16	70328680	70369469	+	MSTRG.16998	126	L2c	LINE	L2	LTR12C	155153	DDX19B	ENST00000563206.5_1	=	DDX19B	ENST00000563206.5_1	12	0	0	0	3508	ENST00000566574.5_1	1765		known	protein_coding	DDX19B
15.1639	55.5557	3.08343	17.3689	1.41906e-67	0	MSTRG.34137.4	0	0	0	33.6975	chr5	13579095	13609966	+	MSTRG.34137	0	LTR12C	LTR	ERV1	LTR12C	0	-	-	u	MSTRG.34137	MSTRG.34137.4	2	0	0	0	4504	MSTRG.34137.1	-		non-chimeric (novel)
55.7394	34.2753	1.85968	17.3553	1.79776e-67	0	MSTRG.31039.16	0	12.0936	0	122.522	chr3	148811233	148815179	-	MSTRG.31039	0	LTR12C	LTR	ERV1	LTR12C	0	Y_RNA	ENST00000364161.1	k	MSTRG.31039	MSTRG.31039.16	2	0	0	0	1845	MSTRG.31039.2	110		chimeric (novel)
35.4729	31.9785	1.72737	17.355	1.80929e-67	0	ENST00000350034.4_1	0	74.3555	0	70.567	chr8	67039278	67087722	+	MSTRG.42535	499	(TTTA)n	Simple_repeat	Simple_repeat	LTR12C	148707	TRIM55	ENST00000350034.4_1	=	TRIM55	ENST00000350034.4_1	5	0	0	0	1846	MSTRG.42535.6	1177		known	protein_coding	TRIM55
49.5087	8.7638	0.389996	17.3432	2.2186e-67	0	MSTRG.30915.1	0.0804232	21.4266	3.60065	107.158	chr3	140728621	140732256	-	MSTRG.30915	0	AluY	SINE	Alu	LTR12	3893	-	-	u	MSTRG.30915	MSTRG.30915.1	2	0	0	0	2189	MSTRG.30915.1	-		non-chimeric (novel)
1447.46	9.6695	0.442382	17.3368	2.48382e-67	0	MSTRG.42349.1	2.77531	1.52044	59.8602	3206.99	chr8	50558534	50569329	-	MSTRG.42349	0	LTR12_	LTR	ERV1	LTR12_	0	-	-	u	MSTRG.42349	MSTRG.42349.1	3	0	0	0	1798	MSTRG.42349.1	-		non-chimeric (novel)
956.616	11.4965	0.548047	17.3279	2.89911e-67	0	MSTRG.35519.1	0	0	4.10345	2125.36	chr5	132730863	132735759	+	MSTRG.35519	0	LTR12C	LTR	ERV1	LTR12C	0	FSTL4	ENST00000265342.11_1	i	MSTRG.35519	MSTRG.35519.1	3	0	0	0	3766	MSTRG.35519.2	5419		non-chimeric (novel)
608.327	10.3152	0.480209	17.3158	3.57618e-67	0	MSTRG.36556.16	3.57634	159.399	128.682	1316.25	chr6	10470311	10482209	-	MSTRG.36556	0	LTR12C	LTR	ERV1	LTR12C	0	LINC02522	ENST00000431401.1_1	k	MSTRG.36556	MSTRG.36556.16	4	0	0	0	2997	MSTRG.36556.2	256		chimeric (novel)
51.4319	9.1895	0.415525	17.3021	4.53195e-67	0	ENST00000359202.4_1	0	20.1536	0	112.054	chrX	31089358	31090174	-	MSTRG.45876	175	L1MB4	LINE	L1	LTR12F	1103108	FTHL17	ENST00000359202.4_1	=	FTHL17	ENST00000359202.4_1	1	0	0	0	817	ENST00000359202.4_1	813		known	protein_coding	FTHL17
59.0225	9.0223	0.405929	17.2993	4.75803e-67	0	MSTRG.19590.1	0	2.66972	0	130.864	chr17	73577427	73578673	+	MSTRG.19590	0	LTR12C	LTR	ERV1	LTR12C	0	-	-	u	MSTRG.19590	MSTRG.19590.1	1	0	0	0	1247	MSTRG.19590.1	-		non-chimeric (novel)
581.179	9.7319	0.447146	17.2916	5.44336e-67	0	MSTRG.12067.1	0.0745862	0	7.22167	1290.63	chr13	109953177	109970944	-	MSTRG.12067	0	LTR12C	LTR	ERV1	LTR12C	0	LINC01067	ENST00000432575.1_1	x	MSTRG.12067	MSTRG.12067.1	2	0	0	0	2334	MSTRG.12067.1	664		non-chimeric (novel)
96.2657	8.4	0.370448	17.2763	7.0949e-67	0	MSTRG.32681.8	0.333927	6.81346	0.217358	212.809	chr4	76952698	76971701	-	MSTRG.32681	0	LTR12C	LTR	ERV1	LTR12C	0	CXCL11	ENST00000503860.1_1	k	MSTRG.32681	MSTRG.32681.8	6	0	0	0	5683	MSTRG.32681.1	767		chimeric (novel)
5.41769	55.2842	3.08548	17.2693	8.00713e-67	0	MSTRG.37156.13	0	0	0	12.0393	chr6	34857341	35059190	+	MSTRG.37156	2	(CGG)n	Simple_repeat	Simple_repeat	LTR12	449492	ANKS1A	ENST00000649117.1_1	j	MSTRG.37156	MSTRG.37156.13	24	0	0	0	6050	ENST00000649117.1_1	5615		chimeric (novel)
27.9575	26.4099	1.41351	17.2689	8.06255e-67	0	ENST00000373588.8_1	0	102.252	0	50.7665	chr9	127243516	127269709	-	MSTRG.45079	366	(GCCTG)n	Simple_repeat	Simple_repeat	LTR12C	330320	NR5A1	ENST00000373588.8_1	=	NR5A1	ENST00000373588.8_1	7	0	0	0	3104	MSTRG.45079.1	3104		known	protein_coding	NR5A1
210.379	10.8715	0.514209	17.2528	1.06574e-66	0	ENST00000505374.5_2	0.0168752	606.103	0	400.147	chr5	55033852	55113022	+	MSTRG.34543	587	AluSx1	SINE	Alu	LTR12B	120072	DDX4	ENST00000505374.5_2	=	DDX4	ENST00000505374.5_2	22	0	0	0	2921	MSTRG.34543.1	2884		known	protein_coding	DDX4
71.6093	-55.2408	3.08613	-17.2516	1.08751e-66	0	MSTRG.31058.2	159.132	0	0	0	chr3	149235001	149375551	-	MSTRG.31058	377	(TCC)n	Simple_repeat	Simple_repeat	LTR12C	371969	WWTR1	ENST00000465804.5_1	j	MSTRG.31058	MSTRG.31058.2	7	0	0	0	4978	MSTRG.31058.9	5030		chimeric (novel)
56.6932	8.7627	0.392137	17.2459	1.20184e-66	0	MSTRG.20078.1	0.0967432	72.7562	1.20977	117.67	chr18	8659079	8661566	+	MSTRG.20078	426	AluJb	SINE	Alu	LTR12C	275499	-	-	u	MSTRG.20078	MSTRG.20078.1	1	0	0	0	2488	MSTRG.20078.1	-		non-chimeric (novel)
2371.51	8.9859	0.405094	17.2452	1.21559e-66	0	MSTRG.22205.1	63.0886	126.112	23.9882	5190.25	chr19	39310806	39333102	+	MSTRG.22205	0	AluY	SINE	Alu	LTR12C	1169	AC104534.1	ENST00000594558.1_1	k	MSTRG.22205	MSTRG.22205.1	4	0	0	0	2980	MSTRG.22205.5	566		chimeric (novel)
100.457	8.8202	0.395516	17.2439	1.2444e-66	0	MSTRG.42996.1	0.243369	65.3861	31.5121	212.228	chr8	102438016	102444663	+	MSTRG.42996	0	L1PA4	LINE	L1	LTR12C	453387	AP001208.2	ENST00000519793.1_1	i	MSTRG.42996	MSTRG.42996.1	1	0	0	0	6648	MSTRG.42996.1	578		non-chimeric (novel)
358.385	9.2155	0.418612	17.2368	1.4056e-66	0	MSTRG.33651.2	1.04456	13.551	10.8043	792.66	chr4	166043084	166046637	-	MSTRG.33651	0	LTR12C	LTR	ERV1	LTR12C	0	TMEM192	ENST00000506087.5_2	i	MSTRG.33651	MSTRG.33651.2	2	0	0	0	3463	MSTRG.33651.2	2225		non-chimeric (novel)
85.0774	8.7584	0.392155	17.234	1.4752e-66	0	MSTRG.31382.1	0.0609924	81.7176	1.62418	179.74	chr3	176987342	176989513	-	MSTRG.31382	0	LTR12C	LTR	ERV1	LTR12C	0	-	-	u	MSTRG.31382	MSTRG.31382.1	1	0	0	0	2172	MSTRG.31382.1	-		non-chimeric (novel)
8063.12	10.9812	0.521375	17.2259	1.69805e-66	0	ENST00000556729.1_1	175.533	119.112	1724.73	17537.6	chr14	24107241	24114878	+	MSTRG.12384	0	LTR12D	LTR	ERV1	LTR12D	0	DHRS2	ENST00000556729.1_1	=	DHRS2	ENST00000556729.1_1	7	0	0	0	5348	ENST00000556729.1_1	5318		known	retained_intron	DHRS2
201.757	9.649	0.444137	17.2222	1.80933e-66	0	MSTRG.30883.1	0.15902	82.6665	0.869432	438.907	chr3	136606855	136608420	-	MSTRG.30883	0	LTR12C	LTR	ERV1	LTR12C	0	NCK1	ENST00000481752.5_2	i	MSTRG.30883	MSTRG.30883.1	1	0	0	0	1566	MSTRG.30883.1	1971		non-chimeric (novel)
161.92	8.7326	0.391116	17.2138	2.09193e-66	0	MSTRG.46774.1	0.337755	2.97168	11.9276	357.83	chrX	118051563	118055530	-	MSTRG.46774	0	LTR12C	LTR	ERV1	LTR12C	0	LINC01285	ENST00000634488.1_1	x	MSTRG.46774	MSTRG.46774.1	1	0	0	0	3968	MSTRG.46774.1	1933		non-chimeric (novel)
723.9	12.5045	0.610836	17.197	2.79645e-66	0	MSTRG.35891.3	0	0.161248	0	1608.65	chr5	150689572	150876631	+	MSTRG.35891	0	LTR12C	LTR	ERV1	LTR12C	0	SLC36A1	ENST00000616007.4_2	j	MSTRG.35891	MSTRG.35891.3	12	0	0	0	10878	MSTRG.35891.2	1389		chimeric (novel)
192.558	10.3439	0.485204	17.1967	2.80884e-66	0	MSTRG.24354.2	0.24397	14.6063	4.20792	425.573	chr2	88803493	88833817	+	MSTRG.24354	0	LTR12C	LTR	ERV1	LTR12C	0	TEX37	ENST00000303254.3_1	j	MSTRG.24354	MSTRG.24354.2	4	0	0	0	6298	MSTRG.24354.18	795		chimeric (novel)
25.1722	31.1742	1.69671	17.1945	2.91806e-66	0	MSTRG.22621.6	0	61.0775	0	49.1518	chr19	49223848	49232809	-	MSTRG.22621	150	AluSx1	SINE	Alu	LTR12	2717553	RASIP1	ENST00000222145.8_2	j	MSTRG.22621	MSTRG.22621.6	8	0	0	0	1753	MSTRG.22621.1	3308		chimeric (novel)
68.4123	8.9575	0.40483	17.1861	3.37257e-66	0	MSTRG.35954.1	0	301.517	0	118.525	chr5	157079088	157087827	+	MSTRG.35954	606	L2b	LINE	L2	LTR12C	41576	SOX30	ENST00000519442.1_1	i	MSTRG.35954	MSTRG.35954.1	3	0	0	0	2705	MSTRG.35954.1	1666		non-chimeric (novel)
97.2415	8.701	0.390187	17.1737	4.17716e-66	0	MSTRG.33919.1	0.0398156	58.6393	0	209.537	chr4	190158245	190161932	+	MSTRG.33919	0	LTR12C	LTR	ERV1	LTR12C	0	-	-	u	MSTRG.33919	MSTRG.33919.1	1	0	0	0	3688	MSTRG.33919.1	-		non-chimeric (novel)
134.821	9.313	0.425895	17.171	4.3807e-66	0	MSTRG.31050.5	0.0773465	241.511	2.90981	272.367	chr3	149033969	149059878	+	MSTRG.31050	0	HAL1	LINE	L1	LTR12C	30387	AC093001.1	ENST00000489011.1_1	o	MSTRG.31050	MSTRG.31050.5	2	0	0	0	8632	MSTRG.31050.5	551		chimeric (novel)
71.542	8.9545	0.405255	17.1607	5.22546e-66	0	MSTRG.46778.1	0.0965178	10.6789	0.812089	157.609	chrX	118381354	118407332	-	MSTRG.46778	0	(CCG)n	Simple_repeat	Simple_repeat	LTR12C	26511	AKAP17BP	ENST00000431706.2_1	j	MSTRG.46778	MSTRG.46778.1	6	0	0	0	4104	MSTRG.46778.1	2719		chimeric (novel)
495.9	7.6167	0.327445	17.1531	5.96252e-66	0	MSTRG.6936.1	4.8373	3.83955	11.2587	1095.49	chr11	41807128	41809224	-	MSTRG.6936	0	LTR12C	LTR	ERV1	LTR12C	0	LINC01499	ENST00000529282.1_1	i	MSTRG.6936	MSTRG.6936.1	1	0	0	0	2097	MSTRG.6936.1	563		non-chimeric (novel)
71.5875	28.3491	1.53751	17.1375	7.78905e-66	0	MSTRG.4473.4	0	0.857598	0	158.988	chr10	7604432	7664440	-	MSTRG.4473	5	MIRb	SINE	MIR	LTR12_	687914	ITIH5	ENST00000397146.6_2	j	MSTRG.4473	MSTRG.4473.4	10	0	0	0	5652	MSTRG.4473.2	6722		chimeric (novel)
174.315	9.9095	0.461629	17.1338	8.3044e-66	0	ENST00000374965.5_1	0	524.015	0	329.142	chrX	55115485	55119352	+	MSTRG.46231	511	L1MC	LINE	L1	LTR12C	1132383	PAGE2	ENST00000374965.5_1	=	PAGE2	ENST00000374965.5_1	5	0	0	0	533	MSTRG.46231.4	456		known	protein_coding	PAGE2
68.7814	8.9593	0.406664	17.1132	1.18295e-65	0	MSTRG.5978.1	0.121985	3.86502	0	152.296	chr10	115859133	115864286	-	MSTRG.5978	0	THE1B	LTR	ERVL-MaLR	LTR12_	932372	-	-	u	MSTRG.5978	MSTRG.5978.1	2	0	0	0	2084	MSTRG.5978.1	-		non-chimeric (novel)
108.086	8.715	0.392406	17.1125	1.19794e-65	0	MSTRG.31115.1	0.0804232	13.2169	0	238.643	chr3	152999767	153003445	+	MSTRG.31115	0	LTR12D	LTR	ERV1	LTR12D	0	-	-	u	MSTRG.31115	MSTRG.31115.1	1	0	0	0	3679	MSTRG.31115.1	-		non-chimeric (novel)
68.5122	9.071	0.413595	17.0964	1.57803e-65	0	MSTRG.17249.1	0.0609924	1.70717	74.0567	143.77	chr16	84310787	84314624	-	MSTRG.17249	0	MLT1L	LTR	ERVL-MaLR	LTR12F	22333	-	-	u	MSTRG.17249	MSTRG.17249.1	1	0	0	0	3838	MSTRG.17249.1	-		non-chimeric (novel)
83.7483	8.3701	0.372779	17.088	1.82191e-65	0	MSTRG.1927.1	0.393153	12.5294	15.1627	182.637	chr1	94837416	94844130	-	MSTRG.1927	0	LTR12B	LTR	ERV1	LTR12B	0	-	-	u	MSTRG.1927	MSTRG.1927.1	2	0	0	0	949	MSTRG.1927.1	-		non-chimeric (novel)
27.7467	51.822	2.9156	17.0881	1.82089e-65	0	MSTRG.27206.4	0	0	0	61.6593	chr20	47142892	47180181	-	MSTRG.27206	0	LTR12C	LTR	ERV1	LTR12C	0	-	-	u	MSTRG.27206	MSTRG.27206.4	4	0	0	0	8891	MSTRG.27206.1	-		non-chimeric (novel)
144.013	9.9119	0.463415	17.0729	2.3599e-65	0	MSTRG.10383.8	0.11968	182.09	3.28062	299.313	chr12	96503703	96528613	+	MSTRG.10383	0	LTR12C	LTR	ERV1	LTR12C	0	-	-	u	MSTRG.10383	MSTRG.10383.8	4	0	0	0	3621	MSTRG.10383.3	-		non-chimeric (novel)
88.5018	9.3781	0.432575	17.0563	3.14034e-65	0	MSTRG.34175.22	0	14.4488	0	195.065	chr5	16983042	17032181	-	MSTRG.34175	0	LTR12C	LTR	ERV1	LTR12C	0	-	-	u	MSTRG.34175	MSTRG.34175.22	3	0	0	0	973	ENST00000274203.13_1	-		non-chimeric (novel)
248.558	9.4457	0.437481	17.0194	5.89591e-65	0	MSTRG.1715.1	1.01368	151.341	4.28975	534.045	chr1	79735638	79750688	+	MSTRG.1715	0	LTR12C	LTR	ERV1	LTR12C	0	-	-	u	MSTRG.1715	MSTRG.1715.1	2	0	0	0	14949	MSTRG.1715.1	-		non-chimeric (novel)
5.96337	54.312	3.07655	17.0034	7.74267e-65	0	ENST00000564139.5_2	0	0	0	13.2519	chr16	2273595	2285816	+	MSTRG.15704	546	AluY	SINE	Alu	LTR12C	264856	E4F1	ENST00000564139.5_2	=	E4F1	ENST00000564139.5_2	14	0	0	0	2566	ENST00000569796.1_1	2493		known	protein_coding	E4F1
157.359	9.4801	0.439962	17.0017	7.97619e-65	0	MSTRG.24078.1	0	1.38869	2.02186	349.307	chr2	72314642	72317146	+	MSTRG.24078	0	LTR12C	LTR	ERV1	LTR12C	0	-	-	u	MSTRG.24078	MSTRG.24078.1	1	0	0	0	2505	MSTRG.24078.1	-		non-chimeric (novel)
143.984	9.3983	0.435288	16.9962	8.75717e-65	0	MSTRG.24694.2	1.05338	151.675	0	302.058	chr2	114734514	114737170	-	MSTRG.24694	657	MER65A	LTR	ERV1	LTR12C	227430	LINC01191	ENST00000412690.1_1	x	MSTRG.24694	MSTRG.24694.2	1	0	0	0	2657	MSTRG.24694.1	844		non-chimeric (novel)
470.515	10.0036	0.470967	16.994	9.09327e-65	0	MSTRG.2721.7	1.59291	13.6447	145.376	1026.33	chr1	154644069	154653133	+	MSTRG.2721	0	LTR12C	LTR	ERV1	LTR12C	0	-	-	u	MSTRG.2721	MSTRG.2721.7	3	0	0	0	2017	MSTRG.2721.6	-		non-chimeric (novel)
882.139	10.7745	0.51645	16.9899	9.74748e-65	0	ENST00000441525.3_2	8.01999	509.894	0	1895.63	chrX	27996110	27999718	-	MSTRG.45825	300	LTR16A2	LTR	ERVL	LTR12_	123865	DCAF8L1	ENST00000441525.3_2	=	DCAF8L1	ENST00000441525.3_2	1	0	0	0	3609	ENST00000441525.3_2	3457		known	protein_coding	DCAF8L1
822.727	11.1508	0.538789	16.9841	1.07683e-64	0	MSTRG.16911.1	1.64543	60.8659	5.07491	1819.31	chr16	68016092	68090327	+	MSTRG.16911	0	LTR12C	LTR	ERV1	LTR12C	0	DUS2	ENST00000565263.5_1	j	MSTRG.16911	MSTRG.16911.1	7	0	0	0	5351	MSTRG.16911.11	2310		chimeric (novel)
15.7485	41.0319	2.30096	16.9633	1.53478e-64	0	MSTRG.17011.8	0	0	74.6698	26.7001	chr16	71012844	71264631	-	MSTRG.17011	232	Charlie4z	DNA	hAT-Charlie	LTR12	487023	HYDIN	ENST00000393567.6_4	j	MSTRG.17011	MSTRG.17011.8	30	0	0	0	4733	ENST00000393567.6_4	15719		chimeric (novel)
452.769	9.758	0.457596	16.9538	1.80456e-64	0	MSTRG.22265.6	1.70059	63.6504	30.3702	994.007	chr19	40671784	40675671	-	MSTRG.22265	0	LTR12C	LTR	ERV1	LTR12C	0	-	-	u	MSTRG.22265	MSTRG.22265.6	2	0	0	0	933	MSTRG.22265.1	-		non-chimeric (novel)
140.602	6.2644	0.251623	16.9477	2.00212e-64	0	ENST00000649877.1_1	3.80297	10.9933	250.076	279.638	chr11	32158454	32165270	+	MSTRG.6825	0	MLT1K	LTR	ERVL-MaLR	LTR12C	750569	AL078612.2	ENST00000649877.1_1	=	AL078612.2	ENST00000649877.1_1	2	0	0	0	916	ENST00000649877.1_1	911		known	retained_intron	AL078612.2
195.219	11.0326	0.533178	16.9411	2.24027e-64	0	ENST00000370020.1_1	0	454.346	1.95622	383.12	chr6	76017808	76072719	-	MSTRG.37612	1183	MIR	SINE	MIR	LTR12C	1371808	FILIP1	ENST00000370020.1_1	=	FILIP1	ENST00000370020.1_1	4	0	0	0	4051	ENST00000393004.6_1	4051		known	protein_coding	FILIP1
47.6359	8.75	0.398595	16.9344	2.50902e-64	0	MSTRG.1941.1	0	17.906	3.32601	103.498	chr1	95143547	95146380	+	MSTRG.1941	14	MLT1K	LTR	ERVL-MaLR	LTR12B	299205	SLC44A3-AS1	ENST00000634870.1_1	x	MSTRG.1941	MSTRG.1941.1	2	0	0	0	2435	MSTRG.1941.1	5956		non-chimeric (novel)
93.5187	9.7524	0.457936	16.9291	2.74666e-64	0	MSTRG.46366.1	0.0398156	128.54	1.51309	193.329	chrX	70886917	70891377	+	MSTRG.46366	1524	GA-rich	Low_complexity	Low_complexity	LTR12	136127	BX276092.9	ENST00000636797.2_3	j	MSTRG.46366	MSTRG.46366.1	7	0	0	0	2042	MSTRG.46366.1	1563		chimeric (novel)
206.372	8.3748	0.376662	16.9244	2.9711e-64	0	MSTRG.19552.1	1.03955	0.760222	6.45132	456.764	chr17	72901514	72902496	-	MSTRG.19552	0	LTR12C	LTR	ERV1	LTR12C	0	-	-	u	MSTRG.19552	MSTRG.19552.1	1	0	0	0	983	MSTRG.19552.1	-		non-chimeric (novel)
1219.04	11.1354	0.539882	16.9211	3.14638e-64	0	MSTRG.9278.14	0.844133	153.699	5.32274	2690.45	chr12	31953698	31958034	-	MSTRG.9278	0	LTR12C	LTR	ERV1	LTR12C	0	RNU6-1069P	ENST00000516612.1	y	MSTRG.9278	MSTRG.9278.14	3	0	0	0	1675	MSTRG.9278.11	133		non-chimeric (novel)
5.77104	-54.0984	3.0807	-16.9112	3.71909e-64	0	MSTRG.41922.68	12.8245	0	0	0	chr8	17924286	17942507	-	MSTRG.41922	361	L2a	LINE	L2	LTR12_	117416	ASAH1	ENST00000637013.1_2	j	MSTRG.41922	MSTRG.41922.68	7	0	0	0	1346	ENST00000523744.2_2	2649		chimeric (novel)
6.28314	-54.186	3.08622	-16.9094	3.83789e-64	0	MSTRG.4557.18	13.9625	0	0	0	chr10	13699287	14216365	-	MSTRG.4557	44	CT-rich	Low_complexity	Low_complexity	LTR12F	745897	FRMD4A	ENST00000357447.6_2	j	MSTRG.4557	MSTRG.4557.18	23	0	0	0	3231	ENST00000357447.6_2	6821		chimeric (novel)
55.1353	30.5876	1.69117	16.9041	4.2001e-64	0	ENST00000454243.6_1	0	67.7503	0	114.995	chr8	22077234	22089854	-	MSTRG.41972	556	MIRb	SINE	MIR	LTR12C	144529	PHYHIP	ENST00000454243.6_1	=	PHYHIP	ENST00000454243.6_1	5	0	0	0	3200	ENST00000321613.7_1	3200		known	protein_coding	PHYHIP
4546.73	10.4295	0.498695	16.9032	4.26353e-64	0	ENST00000265634.3_1	143.089	68.5619	573.553	9889.42	chr7	98246609	98259182	+	MSTRG.40605	121	(CCCCG)n	Simple_repeat	Simple_repeat	LTR12C	680161	NPTX2	ENST00000265634.3_1	=	NPTX2	ENST00000265634.3_1	5	0	0	0	2702	ENST00000265634.3_1	2700		known	protein_coding	NPTX2
91.2922	8.4068	0.379028	16.9031	4.26633e-64	0	MSTRG.25615.1	0.237141	0	0	202.634	chr2	199728543	199734290	-	MSTRG.25615	0	LTR12D	LTR	ERV1	LTR12D	0	-	-	u	MSTRG.25615	MSTRG.25615.1	1	0	0	0	5748	MSTRG.25615.1	-		non-chimeric (novel)
178.878	9.1676	0.424348	16.8909	5.24851e-64	0	MSTRG.403.3	0.310253	2.12567	1.51309	396.792	chr1	15897706	15930121	-	MSTRG.403	398	AluSz	SINE	Alu	LTR12D	14873	AGMAT	ENST00000375826.3_1	j	MSTRG.403	MSTRG.403.3	9	0	0	0	3895	MSTRG.403.1	2500		chimeric (novel)
240.294	9.0106	0.415115	16.8883	5.49057e-64	0	MSTRG.25167.1	0.46882	10.2903	1.60746	532.195	chr2	164770926	164773702	+	MSTRG.25167	0	LTR12C	LTR	ERV1	LTR12C	0	AC016766.1	ENST00000429636.1_1	i	MSTRG.25167	MSTRG.25167.1	1	0	0	0	2777	MSTRG.25167.1	714		non-chimeric (novel)
70.4525	9.327	0.434369	16.8681	7.71792e-64	0	ENST00000309765.4_1	0	5.48015	0	155.952	chr3	44283378	44373590	+	MSTRG.29704	312	L2c	LINE	L2	LTR12D	68300	TOPAZ1	ENST00000309765.4_1	=	TOPAZ1	ENST00000309765.4_1	20	0	0	0	5334	ENST00000309765.4_1	5334		known	protein_coding	TOPAZ1
92.9999	7.8858	0.34914	16.8581	9.14488e-64	0	MSTRG.36472.2	0.527987	367.26	11.3926	164.066	chr6	4189271	4392459	+	MSTRG.36472	174	AT_rich	Low_complexity	Low_complexity	LTR12C	1438	AL136309.1	ENST00000403917.2_1	k	MSTRG.36472	MSTRG.36472.2	2	0	0	0	6192	MSTRG.36472.2	691		chimeric (novel)
58.9487	8.1853	0.367062	16.8507	1.03623e-63	0	MSTRG.8580.1	0.0945851	69.8216	17.9393	121.151	chr11	129892337	129898779	+	MSTRG.8580	0	LTR12C	LTR	ERV1	LTR12C	0	-	-	u	MSTRG.8580	MSTRG.8580.1	2	0	0	0	403	MSTRG.8580.1	-		non-chimeric (novel)
66.2035	8.7759	0.402186	16.8478	1.08979e-63	0	ENST00000650404.1_1	0.0796311	6.31227	7.28314	145.529	chr15	69173002	69221280	-	MSTRG.14857	0	LTR12E	LTR	ERV1	LTR12E	0	AC087639.2	ENST00000650404.1_1	=	AC087639.2	ENST00000650404.1_1	3	0	0	0	3555	ENST00000650404.1_1	3555		known	antisense	AC087639.2
128.542	6.1872	0.248543	16.847	1.10331e-63	0	MSTRG.27268.9	3.12907	34.1141	206.533	255.78	chr20	50187878	50194866	-	MSTRG.27268	0	MLT1K	LTR	ERVL-MaLR	LTR12D	1148978	-	-	u	MSTRG.27268	MSTRG.27268.9	2	0	0	0	5868	ENST00000371564.7_1	-		non-chimeric (novel)
242.809	9.4066	0.439699	16.8447	1.14843e-63	0	MSTRG.38499.2	0.652768	377.973	0	496.925	chr6	153156421	153167392	+	MSTRG.38499	0	LTR12C	LTR	ERV1	LTR12C	0	-	-	u	MSTRG.38499	MSTRG.38499.2	2	0	0	0	1136	MSTRG.38499.3	-		non-chimeric (novel)
117.813	8.4508	0.383124	16.8373	1.29968e-63	0	MSTRG.11151.1	0.164065	25.585	30.7776	255.381	chr13	20918162	20949533	+	MSTRG.11151	0	LTR12F	LTR	ERV1	LTR12F	0	-	-	u	MSTRG.11151	MSTRG.11151.1	3	0	0	0	4668	MSTRG.11151.1	-		non-chimeric (novel)
90.8337	9.2727	0.432821	16.803	2.31898e-63	0	MSTRG.25742.2	0	1.33107	0.434716	201.656	chr2	206842694	206851109	+	MSTRG.25742	0	LTR12C	LTR	ERV1	LTR12C	0	-	-	u	MSTRG.25742	MSTRG.25742.2	3	0	0	0	2516	MSTRG.25742.2	-		non-chimeric (novel)
112.009	9.1764	0.427375	16.7918	2.80034e-63	0	MSTRG.46050.1	0.158367	287.343	0.996596	216.714	chrX	48154981	48216248	-	MSTRG.46050	390	AluSx	SINE	Alu	LTR12C	1245275	SSX3	ENST00000298396.6_1	j	MSTRG.46050	MSTRG.46050.1	10	0	0	0	2178	MSTRG.46050.1	1232		chimeric (novel)
91.658	8.8969	0.410781	16.7897	2.90366e-63	0	MSTRG.39633.1	0.0844336	0.417183	1.91913	203.34	chr7	23892278	23901593	-	MSTRG.39633	0	LTR12_	LTR	ERV1	LTR12_	0	-	-	u	MSTRG.39633	MSTRG.39633.1	3	0	0	0	2191	MSTRG.39633.1	-		non-chimeric (novel)
39.0799	38.3756	2.16706	16.7857	3.10348e-63	0	MSTRG.44478.26	0	0	0	86.8442	chr9	87024431	87175297	+	MSTRG.44478	0	LTR12C	LTR	ERV1	LTR12C	0	AL157886.1	ENST00000650453.1_1	j	MSTRG.44478	MSTRG.44478.26	8	0	0	0	2058	MSTRG.44478.3	3205		chimeric (novel)
227.877	9.2416	0.431423	16.7854	3.12364e-63	0	MSTRG.4600.9	0.558182	92.9905	14.2367	493.92	chr10	17050206	17060956	-	MSTRG.4600	0	LTR12	LTR	ERV1	LTR12	0	CUBN	ENST00000377833.9_2	i	MSTRG.4600	MSTRG.4600.9	2	0	0	0	3707	ENST00000377833.9_2	11933		non-chimeric (novel)
311.226	9.6253	0.454435	16.7797	3.43664e-63	0	ENST00000500180.2_1	0	0	7.07832	690.828	chr8	127337740	127342663	+	MSTRG.43284	0	THE1D	LTR	ERVL-MaLR	LTR12C	388114	AC087667.1	ENST00000500180.2_1	=	AC087667.1	ENST00000500180.2_1	3	0	0	0	2305	MSTRG.43284.1	1422		known	lincRNA	AC087667.1
789.501	9.296	0.434949	16.7745	3.75265e-63	0	MSTRG.38028.1	1.91362	7.53839	8.14492	1750.79	chr6	115552192	115562289	-	MSTRG.38028	0	LTR12D	LTR	ERV1	LTR12D	0	-	-	u	MSTRG.38028	MSTRG.38028.1	2	0	0	0	4091	MSTRG.38028.1	-		non-chimeric (novel)
73.6381	-53.7536	3.08635	-16.7685	4.14581e-63	0	ENST00000508323.1_1	163.64	0	0	0	chr4	176556071	176575474	-	MSTRG.33745	0	MIRb	SINE	MIR	LTR12D	225371	GPM6A	ENST00000508323.1_1	=	GPM6A	ENST00000508323.1_1	5	0	0	0	543	MSTRG.33745.2	543		known	processed_transcript	GPM6A
126.427	8.5635	0.391655	16.7584	4.92036e-63	0	MSTRG.8577.1	0.094601	454.053	4.12974	229.945	chr11	129009553	129014162	+	MSTRG.8577	0	THE1B	LTR	ERVL-MaLR	LTR12	171049	ARHGAP32	ENST00000310343.13_2	i	MSTRG.8577	MSTRG.8577.1	2	0	0	0	1039	MSTRG.8577.1	10111		non-chimeric (novel)
1032.83	11.2486	0.552312	16.7453	6.13285e-63	0	ENST00000319675.4_1	25.9218	4162.15	0	1806.8	chr8	88882971	88886658	-	MSTRG.42767	0	AluSx4	SINE	Alu	LTR12C	52580	DCAF4L2	ENST00000319675.4_1	=	DCAF4L2	ENST00000319675.4_1	1	0	0	0	3688	ENST00000319675.4_1	3326		known	protein_coding	DCAF4L2
78.0839	8.5346	0.390259	16.7443	6.23325e-63	0	MSTRG.1523.1	0.0352463	38.286	0.203022	169.208	chr1	63136524	63138636	+	MSTRG.1523	0	LTR12C	LTR	ERV1	LTR12C	0	DOCK7	ENST00000251157.10_2	i	MSTRG.1523	MSTRG.1523.1	2	0	0	0	2012	MSTRG.1523.1	7084		non-chimeric (novel)
22.7228	39.6993	2.25256	16.7362	7.1393e-63	0	MSTRG.10376.5	0	0	0	50.4952	chr12	96341124	96362494	+	MSTRG.10376	0	SVA_F	Other	Other	LTR12C	21603	AMDHD1	ENST00000266736.6_1	j	MSTRG.10376	MSTRG.10376.5	9	0	0	0	2149	ENST00000266736.6_1	2260		chimeric (novel)
874.397	13.1539	0.666981	16.723	8.91597e-63	0	MSTRG.32169.3	0	316.085	2.63929	1907.69	chr4	25239639	25247896	-	MSTRG.32169	0	LTR12C	LTR	ERV1	LTR12C	0	PI4K2B	ENST00000264864.7_1	i	MSTRG.32169	MSTRG.32169.3	3	0	0	0	2420	MSTRG.32169.2	3540		non-chimeric (novel)
191.175	9.2385	0.432983	16.7178	9.71935e-63	0	MSTRG.14249.9	0.525241	216.768	60.6607	393.482	chr15	41254698	41260326	+	MSTRG.14249	0	LTR12C	LTR	ERV1	LTR12C	0	-	-	u	MSTRG.14249	MSTRG.14249.9	6	0	0	0	4118	MSTRG.14249.6	-		non-chimeric (novel)
206.101	9.822	0.468143	16.7085	1.13713e-62	0	MSTRG.42700.1	0	14.6034	1.2468	456.242	chr8	81145310	81150904	+	MSTRG.42700	0	LTR12C	LTR	ERV1	LTR12C	0	-	-	u	MSTRG.42700	MSTRG.42700.1	2	0	0	0	571	MSTRG.42700.1	-		non-chimeric (novel)
99.4155	8.2229	0.372592	16.7016	1.27516e-62	0	MSTRG.9241.1	0.258245	2.85151	4.27542	219.873	chr12	30310638	30311925	+	MSTRG.9241	0	LTR12C	LTR	ERV1	LTR12C	0	-	-	u	MSTRG.9241	MSTRG.9241.1	1	0	0	0	1288	MSTRG.9241.1	-		non-chimeric (novel)
142.566	8.9378	0.415433	16.7002	1.30695e-62	0	MSTRG.9417.1	0.437649	114.241	10.2377	302.544	chr12	47700751	47706837	+	MSTRG.9417	0	LTR12D	LTR	ERV1	LTR12D	0	-	-	u	MSTRG.9417	MSTRG.9417.1	1	0	0	0	6087	MSTRG.9417.1	-		non-chimeric (novel)
511.677	10.5607	0.512626	16.6998	1.31532e-62	0	MSTRG.31167.5	0	0	1.73886	1136.87	chr3	155759898	155800304	+	MSTRG.31167	0	LTR12C	LTR	ERV1	LTR12C	0	ALG1L15P	ENST00000482834.1_1	x	MSTRG.31167	MSTRG.31167.5	3	0	0	0	3240	MSTRG.31167.7	794		non-chimeric (novel)
62.5499	8.5761	0.393851	16.697	1.37809e-62	0	ENST00000255192.7_1	0.0823905	140.941	0	123.257	chr5	78365540	78385907	+	MSTRG.34892	15	GC_rich	Low_complexity	Low_complexity	LTR12C	1239485	BHMT2	ENST00000255192.7_1	=	BHMT2	ENST00000255192.7_1	8	0	0	0	2668	ENST00000255192.7_1	2050		known	protein_coding	BHMT2
107.648	9.5776	0.45413	16.6859	1.65888e-62	0	MSTRG.7206.2	0	12.4231	0.369014	237.797	chr11	61266428	61274657	+	MSTRG.7206	0	MLT1N2	LTR	ERVL-MaLR	LTR12E	259212	AP003108.1	ENST00000534856.1_1	j	MSTRG.7206	MSTRG.7206.2	3	0	0	0	1869	MSTRG.7206.4	554		chimeric (novel)
184.933	9.8154	0.468391	16.6856	1.66741e-62	0	MSTRG.5189.3	0.15397	8.47188	0	409.868	chr10	67148436	67188600	-	MSTRG.5189	0	LTR12C	LTR	ERV1	LTR12C	0	-	-	u	MSTRG.5189	MSTRG.5189.3	4	0	0	0	3818	MSTRG.5189.3	-		non-chimeric (novel)
43.2329	8.6102	0.3963	16.6799	1.83631e-62	0	MSTRG.11609.1	0	104.158	0.869432	84.4034	chr13	49895735	49899076	+	MSTRG.11609	83	MIRb	SINE	MIR	LTR12E	356165	CAB39L	ENST00000355854.8_1	i	MSTRG.11609	MSTRG.11609.1	2	0	0	0	1909	MSTRG.11609.1	3676		non-chimeric (novel)
201.925	10.0194	0.480906	16.6757	1.9684e-62	0	ENST00000298283.4_1	0.45749	17.8644	0	446.28	chr14	47120213	47121387	-	MSTRG.12657	0	AluJb	SINE	Alu	LTR12C	168052	RPL10L	ENST00000298283.4_1	k	RPL10L	ENST00000298283.4_1	1	0	0	0	1175	MSTRG.12657.1	812		chimeric (novel)	protein_coding	RPL10L
264.936	7.6439	0.339089	16.6442	3.3356e-62	0	MSTRG.39211.1	2.03645	114.142	119.145	560.789	chr6_ssto_hap7	267595	268565	+	MSTRG.39211							-	-	u	MSTRG.39211	MSTRG.39211.1	1	0	0	0	971	MSTRG.39211.1	-		non-chimeric (novel)
43.9584	29.6035	1.65938	16.6348	3.89884e-62	0	MSTRG.12798.15	0	15.6544	0	95.946	chr14	54416473	54859357	-	MSTRG.12798	0	LTR12C	LTR	ERV1	LTR12C	0	BMP4	ENST00000245451.8_1	j	MSTRG.12798	MSTRG.12798.15	9	0	0	0	2582	MSTRG.12798.30	1917		chimeric (novel)
45.9976	25.3109	1.40151	16.6327	4.03802e-62	0	MSTRG.18579.3	0	9.67488	84.3961	91.7646	chr17	37366793	37382125	-	MSTRG.18579	9	GC_rich	Low_complexity	Low_complexity	LTR12F	56446	STAC2	ENST00000333461.5_1	j	MSTRG.18579	MSTRG.18579.3	11	0	0	0	3097	ENST00000333461.5_1	3362		chimeric (novel)
482.007	9.5087	0.451516	16.6299	4.23422e-62	0	MSTRG.35952.1	0.419532	189.469	16.4709	1047.82	chr5	157121538	157125189	+	MSTRG.35952	0	LTR12C	LTR	ERV1	LTR12C	0	-	-	u	MSTRG.35952	MSTRG.35952.1	1	0	0	0	3652	MSTRG.35952.1	-		non-chimeric (novel)
200.789	8.9079	0.415436	16.628	4.37043e-62	0	MSTRG.39554.1	1.3251	34.1628	6.05299	440.404	chr7	19286172	19288286	+	MSTRG.39554	0	LTR12C	LTR	ERV1	LTR12C	0	-	-	u	MSTRG.39554	MSTRG.39554.1	1	0	0	0	2115	MSTRG.39554.1	-		non-chimeric (novel)
40.2324	8.2531	0.376664	16.6013	6.81497e-62	0	ENST00000327228.4_1	0.0834314	5.85757	0	88.671	chr18	580357	582114	+	MSTRG.19953	0	GC_rich	Low_complexity	Low_complexity	LTR12C	517676	CETN1	ENST00000327228.4_1	=	CETN1	ENST00000327228.4_1	1	0	0	0	1758	ENST00000327228.4_1	1758		known	protein_coding	CETN1
7.01005	53.1748	3.08342	16.5968	7.35089e-62	0	MSTRG.29122.18	0	0	0	15.5779	chr22	50781912	50883046	+	MSTRG.29122	212	GC_rich	Low_complexity	Low_complexity	LTR12C	717511	PPP6R2	ENST00000216061.9_1	j	MSTRG.29122	MSTRG.29122.18	24	0	0	0	3420	MSTRG.29122.26	3415		chimeric (novel)
71.3201	8.6754	0.402251	16.5951	7.56467e-62	0	MSTRG.36448.1	0.0844336	35.4921	3.63774	154.057	chr6	3248649	3253847	-	MSTRG.36448	0	LTR12C	LTR	ERV1	LTR12C	0	PSMG4	ENST00000509933.1_1	i	MSTRG.36448	MSTRG.36448.1	2	0	0	0	4768	MSTRG.36448.1	2241		non-chimeric (novel)
74.8655	8.9215	0.417186	16.5909	8.10649e-62	0	ENST00000371920.3_1	0	85.9958	0	156.813	chrX	114524319	114542125	+	MSTRG.46741	501	AluSz	SINE	Alu	LTR12_	72396	LUZP4	ENST00000371920.3_1	=	LUZP4	ENST00000371920.3_1	4	0	0	0	1705	ENST00000371920.3_1	1701		known	protein_coding	LUZP4
70.7911	8.7467	0.4067	16.5889	8.38498e-62	0	MSTRG.42737.4	0.0609924	25.2594	0.738028	154.364	chr8	83354653	83453754	+	MSTRG.42737	0	LTR12C	LTR	ERV1	LTR12C	0	AC060765.1	ENST00000522776.5_1	x	MSTRG.42737	MSTRG.42737.4	3	0	0	0	2230	MSTRG.42737.4	544		non-chimeric (novel)
1464.1	7.601	0.337736	16.5839	9.10511e-62	0	ENST00000356613.3_2	40.8724	94.8822	102.565	3190.74	chr8	143692405	143695833	-	MSTRG.43444	58	GC_rich	Low_complexity	Low_complexity	LTR12C	344879	ARC	ENST00000356613.3_2	=	ARC	ENST00000356613.3_2	3	0	0	0	2948	ENST00000356613.3_2	2948		known	protein_coding	ARC
1417.84	10.4631	0.510385	16.5818	9.43441e-62	0	MSTRG.23950.2	1.59161	7.46376	0	3148.34	chr2	63549351	63565675	+	MSTRG.23950	0	LTR12D	LTR	ERV1	LTR12D	0	WDPCP	ENST00000409354.6_2	i	MSTRG.23950	MSTRG.23950.2	2	0	0	0	11339	MSTRG.23950.2	2122		non-chimeric (novel)
377.616	31.7923	1.79764	16.573	1.09257e-61	0	MSTRG.9062.11	0	138.193	2.7676	823.484	chr12	15773246	15917104	-	MSTRG.9062	0	THE1B	LTR	ERVL-MaLR	LTR12C	110275	EPS8	ENST00000646918.1_1	j	MSTRG.9062	MSTRG.9062.11	21	0	0	0	3592	ENST00000642278.1_2	4576		chimeric (novel)
713.203	8.6253	0.399907	16.5672	1.20269e-61	0	MSTRG.36184.1	1.18057	0	4.91907	1583.17	chr5	174308590	174315567	+	MSTRG.36184	0	LTR12C	LTR	ERV1	LTR12C	0	-	-	u	MSTRG.36184	MSTRG.36184.1	1	0	0	0	6978	MSTRG.36184.1	-		non-chimeric (novel)
270.775	8.914	0.417559	16.5581	1.40031e-61	0	MSTRG.7738.1	0.694942	33.3808	29.3316	594.06	chr11	74809913	74815571	+	MSTRG.7738	0	LTR12C	LTR	ERV1	LTR12C	0	SLCO2B1	ENST00000526660.5_1	o	MSTRG.7738	MSTRG.7738.1	4	0	0	0	5268	ENST00000530015.1_1	582		chimeric (novel)
802.462	12.0632	0.608132	16.5477	1.66305e-61	0	ENST00000374955.7_1	34.0926	2325.15	0	1490.81	chrX	55246790	55250541	+	MSTRG.46240	434	AluSc8	SINE	Alu	LTR12C	1001078	PAGE5	ENST00000374955.7_1	=	PAGE5	ENST00000374955.7_1	5	0	0	0	542	ENST00000289619.9_1	540		known	protein_coding	PAGE5
208.719	8.4585	0.390301	16.5476	1.66675e-61	0	MSTRG.6420.1	0.44541	4.6047	8.40863	461.928	chr11	5166429	5168490	+	MSTRG.6420	0	LTR12C	LTR	ERV1	LTR12C	0	OR52A1	ENST00000380367.2_4	x	MSTRG.6420	MSTRG.6420.1	1	0	0	0	2062	MSTRG.6420.1	9783		non-chimeric (novel)
19.5829	23.5208	1.30058	16.547	1.68201e-61	0	MSTRG.19571.14	0	0.322496	5.43395	42.8778	chr17	73086232	73104980	+	MSTRG.19571	0	AluSx	SINE	Alu	LTR12_	64396	SLC16A5	ENST00000580123.5_1	j	MSTRG.19571	MSTRG.19571.14	5	0	0	0	6313	MSTRG.19571.1	2019		chimeric (novel)
50.6659	52.9674	3.08074	16.5439	1.77108e-61	0	MSTRG.46939.5	0	0	0	112.591	chrX	134021649	134081323	-	MSTRG.46939	0	THE1D	LTR	ERVL-MaLR	LTR12C	20600	MOSPD1	ENST00000370783.7_1	m	MSTRG.46939	MSTRG.46939.5	8	0	0	0	2590	MSTRG.46939.3	2364		chimeric (novel)
412.276	9.8378	0.474165	16.5298	2.24067e-61	0	MSTRG.3691.1	0.270448	53.646	32.511	906.326	chr1	210067755	210071771	-	MSTRG.3691	0	LTR12C	LTR	ERV1	LTR12C	0	-	-	u	MSTRG.3691	MSTRG.3691.1	1	0	0	0	4017	MSTRG.3691.1	-		non-chimeric (novel)
302.044	9.5991	0.459785	16.5275	2.32697e-61	0	ENST00000268793.4_1	10.6001	520.95	185.164	582.153	chr16	68009566	68014732	-	MSTRG.16910	6	(CATTT)n	Simple_repeat	Simple_repeat	LTR12C	1263	DPEP3	ENST00000268793.4_1	=	DPEP3	ENST00000268793.4_1	10	0	0	0	2018	ENST00000268793.4_1	2018		known	protein_coding	DPEP3
89.5044	7.6074	0.339308	16.526	2.38594e-61	0	MSTRG.31413.5	0.654103	5.10137	4.33032	197.197	chr3	178957606	178980381	-	MSTRG.31413	0	LTR12C	LTR	ERV1	LTR12C	0	KCNMB3	ENST00000392686.6_1	j	MSTRG.31413	MSTRG.31413.5	5	0	0	0	1147	ENST00000485523.5_3	2055		chimeric (novel)
1605.08	10.8171	0.533555	16.5251	2.42009e-61	0	MSTRG.11214.3	6.79348	1.37216	16.1655	3558.11	chr13	24099048	24109471	+	MSTRG.11214	0	LTR12C	LTR	ERV1	LTR12C	0	-	-	u	MSTRG.11214	MSTRG.11214.3	3	0	0	0	4594	MSTRG.11214.7	-		non-chimeric (novel)
336.133	49.5746	2.88111	16.5126	2.97959e-61	0	MSTRG.39770.5	0	0	0	746.962	chr7	32245236	32249796	+	MSTRG.39770	0	LTR12_	LTR	ERV1	LTR12_	0	PDE1C	ENST00000396193.5_3	x	MSTRG.39770	MSTRG.39770.5	3	0	0	0	1495	MSTRG.39770.1	5109		non-chimeric (novel)
216.398	9.1684	0.434461	16.4995	3.70043e-61	0	MSTRG.33761.15	2.16272	28.4683	0.922535	475.457	chr4	178133945	178148360	-	MSTRG.33761	0	LTR12C	LTR	ERV1	LTR12C	0	-	-	u	MSTRG.33761	MSTRG.33761.15	4	0	0	0	1732	MSTRG.33761.9	-		non-chimeric (novel)
114.409	8.8543	0.41548	16.4973	3.83869e-61	0	MSTRG.36488.7	0.0501751	160.92	0	236.312	chr6	5555323	5771817	+	MSTRG.36488	0	THE1A	LTR	ERVL-MaLR	LTR12	434165	FARS2	ENST00000648580.1_1	j	MSTRG.36488	MSTRG.36488.7	3	0	0	0	613	ENST00000648580.1_1	3884		chimeric (novel)
18.6544	43.9776	2.54483	16.4953	3.96912e-61	0	MSTRG.21174.4	0	0	0	41.4543	chr19	5152031	5165621	-	MSTRG.21174	0	LTR12B	LTR	ERV1	LTR12B	0	PTPRS	ENST00000588552.5_1	j	MSTRG.21174	MSTRG.21174.4	7	0	0	0	2618	MSTRG.21174.16	5443		chimeric (novel)
97.1106	8.4335	0.390103	16.4917	4.20883e-61	0	MSTRG.40403.1	0.0417157	5.07055	0.775058	215.11	chr7	79395164	79396872	-	MSTRG.40403	0	LTR12C	LTR	ERV1	LTR12C	0	-	-	u	MSTRG.40403	MSTRG.40403.1	1	0	0	0	1709	MSTRG.40403.1	-		non-chimeric (novel)
276.359	9.1778	0.435316	16.4888	4.41549e-61	0	MSTRG.989.19	1.20606	173.192	12.5503	592.288	chr1	37984651	38007582	+	MSTRG.989	0	LTR12C	LTR	ERV1	LTR12C	0	SNIP1	ENST00000638725.1_1	x	MSTRG.989	MSTRG.989.19	7	0	0	0	3164	MSTRG.989.16	2761		non-chimeric (novel)
223.002	10.3999	0.50946	16.4879	4.48417e-61	0	ENST00000504230.2_1	0.0398156	178.356	0	475.702	chr11	13001082	13011152	-	MSTRG.6632	0	THE1D	LTR	ERVL-MaLR	LTR12	495578	LINC00958	ENST00000504230.2_1	=	LINC00958	ENST00000504230.2_1	2	0	0	0	1615	MSTRG.6632.4	1558		known	lincRNA	LINC00958
595.898	10.2599	0.50102	16.4862	4.6118e-61	0	MSTRG.25044.1	6.5824	150.372	805.937	1211.38	chr2	151324637	151398224	-	MSTRG.25044	0	LTR12C	LTR	ERV1	LTR12C	0	RND3	ENST00000263895.8_1	j	MSTRG.25044	MSTRG.25044.1	7	0	0	0	3170	MSTRG.25044.1	2711		chimeric (novel)
1618.99	10.9826	0.544886	16.4853	4.68211e-61	0	MSTRG.40417.2	0.604867	421.891	1.91913	3550.06	chr7	81064856	81066063	-	MSTRG.40417	0	LTR12C	LTR	ERV1	LTR12C	0	-	-	u	MSTRG.40417	MSTRG.40417.2	1	0	0	0	1208	MSTRG.40417.1	-		non-chimeric (novel)
146.645	9.3919	0.448458	16.483	4.86034e-61	0	MSTRG.2018.1	0.235467	3.74262	4.08911	324.773	chr1	103123076	103126281	-	MSTRG.2018	0	MER52A	LTR	ERV1	LTR12C	147	-	-	u	MSTRG.2018	MSTRG.2018.1	2	0	0	0	1804	MSTRG.2018.1	-		non-chimeric (novel)
55.9872	8.4782	0.393599	16.4589	7.23775e-61	0	ENST00000620960.1_2	0.0609924	7.07743	0.406044	123.524	chr15	74022389	74024080	-	MSTRG.14963	0	LTR12C	LTR	ERV1	LTR12C	0	AC022188.1	ENST00000620960.1_2	=	AC022188.1	ENST00000620960.1_2	1	0	0	0	1692	ENST00000620960.1_2	1664		known	lincRNA	AC022188.1
79.2268	40.4879	2.33875	16.4566	7.51828e-61	0	MSTRG.46939.11	0	0	0.203022	176.037	chrX	134021660	134081323	-	MSTRG.46939	0	THE1D	LTR	ERVL-MaLR	LTR12C	20600	MOSPD1	ENST00000370783.7_1	k	MSTRG.46939	MSTRG.46939.11	8	0	0	0	2541	MSTRG.46939.3	2364		chimeric (novel)
6026	10.1518	0.495804	16.4416	9.62743e-61	0	MSTRG.30913.1	35.6366	8.61311	374.245	13312.9	chr3	140591255	140601987	+	MSTRG.30913	0	LTR12	LTR	ERV1	LTR12	0	-	-	u	MSTRG.30913	MSTRG.30913.1	2	0	0	0	5525	MSTRG.30913.1	-		non-chimeric (novel)
18.8966	49.0216	2.86061	16.4376	1.02929e-60	0	ENST00000522899.1_1	0	0	33.2112	38.3024	chr8	144461507	144466390	+	MSTRG.43460	1708	MIR3	SINE	MIR	LTR12C	419210	RHPN1	ENST00000522899.1_1	=	RHPN1	ENST00000522899.1_1	7	0	0	0	3219	MSTRG.43460.2	1778		known	retained_intron	RHPN1
54.5177	-52.7279	3.08612	-16.4374	1.032e-60	0	ENST00000645061.1_1	121.151	0	0	0	chr19	11105597	11173306	+	MSTRG.21433	182	AluY	SINE	Alu	LTR12D	455751	SMARCA4	ENST00000645061.1_1	=	SMARCA4	ENST00000645061.1_1	28	0	0	0	4412	ENST00000344626.9_4	4035		known	nonsense_mediated_decay	SMARCA4
788.739	8.571	0.399793	16.436	1.05704e-60	0	MSTRG.46598.12	7.24175	62.6617	48.0774	1733.21	chrX	102354735	102371414	-	MSTRG.46598	0	LTR12C	LTR	ERV1	LTR12C	0	-	-	u	MSTRG.46598	MSTRG.46598.12	2	0	0	0	6781	MSTRG.46598.12	-		non-chimeric (novel)
60.6984	7.7579	0.350425	16.4312	1.14308e-60	0	MSTRG.21943.1	0.236862	8.45183	33.758	129.959	chr19	33063274	33066631	+	MSTRG.21943	0	LTR12C	LTR	ERV1	LTR12C	0	-	-	u	MSTRG.21943	MSTRG.21943.1	2	0	0	0	1440	MSTRG.21943.1	-		non-chimeric (novel)
144.414	9.8668	0.478966	16.4245	1.27686e-60	0	MSTRG.33613.1	0	37.5307	1.29155	316.607	chr4	163661639	163667954	+	MSTRG.33613	0	LTR12C	LTR	ERV1	LTR12C	0	AC005150.1	ENST00000512831.1_1	m	MSTRG.33613	MSTRG.33613.1	3	0	0	0	1109	MSTRG.33613.3	628		chimeric (novel)
86.2613	9.5062	0.457236	16.4165	1.45689e-60	0	ENST00000374968.8_1	0	174.838	0	172.265	chrX	55115441	55119352	+	MSTRG.46231	467	L1MC	LINE	L1	LTR12C	1132427	PAGE2	ENST00000374968.8_1	=	PAGE2	ENST00000374968.8_1	5	0	0	0	628	MSTRG.46231.4	551		known	protein_coding	PAGE2
227.63	9.173	0.437387	16.3996	1.92403e-60	0	MSTRG.25558.29	0.847151	18.3401	0.80373	502.87	chr2	196312749	196411670	-	MSTRG.25558	0	LTR12C	LTR	ERV1	LTR12C	0	AC064834.1	ENST00000606986.1_1	j	MSTRG.25558	MSTRG.25558.29	3	0	0	0	4507	MSTRG.25558.21	503		chimeric (novel)
11.0746	31.1142	1.77557	16.3971	2.00624e-60	0	MSTRG.17822.9	0	0	0	24.6102	chr17	8609279	8620767	-	MSTRG.17822	0	LTR12C	LTR	ERV1	LTR12C	0	-	-	u	MSTRG.17822	MSTRG.17822.9	4	0	0	0	2515	MSTRG.17822.8	-		non-chimeric (novel)
43.5451	8.2942	0.384015	16.3904	2.24003e-60	0	MSTRG.22227.1	0.0352463	56.9829	0.775058	90.3141	chr19	39752728	39754902	-	MSTRG.22227	585	MER4D1	LTR	ERV1	LTR12	195580	-	-	u	MSTRG.22227	MSTRG.22227.1	1	0	0	0	2175	MSTRG.22227.1	-		non-chimeric (novel)
46.3337	8.5226	0.398053	16.3862	2.39922e-60	0	MSTRG.20865.1	0.166078	13.3142	1.30415	101.173	chr18	76804729	76807709	-	MSTRG.20865	630	L1MB2	LINE	L1	LTR12C	2306667	-	-	u	MSTRG.20865	MSTRG.20865.1	2	0	0	0	1044	MSTRG.20865.1	-		non-chimeric (novel)
67.7921	9.0999	0.433303	16.3855	2.42737e-60	0	ENST00000443807.1_1	0	0	19.8287	148.446	chr1	89728381	89738580	-	MSTRG.1827	0	LTR12C	LTR	ERV1	LTR12C	0	GBP5	ENST00000443807.1_1	=	GBP5	ENST00000443807.1_1	8	0	0	0	4792	MSTRG.1827.1	4699		known	protein_coding	GBP5
426.416	12.1074	0.616861	16.3853	2.43723e-60	0	MSTRG.45294.12	0	943.545	0	842.752	chr9	135136816	135232151	-	MSTRG.45294	117	ORSL	DNA	hAT-Tip100	LTR12C	1445406	SETX	ENST00000224140.5_2	j	MSTRG.45294	MSTRG.45294.12	27	0	0	0	11164	MSTRG.45294.6	11100		chimeric (novel)
49.8195	8.8686	0.419388	16.3776	2.76394e-60	0	ENST00000301242.8_1	0	130.013	0	96.2642	chr19	38741877	38747231	-	MSTRG.22152	155	(TTCA)n	Simple_repeat	Simple_repeat	LTR12C	564744	PPP1R14A	ENST00000301242.8_1	=	PPP1R14A	ENST00000301242.8_1	4	0	0	0	777	ENST00000591585.1_1	777		known	protein_coding	PPP1R14A
108.748	7.8829	0.359222	16.3769	2.79863e-60	0	MSTRG.27506.1	0.639931	6.63746	1.17274	240.155	chr20	62432756	62434674	+	MSTRG.27506	0	LTR12C	LTR	ERV1	LTR12C	0	ZBTB46	ENST00000245663.8_1	i	MSTRG.27506	MSTRG.27506.1	1	0	0	0	1919	MSTRG.27506.1	5185		non-chimeric (novel)
412.156	10.2039	0.50112	16.3712	3.07194e-60	0	MSTRG.26138.1	0	73.6599	2.05889	907.489	chr2	230716261	230718535	+	MSTRG.26138	0	LTR12C	LTR	ERV1	LTR12C	0	TRIP12	ENST00000283943.9_2	i	MSTRG.26138	MSTRG.26138.1	2	0	0	0	1796	MSTRG.26138.1	9874		non-chimeric (novel)
73.7233	8.5107	0.397815	16.3661	3.3386e-60	0	ENST00000443092.2_1	0.296148	155.492	0.369014	146.215	chr13	23993110	24003482	+	MSTRG.11224	166	AluSx1	SINE	Alu	LTR12C	105439	SACS-AS1	ENST00000443092.2_1	=	SACS-AS1	ENST00000443092.2_1	2	0	0	0	2708	ENST00000443092.2_1	2234		known	lincRNA	SACS-AS1
123.376	8.4163	0.392103	16.3637	3.4724e-60	0	MSTRG.33777.1	0.281847	2.92566	0	273.562	chr4	178527032	178527663	-	MSTRG.33777	0	LTR12C	LTR	ERV1	LTR12C	0	AC078881.1	ENST00000507023.1_1	i	MSTRG.33777	MSTRG.33777.1	1	0	0	0	632	MSTRG.33777.1	2161		non-chimeric (novel)
1124.11	9.7187	0.471703	16.3634	3.4914e-60	0	MSTRG.36653.1	8.53866	9.53318	8.22483	2487.5	chr6	16456288	16465322	+	MSTRG.36653	0	LTR12F	LTR	ERV1	LTR12F	0	ATXN1	ENST00000244769.8_1	i	MSTRG.36653	MSTRG.36653.1	2	0	0	0	1448	MSTRG.36653.1	10602		non-chimeric (novel)
96.3547	8.3948	0.390902	16.3591	3.74519e-60	0	MSTRG.6083.1	0	5.35329	0.775058	213.441	chr10	123735252	123737303	-	MSTRG.6083	0	LTR12C	LTR	ERV1	LTR12C	0	-	-	u	MSTRG.6083	MSTRG.6083.1	1	0	0	0	2052	MSTRG.6083.1	-		non-chimeric (novel)
397.747	9.37	0.450767	16.35	4.35027e-60	0	MSTRG.37471.1	0.0962387	2.81043	1.95616	883.256	chr6	55816177	55819140	+	MSTRG.37471	0	LTR12C	LTR	ERV1	LTR12C	0	-	-	u	MSTRG.37471	MSTRG.37471.1	1	0	0	0	2964	MSTRG.37471.1	-		non-chimeric (novel)
579.614	6.2151	0.25795	16.3409	5.04688e-60	0	MSTRG.2627.2	20.7448	266.115	230.541	1212.1	chr1	151879448	151880729	+	MSTRG.2627	0	LTR12C	LTR	ERV1	LTR12C	0	THEM4	ENST00000368814.7_1	i	MSTRG.2627	MSTRG.2627.2	2	0	0	0	1180	MSTRG.2627.1	2377		non-chimeric (novel)
49.747	8.6158	0.405049	16.3334	5.71286e-60	0	MSTRG.38788.1	0	18.3602	5.35385	107.914	chr6_cox_hap2	126608	129155	-	MSTRG.38788							-	-	u	MSTRG.38788	MSTRG.38788.1	1	0	0	0	2548	MSTRG.38788.1	-		non-chimeric (novel)
48.2758	8.3274	0.387735	16.3189	7.24594e-60	0	MSTRG.26615.1	0.0352463	38.7362	0	102.94	chr20	16205494	16207785	-	MSTRG.26615	0	SVA_F	Other	Other	LTR12C	1999438	-	-	u	MSTRG.26615	MSTRG.26615.1	1	0	0	0	2292	MSTRG.26615.1	-		non-chimeric (novel)
169.908	8.8805	0.422036	16.303	9.39777e-60	0	MSTRG.40518.1	0.0967432	11.3636	3.57204	375.817	chr7	92647820	92652367	-	MSTRG.40518	0	LTR12	LTR	ERV1	LTR12	0	-	-	u	MSTRG.40518	MSTRG.40518.1	1	0	0	0	4548	MSTRG.40518.1	-		non-chimeric (novel)
252.961	9.2929	0.447726	16.2888	1.18564e-59	0	MSTRG.10358.1	0.256273	46.1585	6.31156	556.049	chr12	95774287	95776054	+	MSTRG.10358	0	LTR12C	LTR	ERV1	LTR12C	0	AC084879.1	ENST00000636165.1_1	i	MSTRG.10358	MSTRG.10358.1	1	0	0	0	1768	MSTRG.10358.1	1201		non-chimeric (novel)
546.827	9.6237	0.468056	16.2881	1.19907e-59	0	MSTRG.23795.4	1.29354	13.3348	5.48101	1211.79	chr2	51964408	52007012	-	MSTRG.23795	0	LTR12C	LTR	ERV1	LTR12C	0	AC007402.1	ENST00000440698.1_1	x	MSTRG.23795	MSTRG.23795.4	3	0	0	0	4524	MSTRG.23795.2	3939		non-chimeric (novel)
173.073	10.3602	0.513599	16.2777	1.42165e-59	0	MSTRG.21174.10	0.176149	104.395	2.66796	372.535	chr19	5156317	5165621	-	MSTRG.21174	0	LTR12B	LTR	ERV1	LTR12B	0	PTPRS	ENST00000588552.5_1	j	MSTRG.21174	MSTRG.21174.10	3	0	0	0	1933	MSTRG.21174.16	5443		chimeric (novel)
117.711	7.904	0.362918	16.268	1.66547e-59	0	ENST00000308062.7_2	0.385313	161.54	1.01511	243.132	chr3	75713481	75716371	+	MSTRG.30182	1284	AT_rich	Low_complexity	Low_complexity	LTR12C	75314	FRG2C	ENST00000308062.7_2	=	FRG2C	ENST00000308062.7_2	4	0	0	0	2078	ENST00000308062.7_2	2078		known	protein_coding	FRG2C
225.34	7.5911	0.34375	16.2651	1.74581e-59	0	MSTRG.26237.1	1.69036	87.5256	260.405	460.406	chr2	235804954	235825203	+	MSTRG.26237	129	MLT1A0	LTR	ERVL-MaLR	LTR12C	647530	AC010148.1	ENST00000427619.5_1	x	MSTRG.26237	MSTRG.26237.1	5	0	0	0	2474	MSTRG.26237.1	707		non-chimeric (novel)
2.97498	-52.189	3.08622	-16.2623	1.82818e-59	0	MSTRG.31582.38	6.61106	0	0	0	chr3	188598071	188601260	+	MSTRG.31582	0	AluY	SINE	Alu	LTR12C	715659	LPP	ENST00000618621.4_2	o	MSTRG.31582	MSTRG.31582.38	2	0	0	0	1095	ENST00000640853.1_2	18278		chimeric (novel)
226.761	-52.1252	3.08507	-16.2477	2.32006e-59	0	MSTRG.13186.12	503.912	0	0	0	chr14	74965133	75049621	-	MSTRG.13186	58	MER5A1	DNA	hAT-Charlie	LTR12C	411051	LTBP2	ENST00000261978.8_2	j	MSTRG.13186	MSTRG.13186.12	34	0	0	0	7176	MSTRG.13186.9	8567		chimeric (novel)
78.8122	9.326	0.450915	16.247	2.34685e-59	0	MSTRG.34175.33	0	15.5056	1.30415	173.271	chr5	17000490	17032181	-	MSTRG.34175	0	LTR12C	LTR	ERV1	LTR12C	0	-	-	u	MSTRG.34175	MSTRG.34175.33	2	0	0	0	663	ENST00000274203.13_1	-		non-chimeric (novel)
51.9676	8.9417	0.427442	16.2401	2.62441e-59	0	MSTRG.32248.1	0	2.95872	36.5714	111.091	chr4	38216386	38221873	-	MSTRG.32248	0	THE1D	LTR	ERVL-MaLR	LTR12C	36496	-	-	u	MSTRG.32248	MSTRG.32248.1	3	0	0	0	1190	MSTRG.32248.1	-		non-chimeric (novel)
125.134	7.5998	0.344868	16.2374	2.74264e-59	0	ENST00000634073.1_1	1.19159	148.44	0.869432	260.295	chr10	121578378	121578807	+	MSTRG.6061	53	(CGGA)n	Simple_repeat	Simple_repeat	LTR12	64824	INPP5F	ENST00000369080.5_2	c	AL133461.1	ENST00000634073.1_1	1	0	0	0	430	ENST00000650305.1_1	3704		chimeric (novel)	processed_pseudogene	AL133461.1
1102.74	8.7132	0.413524	16.2341	2.89603e-59	0	MSTRG.6916.1	1.30197	0	4.40438	2448.75	chr11	38132931	38143533	+	MSTRG.6916	0	LTR12_	LTR	ERV1	LTR12_	0	-	-	u	MSTRG.6916	MSTRG.6916.1	3	0	0	0	6086	MSTRG.6916.1	-		non-chimeric (novel)
84.4804	9.088	0.436879	16.2241	3.40712e-59	0	MSTRG.36710.1	0	151.887	0	170.858	chr6	21134997	21141221	-	MSTRG.36710	0	THE1A	LTR	ERVL-MaLR	LTR12C	409670	CDKAL1	ENST00000274695.8_1	i	MSTRG.36710	MSTRG.36710.1	3	0	0	0	4536	MSTRG.36710.1	3272		non-chimeric (novel)
53.0647	7.8197	0.358751	16.222	3.52763e-59	0	MSTRG.39649.1	0.186458	28.3861	3.46333	114.196	chr7	25060809	25115172	-	MSTRG.39649	0	THE1B	LTR	ERVL-MaLR	LTR12D	624409	-	-	u	MSTRG.39649	MSTRG.39649.1	3	0	0	0	3812	MSTRG.39649.1	-		non-chimeric (novel)
6.32986	30.7201	1.77052	16.2213	3.56495e-59	0	MSTRG.43832.19	0	4.82758	0	13.53	chr9	21959739	21970178	+	MSTRG.43832	0	LTR12C	LTR	ERV1	LTR12C	0	CDKN2A	ENST00000479692.2_2	x	MSTRG.43832	MSTRG.43832.19	3	0	0	0	1191	MSTRG.43832.1	544		non-chimeric (novel)
51.5312	8.0436	0.372592	16.2204	3.61932e-59	0	ENST00000430593.3_1	0.217809	201.898	2.957	91.5344	chr15	37090797	37110660	-	MSTRG.14162	137	MIRc	SINE	MIR	LTR12C	770468	CSNK1A1P1	ENST00000430593.3_1	=	CSNK1A1P1	ENST00000430593.3_1	4	0	0	0	2147	ENST00000430593.3_1	2147		known	processed_transcript	CSNK1A1P1
8.33026	31.421	1.81395	16.2193	3.68207e-59	0	MSTRG.29925.17	0	0.578431	0.387529	18.4044	chr3	51884177	51895644	+	MSTRG.29925	0	LTR12	LTR	ERV1	LTR12	0	-	-	u	MSTRG.29925	MSTRG.29925.17	4	0	0	0	4090	MSTRG.29925.19	-		non-chimeric (novel)
64.6036	8.8373	0.421805	16.2097	4.30505e-59	0	ENST00000535490.2_1	0	24.5368	0.203022	140.815	chrX	70934226	70938622	-	MSTRG.46365	73	MIRb	SINE	MIR	LTR12	187832	CXorf49	ENST00000535490.2_1	=	CXorf49	ENST00000535490.2_1	6	0	0	0	2336	MSTRG.46365.1	1715		known	protein_coding	CXorf49
40.9492	8.4385	0.397218	16.2091	4.35018e-59	0	MSTRG.41183.1	0	139.496	1.62418	75.3182	chr7	134928372	134932160	-	MSTRG.41183	111	MLT1L	LTR	ERVL-MaLR	LTR12	683683	STRA8	ENST00000275764.3_1	x	MSTRG.41183	MSTRG.41183.1	3	0	0	0	1713	MSTRG.41183.1	993		non-chimeric (novel)
115.492	10.1284	0.5016	16.205	4.64744e-59	0	ENST00000451014.7_1	0	365.558	0	216.031	chr16	70328700	70369469	+	MSTRG.16998	146	L2c	LINE	L2	LTR12C	155133	DDX19B	ENST00000451014.7_1	=	DDX19B	ENST00000451014.7_1	11	0	0	0	3395	ENST00000566574.5_1	1608		known	protein_coding	DDX19B
10.1489	51.9114	3.08068	16.2014	4.92696e-59	0	MSTRG.29306.15	0	0	0	22.5531	chr3	12942840	13114664	-	MSTRG.29306	421	GC_rich	Low_complexity	Low_complexity	LTR12C	106407	IQSEC1	ENST00000648114.1_1	j	MSTRG.29306	MSTRG.29306.15	13	0	0	0	3088	MSTRG.29306.5	4199		chimeric (novel)
65.9172	8.6332	0.409599	16.1943	5.52939e-59	0	MSTRG.31469.1	0.272816	27.805	2.08756	142.889	chr3	182820314	182821078	-	MSTRG.31469	0	LTR12C	LTR	ERV1	LTR12C	0	MCCC1	ENST00000492597.5_1	i	MSTRG.31469	MSTRG.31469.1	2	0	0	0	745	MSTRG.31469.1	2774		non-chimeric (novel)
92.0643	8.3029	0.389735	16.1723	7.90823e-59	0	MSTRG.8057.1	0.0844336	0	0.406044	204.458	chr11	97585271	97588599	-	MSTRG.8057	0	LTR12D	LTR	ERV1	LTR12D	0	-	-	u	MSTRG.8057	MSTRG.8057.1	1	0	0	0	3329	MSTRG.8057.1	-		non-chimeric (novel)
12.1069	51.8505	3.08341	16.1673	8.57687e-59	0	MSTRG.32211.9	0	0	0	26.9042	chr4	29119938	29294223	+	MSTRG.32211	0	LTR12C	LTR	ERV1	LTR12C	0	AC109349.1	ENST00000503299.1_1	m	MSTRG.32211	MSTRG.32211.9	5	0	0	0	1023	MSTRG.32211.4	758		chimeric (novel)
12.4211	-51.7981	3.08337	-16.1505	1.12582e-58	0	MSTRG.41061.10	27.6025	0	0	0	chr7	128578027	128590092	+	MSTRG.41061	597	L2b	LINE	L2	LTR12C	1291652	IRF5	ENST00000619830.1_1	j	MSTRG.41061	MSTRG.41061.10	10	0	0	0	2823	MSTRG.41061.18	1652		chimeric (novel)
292.799	9.653	0.474202	16.1387	1.36488e-58	0	MSTRG.43750.3	0	7.92074	0	649.784	chr9	16872357	16882670	-	MSTRG.43750	0	LTR12_	LTR	ERV1	LTR12_	0	-	-	u	MSTRG.43750	MSTRG.43750.3	2	0	0	0	987	MSTRG.43750.2	-		non-chimeric (novel)
195.04	9.8309	0.485326	16.1353	1.44117e-58	0	MSTRG.43926.13	0	9.83473	0	432.33	chr9	33732973	33749442	-	MSTRG.43926	0	LTR12D	LTR	ERV1	LTR12D	0	LINC01251	ENST00000444956.5_1	j	MSTRG.43926	MSTRG.43926.13	3	0	0	0	1077	MSTRG.43926.7	486		chimeric (novel)
70.7427	8.9337	0.429739	16.1348	1.45377e-58	0	ENST00000542739.2_1	0	22.3204	0	154.726	chrX	70983274	70987054	+	MSTRG.46371	434	MIRb	SINE	MIR	LTR12	232484	CXorf49B	ENST00000542739.2_1	=	CXorf49B	ENST00000542739.2_1	6	0	0	0	1720	ENST00000542739.2_1	1715		known	protein_coding	CXorf49B
46.6373	8.0514	0.375597	16.1114	2.12006e-58	0	MSTRG.6367.29	0.245487	6.15953	26.513	99.7626	chr11	3200491	3206342	-	MSTRG.6367	0	MSTA	LTR	ERVL-MaLR	LTR12C	249020	-	-	u	MSTRG.6367	MSTRG.6367.29	2	0	0	0	3244	MSTRG.6367.1	-		non-chimeric (novel)
762.175	8.6239	0.411154	16.1104	2.15583e-58	0	MSTRG.22321.1	14.7598	0	13.2054	1677.49	chr19	42032839	42037960	-	MSTRG.22321	721	MER83B-int	LTR	ERV1	LTR12D	760344	AC243960.3	ENST00000599316.1_1	x	MSTRG.22321	MSTRG.22321.1	1	0	0	0	5122	MSTRG.22321.1	580		non-chimeric (novel)
238.403	8.868	0.426334	16.1094	2.19005e-58	0	MSTRG.44684.1	0.523873	42.2962	0.434716	524.514	chr9	98754328	98763546	-	MSTRG.44684	0	LTR12C	LTR	ERV1	LTR12C	0	ERCC6L2	ENST00000479391.6_3	i	MSTRG.44684	MSTRG.44684.1	2	0	0	0	3007	MSTRG.44684.1	2849		non-chimeric (novel)
263.683	9.2969	0.452977	16.1087	2.2158e-58	0	MSTRG.34147.1	0.292114	9.58723	0.812089	584.514	chr5	14448258	14455284	-	MSTRG.34147	0	LTR12C	LTR	ERV1	LTR12C	0	TRIO	ENST00000344204.8_1	i	MSTRG.34147	MSTRG.34147.1	2	0	0	0	6902	MSTRG.34147.1	11100		non-chimeric (novel)
20.9631	-30.0888	1.74372	-16.1085	2.22321e-58	0	MSTRG.4722.4	38.2625	19.8162	55.0829	0	chr10	26986923	27035727	+	MSTRG.4722	199	GC_rich	Low_complexity	Low_complexity	LTR12C	207377	PDSS1	ENST00000376215.9_1	j	MSTRG.4722	MSTRG.4722.4	12	0	0	0	1486	MSTRG.4722.7	1626		chimeric (novel)
53.0794	-51.7488	3.08892	-16.1056	2.33113e-58	0	MSTRG.41240.14	117.954	0	0	0	chr7	139044694	139109591	+	MSTRG.41240	968	AluSx1	SINE	Alu	LTR12C	925763	LUC7L2	ENST00000619796.4_1	j	MSTRG.41240	MSTRG.41240.14	11	0	0	0	3883	ENST00000498518.1_1	2783		chimeric (novel)
33.0187	29.1456	1.68615	16.0992	2.58453e-58	0	MSTRG.4573.3	0	37.7343	0	69.1822	chr10	15253645	15484236	-	MSTRG.4573	0	L2c	LINE	L2	LTR12C	15596	FAM171A1	ENST00000378116.8_1	j	MSTRG.4573	MSTRG.4573.3	10	0	0	0	4470	MSTRG.4573.4	3952		chimeric (novel)
74.6969	9.1445	0.443942	16.0933	2.84333e-58	0	MSTRG.46753.21	0.0965178	16.1666	0.434716	164.052	chrX	117396218	117416018	-	MSTRG.46753	0	LTR12C	LTR	ERV1	LTR12C	0	AL391358.1	ENST00000605342.1_1	x	MSTRG.46753	MSTRG.46753.21	3	0	0	0	1264	MSTRG.46753.22	190		non-chimeric (novel)
1990.68	11.5489	0.593568	16.0873	3.13442e-58	0	MSTRG.31309.3	15.9285	21.1885	3.11875	4405.11	chr3	169940429	170073343	+	MSTRG.31309	1086	AluY	SINE	Alu	LTR12C	104626	PRKCI	ENST00000295797.4_1	j	MSTRG.31309	MSTRG.31309.3	18	0	0	0	4042	MSTRG.31309.10	4950		chimeric (novel)
88.6642	8.2915	0.391098	16.0868	3.15647e-58	0	MSTRG.2567.3	0.253259	12.3365	0.406044	195.362	chr1	150872552	150885768	+	MSTRG.2567	0	LTR12_	LTR	ERV1	LTR12_	0	CTXND2	ENST00000636087.1_1	j	MSTRG.2567	MSTRG.2567.3	2	0	0	0	3556	MSTRG.2567.3	1229		chimeric (novel)
65.188	8.6987	0.416461	16.0849	3.2551e-58	0	MSTRG.31124.2	0.168867	46.0581	0.812089	139.486	chr3	151871153	151908157	+	MSTRG.31124	0	LTR12C	LTR	ERV1	LTR12C	0	-	-	u	MSTRG.31124	MSTRG.31124.2	2	0	0	0	4327	MSTRG.31124.3	-		non-chimeric (novel)
292.327	8.2714	0.389948	16.0826	3.37886e-58	0	MSTRG.36434.8	2.15198	64.4589	19.4471	638.14	chr6	3709952	3720336	-	MSTRG.36434	0	LTR12C	LTR	ERV1	LTR12C	0	-	-	u	MSTRG.36434	MSTRG.36434.8	3	0	0	0	2212	MSTRG.36434.5	-		non-chimeric (novel)
84.0334	8.8135	0.423677	16.0818	3.42094e-58	0	MSTRG.7206.9	0.213474	8.51125	0	185.582	chr11	61266431	61274657	+	MSTRG.7206	0	MLT1N2	LTR	ERVL-MaLR	LTR12E	259215	AP003108.1	ENST00000534856.1_1	j	MSTRG.7206	MSTRG.7206.9	3	0	0	0	1927	MSTRG.7206.4	554		chimeric (novel)
37.6426	8.1059	0.380069	16.0653	4.46955e-58	0	ENST00000407924.2_1	0.0851096	45.0378	3.60071	78.1607	chr6	27704779	27706273	-	MSTRG.36867	68	L1M4	LINE	L1	LTR12F	138827	GPR89P	ENST00000407924.2_1	=	GPR89P	ENST00000407924.2_1	1	0	0	0	1495	ENST00000407924.2_1	1495		known	processed_pseudogene	GPR89P
142.112	8.6297	0.412781	16.0611	4.78114e-58	0	MSTRG.22868.1	0.926416	425.425	19.0996	265.487	chr19	52932399	52945932	+	MSTRG.22868	285	AluYc	SINE	Alu	LTR12	752065	ZNF534	ENST00000301085.8_1	j	MSTRG.22868	MSTRG.22868.1	6	0	0	0	5301	MSTRG.22868.1	1525		chimeric (novel)
589.035	10.9448	0.557011	16.0586	4.98028e-58	0	MSTRG.35651.2	3.75046	16.0438	17.7073	1301.47	chr5	138882813	138895466	+	MSTRG.35651	0	LTR12	LTR	ERV1	LTR12	0	-	-	u	MSTRG.35651	MSTRG.35651.2	3	0	0	0	5671	MSTRG.35651.1	-		non-chimeric (novel)
38.8713	8.2415	0.38881	16.0529	5.45711e-58	0	MSTRG.5415.1	0.0896529	26.5713	0	83.3386	chr10	76995924	76997920	-	MSTRG.5415	146	AluSx1	SINE	Alu	LTR12C	1292198	-	-	u	MSTRG.5415	MSTRG.5415.1	3	0	0	0	1333	MSTRG.5415.1	-		non-chimeric (novel)
35.889	8.5533	0.408351	16.0483	5.87473e-58	0	MSTRG.32922.2	0	15.8888	0	77.9879	chr4	99914985	99916516	+	MSTRG.32922	0	LTR12C	LTR	ERV1	LTR12C	0	AC019131.1	ENST00000583654.1_3	j	MSTRG.32922	MSTRG.32922.2	2	0	0	0	896	ENST00000583654.1_3	622		chimeric (novel)
353.662	28.0992	1.62704	16.0409	6.61398e-58	0	MSTRG.34481.10	0	852.566	0	691.185	chr5	43527399	43564487	-	MSTRG.34481	0	THE1B	LTR	ERVL-MaLR	LTR12D	45836	PAIP1	ENST00000306846.7_2	j	MSTRG.34481	MSTRG.34481.10	11	0	0	0	1322	ENST00000306846.7_2	2782		chimeric (novel)
46.9684	8.5139	0.40662	16.0197	9.31551e-58	0	ENST00000217926.5_1	0	46.9039	0	99.1626	chrX	103265719	103268321	-	MSTRG.46633	532	AT_rich	Low_complexity	Low_complexity	LTR12_	858817	H2BFWT	ENST00000217926.5_1	=	H2BFWT	ENST00000217926.5_1	3	0	0	0	956	ENST00000217926.5_1	894		known	protein_coding	H2BFWT
16.9534	37.9646	2.24609	16.0121	1.05226e-57	0	ENST00000498051.6_1	0	0.967488	0	37.5667	chr8	121072019	121244329	+	MSTRG.43187	0	THE1C	LTR	ERVL-MaLR	LTR12F	503009	COL14A1	ENST00000498051.6_1	=	COL14A1	ENST00000498051.6_1	23	0	0	0	3244	MSTRG.43187.1	3244		known	nonsense_mediated_decay	COL14A1
828.19	11.1204	0.570018	16.0002	1.27387e-57	0	ENST00000442621.1_2	165.334	167.631	36.9704	1652.35	chr1	180528112	180535660	+	MSTRG.3255	0	THE1A	LTR	ERVL-MaLR	LTR12C	49162	OVAAL	ENST00000442621.1_2	=	OVAAL	ENST00000442621.1_2	3	0	0	0	1495	MSTRG.3255.2	1489		known	lincRNA	OVAAL
50.1116	8.2513	0.390768	15.9975	1.3292e-57	0	MSTRG.41495.1	0.0834314	5.40332	0.369014	110.634	chr7	152415261	152426785	-	MSTRG.41495	0	LTR12C	LTR	ERV1	LTR12C	0	-	-	u	MSTRG.41495	MSTRG.41495.1	2	0	0	0	753	MSTRG.41495.1	-		non-chimeric (novel)
75.2075	7.3558	0.334854	15.9946	1.39375e-57	0	MSTRG.45510.1	0.878524	0	2.41955	165.981	chrUn_gl000220	29475	30583	-	MSTRG.45510							-	-	u	MSTRG.45510	MSTRG.45510.1	1	0	0	0	1109	MSTRG.45510.1	-		non-chimeric (novel)
101.783	9.8427	0.490577	15.9866	1.58333e-57	0	MSTRG.45930.1	0	185.849	0	205.535	chrX	40693738	40721720	+	MSTRG.45930	0	(CAG)n	Simple_repeat	Simple_repeat	LTR12C	451403	MKRN4P	ENST00000444706.2_1	o	MSTRG.45930	MSTRG.45930.1	2	0	0	0	1969	MSTRG.45930.1	1521		chimeric (novel)
171.178	9.5804	0.474445	15.9774	1.83564e-57	0	ENST00000512227.1_2	0.0417157	15.9424	4.98478	378.029	chr5	17634569	17635420	+	MSTRG.34184	232	MLT1E3	LTR	ERVL-MaLR	LTR12E	322123	TAF11L14	ENST00000512227.1_2	k	TAF11L14	ENST00000512227.1_2	1	0	0	0	852	MSTRG.34184.12	594		chimeric (novel)	protein_coding	TAF11L14
65.5577	8.522	0.408237	15.976	1.87828e-57	0	MSTRG.11852.1	0.206678	99.8398	23.3703	131.787	chr13	80648423	80741095	+	MSTRG.11852	0	LTR1	LTR	ERV1	LTR12C	203462	AL158064.1	ENST00000648514.1_1	x	MSTRG.11852	MSTRG.11852.1	3	0	0	0	2618	MSTRG.11852.1	3199		non-chimeric (novel)
35.3793	8.0948	0.381537	15.9744	1.92553e-57	0	ENST00000607282.1_1	0.0852098	77.1361	0	69.9648	chr10	22621516	22623397	-	MSTRG.4675	457	AT_rich	Low_complexity	Low_complexity	LTR12F	187958	AL158211.2	ENST00000607282.1_1	k	AL158211.2	ENST00000607282.1_1	1	0	0	0	1882	ENST00000607282.1_1	395		chimeric (novel)	lincRNA	AL158211.2
1735.61	10.3952	0.525826	15.9657	2.21679e-57	0	MSTRG.11214.4	4.84554	1.54368	10.4378	3850.74	chr13	24099048	24109471	+	MSTRG.11214	0	LTR12C	LTR	ERV1	LTR12C	0	-	-	u	MSTRG.11214	MSTRG.11214.4	4	0	0	0	4553	MSTRG.11214.7	-		non-chimeric (novel)
149.013	8.4275	0.402607	15.9648	2.24841e-57	0	MSTRG.19455.17	0.778415	14.5756	6.08834	328.066	chr17	66176854	66220292	+	MSTRG.19455	0	LTR12C	LTR	ERV1	LTR12C	0	AC005332.2	ENST00000591222.1_1	y	MSTRG.19455	MSTRG.19455.17	3	0	0	0	679	MSTRG.19455.11	2919		non-chimeric (novel)
47.3387	8.737	0.422286	15.9536	2.69022e-57	0	MSTRG.28077.1	0	34.756	0	101.335	chr21	46858631	46860484	-	MSTRG.28077	176	MER5B	DNA	hAT-Charlie	LTR12_	701588	COL18A1	ENST00000400337.6_1	i	MSTRG.28077	MSTRG.28077.1	1	0	0	0	1854	MSTRG.28077.1	5436		non-chimeric (novel)
341.625	9.6809	0.481648	15.9472	2.97881e-57	0	MSTRG.11669.6	0.402178	300.089	18.1399	723.405	chr13	52980424	52981790	-	MSTRG.11669	0	LTR12C	LTR	ERV1	LTR12C	0	THSD1	ENST00000349258.8_1	o	MSTRG.11669	MSTRG.11669.6	2	0	0	0	1265	ENST00000611132.4_1	3189		chimeric (novel)
691.239	11.7284	0.610549	15.9338	3.68948e-57	0	ENST00000286794.4_1	165.133	762.829	0.434716	1286.15	chr4	80237807	80247276	-	MSTRG.32741	114	L1ME3A	LINE	L1	LTR12C	203033	NAA11	ENST00000286794.4_1	=	NAA11	ENST00000286794.4_1	2	0	0	0	2086	ENST00000286794.4_1	2014		known	protein_coding	NAA11
175.778	9.1851	0.450977	15.9322	3.78643e-57	0	MSTRG.1951.1	0.0967432	1.42576	5.01345	389.806	chr1	96686992	96689326	-	MSTRG.1951	0	LTR12C	LTR	ERV1	LTR12C	0	-	-	u	MSTRG.1951	MSTRG.1951.1	1	0	0	0	2335	MSTRG.1951.1	-		non-chimeric (novel)
176.839	8.7784	0.425484	15.931	3.85941e-57	0	MSTRG.32545.1	0.288755	1.16982	3.96966	392.116	chr4	63356260	63357283	-	MSTRG.32545	0	LTR12C	LTR	ERV1	LTR12C	0	-	-	u	MSTRG.32545	MSTRG.32545.1	1	0	0	0	1024	MSTRG.32545.1	-		non-chimeric (novel)
189.015	9.2574	0.455879	15.9196	4.63558e-57	0	MSTRG.29566.1	0	9.53367	0.406044	418.928	chr3	37275348	37276823	+	MSTRG.29566	0	LTR12C	LTR	ERV1	LTR12C	0	-	-	u	MSTRG.29566	MSTRG.29566.1	1	0	0	0	1476	MSTRG.29566.1	-		non-chimeric (novel)
30.3022	51.0621	3.08259	15.9159	4.91852e-57	0	MSTRG.5163.8	0	0	0	67.3382	chr10	61787522	62416893	-	MSTRG.5163	0	THE1B	LTR	ERVL-MaLR	LTR12_	22081	ANK3	ENST00000280772.6_1	j	MSTRG.5163	MSTRG.5163.8	45	0	0	0	7756	ENST00000280772.6_1	16874		chimeric (novel)
65.9084	8.5404	0.410942	15.9156	4.94054e-57	0	MSTRG.26369.46	0.162635	170.957	0	127.305	chr2	242483816	242493057	-	MSTRG.26369	0	MSTB	LTR	ERVL-MaLR	LTR12F	284833	BOK-AS1	ENST00000434306.1_1	j	MSTRG.26369	MSTRG.26369.46	3	0	0	0	672	MSTRG.26369.1	643		chimeric (novel)
55.563	8.1916	0.389362	15.9019	6.14537e-57	0	ENST00000561981.3_2	0.210235	86.1779	1.91913	113.475	chr9	111892573	111929575	-	MSTRG.44864	89	GC_rich	Low_complexity	Low_complexity	LTR12C	635977	FRRS1L	ENST00000561981.3_2	=	FRRS1L	ENST00000561981.3_2	5	0	0	0	8201	ENST00000561981.3_2	8201		known	protein_coding	FRRS1L
441.665	9.9603	0.500642	15.9002	6.31354e-57	0	MSTRG.25241.14	0.844558	31.7004	0.789394	977.024	chr2	170698960	170704879	+	MSTRG.25241	0	LTR12C	LTR	ERV1	LTR12C	0	UBR3	ENST00000272793.9_1	i	MSTRG.25241	MSTRG.25241.14	2	0	0	0	5900	ENST00000272793.9_1	8005		non-chimeric (novel)
98.413	8.4786	0.407535	15.8971	6.63322e-57	0	MSTRG.9337.1	0.156991	4.98614	2.51392	217.705	chr12	41015202	41016316	+	MSTRG.9337	0	LTR12E	LTR	ERV1	LTR12E	0	-	-	u	MSTRG.9337	MSTRG.9337.1	1	0	0	0	1115	MSTRG.9337.1	-		non-chimeric (novel)
975.808	8.9705	0.438513	15.8958	6.77112e-57	0	MSTRG.22205.3	15.5298	182.272	28.1943	2129.55	chr19	39313446	39317705	+	MSTRG.22205	0	LTR12C	LTR	ERV1	LTR12C	0	AC104534.1	ENST00000594558.1_1	o	MSTRG.22205	MSTRG.22205.3	2	0	0	0	3218	MSTRG.22205.5	566		chimeric (novel)
92.601	8.3246	0.397983	15.8917	7.2285e-57	0	MSTRG.34435.2	0.206411	3.04851	3.5147	204.844	chr5	42837251	42839915	+	MSTRG.34435	0	LTR12C	LTR	ERV1	LTR12C	0	SELENOP	ENST00000514218.5_3	i	MSTRG.34435	MSTRG.34435.2	2	0	0	0	1657	MSTRG.34435.2	1047		non-chimeric (novel)
1134.05	10.9901	0.565775	15.8898	7.45292e-57	0	MSTRG.35107.2	3.48453	10.5695	0	2515.46	chr5	96642812	96653843	-	MSTRG.35107	0	LTR12	LTR	ERV1	LTR12	0	LIX1-AS1	ENST00000504578.2_1	i	MSTRG.35107	MSTRG.35107.2	3	0	0	0	3335	MSTRG.35107.1	1793		non-chimeric (novel)
187.491	8.6942	0.421345	15.8876	7.71714e-57	0	MSTRG.29267.5	0.966481	54.0792	46.0842	404.552	chr3	11103955	11134667	+	MSTRG.29267	0	LTR12C	LTR	ERV1	LTR12C	0	-	-	u	MSTRG.29267	MSTRG.29267.5	4	0	0	0	4217	MSTRG.29267.3	-		non-chimeric (novel)
246.93	10.9	0.560225	15.8865	7.85404e-57	0	MSTRG.32803.10	0.318286	183.056	4.66951	527.557	chr4	88257671	88316657	-	MSTRG.32803	0	LTR12C	LTR	ERV1	LTR12C	0	HSD17B11	ENST00000358290.8_1	j	MSTRG.32803	MSTRG.32803.10	10	0	0	0	3069	MSTRG.32803.7	1885		chimeric (novel)
15.3173	44.6796	2.6878	15.879	8.85811e-57	0	ENST00000644409.1_1	0	0	0	34.0383	chr6	31831231	31845448	-	MSTRG.37060	766	L1ME3A	LINE	L1	LTR12C	24566	SLC44A4	ENST00000644409.1_1	=	SLC44A4	ENST00000644409.1_1	21	0	0	0	2375	ENST00000229729.10_2	2375		known	protein_coding	SLC44A4
122.053	8.6935	0.421723	15.8719	9.92225e-57	0	MSTRG.24877.1	0	75.9957	1.95616	262.567	chr2	132724502	132725974	+	MSTRG.24877	0	LTR12D	LTR	ERV1	LTR12D	0	AJ239322.1	ENST00000419362.1_1	x	MSTRG.24877	MSTRG.24877.1	1	0	0	0	1473	MSTRG.24877.1	2209		non-chimeric (novel)
89.14	7.8509	0.36871	15.8684	1.0485e-56	0	MSTRG.2171.1	0.762289	10.1514	3.85086	195.771	chr1	113438256	113455173	+	MSTRG.2171	0	LTR12C	LTR	ERV1	LTR12C	0	SLC16A1	ENST00000369626.7_1	x	MSTRG.2171	MSTRG.2171.1	2	0	0	0	1139	MSTRG.2171.1	3910		non-chimeric (novel)
80.3615	8.6601	0.419862	15.8626	1.15113e-56	0	MSTRG.25133.2	0.339962	67.2533	1.99319	170.547	chr2	161727186	161987041	-	MSTRG.25133	0	THE1C	LTR	ERVL-MaLR	LTR12C	1104144	RN7SL423P	ENST00000486202.2	x	MSTRG.25133	MSTRG.25133.2	4	0	0	0	1795	MSTRG.25133.2	302		non-chimeric (novel)
505.364	11.1732	0.5784	15.8597	1.20483e-56	0	MSTRG.24738.1	0	106.183	0	1111.23	chr2	121010766	121016808	-	MSTRG.24738	0	LTR12C	LTR	ERV1	LTR12C	0	RALB	ENST00000272519.9_1	i	MSTRG.24738	MSTRG.24738.1	3	0	0	0	3970	MSTRG.24738.3	2344		non-chimeric (novel)
318.208	11.0504	0.570977	15.8506	1.39149e-56	0	MSTRG.10826.6	0.636572	42.4585	0	701.774	chr12	121813203	121863578	+	MSTRG.10826	0	LTR12C	LTR	ERV1	LTR12C	0	RNF34	ENST00000392465.7_1	j	MSTRG.10826	MSTRG.10826.6	8	0	0	0	4082	MSTRG.10826.23	2051		chimeric (novel)
57.3621	8.2154	0.392313	15.8429	1.5735e-56	0	MSTRG.34253.1	0.0609924	0.343039	0	127.372	chr5	27120803	27124208	+	MSTRG.34253	0	LTR12C	LTR	ERV1	LTR12C	0	CDH9	ENST00000513289.5_3	x	MSTRG.34253	MSTRG.34253.1	1	0	0	0	3406	MSTRG.34253.1	556		non-chimeric (novel)
79.2675	8.7288	0.424769	15.8412	1.61754e-56	0	MSTRG.45537.1	0.0675008	96.2634	0.775058	165.3	chrUn_gl000220	64231	69264	-	MSTRG.45537							-	-	u	MSTRG.45537	MSTRG.45537.1	2	0	0	0	4485	MSTRG.45537.1	-		non-chimeric (novel)
79.7695	9.2722	0.459601	15.8228	2.16685e-56	0	MSTRG.32169.7	0	3.43757	0	176.884	chr4	25239674	25247896	-	MSTRG.32169	0	LTR12C	LTR	ERV1	LTR12C	0	PI4K2B	ENST00000264864.7_1	i	MSTRG.32169	MSTRG.32169.7	2	0	0	0	1203	MSTRG.32169.2	3540		non-chimeric (novel)
231.417	9.3102	0.462023	15.8221	2.19033e-56	0	MSTRG.31142.1	0.0896529	4.1799	0.406044	513.662	chr3	153806902	153808232	+	MSTRG.31142	0	LTR12C	LTR	ERV1	LTR12C	0	ARHGEF26-AS1	ENST00000491862.5_1	i	MSTRG.31142	MSTRG.31142.1	1	0	0	0	1331	MSTRG.31142.1	2598		non-chimeric (novel)
568.56	9.2281	0.457281	15.8067	2.79688e-56	0	MSTRG.11520.1	15.9696	1157.38	1370.93	966.574	chr13	44988411	44992995	+	MSTRG.11520	0	LTR12C	LTR	ERV1	LTR12C	0	-	-	u	MSTRG.11520	MSTRG.11520.1	1	0	0	0	4585	MSTRG.11520.1	-		non-chimeric (novel)
1656.98	9.8452	0.496641	15.7966	3.28383e-56	0	MSTRG.33817.7	3.0353	15.2545	21.4498	3675.06	chr4	184647022	184656464	+	MSTRG.33817	0	LTR12_	LTR	ERV1	LTR12_	0	-	-	u	MSTRG.33817	MSTRG.33817.7	4	0	0	0	5032	MSTRG.33817.3	-		non-chimeric (novel)
679.793	8.71	0.424837	15.7943	3.40802e-56	0	MSTRG.19450.17	11.3315	56.3658	35.4628	1489.12	chr17	66077826	66092676	+	MSTRG.19450	0	LTR12C	LTR	ERV1	LTR12C	0	FBXO36P1	ENST00000579006.1_1	n	MSTRG.19450	MSTRG.19450.17	2	0	0	0	2223	MSTRG.19450.23	471		chimeric (novel)
42.9024	8.7245	0.425776	15.7936	3.444e-56	0	ENST00000435382.1_1	0	7.10692	0	94.549	chrX	37095924	37096561	-	MSTRG.45875	453	L2	LINE	L2	LTR12C	1577969	BX842568.1	ENST00000435382.1_1	=	BX842568.1	ENST00000435382.1_1	1	0	0	0	638	ENST00000435382.1_1	551		known	unprocessed_pseudogene	BX842568.1
225.395	8.8546	0.434037	15.7927	3.49305e-56	0	MSTRG.31167.10	0.252334	0.514559	3.74819	500.151	chr3	155770039	155771766	+	MSTRG.31167	0	LTR12C	LTR	ERV1	LTR12C	0	KCNAB1	ENST00000477912.5_1	i	MSTRG.31167	MSTRG.31167.10	2	0	0	0	1625	MSTRG.31167.7	567		non-chimeric (novel)
966.671	8.7855	0.429711	15.7907	3.604e-56	0	ENST00000522365.1_1	9.09849	352.874	10.8634	2098.64	chr8	84315993	84321135	+	MSTRG.42744	0	LTR12C	LTR	ERV1	LTR12C	0	LINC01419	ENST00000522365.1_1	=	LINC01419	ENST00000522365.1_1	2	0	0	0	1521	ENST00000522365.1_1	1521		known	lincRNA	LINC01419
50.467	8.1068	0.386867	15.7852	3.93448e-56	0	MSTRG.44841.1	0	88.5284	5.63865	101.686	chr9	110553569	110559752	-	MSTRG.44841	0	THE1A	LTR	ERVL-MaLR	LTR12C	20139	-	-	u	MSTRG.44841	MSTRG.44841.1	2	0	0	0	2648	MSTRG.44841.1	-		non-chimeric (novel)
25.8512	28.9881	1.71003	15.7822	4.124e-56	0	MSTRG.31967.6	0	199.436	0	35.2874	chr4	7374656	7745372	+	MSTRG.31967	0	L1ME1	LINE	L1	LTR12C	156683	SORCS2	ENST00000507866.6_1	j	MSTRG.31967	MSTRG.31967.6	27	0	0	0	6657	MSTRG.31967.9	6152		chimeric (novel)
51.9277	8.1596	0.390388	15.7781	4.40465e-56	0	MSTRG.16216.1	0.0398156	84.2707	0	105.992	chr16	24584473	24585419	-	MSTRG.16216	0	SVA_C	Other	Other	LTR12C	484119	-	-	u	MSTRG.16216	MSTRG.16216.1	1	0	0	0	947	MSTRG.16216.1	-		non-chimeric (novel)
395.744	8.7776	0.429561	15.7779	4.41728e-56	0	MSTRG.35312.1	1.18071	33.6683	3.94105	874.072	chr5	116641636	116644203	+	MSTRG.35312	0	LTR12C	LTR	ERV1	LTR12C	0	-	-	u	MSTRG.35312	MSTRG.35312.1	1	0	0	0	2568	MSTRG.35312.1	-		non-chimeric (novel)
150.192	8.2724	0.397607	15.7755	4.5886e-56	0	MSTRG.29282.1	0.611532	47.5557	15.1574	326.18	chr3	11550483	11554220	-	MSTRG.29282	0	LTR12C	LTR	ERV1	LTR12C	0	ATG7	ENST00000354956.9_1	i	MSTRG.29282	MSTRG.29282.1	2	0	0	0	2140	MSTRG.29282.1	2296		non-chimeric (novel)
49.1765	8.5023	0.412178	15.7755	4.5911e-56	0	MSTRG.11407.1	0.0426049	32.3539	0.812089	105.553	chr13	36541387	36544496	+	MSTRG.11407	0	SVA_B	Other	Other	LTR12B	281978	DCLK1	ENST00000360631.7_3	i	MSTRG.11407	MSTRG.11407.1	1	0	0	0	3110	MSTRG.11407.1	8007		non-chimeric (novel)
1015.67	10.9348	0.566417	15.7743	4.67801e-56	0	MSTRG.40549.2	0.230461	348.534	1.54176	2217.92	chr7	94335598	94340652	+	MSTRG.40549	0	LTR12C	LTR	ERV1	LTR12C	0	-	-	u	MSTRG.40549	MSTRG.40549.2	2	0	0	0	4953	MSTRG.40549.2	-		non-chimeric (novel)
153.769	8.8997	0.437593	15.7674	5.21745e-56	0	MSTRG.24543.3	1.84023	0	33.1751	336.183	chr2	107201731	107320738	+	MSTRG.24543	0	LTR12C	LTR	ERV1	LTR12C	0	EEF1A1P12	ENST00000443590.1_1	x	MSTRG.24543	MSTRG.24543.3	3	0	0	0	5014	MSTRG.24543.2	1346		non-chimeric (novel)
1032.71	11.8929	0.627661	15.7616	5.7168e-56	0	MSTRG.30029.6	0	177.565	22.7773	2272.64	chr3	57327732	57434356	-	MSTRG.30029	0	LTR12C	LTR	ERV1	LTR12C	0	DNAH12	ENST00000351747.6_1	j	MSTRG.30029	MSTRG.30029.6	31	0	0	0	5584	ENST00000495027.5_1	9542		chimeric (novel)
30.9296	50.533	3.0809	15.7529	6.56178e-56	0	MSTRG.11830.16	0	0	0	68.7324	chr13	80930501	81226726	+	MSTRG.11830	0	LTR12C	LTR	ERV1	LTR12C	0	HNRNPA1P31	ENST00000448627.1_1	x	MSTRG.11830	MSTRG.11830.16	7	0	0	0	1728	MSTRG.11830.1	970		non-chimeric (novel)
40.0769	50.5112	3.08057	15.7475	7.14711e-56	0	MSTRG.7221.3	0	0	0	89.0598	chr11	61452048	61514473	+	MSTRG.7221	607	MIRb	SINE	MIR	LTR12B	128888	DAGLA	ENST00000257215.9_1	j	MSTRG.7221	MSTRG.7221.3	20	0	0	0	5705	ENST00000257215.9_1	5757		chimeric (novel)
88.0651	9.7417	0.491733	15.7438	7.57574e-56	0	ENST00000431982.6_2	0	43.6308	0	190.852	chr7	72742167	72772646	+	MSTRG.40231	643	AluJo	SINE	Alu	LTR12_	864560	FKBP6	ENST00000431982.6_2	=	FKBP6	ENST00000431982.6_2	9	0	0	0	1537	ENST00000648538.1_1	1446		known	protein_coding	FKBP6
105.193	8.1574	0.391125	15.7427	7.71204e-56	0	MSTRG.3721.1	0.595264	0.686079	1.55012	232.919	chr1	212043935	212047395	-	MSTRG.3721	0	LTR12C	LTR	ERV1	LTR12C	0	-	-	u	MSTRG.3721	MSTRG.3721.1	1	0	0	0	3461	MSTRG.3721.1	-		non-chimeric (novel)
79.6719	8.1755	0.392416	15.7371	8.42533e-56	0	MSTRG.11380.1	0.139778	0	0	176.909	chr13	34257033	34257917	+	MSTRG.11380	0	LTR12C	LTR	ERV1	LTR12C	0	-	-	u	MSTRG.11380	MSTRG.11380.1	1	0	0	0	885	MSTRG.11380.1	-		non-chimeric (novel)
747.421	12.0509	0.639426	15.7186	1.12872e-55	0	MSTRG.31592.12	0	938.418	0	1556.67	chr3	189314546	189615085	+	MSTRG.31592	0	LTR12C	LTR	ERV1	LTR12C	0	TP63	ENST00000264731.7_2	j	MSTRG.31592	MSTRG.31592.12	15	0	0	0	5370	MSTRG.31592.13	4909		chimeric (novel)
386.505	10.9771	0.571355	15.7119	1.25341e-55	0	MSTRG.38333.2	0	49.7042	0	853.377	chr6	141449332	141509461	+	MSTRG.38333	0	AluY	SINE	Alu	LTR12D	39759	-	-	u	MSTRG.38333	MSTRG.38333.2	3	0	0	0	5897	MSTRG.38333.1	-		non-chimeric (novel)
328.234	8.7872	0.432059	15.7089	1.31374e-55	0	MSTRG.20843.3	1.0524	98.6328	65.6058	710.107	chr18	74490276	74497229	+	MSTRG.20843	0	LTR12C	LTR	ERV1	LTR12C	0	-	-	u	MSTRG.20843	MSTRG.20843.3	2	0	0	0	6635	MSTRG.20843.3	-		non-chimeric (novel)
854.964	9.0828	0.450951	15.7064	1.36717e-55	0	ENST00000507644.2_1	9.01066	149.204	24.4111	1871.62	chr4	187812123	187813605	+	MSTRG.33895	0	LTR12C	LTR	ERV1	LTR12C	0	AC108865.1	ENST00000507644.2_1	=	AC108865.1	ENST00000507644.2_1	2	0	0	0	581	MSTRG.33895.15	496		known	lincRNA	AC108865.1
503.179	9.7724	0.494873	15.7058	1.38021e-55	0	MSTRG.23800.1	0.4521	1.4999	2.84166	1117.24	chr2	52234705	52238732	+	MSTRG.23800	0	LTR12C	LTR	ERV1	LTR12C	0	AC007402.1	ENST00000440698.1_1	i	MSTRG.23800	MSTRG.23800.1	1	0	0	0	4028	MSTRG.23800.1	3939		non-chimeric (novel)
207.044	8.4329	0.409638	15.7039	1.42219e-55	0	MSTRG.19553.2	1.61986	1.86348	10.5333	457.102	chr17	72910099	72915415	+	MSTRG.19553	0	LTR12C	LTR	ERV1	LTR12C	0	USH1G	ENST00000614341.4_1	x	MSTRG.19553	MSTRG.19553.2	3	0	0	0	4547	MSTRG.19553.2	3561		non-chimeric (novel)
196.188	9.259	0.462275	15.7028	1.44823e-55	0	MSTRG.33244.1	0.168867	86.9338	2.44822	425.874	chr4	126149393	126150370	-	MSTRG.33244	0	LTR12C	LTR	ERV1	LTR12C	0	-	-	u	MSTRG.33244	MSTRG.33244.1	1	0	0	0	978	MSTRG.33244.1	-		non-chimeric (novel)
1202.36	10.7678	0.558377	15.7024	1.45652e-55	0	MSTRG.3183.3	6.94972	31.1559	55.0141	2655.39	chr1	175069798	175077488	-	MSTRG.3183	0	LTR12C	LTR	ERV1	LTR12C	0	TNN	ENST00000239462.8_1	i	MSTRG.3183	MSTRG.3183.3	3	0	0	0	1254	MSTRG.3183.1	5008		non-chimeric (novel)
284.484	10.3157	0.529708	15.6986	1.54537e-55	0	MSTRG.39845.1	0.279524	2.56252	13.9109	630.076	chr7	36893966	37244230	-	MSTRG.39845	0	LTR12D	LTR	ERV1	LTR12D	0	ELMO1	ENST00000310758.8_1	j	MSTRG.39845	MSTRG.39845.1	10	0	0	0	2805	MSTRG.39845.2	4022		chimeric (novel)
452.962	9.3708	0.469635	15.6948	1.64122e-55	0	MSTRG.989.1	1.85642	134.542	14.5378	988.162	chr1	37979557	38017030	+	MSTRG.989	145	Charlie4z	DNA	hAT-Charlie	LTR12C	4111	MEAF6	ENST00000373074.5_1	x	MSTRG.989	MSTRG.989.1	5	0	0	0	2166	MSTRG.989.16	2005		non-chimeric (novel)
511.131	11.8239	0.626168	15.6889	1.80126e-55	0	MSTRG.21174.9	0	178.658	0	1116	chr19	5155221	5165621	-	MSTRG.21174	0	LTR12B	LTR	ERV1	LTR12B	0	PTPRS	ENST00000588552.5_1	j	MSTRG.21174	MSTRG.21174.9	4	0	0	0	1796	MSTRG.21174.16	5443		chimeric (novel)
73.1143	7.626	0.358604	15.6887	1.80809e-55	0	MSTRG.3403.1	0.459007	3.57065	0.406044	161.575	chr1	193971755	193972780	+	MSTRG.3403	0	LTR12C	LTR	ERV1	LTR12C	0	-	-	u	MSTRG.3403	MSTRG.3403.1	1	0	0	0	1026	MSTRG.3403.1	-		non-chimeric (novel)
38.6239	8.5937	0.420303	15.6881	1.82496e-55	0	MSTRG.17918.1	0	8.2316	2.44224	84.6448	chr17	16793534	16796743	-	MSTRG.17918	0	REP522	Satellite	telo	LTR12_	498126	AL353996.1	ENST00000581889.1_1	k	MSTRG.17918	MSTRG.17918.1	2	0	0	0	1686	MSTRG.17918.1	232		chimeric (novel)
67.9118	7.6242	0.358776	15.6762	2.20148e-55	0	ENST00000623949.1_1	0.291631	8.26647	14.2958	148.117	chr4	185905431	185910827	-	MSTRG.33840	0	LTR12C	LTR	ERV1	LTR12C	0	AC112243.1	ENST00000623949.1_1	=	AC112243.1	ENST00000623949.1_1	1	0	0	0	5397	ENST00000623949.1_1	3851		known	TEC	AC112243.1
323.83	9.1607	0.456797	15.676	2.20844e-55	0	MSTRG.6193.10	0.606764	521.2	6.06739	660.431	chr10	134494760	134499188	+	MSTRG.6193	0	LTR12C	LTR	ERV1	LTR12C	0	INPP5A	ENST00000368594.7_1	i	MSTRG.6193	MSTRG.6193.10	2	0	0	0	4403	MSTRG.6193.10	2967		non-chimeric (novel)
332.237	9.9548	0.507767	15.6662	2.57364e-55	0	MSTRG.3807.2	0.0398156	1.50259	0.623402	738.028	chr1	218871187	218889151	-	MSTRG.3807	0	LTR12_	LTR	ERV1	LTR12_	0	-	-	u	MSTRG.3807	MSTRG.3807.2	4	0	0	0	2093	MSTRG.3807.1	-		non-chimeric (novel)
57.3387	8.4547	0.412313	15.6548	3.07967e-55	0	MSTRG.37791.1	0	14.5912	0	125.798	chr6	93434280	93467830	+	MSTRG.37791	0	LTR12C	LTR	ERV1	LTR12C	0	-	-	u	MSTRG.37791	MSTRG.37791.1	3	0	0	0	1438	MSTRG.37791.1	-		non-chimeric (novel)
1212.18	8.3652	0.406636	15.6533	3.15625e-55	0	MSTRG.44715.4	8.75333	106.846	8.395	2672.18	chr9	100337237	100364141	+	MSTRG.44715	0	LTR12C	LTR	ERV1	LTR12C	0	TMOD1	ENST00000259365.8_1	j	MSTRG.44715	MSTRG.44715.4	3	0	0	0	2903	ENST00000259365.8_1	3343		chimeric (novel)
147.645	9.2824	0.465809	15.6339	4.27522e-55	0	ENST00000639073.1_1	0.0967432	2.81801	4.78779	327.158	chr5	17632197	17633052	+	MSTRG.34184	231	MLT1E3	LTR	ERVL-MaLR	LTR12E	319751	TAF11L13	ENST00000639073.1_1	k	TAF11L13	ENST00000639073.1_1	1	0	0	0	856	MSTRG.34184.12	597		chimeric (novel)	protein_coding	TAF11L13
375.228	13.1468	0.713007	15.6335	4.30177e-55	0	MSTRG.40956.14	16.3895	334.264	0	780.31	chr7	120700781	120938391	+	MSTRG.40956	0	LTR12C	LTR	ERV1	LTR12C	0	CPED1	ENST00000310396.9_2	j	MSTRG.40956	MSTRG.40956.14	20	0	0	0	5704	ENST00000310396.9_2	5340		chimeric (novel)
47.651	-31.9937	1.91858	-15.6333	4.31751e-55	0	MSTRG.5623.4	98.9148	62.786	0	0	chr10	93169110	93274586	+	MSTRG.5623	894	G-rich	Low_complexity	Low_complexity	LTR12C	576612	HECTD2	ENST00000446394.5_1	j	MSTRG.5623	MSTRG.5623.4	21	0	0	0	4707	ENST00000498446.1_1	4939		chimeric (novel)
368.88	7.7555	0.368195	15.6315	4.43932e-55	0	MSTRG.22265.3	6.1477	43.1044	25.1023	806.008	chr19	40654260	40675671	-	MSTRG.22265	0	LTR12C	LTR	ERV1	LTR12C	0	-	-	u	MSTRG.22265	MSTRG.22265.3	3	0	0	0	1586	MSTRG.22265.1	-		non-chimeric (novel)
86.3099	7.7681	0.369001	15.6316	4.43797e-55	0	MSTRG.34175.4	0.453371	45.89	5.32029	185.656	chr5	16665377	17032181	-	MSTRG.34175	0	LTR12C	LTR	ERV1	LTR12C	0	MYO10	ENST00000274203.13_1	j	MSTRG.34175	MSTRG.34175.4	43	0	0	0	8330	ENST00000274203.13_1	11456		chimeric (novel)
217.939	8.8856	0.440567	15.629	4.6228e-55	0	MSTRG.8000.3	0.175372	2.28067	3.03697	483.543	chr11	93851714	93859811	+	MSTRG.8000	0	LTR12	LTR	ERV1	LTR12	0	-	-	u	MSTRG.8000	MSTRG.8000.3	4	0	0	0	3462	MSTRG.8000.3	-		non-chimeric (novel)
97.0463	9.0147	0.449095	15.6195	5.35956e-55	0	ENST00000267291.6_1	0.237419	182.044	0	195.194	chr13	98828039	98829519	-	MSTRG.11957	98	AluSx	SINE	Alu	LTR12_	67713	RNF113B	ENST00000267291.6_1	=	RNF113B	ENST00000267291.6_1	2	0	0	0	1376	ENST00000267291.6_1	1376		known	protein_coding	RNF113B
32.2726	8.5035	0.416444	15.6167	5.59916e-55	0	ENST00000479411.1_1	0	8.2767	0	70.7973	chrX	35644259	35645181	+	MSTRG.45869	421	AluSq2	SINE	Alu	LTR12C	125667	SIAH1P1	ENST00000479411.1_1	=	SIAH1P1	ENST00000479411.1_1	1	0	0	0	923	ENST00000479411.1_1	923		known	processed_pseudogene	SIAH1P1
110.106	9.0605	0.452229	15.6126	5.97316e-55	0	MSTRG.4106.12	0.155961	41.8388	7.33277	239.061	chr1	234805713	234831956	-	MSTRG.4106	0	THE1D	LTR	ERVL-MaLR	LTR12C	471461	AL160408.3	ENST00000442382.1_1	j	MSTRG.4106	MSTRG.4106.12	6	0	0	0	6990	MSTRG.4106.1	3564		chimeric (novel)
1251.82	9.8041	0.49991	15.611	6.12415e-55	0	ENST00000429010.1_1	2.77098	100.223	3.775	2767.49	chr7	47661537	47669918	+	MSTRG.39999	0	LTR1	LTR	ERV1	LTR12C	6355	LINC01447	ENST00000429010.1_1	=	LINC01447	ENST00000429010.1_1	4	0	0	0	3188	ENST00000429010.1_1	2761		known	lincRNA	LINC01447
15.925	24.8777	1.46599	15.6056	6.66639e-55	0	MSTRG.15667.3	0	5.42338	0	34.7864	chr16	1826713	1836160	-	MSTRG.15667	1097	AluSz	SINE	Alu	LTR12C	171176	SPSB3	ENST00000566339.5_1	j	MSTRG.15667	MSTRG.15667.3	7	0	0	0	1593	ENST00000564709.5_1	1784		chimeric (novel)
64.6768	25.9193	1.53326	15.6003	7.24013e-55	0	MSTRG.27806.49	0	204.465	0	121.008	chr21	35241119	35272165	+	MSTRG.27806	0	LTR12C	LTR	ERV1	LTR12C	0	ITSN1	ENST00000381318.7_2	j	MSTRG.27806	MSTRG.27806.49	8	0	0	0	12665	ENST00000381318.7_2	17015		chimeric (novel)
86.9098	9.3906	0.473793	15.5987	7.42875e-55	0	MSTRG.24354.14	0.0844336	0.967488	0.80373	192.852	chr2	88803516	88875128	+	MSTRG.24354	0	LTR12C	LTR	ERV1	LTR12C	0	TEX37	ENST00000303254.3_1	j	MSTRG.24354	MSTRG.24354.14	7	0	0	0	4156	MSTRG.24354.18	795		chimeric (novel)
54.8895	8.0201	0.385958	15.5978	7.53603e-55	0	MSTRG.9204.1	0.177206	202.124	4.73881	98.8147	chr12	28027193	28029762	+	MSTRG.9204	0	SVA_D	Other	Other	LTR12_	320067	-	-	u	MSTRG.9204	MSTRG.9204.1	1	0	0	0	2570	MSTRG.9204.1	-		non-chimeric (novel)
168.774	7.5498	0.35608	15.586	9.06908e-55	0	MSTRG.44670.1	1.75468	6.45655	3.87773	372.15	chr9	98443535	98446351	+	MSTRG.44670	0	LTR12C	LTR	ERV1	LTR12C	0	AL354861.2	ENST00000580326.1_1	i	MSTRG.44670	MSTRG.44670.1	1	0	0	0	2817	MSTRG.44670.1	483		non-chimeric (novel)
175.78	8.3429	0.407068	15.5818	9.67569e-55	0	MSTRG.27851.1	3.03656	49.2641	0	382.112	chr21	38650883	38655049	-	MSTRG.27851	0	LTR12C	LTR	ERV1	LTR12C	0	-	-	u	MSTRG.27851	MSTRG.27851.1	3	0	0	0	970	MSTRG.27851.1	-		non-chimeric (novel)
126.911	8.1346	0.393743	15.5802	9.91665e-55	0	MSTRG.36532.1	0.94064	12.4807	5.61422	279.074	chr6	9722479	9730863	+	MSTRG.36532	0	LTR12	LTR	ERV1	LTR12	0	OFCC1	ENST00000492094.6_3	i	MSTRG.36532	MSTRG.36532.1	3	0	0	0	2474	MSTRG.36532.1	2877		non-chimeric (novel)
8.76433	25.6956	1.52168	15.5719	1.12913e-54	0	MSTRG.47110.13	0	1.09299	0	19.3548	chrX	152661296	152666915	-	MSTRG.47110	272	(TTTTG)n	Simple_repeat	Simple_repeat	LTR12_	488539	PNMA6E	ENST00000633844.1_2	j	MSTRG.47110	MSTRG.47110.13	4	0	0	0	3135	MSTRG.47110.5	2596		chimeric (novel)
766.403	9.9242	0.509424	15.5553	1.46514e-54	0	MSTRG.31114.1	5.33005	51.607	0	1692.05	chr3	151607049	151661241	+	MSTRG.31114	0	AluYc	SINE	Alu	LTR12C	38710	AADACL2-AS1	ENST00000483843.6_1	x	MSTRG.31114	MSTRG.31114.1	3	0	0	0	3767	MSTRG.31114.1	628		non-chimeric (novel)
303.889	5.8399	0.246875	15.5539	1.49674e-54	0	MSTRG.7551.1	19.1102	96.1365	98.9695	634.519	chr11	68996216	69002423	-	MSTRG.7551	0	MLT1K	LTR	ERVL-MaLR	LTR12	85196	-	-	u	MSTRG.7551	MSTRG.7551.1	4	0	0	0	3463	MSTRG.7551.1	-		non-chimeric (novel)
745.074	11.8211	0.631491	15.5522	1.5372e-54	0	MSTRG.47105.6	0	54.7037	0	1649.64	chrX	152157487	152162730	-	MSTRG.47105	341	AluSx	SINE	Alu	LTR12_	992724	PNMA5	ENST00000535214.5_4	j	MSTRG.47105	MSTRG.47105.6	3	0	0	0	3063	ENST00000535214.5_4	3198		chimeric (novel)
100.559	9.4813	0.481238	15.546	1.69398e-54	0	MSTRG.38333.1	0.0844336	31.5658	0.869432	219.777	chr6	141449324	141509461	+	MSTRG.38333	0	AluY	SINE	Alu	LTR12D	39767	-	-	u	MSTRG.38333	MSTRG.38333.1	4	0	0	0	6021	MSTRG.38333.1	-		non-chimeric (novel)
692.663	9.1742	0.461828	15.5344	2.02813e-54	0	ENST00000630447.1_1	28.6706	141.284	46.254	1489.74	chr15	70863297	70878978	-	MSTRG.14884	0	LTR12C	LTR	ERV1	LTR12C	0	LINC02204	ENST00000630447.1_1	=	LINC02204	ENST00000630447.1_1	2	0	0	0	3239	ENST00000630447.1_1	3206		known	lincRNA	LINC02204
1694.23	12.1078	0.650695	15.5339	2.04646e-54	0	MSTRG.12094.14	2.54629	216.109	322.163	3702.59	chr13	111474461	111480113	+	MSTRG.12094	0	LTR12C	LTR	ERV1	LTR12C	0	-	-	u	MSTRG.12094	MSTRG.12094.14	5	0	0	0	2794	MSTRG.12094.1	-		non-chimeric (novel)
52.4408	8.23	0.40111	15.5319	2.10952e-54	0	MSTRG.43605.1	0	0.417183	0	116.489	chr9	577182	580389	-	MSTRG.43605	0	LTR12C	LTR	ERV1	LTR12C	0	KANK1	ENST00000489369.5_1	i	MSTRG.43605	MSTRG.43605.1	2	0	0	0	3123	MSTRG.43605.1	7193		non-chimeric (novel)
48.6749	8.6289	0.427071	15.5217	2.47302e-54	0	MSTRG.46972.16	0	127.945	0	93.9503	chrX	134847252	134891975	+	MSTRG.46972	0	LTR41	LTR	ERVL	LTR12C	386345	CT45A1	ENST00000497301.2	j	MSTRG.46972	MSTRG.46972.16	6	0	0	0	1397	MSTRG.46972.38	1219		chimeric (novel)
58.4726	8.3162	0.406928	15.5216	2.47671e-54	0	MSTRG.42096.5	0.288565	7.62148	7.81885	127.935	chr8	29162176	29170046	+	MSTRG.42096	0	LTR12C	LTR	ERV1	LTR12C	0	-	-	u	MSTRG.42096	MSTRG.42096.5	3	0	0	0	663	MSTRG.42096.4	-		non-chimeric (novel)
63.6382	8.1944	0.39908	15.5217	2.47548e-54	0	ENST00000437933.1_1	0.28649	22.2445	3.36304	138.286	chr1	38010364	38011065	+	MSTRG.989	286	AluSg4	SINE	Alu	LTR12C	25203	FTH1P1	ENST00000437933.1_1	=	FTH1P1	ENST00000437933.1_1	1	0	0	0	702	MSTRG.989.23	532		known	processed_pseudogene	FTH1P1
464.581	10.586	0.553182	15.5211	2.49692e-54	0	MSTRG.16138.2	2.64814	36.8901	2.82565	1025.34	chr16	21640990	21648972	-	MSTRG.16138	0	LTR12D	LTR	ERV1	LTR12D	0	METTL9	ENST00000396014.8_1	i	MSTRG.16138	MSTRG.16138.2	2	0	0	0	596	MSTRG.16138.1	1817		non-chimeric (novel)
49.7388	8.0759	0.391953	15.5016	3.38368e-54	0	MSTRG.23279.1	0.0665999	0.343039	6.87112	109.663	chr2	15011710	15047788	-	MSTRG.23279	137	MIR3	SINE	MIR	LTR12D	34353	AC068286.1	ENST00000416173.1_1	j	MSTRG.23279	MSTRG.23279.1	4	0	0	0	1867	MSTRG.23279.1	467		chimeric (novel)
222.055	10.3648	0.53961	15.5016	3.38551e-54	0	MSTRG.32681.2	0	18.2735	3.3487	491.053	chr4	76952663	76971542	-	MSTRG.32681	0	LTR12C	LTR	ERV1	LTR12C	0	CXCL11	ENST00000503860.1_1	j	MSTRG.32681	MSTRG.32681.2	5	0	0	0	4335	MSTRG.32681.1	767		chimeric (novel)
180.054	9.3965	0.477347	15.4949	3.75345e-54	0	MSTRG.2414.7	0.0852098	8.03958	3.60418	398.74	chr1	146886181	146989706	-	MSTRG.2414	0	LTR12_	LTR	ERV1	LTR12_	0	LINC00624	ENST00000619867.4_1	j	MSTRG.2414	MSTRG.2414.7	4	0	0	0	1109	MSTRG.2414.9	3089		chimeric (novel)
82.143	9.1668	0.462557	15.4939	3.81343e-54	0	MSTRG.20561.13	0	1.63302	0	182.358	chr18	44545583	44554028	-	MSTRG.20561	0	AluJb	SINE	Alu	LTR12C	2392024	KATNAL2	ENST00000245121.9_5	i	MSTRG.20561	MSTRG.20561.13	2	0	0	0	2531	MSTRG.20561.11	2833		non-chimeric (novel)
49.1415	8.2945	0.40639	15.4889	4.12352e-54	0	MSTRG.36467.4	0	69.6852	2.28814	101.206	chr6	4079805	4092658	+	MSTRG.36467	206	GC_rich	Low_complexity	Low_complexity	LTR12C	10387	C6orf201	ENST00000436110.1_2	j	MSTRG.36467	MSTRG.36467.4	3	0	0	0	1790	ENST00000436110.1_2	2496		chimeric (novel)
30.1635	49.6873	3.0806	15.4799	4.74472e-54	0	MSTRG.5407.38	0	0	115.417	54.2059	chr10	76586847	76792382	+	MSTRG.5407	7	(CGGGG)n	Simple_repeat	Simple_repeat	LTR12C	881125	KAT6B	ENST00000287239.9_2	j	MSTRG.5407	MSTRG.5407.38	18	0	0	0	7278	MSTRG.5407.1	8348		chimeric (novel)
210.332	10.531	0.551184	15.4776	4.91114e-54	0	MSTRG.16666.20	0.140985	319.299	28.7831	428.589	chr16	53867003	54074638	+	MSTRG.16666	0	THE1A	LTR	ERVL-MaLR	LTR12D	411487	FTO	ENST00000637969.1_1	j	MSTRG.16666	MSTRG.16666.20	8	0	0	0	2034	ENST00000471389.5_1	2889		chimeric (novel)
299.257	9.7241	0.499387	15.4672	5.77275e-54	0	MSTRG.46343.1	2.58281	863.749	12.5492	565.066	chrX	69745051	70128585	-	MSTRG.46343	376	AluJr	SINE	Alu	LTR12B	585921	TEX11	ENST00000395889.6_1	j	MSTRG.46343	MSTRG.46343.1	31	0	0	0	3770	MSTRG.46343.1	3133		chimeric (novel)
248.404	9.2008	0.465588	15.466	5.88555e-54	0	ENST00000589930.2_2	2.37876	111.502	0.406044	537.196	chr18	12739489	12776857	-	MSTRG.20201	0	LTR12C	LTR	ERV1	LTR12C	0	AP005482.1	ENST00000589930.2_2	=	AP005482.1	ENST00000589930.2_2	4	0	0	0	2050	MSTRG.20201.1	1329		known	lincRNA	AP005482.1
95.8303	8.5964	0.426563	15.464	6.07348e-54	0	ENST00000296218.7_1	0.906811	240.376	6.36408	184.634	chr1	38022520	38032458	+	MSTRG.992	151	MIRc	SINE	MIR	LTR12C	37359	DNALI1	ENST00000296218.7_1	=	DNALI1	ENST00000296218.7_1	6	0	0	0	2649	ENST00000497858.1_1	2649		known	protein_coding	DNALI1
260.912	9.5548	0.488643	15.4607	6.38517e-54	0	MSTRG.31050.3	0.824995	587.759	5.87632	513.02	chr3	149002463	149057428	+	MSTRG.31050	0	LTR12C	LTR	ERV1	LTR12C	0	AC093001.1	ENST00000489011.1_1	j	MSTRG.31050	MSTRG.31050.3	2	0	0	0	6627	MSTRG.31050.5	551		chimeric (novel)
101.948	8.4945	0.42008	15.4602	6.4407e-54	0	MSTRG.7738.15	0.171362	16.0626	12.3342	223.224	chr11	74810041	74810900	+	MSTRG.7738	0	LTR12C	LTR	ERV1	LTR12C	0	AP001972.4	ENST00000530550.1_1	x	MSTRG.7738	MSTRG.7738.15	2	0	0	0	762	ENST00000530015.1_1	560		non-chimeric (novel)
38.4854	8.4695	0.418608	15.4548	6.99983e-54	0	ENST00000599531.1_1	0	12.8287	0	84.0976	chr19	46994448	46999755	-	MSTRG.22527	244	AluSz	SINE	Alu	LTR12C	1932752	PNMA8B	ENST00000599531.1_1	=	PNMA8B	ENST00000599531.1_1	1	0	0	0	5308	ENST00000599531.1_1	5308		known	protein_coding	PNMA8B
91.5016	8.676	0.431986	15.4541	7.07989e-54	0	MSTRG.34184.12	0.0665999	11.051	1.42116	201.884	chr5	17631534	17635707	+	MSTRG.34184	27	MLT1E3	LTR	ERVL-MaLR	LTR12E	319088	TAF11L13	ENST00000639073.1_1	o	MSTRG.34184	MSTRG.34184.12	2	0	0	0	1802	MSTRG.34184.12	597		chimeric (novel)
61.7743	9.0527	0.45639	15.4532	7.18436e-54	0	MSTRG.10439.7	0	68.9727	0	129.613	chr12	102122586	102133281	-	MSTRG.10439	197	AluSx1	SINE	Alu	LTR12B	878216	SYCP3	ENST00000392927.7_3	m	MSTRG.10439	MSTRG.10439.7	8	0	0	0	1124	ENST00000478139.1_1	1120		chimeric (novel)
74.424	8.1962	0.401077	15.4489	7.67071e-54	0	MSTRG.32857.1	0.0593547	8.35759	0.406044	164.354	chr4	87469172	87470322	+	MSTRG.32857	0	LTR12C	LTR	ERV1	LTR12C	0	MAPK10	ENST00000641051.1_2	i	MSTRG.32857	MSTRG.32857.1	1	0	0	0	1151	MSTRG.32857.1	5738		non-chimeric (novel)
93.9377	8.9007	0.446883	15.4418	8.56595e-54	0	MSTRG.41182.5	0.371248	11.5941	3.99834	206.647	chr7	134918549	134947408	+	MSTRG.41182	263	MIRb	SINE	MIR	LTR12	670072	STRA8	ENST00000275764.3_1	j	MSTRG.41182	MSTRG.41182.5	10	0	0	0	5661	MSTRG.41182.5	993		chimeric (novel)
426.534	10.0496	0.521392	15.4386	9.00579e-54	0	MSTRG.32250.3	0.769497	4.83785	14.7012	944.913	chr4	38318491	38326542	-	MSTRG.32250	0	LTR12C	LTR	ERV1	LTR12C	0	-	-	u	MSTRG.32250	MSTRG.32250.3	2	0	0	0	4248	MSTRG.32250.3	-		non-chimeric (novel)
1570.21	12.6387	0.68921	15.4361	9.35834e-54	0	MSTRG.34403.7	0.0767394	2235.91	0	3240.84	chr5	38852011	38935918	+	MSTRG.34403	0	THE1B	LTR	ERVL-MaLR	LTR12D	28921	OSMR	ENST00000274276.7_1	j	MSTRG.34403	MSTRG.34403.7	18	0	0	0	5412	MSTRG.34403.3	5539		chimeric (novel)
576.695	40.8184	2.51797	15.4165	1.26732e-53	0	MSTRG.41250.4	0	0	0	1281.54	chr7	139784739	139970798	-	MSTRG.41250	0	LTR12C	LTR	ERV1	LTR12C	0	KDM7A	ENST00000397560.6_1	j	MSTRG.41250	MSTRG.41250.4	20	0	0	0	9127	MSTRG.41250.2	9272		chimeric (novel)
139.777	9.4884	0.48585	15.413	1.33929e-53	0	MSTRG.33324.3	0.064536	9.76857	0	309.465	chr4	138864151	138930261	+	MSTRG.33324	0	LTR12C	LTR	ERV1	LTR12C	0	-	-	u	MSTRG.33324	MSTRG.33324.3	4	0	0	0	2761	MSTRG.33324.4	-		non-chimeric (novel)
59.8743	9.1972	0.467256	15.4032	1.55741e-53	0	MSTRG.21342.38	0.0844336	47.2604	0	127.718	chr19	9799573	9811452	-	MSTRG.21342	0	LTR10C	LTR	ERV1	LTR12C	151424	ZNF812P	ENST00000457674.7_1	j	MSTRG.21342	MSTRG.21342.38	4	0	0	0	3006	MSTRG.21342.39	1694		chimeric (novel)
148.207	8	0.389734	15.3951	1.76427e-53	0	MSTRG.36606.1	0.375828	93.8317	57.6389	312.144	chr6	13867304	13871602	-	MSTRG.36606	0	LTR12C	LTR	ERV1	LTR12C	0	-	-	u	MSTRG.36606	MSTRG.36606.1	2	0	0	0	1449	MSTRG.36606.1	-		non-chimeric (novel)
105.909	8.457	0.41956	15.3899	1.9127e-53	0	MSTRG.18180.1	0	3.02034	0	235.018	chr17	26171741	26173986	-	MSTRG.18180	0	LTR12	LTR	ERV1	LTR12	0	AC005697.1	ENST00000582441.1_1	i	MSTRG.18180	MSTRG.18180.1	2	0	0	0	1384	MSTRG.18180.1	582		non-chimeric (novel)
489.95	-49.2758	3.07276	-15.3855	2.04897e-53	0	MSTRG.15336.22	1088.78	0	0	0	chr15	90809234	90821452	+	MSTRG.15336	589	AluJr	SINE	Alu	LTR12_	109126	AC091167.2	ENST00000561573.1_1	j	MSTRG.15336	MSTRG.15336.22	4	0	0	0	4423	MSTRG.15336.14	3838		chimeric (novel)
9.0082	-49.4791	3.08614	-15.3846	2.07518e-53	0	MSTRG.24570.13	20.0182	0	0	0	chr2	109211023	109303785	+	MSTRG.24570	31	MER33	DNA	hAT-Charlie	LTR12C	561547	LIMS1	ENST00000544547.5_2	j	MSTRG.24570	MSTRG.24570.13	10	0	0	0	4368	ENST00000544547.5_2	4461		chimeric (novel)
78.0287	9.5155	0.488577	15.3824	2.14684e-53	0	MSTRG.14199.3	0	68.5957	3.91244	165.341	chr15	40361378	40366960	-	MSTRG.14199	0	LTR12C	LTR	ERV1	LTR12C	0	-	-	u	MSTRG.14199	MSTRG.14199.3	2	0	0	0	5452	MSTRG.14199.2	-		non-chimeric (novel)
30.9732	49.2949	3.07521	15.3794	2.24954e-53	0	ENST00000414615.6_1	0	0	0	68.8294	chr19	44300393	44324788	-	MSTRG.22403	266	L1ME4a	LINE	L1	LTR12C	598140	LYPD5	ENST00000414615.6_1	=	LYPD5	ENST00000414615.6_1	5	0	0	0	2139	MSTRG.22403.4	2137		known	protein_coding	LYPD5
165.801	7.7337	0.372815	15.3793	2.25234e-53	0	ENST00000417026.1_1	6.07642	353.312	61.6585	316.262	chr7	104581653	104602804	+	MSTRG.40753	0	LTR12C	LTR	ERV1	LTR12C	0	AC007384.1	ENST00000417026.1_1	=	AC007384.1	ENST00000417026.1_1	2	0	0	0	914	MSTRG.40753.2	891		known	lincRNA	AC007384.1
187.285	9.6674	0.498713	15.3744	2.43206e-53	0	MSTRG.20149.7	0.0528694	6.14524	9.35624	414.414	chr18	11367014	11432008	-	MSTRG.20149	0	LTR12E	LTR	ERV1	LTR12E	0	AP005229.1	ENST00000592198.1_1	j	MSTRG.20149	MSTRG.20149.7	3	0	0	0	885	MSTRG.20149.4	810		chimeric (novel)
311.122	8.6258	0.430969	15.3741	2.44186e-53	0	MSTRG.91.1	3.20521	108.646	4.57037	675.598	chr1	1886502	1890709	+	MSTRG.91	271	AluJb	SINE	Alu	LTR12C	843076	CFAP74	ENST00000270720.11_1	x	MSTRG.91	MSTRG.91.1	1	0	0	0	4208	MSTRG.91.1	4710		non-chimeric (novel)
36.6829	8.095	0.396468	15.3733	2.474e-53	0	ENST00000379256.3_1	0.112255	21.268	14.7035	77.4084	chr10	11358797	11361847	-	MSTRG.4505	1634	AluJb	SINE	Alu	LTR12	989545	CELF2-AS1	ENST00000379256.3_1	=	CELF2-AS1	ENST00000379256.3_1	2	0	0	0	2468	ENST00000379256.3_1	2468		known	antisense	CELF2-AS1
65.6237	49.356	3.08058	15.3724	2.50556e-53	0	MSTRG.23267.34	0	0	124.433	132.005	chr2	11888226	11967592	+	MSTRG.23267	258	MIRb	SINE	MIR	LTR12C	1104704	LPIN1	ENST00000396097.5_2	j	MSTRG.23267	MSTRG.23267.34	21	0	0	0	6120	MSTRG.23267.32	5690		chimeric (novel)
121.673	8.9723	0.453652	15.3694	2.62659e-53	0	MSTRG.33031.1	0.0844336	0	2.10788	270.066	chr4	107598266	107602189	-	MSTRG.33031	0	LTR12C	LTR	ERV1	LTR12C	0	-	-	u	MSTRG.33031	MSTRG.33031.1	2	0	0	0	2790	MSTRG.33031.1	-		non-chimeric (novel)
57.9876	8.1455	0.39993	15.3663	2.7535e-53	0	MSTRG.38623.1	0	21.7808	0.775058	126.355	chr6	160532555	160535093	-	MSTRG.38623	0	LTR12C	LTR	ERV1	LTR12C	0	IGF2R	ENST00000475584.1_1	x	MSTRG.38623	MSTRG.38623.1	1	0	0	0	2539	MSTRG.38623.1	597		non-chimeric (novel)
131.932	9.815	0.508663	15.3638	2.86385e-53	0	ENST00000598265.1_1	0	29.0065	0	289.959	chr19	43919064	43922766	+	MSTRG.22361	84	MSR1	Satellite	Satellite	LTR12C	192416	TEX101	ENST00000598265.1_1	=	TEX101	ENST00000598265.1_1	6	0	0	0	1133	ENST00000602198.5_1	1112		known	protein_coding	TEX101
18.6992	49.416	3.08664	15.3617	2.95885e-53	0	MSTRG.14164.3	0	0	0	41.5538	chr15	38544983	38650677	+	MSTRG.14164	294	GC_rich	Low_complexity	Low_complexity	LTR12	387861	SPRED1	ENST00000299084.8_1	j	MSTRG.14164	MSTRG.14164.3	9	0	0	0	7262	MSTRG.14164.1	7780		chimeric (novel)
27.4354	49.2648	3.07792	15.3561	3.22528e-53	0	MSTRG.20838.3	0	0	0	60.9676	chr18	74069692	74107460	-	MSTRG.20838	652	G-rich	Low_complexity	Low_complexity	LTR12C	203523	ZNF516	ENST00000443185.6_1	j	MSTRG.20838	MSTRG.20838.3	5	0	0	0	6512	ENST00000443185.6_1	8119		chimeric (novel)
84.4592	30.0048	1.82409	15.3528	3.39158e-53	0	MSTRG.19450.12	0	26.6997	0	184.721	chr17	66048785	66097852	+	MSTRG.19450	0	LTR12C	LTR	ERV1	LTR12C	0	AC145343.1	ENST00000579629.1_1	x	MSTRG.19450	MSTRG.19450.12	3	0	0	0	1518	MSTRG.19450.23	650		non-chimeric (novel)
58.1931	8.5283	0.425309	15.3497	3.56064e-53	0	MSTRG.31252.1	0	1.1774	0	129.187	chr3	163217664	163238816	+	MSTRG.31252	0	LTR12C	LTR	ERV1	LTR12C	0	AC104637.1	ENST00000584623.1	x	MSTRG.31252	MSTRG.31252.1	3	0	0	0	2866	MSTRG.31252.1	86		non-chimeric (novel)
292.077	8.4419	0.419702	15.3488	3.60561e-53	0	MSTRG.20074.1	0.555027	3.64479	15.8835	646.335	chr18	7361996	7364320	+	MSTRG.20074	0	LTR12C	LTR	ERV1	LTR12C	0	-	-	u	MSTRG.20074	MSTRG.20074.1	1	0	0	0	2325	MSTRG.20074.1	-		non-chimeric (novel)
68.0402	9.5076	0.489352	15.3419	4.01505e-53	0	MSTRG.32884.12	0	10.9461	0	149.984	chr4	90412107	90615283	+	MSTRG.32884	0	LTR12C	LTR	ERV1	LTR12C	0	AC097478.1	ENST00000509723.1_1	j	MSTRG.32884	MSTRG.32884.12	5	0	0	0	2634	MSTRG.32884.1	547		chimeric (novel)
50.3411	7.9096	0.385235	15.3402	4.12206e-53	0	MSTRG.20411.1	0.0665999	77.3663	0.812089	103.116	chr18	29399266	29409886	+	MSTRG.20411	0	THE1C	LTR	ERVL-MaLR	LTR12F	218337	TRAPPC8	ENST00000283351.8_1	x	MSTRG.20411	MSTRG.20411.1	2	0	0	0	697	MSTRG.20411.1	6226		non-chimeric (novel)
204.596	10.1665	0.532374	15.3398	4.14741e-53	0	ENST00000534477.5_1	0	174.52	0	435.267	chr11	13001758	13011152	-	MSTRG.6632	0	THE1D	LTR	ERVL-MaLR	LTR12	495578	LINC00958	ENST00000534477.5_1	=	LINC00958	ENST00000534477.5_1	3	0	0	0	954	MSTRG.6632.4	888		known	lincRNA	LINC00958
52.2123	7.8234	0.379668	15.3383	4.2432e-53	0	MSTRG.12802.1	0.246192	9.2661	3.37911	114.376	chr14	54910640	54911591	+	MSTRG.12802	0	LTR12C	LTR	ERV1	LTR12C	0	-	-	u	MSTRG.12802	MSTRG.12802.1	1	0	0	0	952	MSTRG.12802.1	-		non-chimeric (novel)
1537.83	9.9779	0.5202	15.3363	4.37749e-53	0	MSTRG.22265.1	4.10008	58.7779	11.3584	3405.51	chr19	40626729	40675671	-	MSTRG.22265	0	LTR12C	LTR	ERV1	LTR12C	0	VN1R96P	ENST00000446052.1_1	o	MSTRG.22265	MSTRG.22265.1	5	0	0	0	2083	MSTRG.22265.1	858		chimeric (novel)
38.5588	8.0339	0.393527	15.3329	4.60873e-53	0	ENST00000644216.1_1	0.0609924	6.41815	0	84.912	chr6	8165745	8183095	+	MSTRG.36542	0	AluYb8	SINE	Alu	LTR12C	138	AL355499.1	ENST00000644216.1_1	=	AL355499.1	ENST00000644216.1_1	3	0	0	0	997	ENST00000646231.1_1	997		known	bidirectional_promoter_lncRNA	AL355499.1
35.9468	8.3657	0.415431	15.3232	5.35491e-53	0	ENST00000451225.2_1	0	42.5499	0.406044	75.1089	chr10	17428993	17450592	+	MSTRG.4609	0	LTR33	LTR	ERVL	LTR12F	261159	ST8SIA6-AS1	ENST00000451225.2_1	=	ST8SIA6-AS1	ENST00000451225.2_1	3	0	0	0	711	ENST00000377597.6_1	404		known	antisense	ST8SIA6-AS1
277.416	9.4177	0.484086	15.3232	5.35549e-53	0	MSTRG.29536.9	9.55572	147.062	436.096	542.129	chr3	33495320	33497954	+	MSTRG.29536	0	LTR12C	LTR	ERV1	LTR12C	0	-	-	u	MSTRG.29536	MSTRG.29536.9	2	0	0	0	2537	MSTRG.29536.5	-		non-chimeric (novel)
97.113	5.9435	0.257431	15.3186	5.74172e-53	0	MSTRG.27716.1	3.15005	192.69	15.1557	189.563	chr21	32862985	32865226	+	MSTRG.27716	0	MLT1L	LTR	ERVL-MaLR	LTR12C	163338	TIAM1	ENST00000286827.7_1	i	MSTRG.27716	MSTRG.27716.1	1	0	0	0	2242	MSTRG.27716.1	7200		non-chimeric (novel)
94.5007	8.9061	0.45112	15.3089	6.66919e-53	0	MSTRG.16262.1	0	6.61066	1.97647	209.047	chr16	28447519	28455854	+	MSTRG.16262	0	LTR12C	LTR	ERV1	LTR12C	0	snoU13	ENST00000459105.1	y	MSTRG.16262	MSTRG.16262.1	3	0	0	0	489	MSTRG.16262.1	104		non-chimeric (novel)
1426.04	11.8395	0.642836	15.3063	6.9381e-53	0	MSTRG.24738.2	2.04366	1159.68	2.63929	3037.8	chr2	121010776	121016808	-	MSTRG.24738	0	LTR12C	LTR	ERV1	LTR12C	0	RALB	ENST00000272519.9_1	i	MSTRG.24738	MSTRG.24738.2	2	0	0	0	4091	MSTRG.24738.3	2344		non-chimeric (novel)
20.6377	49.0582	3.07549	15.3011	7.52242e-53	0	ENST00000636096.2_3	0	0	0	45.8614	chrX	70887654	70891377	+	MSTRG.46366	1256	CT-rich	Low_complexity	Low_complexity	LTR12	136864	BX276092.9	ENST00000636096.2_3	=	BX276092.9	ENST00000636096.2_3	6	0	0	0	1725	MSTRG.46366.1	1722		known	protein_coding	BX276092.9
80.1931	8.015	0.393506	15.2855	9.54539e-53	0	MSTRG.1458.1	0.216586	9.68461	2.32517	176.656	chr1	59090096	59092419	+	MSTRG.1458	0	LTR12C	LTR	ERV1	LTR12C	0	-	-	u	MSTRG.1458	MSTRG.1458.1	1	0	0	0	2324	MSTRG.1458.1	-		non-chimeric (novel)
86.5113	8.5845	0.431046	15.2756	1.11214e-52	0	MSTRG.21239.2	0.619756	5.83839	11.4499	189.707	chr19	7320995	7330943	+	MSTRG.21239	0	THE1D	LTR	ERVL-MaLR	LTR12F	228179	-	-	u	MSTRG.21239	MSTRG.21239.2	2	0	0	0	2146	MSTRG.21239.2	-		non-chimeric (novel)
31.0287	8.1976	0.405886	15.2694	1.22313e-52	0	MSTRG.33892.1	0	14.6806	0	67.3216	chr4	187679850	187680719	-	MSTRG.33892	101	MIRb	SINE	MIR	LTR12C	130366	-	-	u	MSTRG.33892	MSTRG.33892.1	2	0	0	0	457	MSTRG.33892.1	-		non-chimeric (novel)
58.6993	8.0396	0.395566	15.2683	1.24397e-52	0	MSTRG.34443.1	0.0176231	4.63908	0	129.91	chr5	42970957	42971870	+	MSTRG.34443	212	L1M5	LINE	L1	LTR12C	133208	-	-	u	MSTRG.34443	MSTRG.34443.1	1	0	0	0	914	MSTRG.34443.1	-		non-chimeric (novel)
35.1198	49.0356	3.08061	15.2683	1.24397e-52	0	MSTRG.32260.17	0	0	45.883	72.9459	chr4	38826576	38862596	-	MSTRG.32260	11	MER5B	DNA	hAT-Charlie	LTR12C	232872	TLR6	ENST00000381950.1_1	k	MSTRG.32260	MSTRG.32260.17	2	0	0	0	4674	MSTRG.32260.3	2938		chimeric (novel)
78.6831	9.3035	0.478368	15.2676	1.25677e-52	0	MSTRG.25987.4	0	8.07971	17.8231	171.973	chr2	220178303	220203035	+	MSTRG.25987	0	LTR12C	LTR	ERV1	LTR12C	0	RESP18	ENST00000470719.1_1	x	MSTRG.25987	MSTRG.25987.4	3	0	0	0	3380	MSTRG.25987.1	866		non-chimeric (novel)
183.86	9.305	0.478499	15.2665	1.27915e-52	0	MSTRG.20149.8	0.0844336	1.04296	2.43627	408.107	chr18	11389658	11432008	-	MSTRG.20149	0	LTR12E	LTR	ERV1	LTR12E	0	AP005229.2	ENST00000609980.1_1	o	MSTRG.20149	MSTRG.20149.8	2	0	0	0	1166	MSTRG.20149.4	697		chimeric (novel)
1146.55	8.4909	0.425682	15.2482	1.69196e-52	0	MSTRG.40040.1	6.8107	2.35481	38.518	2536.55	chr7	52362889	52369193	+	MSTRG.40040	0	LTR12	LTR	ERV1	LTR12	0	-	-	u	MSTRG.40040	MSTRG.40040.1	2	0	0	0	5163	MSTRG.40040.1	-		non-chimeric (novel)
7.23673	40.8596	2.5491	15.2445	1.79182e-52	0	MSTRG.31357.43	0	0	0	16.0816	chr3	172585373	172776230	+	MSTRG.31357	0	LTR12C	LTR	ERV1	LTR12C	0	SPATA16	ENST00000351008.3_1	x	MSTRG.31357	MSTRG.31357.43	5	0	0	0	2303	MSTRG.31357.37	2106		non-chimeric (novel)
135.982	9.0782	0.464454	15.2398	1.92451e-52	0	MSTRG.40867.1	0.0770944	7.68443	0.922535	301.148	chr7	111219541	111221383	-	MSTRG.40867	0	LTR12C	LTR	ERV1	LTR12C	0	-	-	u	MSTRG.40867	MSTRG.40867.1	2	0	0	0	1741	MSTRG.40867.1	-		non-chimeric (novel)
929.533	13.2025	0.735153	15.2383	1.96778e-52	0	MSTRG.35891.1	0	1052.23	37.3561	1944.56	chr5	150689572	150876631	+	MSTRG.35891	0	LTR12C	LTR	ERV1	LTR12C	0	SLC36A1	ENST00000616007.4_2	j	MSTRG.35891	MSTRG.35891.1	12	0	0	0	10938	MSTRG.35891.2	1389		chimeric (novel)
44.772	8.8606	0.450247	15.2375	1.99376e-52	0	MSTRG.32169.6	0	16.1515	4.26347	97.2251	chr4	25239674	25248239	-	MSTRG.32169	0	LTR12C	LTR	ERV1	LTR12C	0	PI4K2B	ENST00000264864.7_1	i	MSTRG.32169	MSTRG.32169.6	2	0	0	0	1184	MSTRG.32169.2	3540		non-chimeric (novel)
269.054	10.8818	0.582975	15.2353	2.06329e-52	0	MSTRG.15095.52	0	56.0417	22.7845	589.14	chr15	78528413	78538094	-	MSTRG.15095	0	LTR12C	LTR	ERV1	LTR12C	0	ACSBG1	ENST00000560817.5_1	j	MSTRG.15095	MSTRG.15095.52	3	0	0	0	3360	MSTRG.15095.20	2462		chimeric (novel)
58.5981	8.2298	0.408959	15.2332	2.12851e-52	0	MSTRG.41517.2	0.228847	243.366	0	102.948	chr7	153095740	153111080	-	MSTRG.41517	0	HERV-Fc1_LTR1	LTR	ERV1	LTR12_	188007	LINC01287	ENST00000647863.1_1	j	MSTRG.41517	MSTRG.41517.2	3	0	0	0	2382	ENST00000416982.1_1	1958		chimeric (novel)
41.6686	7.7202	0.375536	15.232	2.16947e-52	0	ENST00000388975.3_1	0.287329	41.1558	0.80373	87.6474	chr7	55861237	55930482	-	ENSG00000154997.8_3	28	MIRb	SINE	MIR	LTR12C	6091	2014-09-01	ENST00000388975.3_1	=	2014-09-01	ENST00000388975.3_1	10	0	0	0	3785	ENST00000388975.3_1	3785		known	protein_coding	2014-09-01
114.165	8.7186	0.441203	15.2278	2.31174e-52	0	MSTRG.10964.1	0.0593547	17.265	0.869432	251.626	chr12	124432346	124442659	+	MSTRG.10964	0	LTR12C	LTR	ERV1	LTR12C	0	CCDC92	ENST00000238156.7_1	i	MSTRG.10964	MSTRG.10964.1	3	0	0	0	5035	MSTRG.10964.1	2787		non-chimeric (novel)
48.6998	7.3646	0.352383	15.2237	2.4605e-52	0	MSTRG.2062.1	0.391052	3.66534	6.43216	106.709	chr1	109210936	109212483	+	MSTRG.2062	0	LTR12C	LTR	ERV1	LTR12C	0	-	-	u	MSTRG.2062	MSTRG.2062.1	1	0	0	0	1548	MSTRG.2062.1	-		non-chimeric (novel)
96.0626	8.8314	0.448939	15.2169	2.73307e-52	0	MSTRG.35351.1	0.165822	29.0222	1.14407	209.955	chr5	120443813	120446671	+	MSTRG.35351	0	LTR12C	LTR	ERV1	LTR12C	0	-	-	u	MSTRG.35351	MSTRG.35351.1	1	0	0	0	2859	MSTRG.35351.1	-		non-chimeric (novel)
48.7155	8.6644	0.438076	15.2129	2.90296e-52	0	ENST00000383163.3_1	0	8.79126	0	107.28	chr3	138724310	138725110	-	MSTRG.30918	700	L1MA3	LINE	L1	LTR12C	520177	PRR23A	ENST00000383163.3_1	=	PRR23A	ENST00000383163.3_1	1	0	0	0	801	ENST00000383163.3_1	801		known	protein_coding	PRR23A
88.927	8.6598	0.438133	15.2004	3.51562e-52	0	MSTRG.12002.1	0.0609924	26.3033	4.94183	194.083	chr13	100875301	100875930	-	MSTRG.12002	0	LTR12C	LTR	ERV1	LTR12C	0	PCCA	ENST00000376279.7_1	i	MSTRG.12002	MSTRG.12002.1	1	0	0	0	630	MSTRG.12002.1	2418		non-chimeric (novel)
24.3626	48.8236	3.08091	15.198	3.64714e-52	0	MSTRG.39523.2	0	0	0	54.1391	chr7	15224038	15436238	-	MSTRG.39523	0	LTR12D	LTR	ERV1	LTR12D	0	AGMO	ENST00000342526.7_1	j	MSTRG.39523	MSTRG.39523.2	10	0	0	0	3732	MSTRG.39523.1	2475		chimeric (novel)
39.5151	7.6083	0.369105	15.1942	3.8621e-52	0	MSTRG.36195.1	0.299173	127.277	3.40361	72.9921	chr5	175860030	175861896	+	MSTRG.36195	0	(TCTCCC)n	Simple_repeat	Simple_repeat	LTR12C	210438	-	-	u	MSTRG.36195	MSTRG.36195.1	1	0	0	0	1867	MSTRG.36195.1	-		non-chimeric (novel)
43.9133	8.0451	0.397988	15.1892	4.1726e-52	0	MSTRG.31383.1	0	183.161	0	77.2339	chr3	176989856	177055246	+	MSTRG.31383	0	LTR12C	LTR	ERV1	LTR12C	0	LINC00501	ENST00000425388.1_1	j	MSTRG.31383	MSTRG.31383.1	6	0	0	0	1068	ENST00000425388.1_1	2046		chimeric (novel)
47.2485	7.2607	0.346407	15.1865	4.34835e-52	0	ENST00000220062.8_1	0.541928	16.725	3.14922	102.246	chr15	65345675	65360450	-	MSTRG.14760	458	X7C_LINE	LINE	CR1	LTR12C	6728	RASL12	ENST00000220062.8_1	=	RASL12	ENST00000220062.8_1	5	0	0	0	2640	ENST00000220062.8_1	2640		known	protein_coding	RASL12
5.45637	30.0391	1.8469	15.1817	4.67738e-52	0	ENST00000560188.1_1	0	14.879	39.7765	6.05244	chr15	69110560	69239470	+	MSTRG.14855	0	GC_rich	Low_complexity	Low_complexity	LTR12E	109954	SPESP1	ENST00000560188.1_1	=	SPESP1	ENST00000560188.1_1	2	0	0	0	1630	ENST00000260364.9_1	621		known	processed_transcript	SPESP1
102.719	8.5495	0.431546	15.1768	5.03578e-52	0	MSTRG.40216.7	0.0914887	17.0019	5.90731	225.626	chr7	71344179	71877372	-	MSTRG.40216	0	LTR12_	LTR	ERV1	LTR12_	0	CALN1	ENST00000395275.6_1	j	MSTRG.40216	MSTRG.40216.7	7	0	0	0	7932	ENST00000395275.6_1	9459		chimeric (novel)
221.379	9.3253	0.482692	15.1759	5.10669e-52	0	MSTRG.23056.21	0.227897	27.9068	1.95616	488.408	chr19	58527427	58536949	-	MSTRG.23056	0	LTR12_	LTR	ERV1	LTR12_	0	VN2R19P	ENST00000442399.1_1	o	MSTRG.23056	MSTRG.23056.21	2	0	0	0	4676	MSTRG.23056.7	1052		chimeric (novel)
476.14	10.7864	0.579089	15.1728	5.35039e-52	0	ENST00000062104.3_1	0.0609924	222.698	0	1033.28	chr20	36149617	36152095	+	MSTRG.26989	964	A-rich	Low_complexity	Low_complexity	LTR12B	2215266	NNAT	ENST00000062104.3_1	=	NNAT	ENST00000062104.3_1	3	0	0	0	1297	ENST00000062104.3_1	1297		known	protein_coding	NNAT
48.1789	34.1561	2.12039	15.1652	6.01079e-52	0	MSTRG.31771.2	0	0	0.406044	107.019	chr3	197836983	197840364	+	MSTRG.31771	302	L1ME3C	LINE	L1	LTR12	1246664	FRG2FP	ENST00000453982.1_1	j	MSTRG.31771	MSTRG.31771.2	4	0	0	0	1446	MSTRG.31771.4	852		chimeric (novel)
45.6749	6.9296	0.325123	15.1622	6.29465e-52	0	MSTRG.38792.1	0.50964	8.06815	10.2956	98.9497	chr6_cox_hap2	445471	446357	+	MSTRG.38792							-	-	u	MSTRG.38792	MSTRG.38792.1	1	0	0	0	887	MSTRG.38792.1	-		non-chimeric (novel)
68.3537	8.3177	0.416761	15.1591	6.59779e-52	0	MSTRG.31250.2	0.196785	5.45961	2.76825	150.786	chr3	162426591	162427783	-	MSTRG.31250	0	LTR12C	LTR	ERV1	LTR12C	0	-	-	u	MSTRG.31250	MSTRG.31250.2	1	0	0	0	1193	MSTRG.31250.2	-		non-chimeric (novel)
38.9454	8.1947	0.408875	15.1506	7.50503e-52	0	ENST00000615682.1_1	0.145426	23.7063	0	83.7659	chr20	26230490	26232162	-	MSTRG.26800	0	SST1	Satellite	centr	LTR12_	1392459	MIR663AHG	ENST00000615682.1_1	=	MIR663AHG	ENST00000615682.1_1	2	0	0	0	1131	ENST00000427348.5_1	1030		known	lincRNA	MIR663AHG
77.6839	8.4696	0.427167	15.1453	8.1382e-52	0	MSTRG.37859.1	0	3.36607	0.775058	172.171	chr6	103356298	103358181	-	MSTRG.37859	0	LTR12C	LTR	ERV1	LTR12C	0	-	-	u	MSTRG.37859	MSTRG.37859.1	1	0	0	0	1884	MSTRG.37859.1	-		non-chimeric (novel)
46.7497	8.3907	0.421993	15.1441	8.28773e-52	0	ENST00000253188.8_1	0.136469	2.03769	3.49798	103.137	chr19	33699570	33716756	-	MSTRG.21979	0	GC_rich	Low_complexity	Low_complexity	LTR12C	187992	SLC7A10	ENST00000253188.8_1	=	SLC7A10	ENST00000253188.8_1	11	0	0	0	1946	ENST00000590490.1_1	1946		known	protein_coding	SLC7A10
268.799	6.5371	0.299633	15.1423	8.51858e-52	0	MSTRG.42809.2	4.80636	152.964	9.04045	574.525	chr8	91455502	91618335	-	MSTRG.42809	0	LTR12D	LTR	ERV1	LTR12D	0	AB015752.1	ENST00000521975.1_1	j	MSTRG.42809	MSTRG.42809.2	4	0	0	0	6725	MSTRG.42809.2	578		chimeric (novel)
233.78	8.371	0.420762	15.1416	8.60928e-52	0	MSTRG.44852.1	0.579738	116.296	19.6411	503.827	chr9	111156748	111158350	+	MSTRG.44852	0	LTR12C	LTR	ERV1	LTR12C	0	-	-	u	MSTRG.44852	MSTRG.44852.1	1	0	0	0	1603	MSTRG.44852.1	-		non-chimeric (novel)
66.7811	8.7199	0.443929	15.1374	9.17263e-52	0	MSTRG.38409.1	0.0417157	48.2072	2.89129	142.683	chr6	149007317	149017853	-	MSTRG.38409	0	LTR12C	LTR	ERV1	LTR12C	0	-	-	u	MSTRG.38409	MSTRG.38409.1	3	0	0	0	3820	MSTRG.38409.1	-		non-chimeric (novel)
69.8676	31.7215	1.96409	15.1325	9.88819e-52	0	MSTRG.32871.2	0	182.016	0.586372	134.972	chr4	89616990	89619824	-	MSTRG.32871	43	MER115	DNA	hAT-Tip100	LTR12D	336866	NAP1L5	ENST00000323061.6_2	k	MSTRG.32871	MSTRG.32871.2	2	0	0	0	2797	MSTRG.32871.1	1915		chimeric (novel)
2794.9	9.0059	0.463095	15.1284	1.05182e-51	0	ENST00000586855.6_1	2.03002	14.6207	3.40778	6206.87	chr19	56700939	56709289	-	MSTRG.23000	384	AluSq2	SINE	Alu	LTR12C	726697	ZSCAN5B	ENST00000586855.6_1	=	ZSCAN5B	ENST00000586855.6_1	5	0	0	0	2059	MSTRG.23000.8	2059		known	protein_coding	ZSCAN5B
791.4	8.7075	0.443443	15.1259	1.09262e-51	0	MSTRG.36699.1	6.76075	38.6983	29.7631	1744.3	chr6	20319949	20337594	+	MSTRG.36699	0	LTR12C	LTR	ERV1	LTR12C	0	-	-	u	MSTRG.36699	MSTRG.36699.1	3	0	0	0	6184	MSTRG.36699.1	-		non-chimeric (novel)
16566.1	8.3863	0.422343	15.1211	1.1763e-51	0	MSTRG.21956.5	182.849	4172.87	3671.75	35759.2	chr19	33183128	33191106	-	MSTRG.21956	0	LTR12	LTR	ERV1	LTR12	0	NUDT19	ENST00000397061.3_1	x	MSTRG.21956	MSTRG.21956.5	2	0	0	0	2389	MSTRG.21956.1	2967		non-chimeric (novel)
246.78	8.3545	0.420346	15.1173	1.24496e-51	0	MSTRG.40726.6	1.48917	65.4138	197.033	517.751	chr7	100992701	101055877	+	MSTRG.40726	0	LTR12C	LTR	ERV1	LTR12C	0	AC004965.1	ENST00000413033.1_1	x	MSTRG.40726	MSTRG.40726.6	4	0	0	0	5951	MSTRG.40726.6	213		non-chimeric (novel)
166.898	10.0195	0.530642	15.1128	1.33256e-51	0	MSTRG.7133.1	0.0967432	333.221	0.406044	333.719	chr11	57510954	57520654	-	MSTRG.7133	588	AluSx3	SINE	Alu	LTR12F	559053	BTBD18	ENST00000422652.5_2	j	MSTRG.7133	MSTRG.7133.1	4	0	0	0	3465	MSTRG.7133.1	3044		chimeric (novel)
36.1618	8.3046	0.417239	15.1102	1.38758e-51	0	ENST00000638645.1_1	0.0398156	2.28336	0	80.0659	chr7	18066449	18067486	-	MSTRG.39549	285	L1M	LINE	L1	LTR12F	294252	PRPS1L1	ENST00000506618.3_3	=	PRPS1L1	ENST00000638645.1_1	1	0	0	0	1038	ENST00000506618.3_3	1090		known	protein_coding	PRPS1L1
229.348	9.7991	0.51632	15.1051	1.49822e-51	0	MSTRG.30996.2	0.522125	83.8849	0	499.819	chr3	145051905	145098772	+	MSTRG.30996	0	LTR12C	LTR	ERV1	LTR12C	0	-	-	u	MSTRG.30996	MSTRG.30996.2	4	0	0	0	6126	MSTRG.30996.2	-		non-chimeric (novel)
89.4256	8.509	0.431197	15.0952	1.74204e-51	0	MSTRG.31038.1	0.0909388	6.19973	0	197.944	chr3	148827927	148829435	+	MSTRG.31038	0	LTR12C	LTR	ERV1	LTR12C	0	-	-	u	MSTRG.31038	MSTRG.31038.1	1	0	0	0	1509	MSTRG.31038.1	-		non-chimeric (novel)
30.7544	7.7425	0.380543	15.0904	1.87299e-51	0	ENST00000221399.7_1	0.155485	49.7863	5.49117	62.0458	chr19	49384222	49401990	-	ENSG00000104804.7_3	100	AluY	SINE	Alu	LTR12	2548372	TULP2	ENST00000221399.7_1	=	TULP2	ENST00000221399.7_1	13	0	0	0	1754	ENST00000221399.7_1	1754		known	protein_coding	TULP2
1548.49	11.7387	0.645594	15.0848	2.03927e-51	0	MSTRG.12094.4	0.993149	411.775	15.3703	3392.63	chr13	111474448	111520279	+	MSTRG.12094	0	LTR12C	LTR	ERV1	LTR12C	0	LINC00346	ENST00000538077.2_1	x	MSTRG.12094	MSTRG.12094.4	4	0	0	0	30585	MSTRG.12094.1	6265		non-chimeric (novel)
48.1243	32.3013	2.01009	15.0746	2.37979e-51	0	MSTRG.28773.2	0	85.4614	0	97.4471	chr22	37521901	37571275	-	MSTRG.28773	0	THE1D	LTR	ERVL-MaLR	LTR12C	541700	IL2RB	ENST00000216223.9_1	j	MSTRG.28773	MSTRG.28773.2	10	0	0	0	4166	ENST00000216223.9_1	4113		chimeric (novel)
4.3211	48.4018	3.07929	15.069	2.5893e-51	0	ENST00000542670.5_2	0	0	0.184507	9.58193	chr11	61286099	61348620	-	MSTRG.7208	1	(CCG)n	Simple_repeat	Simple_repeat	LTR12B	232316	SYT7	ENST00000542670.5_2	=	SYT7	ENST00000542670.5_2	12	0	0	0	2164	MSTRG.7208.6	1887		known	protein_coding	SYT7
96.2969	8.6484	0.441261	15.0669	2.67279e-51	0	MSTRG.26667.1	0	0.665535	0	213.919	chr20	18208256	18209106	+	MSTRG.26667	0	LTR12C	LTR	ERV1	LTR12C	0	-	-	u	MSTRG.26667	MSTRG.26667.1	1	0	0	0	851	MSTRG.26667.1	-		non-chimeric (novel)
202.874	9.0808	0.470072	15.0632	2.82759e-51	0	MSTRG.10180.1	0.270325	3.44246	0.369014	450.138	chr12	79956330	79960183	+	MSTRG.10180	0	LTR12C	LTR	ERV1	LTR12C	0	-	-	u	MSTRG.10180	MSTRG.10180.1	1	0	0	0	3854	MSTRG.10180.1	-		non-chimeric (novel)
347.922	6.4353	0.294474	15.0619	2.88554e-51	0	ENST00000510508.4_1	8.76554	3.92753	0.406044	763.912	chr14	102027688	102029789	+	MSTRG.13549	2	GC_rich	Low_complexity	Low_complexity	LTR12C	127555	DIO3	ENST00000510508.4_1	=	DIO3	ENST00000510508.4_1	1	0	0	0	2102	ENST00000510508.4_1	2102		known	protein_coding	DIO3
752.858	11.9139	0.658274	15.0605	2.94741e-51	0	ENST00000367872.8_1	1.21504	1049.2	0	1555.23	chr1	166958346	166991634	+	MSTRG.3029	146	L2a	LINE	L2	LTR12	109994	MAEL	ENST00000367872.8_1	=	MAEL	ENST00000367872.8_1	12	0	0	0	2091	MSTRG.3029.5	1908		known	protein_coding	MAEL
62.5374	8.5097	0.432271	15.0593	3.00148e-51	0	MSTRG.3363.1	0	0.967488	9.6663	137.791	chr1	188864016	188866724	-	MSTRG.3363	0	LTR12	LTR	ERV1	LTR12	0	-	-	u	MSTRG.3363	MSTRG.3363.1	1	0	0	0	2709	MSTRG.3363.1	-		non-chimeric (novel)
16.4151	24.0504	1.46429	15.0587	3.02541e-51	0	MSTRG.6367.5	0	0.483744	1.10704	36.3012	chr11	3108346	3206342	-	MSTRG.6367	0	MSTA	LTR	ERVL-MaLR	LTR12C	249020	OSBPL5	ENST00000263650.11_1	j	MSTRG.6367	MSTRG.6367.5	22	0	0	0	3881	MSTRG.6367.1	3889		chimeric (novel)
6.93886	-48.4327	3.08346	-15.0586	3.03097e-51	0	ENST00000638575.1_2	13.53	0	17.007	0	chr10	78647024	79398127	-	MSTRG.5449	311	GC_rich	Low_complexity	Low_complexity	LTR12C	47615	KCNMA1	ENST00000638575.1_2	=	KCNMA1	ENST00000638575.1_2	29	0	0	0	4447	ENST00000639913.1_2	3720		known	protein_coding	KCNMA1
5.28695	24.0616	1.46524	15.0567	3.11967e-51	0	MSTRG.19450.11	0	0.417183	0	11.7024	chr17	66048785	66059263	+	MSTRG.19450	0	LTR12C	LTR	ERV1	LTR12C	0	-	-	u	MSTRG.19450	MSTRG.19450.11	2	0	0	0	1292	MSTRG.19450.23	-		non-chimeric (novel)
562.543	11.0696	0.602408	15.0555	3.17488e-51	0	ENST00000355220.5_1	295.725	53.7277	0	948.4	chrX	148793738	148798928	+	MSTRG.47068	93	(CCCCG)n	Simple_repeat	Simple_repeat	LTR12C	46317	MAGEA11	ENST00000355220.5_1	=	MAGEA11	ENST00000355220.5_1	5	0	0	0	1884	MSTRG.47068.7	1864		known	protein_coding	MAGEA11
30.4238	8.2335	0.414268	15.047	3.61245e-51	0	MSTRG.9083.19	0	10.167	1.2468	66.3402	chr12	16422537	16442079	+	MSTRG.9083	111	MER5B	DNA	hAT-Charlie	LTR12_	62758	SLC15A5	ENST00000344941.3_1	x	MSTRG.9083	MSTRG.9083.19	8	0	0	0	1805	MSTRG.9083.3	2923		non-chimeric (novel)
134.44	8.7728	0.450231	15.043	3.8371e-51	0	MSTRG.29491.6	0.223593	36.6074	0	294.463	chr3	29506265	29514373	-	MSTRG.29491	0	LTR12C	LTR	ERV1	LTR12C	0	AC098650.1	ENST00000635992.1_1	i	MSTRG.29491	MSTRG.29491.6	2	0	0	0	1621	MSTRG.29491.1	3535		non-chimeric (novel)
79.8278	9.2503	0.482042	15.0409	3.96318e-51	0	MSTRG.37587.2	0	185.961	0	156.733	chr6	74078276	74079613	-	MSTRG.37587	719	L1ME3C	LINE	L1	LTR12C	100453	OOEP	ENST00000370363.5_1	j	MSTRG.37587	MSTRG.37587.2	3	0	0	0	793	MSTRG.37587.7	1007		chimeric (novel)
92.112	48.4136	3.08612	15.0394	4.04991e-51	0	MSTRG.20702.1	0	0	0	204.693	chr18	57364973	57457312	-	MSTRG.20702	0	LTR12C	LTR	ERV1	LTR12C	0	AC010776.2	ENST00000588946.2_1	x	MSTRG.20702	MSTRG.20702.1	3	0	0	0	1224	MSTRG.20702.8	1081		non-chimeric (novel)
13.6707	48.2941	3.07822	15.0392	4.06177e-51	0	ENST00000647113.1_1	0	0	69.0275	22.7097	chr2	228549926	228567036	-	MSTRG.26077	74	AluSx1	SINE	Alu	LTR12C	380033	SLC19A3	ENST00000647113.1_1	=	SLC19A3	ENST00000647113.1_1	4	0	0	0	2851	ENST00000644224.1_1	2851		known	nonsense_mediated_decay	SLC19A3
20.9754	48.2894	3.07807	15.0385	4.10983e-51	0	ENST00000520302.5_2	0	0	0.434716	46.5638	chr6	84262610	84419410	-	MSTRG.37695	609	L1ME1	LINE	L1	LTR12C	326673	SNAP91	ENST00000520302.5_2	=	SNAP91	ENST00000520302.5_2	28	0	0	0	4435	ENST00000518312.5_1	4136		known	protein_coding	SNAP91
4.81377	48.3635	3.08348	15.0361	4.25944e-51	0	ENST00000380584.8_1	0	0	1.01511	10.5845	chr7	73442488	73484237	+	MSTRG.40272	41	GC_rich	Low_complexity	Low_complexity	LTR12_	1564881	ELN	ENST00000380584.8_1	=	ELN	ENST00000380584.8_1	29	0	0	0	3214	ENST00000358929.8_1	3214		known	protein_coding	ELN
604.052	10.6906	0.577985	15.0361	4.25896e-51	0	MSTRG.12734.2	0.264644	272.284	10.9585	1310.6	chr14	52589798	52595155	+	MSTRG.12734	0	LTR12C	LTR	ERV1	LTR12C	0	LINC02319	ENST00000555852.1_1	x	MSTRG.12734	MSTRG.12734.2	2	0	0	0	2544	MSTRG.12734.2	349		non-chimeric (novel)
56.668	8.9543	0.462544	15.035	4.33056e-51	0	ENST00000342144.2_1	0	31.2939	0	122.452	chr14	93813537	93815740	+	MSTRG.13445	85	(CAGAG)n	Simple_repeat	Simple_repeat	LTR12D	1729	COX8C	ENST00000342144.2_1	=	COX8C	ENST00000342144.2_1	2	0	0	0	1571	MSTRG.13445.4	533		known	protein_coding	COX8C
41.044	48.2636	3.07796	15.0306	4.62782e-51	0	MSTRG.33161.2	0	0	0	91.2088	chr4	119799990	119982402	+	MSTRG.33161	0	LTR12	LTR	ERV1	LTR12	0	SYNPO2	ENST00000307142.8_2	j	MSTRG.33161	MSTRG.33161.2	5	0	0	0	7770	MSTRG.33161.3	7295		chimeric (novel)
3.50012	48.2995	3.08395	15.013	6.03101e-51	0	MSTRG.43973.3	0	0	0.406044	7.73292	chr9	34438843	34455910	+	MSTRG.43973	0	LTR12C	LTR	ERV1	LTR12C	0	FAM219A	ENST00000379080.5_1	i	MSTRG.43973	MSTRG.43973.3	3	0	0	0	744	MSTRG.43973.2	3591		non-chimeric (novel)
216.869	10.8939	0.592463	15.0117	6.15892e-51	0	MSTRG.46875.6	0	139.79	0	466.399	chrX	123467089	123470713	+	MSTRG.46875	1031	L1M4c	LINE	L1	LTR12F	516458	TEX13D	ENST00000635518.1_1	j	MSTRG.46875	MSTRG.46875.6	3	0	0	0	3160	ENST00000632372.2_1	1578		chimeric (novel)
522.542	13.7006	0.779528	15.0099	6.32748e-51	0	ENST00000243914.7_1	183.497	562.118	1425.66	756.843	chr20	56072224	56100529	-	MSTRG.27342	58	G-rich	Low_complexity	Low_complexity	LTR12C	103145	CTCFL	ENST00000243914.7_1	=	CTCFL	ENST00000243914.7_1	11	0	0	0	3831	ENST00000608263.5_1	3567		known	protein_coding	CTCFL
1805.46	9.3665	0.490885	15.0065	6.65209e-51	0	MSTRG.32391.4	38.8092	4354.28	6799.61	2733.99	chr4	48830407	48863834	+	MSTRG.32391	0	LTR12C	LTR	ERV1	LTR12C	0	OCIAD1	ENST00000381473.7_2	j	MSTRG.32391	MSTRG.32391.4	10	0	0	0	2404	MSTRG.32391.3	1594		chimeric (novel)
115.827	8.8993	0.459794	15.0051	6.79405e-51	0	MSTRG.33320.3	0.553494	21.7848	0.406044	254.374	chr4	138655727	138679150	+	MSTRG.33320	0	LTR12C	LTR	ERV1	LTR12C	0	AC131956.2	ENST00000510922.1_1	x	MSTRG.33320	MSTRG.33320.3	2	0	0	0	3317	MSTRG.33320.2	512		non-chimeric (novel)
109.11	8.2351	0.41561	15.0023	7.09537e-51	0	MSTRG.12791.1	0.190623	1.89654	5.89124	241.411	chr14	53682467	53683534	-	MSTRG.12791	0	LTR12C	LTR	ERV1	LTR12C	0	AL365295.1	ENST00000454942.5_1	i	MSTRG.12791	MSTRG.12791.1	1	0	0	0	1068	MSTRG.12791.1	514		non-chimeric (novel)
2960.06	10.7503	0.583347	15.0002	7.32377e-51	0	MSTRG.20211.1	6.7919	130.735	2.84166	6556.28	chr18	13111220	13134313	-	MSTRG.20211	0	LTR12C	LTR	ERV1	LTR12C	0	CEP192	ENST00000513432.5_1	x	MSTRG.20211	MSTRG.20211.1	3	0	0	0	4071	MSTRG.20211.1	8635		non-chimeric (novel)
82.0388	7.2805	0.352149	14.9951	7.89876e-51	0	ENST00000251535.10_1	1.14088	83.378	0.812089	171.813	chr17	6899384	6914628	+	MSTRG.17693	1275	(TTTA)n	Simple_repeat	Simple_repeat	LTR12C	103866	ALOX12	ENST00000251535.10_1	=	ALOX12	ENST00000251535.10_1	14	0	0	0	2931	ENST00000251535.10_1	2358		known	protein_coding	ALOX12
3459.46	10.2352	0.549233	14.9939	8.04411e-51	0	ENST00000369849.8_1	1647.68	10994.9	10622.6	3638.07	chr10	105036920	105050108	+	MSTRG.5851	137	GC_rich	Low_complexity	Low_complexity	LTR12C	967823	INA	ENST00000369849.8_1	=	INA	ENST00000369849.8_1	3	0	0	0	3231	MSTRG.5851.2	3231		known	protein_coding	INA
351.603	9.7236	0.515138	14.9933	8.1223e-51	0	MSTRG.10291.1	7.49196	105.584	178.493	742.284	chr12	92028586	92033314	+	MSTRG.10291	0	LTR12C	LTR	ERV1	LTR12C	0	AC126175.1	ENST00000617041.1_2	o	MSTRG.10291	MSTRG.10291.1	4	0	0	0	2351	MSTRG.10291.1	758		chimeric (novel)
274.593	8.6303	0.442368	14.9882	8.77136e-51	0	MSTRG.18612.1	1.7151	31.1706	7.22753	604.225	chr17	38168597	38174066	+	MSTRG.18612	0	LTR12C	LTR	ERV1	LTR12C	0	CSF3	ENST00000394149.7_1	n	MSTRG.18612	MSTRG.18612.1	3	0	0	0	4948	MSTRG.18612.1	1583		chimeric (novel)
91.8913	42.2047	2.68455	14.9763	1.0482e-50	0	MSTRG.7794.2	0	0	0	204.203	chr11	76755180	76837202	+	MSTRG.7794	0	THE1D	LTR	ERVL-MaLR	LTR12C	434541	CAPN5	ENST00000531028.2_2	j	MSTRG.7794	MSTRG.7794.2	13	0	0	0	4326	MSTRG.7794.1	3145		chimeric (novel)
79.1443	7.8026	0.387514	14.9738	1.08908e-50	0	MSTRG.36208.1	0.305886	14.0298	14.157	172.438	chr5	175551213	175648335	-	MSTRG.36208	0	LTR12C	LTR	ERV1	LTR12C	0	AC139491.4	ENST00000504629.1_1	k	MSTRG.36208	MSTRG.36208.1	3	0	0	0	780	MSTRG.36208.30	354		chimeric (novel)
614.758	9.4547	0.497869	14.9733	1.09784e-50	0	MSTRG.22988.3	0.269213	3.96505	31.859	1361.88	chr19	56270484	56284772	+	MSTRG.22988	262	AT_rich	Low_complexity	Low_complexity	LTR12C	1165502	RFPL4A	ENST00000434937.2_3	m	MSTRG.22988	MSTRG.22988.3	4	0	0	0	1158	MSTRG.22988.1	1035		chimeric (novel)
153.514	10.0165	0.535614	14.9669	1.20892e-50	0	MSTRG.36530.19	0	0	0	341.143	chr6	9934056	10074355	-	MSTRG.36530	0	LTR12C	LTR	ERV1	LTR12C	0	OFCC1	ENST00000642964.1_1	j	MSTRG.36530	MSTRG.36530.19	3	0	0	0	4500	MSTRG.36530.20	2891		chimeric (novel)
585.684	10.326	0.556314	14.9663	1.21827e-50	0	ENST00000453135.1_1	1.5816	4.11647	221.527	1274.87	chr1	11669588	11674022	+	MSTRG.310	0	LTR12C	LTR	ERV1	LTR12C	0	LINC01647	ENST00000453135.1_1	=	LINC01647	ENST00000453135.1_1	3	0	0	0	1895	MSTRG.310.1	1285		known	lincRNA	LINC01647
75.2709	9.1265	0.476193	14.9655	1.23381e-50	0	MSTRG.24991.1	0	10.0857	0.434716	166.1	chr2	146628196	146638152	-	MSTRG.24991	0	LTR12C	LTR	ERV1	LTR12C	0	AC079248.2	ENST00000623779.1_1	y	MSTRG.24991	MSTRG.24991.1	2	0	0	0	2231	MSTRG.24991.1	326		non-chimeric (novel)
35.0666	7.9236	0.395865	14.9638	1.26672e-50	0	MSTRG.38649.1	0	32.1519	15.8871	72.588	chr6	164038926	164043045	-	MSTRG.38649	0	AluSx	SINE	Alu	LTR12F	31324	-	-	u	MSTRG.38649	MSTRG.38649.1	3	0	0	0	1852	MSTRG.38649.1	-		non-chimeric (novel)
26.7334	48.1279	3.0835	14.9596	1.3491e-50	0	MSTRG.14192.8	0	0	0	59.4075	chr15	40380094	40400973	-	MSTRG.14192	0	G-rich	Low_complexity	Low_complexity	LTR12C	33437	BMF	ENST00000354670.8_1	j	MSTRG.14192	MSTRG.14192.8	5	0	0	0	4731	MSTRG.14192.6	4687		chimeric (novel)
26.796	-48.0337	3.08112	-14.9406	1.7945e-50	0	ENST00000494827.5_1	59.5466	0	0	0	chr3	149683644	149740598	-	MSTRG.31063	0	L1PB1	LINE	L1	LTR12C	299973	PFN2	ENST00000494827.5_1	=	PFN2	ENST00000494827.5_1	3	0	0	0	793	ENST00000462519.3_3	793		known	protein_coding	PFN2
29.4199	48.0099	3.08069	14.9349	1.95277e-50	0	MSTRG.5407.39	0	0	229.313	39.8985	chr10	76586847	76792382	+	MSTRG.5407	7	(CGGGG)n	Simple_repeat	Simple_repeat	LTR12C	881125	KAT6B	ENST00000287239.9_2	j	MSTRG.5407	MSTRG.5407.39	18	0	0	0	8154	MSTRG.5407.1	8348		chimeric (novel)
1615.37	10.7202	0.584141	14.9282	2.15962e-50	0	MSTRG.1956.2	0.1618	8.04938	20.0377	3586.44	chr1	95558040	95562799	+	MSTRG.1956	0	LTR12C	LTR	ERV1	LTR12C	0	-	-	u	MSTRG.1956	MSTRG.1956.2	3	0	0	0	4534	MSTRG.1956.29	-		non-chimeric (novel)
201.919	8.6942	0.448428	14.9281	2.16371e-50	0	MSTRG.39591.1	0.102708	2.90511	2.08756	448.051	chr7	22130910	22133305	+	MSTRG.39591	0	LTR12C	LTR	ERV1	LTR12C	0	-	-	u	MSTRG.39591	MSTRG.39591.1	1	0	0	0	2396	MSTRG.39591.1	-		non-chimeric (novel)
15.3332	47.9816	3.08068	14.9258	2.23991e-50	0	ENST00000425191.6_1	0	0	0	34.0737	chr16	8814573	8875474	+	MSTRG.15860	261	L2a	LINE	L2	LTR12C	462650	ABAT	ENST00000425191.6_1	=	ABAT	ENST00000425191.6_1	16	0	0	0	1950	ENST00000396600.6_1	1923		known	protein_coding	ABAT
44.6728	8.3384	0.42471	14.9241	2.29638e-50	0	ENST00000329314.5_1	0.0804232	27.6808	0	96.1168	chr4	165875598	165898820	-	MSTRG.33626	514	MIRb	SINE	MIR	LTR12_	47079	TRIM61	ENST00000329314.5_1	=	TRIM61	ENST00000329314.5_1	5	0	0	0	1582	MSTRG.33626.2	1582		known	protein_coding	TRIM61
60.3521	9.1576	0.479638	14.9228	2.34118e-50	0	MSTRG.36587.5	0	14.4255	0	132.513	chr6	11934270	11964568	+	MSTRG.36587	0	LTR12C	LTR	ERV1	LTR12C	0	-	-	u	MSTRG.36587	MSTRG.36587.5	3	0	0	0	4219	MSTRG.36587.11	-		non-chimeric (novel)
67.9455	8.1579	0.413282	14.9	3.29418e-50	0	MSTRG.20597.1	0.239844	2.16544	0.738028	150.428	chr18	47822291	47836669	-	MSTRG.20597	0	THE1A	LTR	ERVL-MaLR	LTR12C	800510	AC105227.1	ENST00000586227.1_1	x	MSTRG.20597	MSTRG.20597.1	2	0	0	0	1322	MSTRG.20597.2	438		non-chimeric (novel)
10.7119	47.9429	3.08345	14.8999	3.30286e-50	0	MSTRG.5890.7	0	0	0	23.8042	chr10	105921854	105992120	-	MSTRG.5890	131	MER5A1	DNA	hAT-Charlie	LTR12C	12623	CFAP43	ENST00000357060.7_3	j	MSTRG.5890	MSTRG.5890.7	26	0	0	0	3524	ENST00000357060.7_3	5365		chimeric (novel)
28.2048	34.3469	2.17157	14.8956	3.51961e-50	0	MSTRG.41182.11	0	0.343039	0	62.6393	chr7	134918595	134944008	+	MSTRG.41182	234	(ATG)n	Simple_repeat	Simple_repeat	LTR12	670118	STRA8	ENST00000275764.3_1	j	MSTRG.41182	MSTRG.41182.11	9	0	0	0	2002	MSTRG.41182.5	993		chimeric (novel)
80.552	9.2105	0.484181	14.8922	3.70261e-50	0	MSTRG.25558.30	0.0593547	0	0	178.945	chr2	196312749	196411670	-	MSTRG.25558	0	LTR12C	LTR	ERV1	LTR12C	0	AC064834.1	ENST00000606986.1_1	j	MSTRG.25558	MSTRG.25558.30	2	0	0	0	4353	MSTRG.25558.21	503		chimeric (novel)
131.321	6.9052	0.329428	14.89	3.82909e-50	0	MSTRG.43926.7	1.66604	21.7215	12.9714	286.304	chr9	33715448	33749442	-	MSTRG.43926	0	LTR12D	LTR	ERV1	LTR12D	0	LINC01251	ENST00000444956.5_1	j	MSTRG.43926	MSTRG.43926.7	6	0	0	0	8189	MSTRG.43926.7	486		chimeric (novel)
63.321	47.8838	3.08339	14.8809	4.38243e-50	0	MSTRG.19011.1	0	0	810.629	50.6435	chr17	47561757	47594262	+	MSTRG.19011	60	CT-rich	Low_complexity	Low_complexity	LTR12F	1380816	NGFR	ENST00000172229.7_1	j	MSTRG.19011	MSTRG.19011.1	7	0	0	0	5258	ENST00000504201.1_1	3417		chimeric (novel)
90.7673	8.2914	0.422943	14.8753	4.76758e-50	0	MSTRG.41076.1	0.62667	4.99504	20.0927	198.291	chr7	129155287	129173679	+	MSTRG.41076	0	THE1B	LTR	ERVL-MaLR	LTR12C	714392	-	-	u	MSTRG.41076	MSTRG.41076.1	4	0	0	0	2735	MSTRG.41076.1	-		non-chimeric (novel)
17.2041	47.8132	3.08095	14.8698	5.17471e-50	0	ENST00000318934.8_1	0	0	39.4845	33.8441	chr19	4186267	4224811	+	MSTRG.21123	16	MIRb	SINE	MIR	LTR12F	971829	ANKRD24	ENST00000318934.8_1	=	ANKRD24	ENST00000318934.8_1	21	0	0	0	3906	ENST00000600132.5_1	3906		known	protein_coding	ANKRD24
385.016	10.403	0.565174	14.868	5.31747e-50	0	MSTRG.43926.12	0.161184	5.63197	4.92743	854.256	chr9	33732973	33749442	-	MSTRG.43926	0	LTR12D	LTR	ERV1	LTR12D	0	LINC01251	ENST00000444956.5_1	k	MSTRG.43926	MSTRG.43926.12	3	0	0	0	1164	MSTRG.43926.7	486		chimeric (novel)
3938.78	12.0764	0.677795	14.8665	5.43902e-50	0	ENST00000393921.5_1	1504.83	20332.9	14204.1	3410.57	chrX	151081977	151093726	+	MSTRG.47103	83	C-rich	Low_complexity	Low_complexity	LTR12C	350160	MAGEA4	ENST00000393921.5_1	=	MAGEA4	ENST00000393921.5_1	3	0	0	0	1811	MSTRG.47103.1	1727		known	protein_coding	MAGEA4
172.482	44.7597	2.8782	14.8564	6.32065e-50	0	ENST00000612521.1_1	0	0	0	383.294	chr19	58181610	58190520	+	MSTRG.23071	0	MER46C	DNA	TcMar-Tigger	LTR12_	146221	ZSCAN4	ENST00000612521.1_1	=	ZSCAN4	ENST00000612521.1_1	4	0	0	0	1980	ENST00000318203.9_1	1979		known	protein_coding	ZSCAN4
23.645	39.5608	2.52862	14.8543	6.5273e-50	0	MSTRG.39470.3	0	0	0	52.5444	chr7	7396199	7517420	-	MSTRG.39470	0	LTR12C	LTR	ERV1	LTR12C	0	COL28A1	ENST00000399429.7_1	j	MSTRG.39470	MSTRG.39470.3	24	0	0	0	2947	MSTRG.39470.1	4277		chimeric (novel)
642.086	12.348	0.697109	14.8441	7.59447e-50	0	ENST00000523692.1_1	0	18.3823	11.52	1423.54	chr5	1363741	1380236	-	MSTRG.33978	0	LTR12D	LTR	ERV1	LTR12D	0	LINC01511	ENST00000523692.1_1	=	LINC01511	ENST00000523692.1_1	2	0	0	0	1523	ENST00000504989.1_1	1450		known	lincRNA	LINC01511
19.1591	47.6848	3.0781	14.8419	7.8518e-50	0	MSTRG.20937.2	0	0	0	42.5757	chr19	708075	748329	+	MSTRG.20937	221	MIR	SINE	MIR	LTR12F	619970	PALM	ENST00000338448.9_2	j	MSTRG.20937	MSTRG.20937.2	9	0	0	0	2761	MSTRG.20937.11	2725		chimeric (novel)
1267.07	13.0686	0.745859	14.84	8.07351e-50	0	MSTRG.20623.8	0	0	61.1341	2808.93	chr18	48638620	48646852	-	MSTRG.20623	0	LTR12C	LTR	ERV1	LTR12C	0	-	-	u	MSTRG.20623	MSTRG.20623.8	3	0	0	0	5756	MSTRG.20623.1	-		non-chimeric (novel)
1.81935	47.7586	3.08397	14.8376	8.37122e-50	0	MSTRG.4250.2	0	0	7.74929	3.18196	chr1	245132653	245134390	-	MSTRG.4250	292	C-rich	Low_complexity	Low_complexity	LTR12_	288683	AL356512.1	ENST00000607453.1_1	o	MSTRG.4250	MSTRG.4250.2	2	0	0	0	906	ENST00000607453.1_1	1739		chimeric (novel)
31.6619	47.828	3.08892	14.8362	8.54125e-50	0	MSTRG.45709.6	0	0	0	70.3598	chrX	17668428	17753290	+	MSTRG.45709	44	MIR3	SINE	MIR	LTR12C	433311	NHS	ENST00000615422.1_2	j	MSTRG.45709	MSTRG.45709.6	9	0	0	0	7114	ENST00000615422.1_2	8860		chimeric (novel)
61.8636	8.5182	0.439386	14.8348	8.7316e-50	0	MSTRG.32209.1	0	9.18389	0	136.454	chr4	30095121	30096937	+	MSTRG.32209	0	LTR12C	LTR	ERV1	LTR12C	0	-	-	u	MSTRG.32209	MSTRG.32209.1	1	0	0	0	1817	MSTRG.32209.1	-		non-chimeric (novel)
41.6258	7.694	0.383865	14.8332	8.93026e-50	0	MSTRG.26983.1	0.0767537	34.8194	0	88.5562	chr20	35305908	35306200	+	MSTRG.26983	0	MER52C	LTR	ERV1	LTR12B	1371557	NDRG3	ENST00000373803.6_2	i	MSTRG.26983	MSTRG.26983.1	1	0	0	0	293	MSTRG.26983.1	2978		non-chimeric (novel)
140.079	8.7511	0.455255	14.8292	9.48427e-50	0	MSTRG.33817.6	2.16249	0	0.988237	309.015	chr4	184646993	184662136	+	MSTRG.33817	0	LTR12_	LTR	ERV1	LTR12_	0	-	-	u	MSTRG.33817	MSTRG.33817.6	7	0	0	0	5784	MSTRG.33817.3	-		non-chimeric (novel)
317.924	10.5806	0.578868	14.8231	1.03847e-49	0	ENST00000494498.1_1	0.266399	68.0282	2.21408	698.428	chr21	47557153	47562655	-	MSTRG.28094	0	LTR12	LTR	ERV1	LTR12	0	FTCD	ENST00000494498.1_1	=	FTCD	ENST00000494498.1_1	4	0	0	0	912	MSTRG.28094.18	840		known	processed_transcript	FTCD
28.9402	8.2161	0.419374	14.8224	1.05018e-49	0	MSTRG.20597.2	0	7.47005	2.41119	63.2137	chr18	47833205	47836669	-	MSTRG.20597	0	THE1A	LTR	ERVL-MaLR	LTR12C	800510	AC105227.1	ENST00000586227.1_1	i	MSTRG.20597	MSTRG.20597.2	2	0	0	0	1535	MSTRG.20597.2	438		non-chimeric (novel)
69.6608	7.2045	0.351126	14.8223	1.05147e-49	0	MSTRG.11832.1	0.573415	38.2302	109.972	137.761	chr13	81061545	81064318	-	MSTRG.11832	0	LTR12C	LTR	ERV1	LTR12C	0	-	-	u	MSTRG.11832	MSTRG.11832.1	1	0	0	0	2774	MSTRG.11832.1	-		non-chimeric (novel)
130.43	9.4551	0.503327	14.8116	1.23319e-49	0	ENST00000371445.3_1	0.0909388	209.655	0	266.459	chr1	53925072	53933489	+	MSTRG.1390	296	(CCCCCG)n	Simple_repeat	Simple_repeat	LTR12C	543816	DMRTB1	ENST00000371445.3_1	=	DMRTB1	ENST00000371445.3_1	4	0	0	0	2238	ENST00000371445.3_1	1910		known	protein_coding	DMRTB1
28.6656	8.1447	0.414982	14.8071	1.31723e-49	0	ENST00000309988.8_1	0	0	7.89214	62.8245	chr2	95691429	95719741	+	MSTRG.24383	36	GC_rich	Low_complexity	Low_complexity	LTR12D	439425	MAL	ENST00000309988.8_1	=	MAL	ENST00000309988.8_1	4	0	0	0	1112	ENST00000309988.8_1	1112		known	protein_coding	MAL
104.249	47.4931	3.07501	14.7944	1.59114e-49	0	MSTRG.5605.5	0	0	0	231.665	chr10	91166177	91180822	+	MSTRG.5605	0	LTR12	LTR	ERV1	LTR12	0	IFIT5	ENST00000371795.4_1	j	MSTRG.5605	MSTRG.5605.5	3	0	0	0	5586	MSTRG.5605.1	4015		chimeric (novel)
372.328	10.0425	0.543995	14.7842	1.85224e-49	0	ENST00000491055.5_1	3.04887	138.659	0	808.94	chr1	166959162	166991634	+	MSTRG.3029	18	L2a	LINE	L2	LTR12	110810	MAEL	ENST00000491055.5_1	=	MAEL	ENST00000491055.5_1	12	0	0	0	2538	MSTRG.3029.5	2355		known	processed_transcript	MAEL
8.60532	41.1516	2.64917	14.7788	2.00702e-49	0	MSTRG.28384.8	0	0	0.203022	19.1004	chr22	23163578	23358668	-	MSTRG.28384	0	LTR12C	LTR	ERV1	LTR12C	0	IGLL5	ENST00000532223.2_1	x	MSTRG.28384	MSTRG.28384.8	5	0	0	0	2326	MSTRG.28384.16	1335		non-chimeric (novel)
82.8114	8.2129	0.420435	14.7773	2.05157e-49	0	MSTRG.33327.1	0.293297	6.28908	0.406044	182.988	chr4	138972124	138973642	-	MSTRG.33327	0	LTR12C	LTR	ERV1	LTR12C	0	LINC00616	ENST00000514600.5_1	i	MSTRG.33327	MSTRG.33327.1	1	0	0	0	1519	MSTRG.33327.1	2017		non-chimeric (novel)
64.5363	8.4597	0.437156	14.7766	2.07259e-49	0	ENST00000615826.1_1	0.0644734	210.245	0	119.989	chr21	46419122	46424869	-	MSTRG.28055	0	MSTB	LTR	ERVL-MaLR	LTR12_	645281	PICSAR	ENST00000615826.1_1	=	PICSAR	ENST00000615826.1_1	2	0	0	0	961	ENST00000615826.1_1	734		known	lincRNA	PICSAR
107.13	7.4512	0.368977	14.7739	2.15799e-49	0	MSTRG.8897.12	3.16232	61.104	153.348	211.077	chr12	8940193	8951784	+	MSTRG.8897	0	LTR12C	LTR	ERV1	LTR12C	0	AC092490.1	ENST00000514568.2_1	o	MSTRG.8897	MSTRG.8897.12	3	0	0	0	4113	MSTRG.8897.14	1972		chimeric (novel)
503.36	9.0607	0.478381	14.7595	2.67126e-49	0	MSTRG.20149.4	8.21543	16.5954	33.6111	1104.78	chr18	11366017	11432008	-	MSTRG.20149	0	LTR12E	LTR	ERV1	LTR12E	0	AP005229.1	ENST00000592198.1_1	j	MSTRG.20149	MSTRG.20149.4	4	0	0	0	6004	MSTRG.20149.4	810		chimeric (novel)
91.8191	8.3417	0.429726	14.7576	2.74827e-49	0	MSTRG.33588.1	0.0609924	4.17588	1.17274	203.387	chr4	160342484	160343462	+	MSTRG.33588	0	LTR12D	LTR	ERV1	LTR12D	0	-	-	u	MSTRG.33588	MSTRG.33588.1	1	0	0	0	979	MSTRG.33588.1	-		non-chimeric (novel)
739.308	9.9116	0.536127	14.757	2.77503e-49	0	MSTRG.18325.1	10.2194	63.1274	224.935	1600.68	chr17	30089441	30102082	+	MSTRG.18325	0	LTR12	LTR	ERV1	LTR12	0	AC007923.1	ENST00000577970.1_1	j	MSTRG.18325	MSTRG.18325.1	2	0	0	0	4450	MSTRG.18325.5	505		chimeric (novel)
310.805	10.6964	0.589396	14.7547	2.86894e-49	0	MSTRG.27654.3	0	18.4255	0	688.631	chr21	27151444	27224833	+	MSTRG.27654	0	LTR12C	LTR	ERV1	LTR12C	0	-	-	u	MSTRG.27654	MSTRG.27654.3	2	0	0	0	9177	MSTRG.27654.8	-		non-chimeric (novel)
570.021	11.9486	0.674365	14.7525	2.96482e-49	0	MSTRG.35083.6	0	3.86995	0	1266.28	chr5	95187942	95195855	+	MSTRG.35083	0	LTR12C	LTR	ERV1	LTR12C	0	LINC01554	ENST00000436592.5_1	m	MSTRG.35083	MSTRG.35083.6	5	0	0	0	1476	ENST00000436592.5_1	2052		chimeric (novel)
2314.7	7.58	0.378395	14.7465	3.23923e-49	0	MSTRG.2721.6	48.8405	208.01	497.193	5016.58	chr1	154644037	154653133	+	MSTRG.2721	0	LTR12C	LTR	ERV1	LTR12C	0	-	-	u	MSTRG.2721	MSTRG.2721.6	3	0	0	0	3466	MSTRG.2721.6	-		non-chimeric (novel)
47.0454	-47.5053	3.08612	-14.7451	3.30621e-49	0	MSTRG.10181.6	104.545	0	0	0	chr12	79981746	80083797	-	MSTRG.10181	0	GC_rich	Low_complexity	Low_complexity	LTR12C	20715	PAWR	ENST00000328827.8_2	j	MSTRG.10181	MSTRG.10181.6	7	0	0	0	5408	ENST00000328827.8_2	9129		chimeric (novel)
23.6508	31.2531	1.98429	14.7424	3.44517e-49	0	MSTRG.33982.6	0	0	72.2759	44.5267	chr5	1050499	1058226	-	MSTRG.33982	2802	(CA)n	Simple_repeat	Simple_repeat	LTR12_	79935	SLC12A7	ENST00000264930.9_4	j	MSTRG.33982	MSTRG.33982.6	4	0	0	0	2540	MSTRG.33982.8	5280		chimeric (novel)
969.529	12.9879	0.745505	14.7388	3.63057e-49	0	MSTRG.16941.9	0	1538.67	1224.19	1847.53	chr16	68561734	68601133	+	MSTRG.16941	0	LTR12C	LTR	ERV1	LTR12C	0	ZFP90	ENST00000564558.5_1	j	MSTRG.16941	MSTRG.16941.9	6	0	0	0	5078	MSTRG.16941.3	4664		chimeric (novel)
1638.63	13.7128	0.794795	14.7368	3.73932e-49	0	ENST00000615631.4_1	31.0272	4127.55	2.5831	3151.46	chr8	11653082	11696821	+	MSTRG.41826	0	LTR12C	LTR	ERV1	LTR12C	0	FDFT1	ENST00000615631.4_1	=	FDFT1	ENST00000615631.4_1	9	0	0	0	2470	ENST00000618539.4_1	2462		known	protein_coding	FDFT1
9947.31	14.3326	0.837507	14.7254	4.42859e-49	0	MSTRG.27334.1	1005.4	2439.78	2453.34	20556.1	chr20	55924254	55954328	+	MSTRG.27334	0	LTR12C	LTR	ERV1	LTR12C	0	RAE1	ENST00000395841.6_1	j	MSTRG.27334	MSTRG.27334.1	12	0	0	0	2699	ENST00000462438.1_1	2639		chimeric (novel)
47.5884	7.1522	0.349903	14.7246	4.48041e-49	0	MSTRG.10763.1	0.255011	127.112	7.92081	90.4934	chr12	120353560	120356232	-	MSTRG.10763	0	SVA_F	Other	Other	LTR12C	519837	-	-	u	MSTRG.10763	MSTRG.10763.1	1	0	0	0	2673	MSTRG.10763.1	-		non-chimeric (novel)
223.126	9.2243	0.490751	14.7209	4.73248e-49	0	MSTRG.38333.3	0.370155	32.076	0.434716	491.852	chr6	141496814	141557292	+	MSTRG.38333	0	LTR12D	LTR	ERV1	LTR12D	0	-	-	u	MSTRG.38333	MSTRG.38333.3	3	0	0	0	5903	MSTRG.38333.1	-		non-chimeric (novel)
80.0373	47.4136	3.0861	14.7155	5.12505e-49	0	MSTRG.6797.3	0	0	0	177.861	chr11	29735234	29766691	+	MSTRG.6797	0	LTR12C	LTR	ERV1	LTR12C	0	AC107973.1	ENST00000530249.1_1	j	MSTRG.6797	MSTRG.6797.3	3	0	0	0	591	MSTRG.6797.2	576		chimeric (novel)
41.6074	7.7998	0.39429	14.7095	5.60221e-49	0	MSTRG.9222.1	0.0528694	70.7992	0	84.5413	chr12	28345753	28349593	-	MSTRG.9222	0	L1M4	LINE	L1	LTR12D	1217	CCDC91	ENST00000545336.5_1	i	MSTRG.9222	MSTRG.9222.1	2	0	0	0	3817	MSTRG.9222.1	2738		non-chimeric (novel)
526.574	8.5032	0.442317	14.7026	6.20705e-49	0	MSTRG.33129.1	12.7714	307.998	489.494	1068.78	chr4	115067066	115069189	-	MSTRG.33129	0	LTR12C	LTR	ERV1	LTR12C	0	-	-	u	MSTRG.33129	MSTRG.33129.1	1	0	0	0	2124	MSTRG.33129.1	-		non-chimeric (novel)
921.134	29.1916	1.85107	14.6897	7.50436e-49	0	MSTRG.8177.1	0	1592.94	1536.14	1699.29	chr11	108473733	108811699	+	MSTRG.8177	0	THE1D	LTR	ERVL-MaLR	LTR12F	634724	DDX10	ENST00000648124.1_1	j	MSTRG.8177	MSTRG.8177.1	18	0	0	0	3141	ENST00000526794.1_2	3400		chimeric (novel)
31.6133	7.9448	0.40473	14.6883	7.66497e-49	0	MSTRG.25296.1	0	4.80836	0	69.7176	chr2	174031174	174146805	-	MSTRG.25296	0	LTR12C	LTR	ERV1	LTR12C	0	MAP3K20-AS1	ENST00000423106.2_1	n	MSTRG.25296	MSTRG.25296.1	8	0	0	0	2955	MSTRG.25296.7	2538		chimeric (novel)
165.804	8.9056	0.470407	14.6801	8.64308e-49	0	MSTRG.3848.1	0	387.423	2.56523	325.122	chr1	221456855	221458554	-	MSTRG.3848	0	LTR12C	LTR	ERV1	LTR12C	0	-	-	u	MSTRG.3848	MSTRG.3848.1	2	0	0	0	1597	MSTRG.3848.1	-		non-chimeric (novel)
309.987	9.9815	0.544007	14.6717	9.79153e-49	0	MSTRG.41496.3	0.505031	138.717	4.45813	672.447	chr7	152214513	152235589	-	MSTRG.41496	0	LTR12C	LTR	ERV1	LTR12C	0	-	-	u	MSTRG.41496	MSTRG.41496.3	3	0	0	0	9812	MSTRG.41496.3	-		non-chimeric (novel)
9.37075	-47.1932	3.08085	-14.6691	1.01682e-48	0	MSTRG.22872.15	15.9245	0	44.094	0	chr19	53061567	53068326	+	MSTRG.22872	0	AluYc	SINE	Alu	LTR12	832565	RPL39P34	ENST00000477141.1_1	k	MSTRG.22872	MSTRG.22872.15	2	0	0	0	3090	MSTRG.22872.4	156		chimeric (novel)
91.3379	8.3998	0.436381	14.6656	1.06991e-48	0	MSTRG.40549.1	0.0680271	33.4093	0.406044	199.148	chr7	94335598	94343850	+	MSTRG.40549	0	LTR12C	LTR	ERV1	LTR12C	0	RNU6-956P	ENST00000458868.1	y	MSTRG.40549	MSTRG.40549.1	3	0	0	0	830	MSTRG.40549.2	103		non-chimeric (novel)
47.7237	8.4787	0.441773	14.6652	1.07715e-48	0	MSTRG.32840.1	0	17.3352	0	104.127	chr4	89282551	89291870	+	MSTRG.32840	0	LTR12D	LTR	ERV1	LTR12D	0	-	-	u	MSTRG.32840	MSTRG.32840.1	2	0	0	0	978	MSTRG.32840.5	-		non-chimeric (novel)
129.034	8.4209	0.437929	14.662	1.12953e-48	0	MSTRG.24543.4	2.23485	0.322496	5.76407	283.831	chr2	107201738	107313297	+	MSTRG.24543	0	LTR12C	LTR	ERV1	LTR12C	0	-	-	u	MSTRG.24543	MSTRG.24543.4	4	0	0	0	1929	MSTRG.24543.2	-		non-chimeric (novel)
125.16	8.0728	0.414284	14.6586	1.18765e-48	0	MSTRG.13082.2	3.55974	0	24.7298	271.826	chr14	70722352	70812319	+	MSTRG.13082	0	LTR12C	LTR	ERV1	LTR12C	0	AL356804.1	ENST00000553791.1_1	j	MSTRG.13082	MSTRG.13082.2	6	0	0	0	1301	MSTRG.13082.13	448		chimeric (novel)
49.5299	7.9335	0.404998	14.6508	1.33132e-48	0	MSTRG.31734.2	0.0513592	16.2421	0	108.21	chr3	196312356	196325472	-	MSTRG.31734	0	LTR12C	LTR	ERV1	LTR12C	0	FBXO45	ENST00000440469.1_1	x	MSTRG.31734	MSTRG.31734.2	2	0	0	0	1856	MSTRG.31734.3	3689		non-chimeric (novel)
75.0408	8.8989	0.470977	14.648	1.38701e-48	0	MSTRG.42037.1	0.0609924	4.95665	0.406044	166.101	chr8	25022968	25036124	+	MSTRG.42037	0	LTR12C	LTR	ERV1	LTR12C	0	-	-	u	MSTRG.42037	MSTRG.42037.1	2	0	0	0	4998	MSTRG.42037.1	-		non-chimeric (novel)
1033.23	10.0669	0.550732	14.6476	1.39472e-48	0	MSTRG.23056.19	0.744133	41.6141	3.41435	2290.33	chr19	58522342	58536949	-	MSTRG.23056	0	LTR12_	LTR	ERV1	LTR12_	0	VN2R19P	ENST00000442399.1_1	o	MSTRG.23056	MSTRG.23056.19	2	0	0	0	2906	MSTRG.23056.7	1052		chimeric (novel)
84.3577	9.3057	0.498788	14.647	1.40835e-48	0	MSTRG.33320.6	0.0609924	5.60164	0	186.778	chr4	138655729	138710781	+	MSTRG.33320	0	LTR12C	LTR	ERV1	LTR12C	0	AC131956.2	ENST00000510922.1_1	x	MSTRG.33320	MSTRG.33320.6	3	0	0	0	6439	MSTRG.33320.2	512		non-chimeric (novel)
48.1095	7.7819	0.394871	14.6425	1.50481e-48	0	MSTRG.36428.3	0.207835	8.00516	0.619223	105.744	chr6	2940603	2941640	+	MSTRG.36428	0	LTR12E	LTR	ERV1	LTR12E	0	-	-	u	MSTRG.36428	MSTRG.36428.3	2	0	0	0	571	MSTRG.36428.2	-		non-chimeric (novel)
122.198	8.7633	0.461904	14.6423	1.50868e-48	0	ENST00000452091.1_1	0.110992	5.12415	1.21813	270.736	chr17	15410180	15411050	+	MSTRG.17893	9	LTR12C	LTR	ERV1	LTR12C	9	PPIAP53	ENST00000452091.1_1	k	PPIAP53	ENST00000452091.1_1	1	0	0	0	871	MSTRG.17893.1	489		chimeric (novel)	processed_pseudogene	PPIAP53
1713.09	11.2745	0.633667	14.6362	1.64936e-48	0	MSTRG.19796.3	2.17424	718.834	88.0432	3715.04	chr17	79320235	79325385	-	MSTRG.19796	0	LTR12C	LTR	ERV1	LTR12C	0	-	-	u	MSTRG.19796	MSTRG.19796.3	2	0	0	0	5051	MSTRG.19796.1	-		non-chimeric (novel)
269.498	11.1359	0.624249	14.6351	1.67767e-48	0	MSTRG.28070.2	0	311.925	0	564.227	chr21	47046096	47053411	-	MSTRG.28070	365	ERVL-E-int	LTR	ERVL	LTR12_	508661	-	-	u	MSTRG.28070	MSTRG.28070.2	2	0	0	0	7263	MSTRG.28070.1	-		non-chimeric (novel)
44.2208	8.5989	0.450981	14.6323	1.7474e-48	0	MSTRG.28094.34	0	7.47808	5.03788	96.8777	chr21	47556177	47562655	-	MSTRG.28094	0	LTR12	LTR	ERV1	LTR12	0	FTCD	ENST00000397748.5_2	n	MSTRG.28094	MSTRG.28094.34	5	0	0	0	1606	MSTRG.28094.18	1955		chimeric (novel)
31.5348	7.9089	0.403828	14.6321	1.75225e-48	0	ENST00000300113.2_1	0.0609924	0	0.812089	69.9262	chr16	23765948	23770272	+	MSTRG.16201	126	MIRb	SINE	MIR	LTR12F	602975	CHP2	ENST00000300113.2_1	=	CHP2	ENST00000300113.2_1	7	0	0	0	2382	ENST00000300113.2_1	2382		known	protein_coding	CHP2
38.9989	8.0906	0.41625	14.632	1.75506e-48	0	MSTRG.38638.1	0	65.3101	6.18195	78.7206	chr6	161774350	161776417	+	MSTRG.38638	0	MER21A	LTR	ERVL	LTR12E	832495	PRKN	ENST00000366898.5_2	i	MSTRG.38638	MSTRG.38638.1	2	0	0	0	1674	MSTRG.38638.1	4180		non-chimeric (novel)
145.297	12.683	0.730302	14.6282	1.85563e-48	0	MSTRG.5606.9	0.0375309	32.3317	0.203022	319.231	chr10	92500670	92591337	-	MSTRG.5606	0	LTR12C	LTR	ERV1	LTR12C	0	HTR7	ENST00000336152.7_1	j	MSTRG.5606	MSTRG.5606.9	4	0	0	0	3453	MSTRG.5606.5	3126		chimeric (novel)
57.9414	8.5757	0.44958	14.6264	1.90715e-48	0	MSTRG.39419.7	0.0844336	12.2083	0.406044	127.273	chr7	5834110	5852807	+	MSTRG.39419	0	LTR12C	LTR	ERV1	LTR12C	0	-	-	u	MSTRG.39419	MSTRG.39419.7	2	0	0	0	2329	MSTRG.39419.46	-		non-chimeric (novel)
13.6608	47.055	3.08073	14.6248	1.95126e-48	0	ENST00000296471.11_1	0	0	85.7007	20.8351	chr3	49895422	49907655	-	MSTRG.29880	254	GC_rich	Low_complexity	Low_complexity	LTR12	640965	CAMKV	ENST00000296471.11_1	=	CAMKV	ENST00000296471.11_1	10	0	0	0	3230	ENST00000475665.5_1	2913		known	protein_coding	CAMKV
48.3872	35.8357	2.31411	14.6215	2.0487e-48	0	MSTRG.11389.4	0	2.41872	0	107.258	chr13	33933252	33936788	+	MSTRG.11389	0	LTR12C	LTR	ERV1	LTR12C	0	AL139383.1	ENST00000454681.2_1	x	MSTRG.11389	MSTRG.11389.4	2	0	0	0	3468	MSTRG.11389.5	892		non-chimeric (novel)
40.3052	8.8156	0.466154	14.6209	2.0673e-48	0	MSTRG.36473.8	0	0.322496	5.03023	88.9723	chr6	4692148	4725162	-	MSTRG.36473	0	LTR12C	LTR	ERV1	LTR12C	0	AL356747.1	ENST00000643972.1_1	j	MSTRG.36473	MSTRG.36473.8	4	0	0	0	1919	ENST00000642310.1_1	1354		chimeric (novel)
208.146	8.0715	0.415372	14.617	2.18807e-48	0	MSTRG.10990.1	1.23942	3.02171	82.1455	451.845	chr12	131713443	131719718	+	MSTRG.10990	0	LTR12C	LTR	ERV1	LTR12C	0	-	-	u	MSTRG.10990	MSTRG.10990.1	1	0	0	0	6276	MSTRG.10990.1	-		non-chimeric (novel)
79.4162	8.0072	0.411024	14.6151	2.24928e-48	0	ENST00000544460.5_1	0.759322	91.5876	0	165.545	chr6	46655612	46672056	+	MSTRG.37386	992	L2c	LINE	L2	LTR12C	86542	TDRD6	ENST00000544460.5_1	=	TDRD6	ENST00000544460.5_1	3	0	0	0	8887	ENST00000544460.5_1	8887		known	protein_coding	TDRD6
423.514	11.5503	0.653762	14.6082	2.4903e-48	0	MSTRG.34564.3	0	0.332768	10.1326	939.98	chr5	55592267	55668635	+	MSTRG.34564	0	LTR12C	LTR	ERV1	LTR12C	0	AC034245.1	ENST00000504349.1_1	x	MSTRG.34564	MSTRG.34564.3	5	0	0	0	17425	MSTRG.34564.21	1227		non-chimeric (novel)
30.6288	24.2993	1.52755	14.5981	2.88791e-48	0	MSTRG.11131.5	0	0.541359	0	68.0038	chr12	133516295	133524764	+	MSTRG.11131	0	LTR12C	LTR	ERV1	LTR12C	0	ZNF605	ENST00000381215.3_1	x	MSTRG.11131	MSTRG.11131.5	2	0	0	0	7908	MSTRG.11131.1	1143		non-chimeric (novel)
158.937	8.8857	0.471953	14.5899	3.25744e-48	0	MSTRG.29240.1	0.238634	1.7688	0.406044	352.712	chr3	10177024	10177679	-	MSTRG.29240	0	LTR12C	LTR	ERV1	LTR12C	0	-	-	u	MSTRG.29240	MSTRG.29240.1	1	0	0	0	656	MSTRG.29240.1	-		non-chimeric (novel)
139.786	46.9044	3.078	14.5888	3.30946e-48	0	MSTRG.38362.4	0	0	0	310.635	chr6	144407317	144417098	-	MSTRG.38362	0	AluSx3	SINE	Alu	LTR12C	398160	SF3B5	ENST00000367569.3_1	k	MSTRG.38362	MSTRG.38362.4	2	0	0	0	2433	MSTRG.38362.2	693		chimeric (novel)
255.469	9.9971	0.548723	14.5741	4.10756e-48	0	MSTRG.19615.1	0.0454694	189.12	94.3659	536.166	chr17	74237058	74253004	-	MSTRG.19615	0	LTR12C	LTR	ERV1	LTR12C	0	-	-	u	MSTRG.19615	MSTRG.19615.1	4	0	0	0	4084	MSTRG.19615.2	-		non-chimeric (novel)
28.8608	7.807	0.398554	14.5701	4.35564e-48	0	MSTRG.3391.1	0	69.2533	0.184507	56.4198	chr1	192826927	192828167	+	MSTRG.3391	0	SVA_D	Other	Other	LTR12C	24841	AL390957.1	ENST00000645822.1_1	i	MSTRG.3391	MSTRG.3391.1	1	0	0	0	1241	MSTRG.3391.1	1631		non-chimeric (novel)
59.8351	9.1431	0.49045	14.5643	4.73963e-48	0	ENST00000445091.2_2	0	190.806	0	111.766	chrX	152662364	152666915	-	MSTRG.47110	272	(TTTTG)n	Simple_repeat	Simple_repeat	LTR12_	488539	PNMA6E	ENST00000445091.2_2	=	PNMA6E	ENST00000445091.2_2	2	0	0	0	2229	MSTRG.47110.5	2192		known	protein_coding	PNMA6E
152.513	8.0994	0.418816	14.5635	4.79144e-48	0	MSTRG.35971.1	0.534781	4.44614	53.9336	331.896	chr5	157314090	157375233	+	MSTRG.35971	0	LTR12C	LTR	ERV1	LTR12C	0	AC008677.2	ENST00000460082.1_1	x	MSTRG.35971	MSTRG.35971.1	3	0	0	0	2190	MSTRG.35971.1	306		non-chimeric (novel)
390.829	8.3101	0.433293	14.5632	4.81239e-48	0	MSTRG.2414.2	4.26486	63.7821	54.6502	851.085	chr1	146850243	146989706	-	MSTRG.2414	0	LTR12_	LTR	ERV1	LTR12_	0	LINC00624	ENST00000619867.4_1	j	MSTRG.2414	MSTRG.2414.2	5	0	0	0	6433	MSTRG.2414.9	3089		chimeric (novel)
37.8684	8.1663	0.423491	14.5607	4.99247e-48	0	MSTRG.4573.14	0.0422168	17.1404	0.203022	82.1827	chr10	15463343	15468984	-	MSTRG.4573	331	MADE1	DNA	TcMar-Mariner	LTR12C	344	-	-	u	MSTRG.4573	MSTRG.4573.14	3	0	0	0	1556	MSTRG.4573.4	-		non-chimeric (novel)
614.849	10.2992	0.570029	14.5592	5.10757e-48	0	MSTRG.22265.5	8.09311	43.3544	0	1353.42	chr19	40654368	40675671	-	MSTRG.22265	0	LTR12C	LTR	ERV1	LTR12C	0	-	-	u	MSTRG.22265	MSTRG.22265.5	3	0	0	0	1531	MSTRG.22265.1	-		non-chimeric (novel)
43.3418	6.3054	0.295886	14.5508	5.76819e-48	0	MSTRG.39515.1	1.4748	43.5379	0.793573	89.9146	chr7	13142699	13144722	+	MSTRG.39515	0	SVA_D	Other	Other	LTR12C	546351	AC011287.1	ENST00000639998.1_1	i	MSTRG.39515	MSTRG.39515.1	1	0	0	0	2024	MSTRG.39515.1	1349		non-chimeric (novel)
105.552	8.2561	0.430165	14.5435	6.42003e-48	0	MSTRG.35970.6	1.14816	6.45165	12.3361	231.324	chr5	157307115	157330644	+	MSTRG.35970	0	LTR12C	LTR	ERV1	LTR12C	0	-	-	u	MSTRG.35970	MSTRG.35970.6	3	0	0	0	4620	MSTRG.35970.6	-		non-chimeric (novel)
37.8412	8.2102	0.427169	14.538	6.95658e-48	0	MSTRG.34212.2	0	5.27557	0.217358	83.4812	chr5	17530092	17598108	-	MSTRG.34212	59	MLT1E3	LTR	ERVL-MaLR	LTR12E	285662	TAF11L10	ENST00000638842.1_1	k	MSTRG.34212	MSTRG.34212.2	6	0	0	0	2466	MSTRG.34212.2	597		chimeric (novel)
60.4556	9.2107	0.496079	14.5354	7.23372e-48	0	ENST00000425630.1_1	0	135.531	0	119.287	chr10	1205708	1210704	+	MSTRG.4365	483	MLT1J	LTR	ERVL-MaLR	LTR12F	1027498	LINC00200	ENST00000425630.1_1	=	LINC00200	ENST00000425630.1_1	3	0	0	0	2526	MSTRG.4365.2	2434		known	lincRNA	LINC00200
108.01	-46.8207	3.08357	-14.5353	7.23797e-48	0	MSTRG.29973.14	240.022	0	0	0	chr3	53195537	53226774	+	MSTRG.29973	121	GC_rich	Low_complexity	Low_complexity	LTR12C	1169894	PRKCD	ENST00000330452.7_1	j	MSTRG.29973	MSTRG.29973.14	19	0	0	0	2709	MSTRG.29973.4	2680		chimeric (novel)
89.5679	6.124	0.283732	14.5347	7.30523e-48	0	MSTRG.38829.1	2.13154	48.1997	28.3251	188.406	chr6_cox_hap2	2678970	2683554	+	MSTRG.38829							-	-	u	MSTRG.38829	MSTRG.38829.1	1	0	0	0	4585	MSTRG.38829.1	-		non-chimeric (novel)
37.2899	7.7303	0.394395	14.5293	7.89666e-48	0	ENST00000377647.4_1	0.0398156	18.2744	0	80.7961	chr9	39355666	39361956	+	ENSG00000204849.7_2	71	(CCCCCT)n	Simple_repeat	Simple_repeat	LTR12F	18661	SPATA31A1	ENST00000377647.4_1	=	SPATA31A1	ENST00000377647.4_1	4	0	0	0	4256	ENST00000377647.4_1	4256		known	protein_coding	SPATA31A1
152.346	9.3811	0.50812	14.5264	8.24637e-48	0	MSTRG.33582.1	0.747108	20.2885	0.738028	335.462	chr4	159579072	159589835	+	MSTRG.33582	0	LTR12D	LTR	ERV1	LTR12D	0	C4orf46	ENST00000379205.4_1	x	MSTRG.33582	MSTRG.33582.1	2	0	0	0	4994	MSTRG.33582.1	3521		non-chimeric (novel)
42.6603	7.4954	0.378341	14.525	8.41532e-48	0	MSTRG.3332.1	0.259806	4.75074	1.54176	93.8416	chr1	185616499	185617995	-	MSTRG.3332	0	LTR12C	LTR	ERV1	LTR12C	0	-	-	u	MSTRG.3332	MSTRG.3332.1	1	0	0	0	1497	MSTRG.3332.1	-		non-chimeric (novel)
140.842	27.689	1.76876	14.5237	8.57241e-48	0	MSTRG.21037.8	0	8.70641	792.685	223.938	chr19	2714565	2721416	-	MSTRG.21037	0	(CCCCG)n	Simple_repeat	Simple_repeat	LTR12C	327850	DIRAS1	ENST00000588128.1_2	j	MSTRG.21037	MSTRG.21037.8	3	0	0	0	3802	MSTRG.21037.11	546		chimeric (novel)
4765.03	12.6663	0.734744	14.517	9.45342e-48	0	ENST00000370340.7_1	1400.78	18105	18939	5072.18	chrX	151083980	151093726	+	MSTRG.47103	118	C-rich	Low_complexity	Low_complexity	LTR12C	352163	MAGEA4	ENST00000370340.7_1	=	MAGEA4	ENST00000370340.7_1	3	0	0	0	1857	MSTRG.47103.1	1773		known	protein_coding	MAGEA4
59.2607	8.2716	0.432236	14.5097	1.05249e-47	0	MSTRG.25048.1	0.0909388	3.63721	0	131.195	chr2	152153489	152155442	+	MSTRG.25048	0	LTR12C	LTR	ERV1	LTR12C	0	-	-	u	MSTRG.25048	MSTRG.25048.1	1	0	0	0	1954	MSTRG.25048.1	-		non-chimeric (novel)
141.273	10.1887	0.564513	14.5058	1.11284e-47	0	MSTRG.16653.3	0	506.999	0	257.607	chr16	53447165	53525561	+	MSTRG.16653	0	LTR12D	LTR	ERV1	LTR12D	0	RBL2	ENST00000262133.10_1	j	MSTRG.16653	MSTRG.16653.3	24	0	0	0	4634	ENST00000262133.10_1	4906		chimeric (novel)
199.599	8.6428	0.458012	14.5035	1.15199e-47	0	MSTRG.3357.4	5.64711	5.74636	66.0963	429.923	chr1	187040751	187042495	-	MSTRG.3357	0	LTR12C	LTR	ERV1	LTR12C	0	ERVMER61-1	ENST00000643891.1_1	x	MSTRG.3357	MSTRG.3357.4	2	0	0	0	1647	MSTRG.3357.1	1753		non-chimeric (novel)
135.672	8.0153	0.41479	14.5021	1.17506e-47	0	MSTRG.37410.10	0.706776	0.988031	11.6201	299.387	chr6	49586959	49596644	-	MSTRG.37410	0	LTR12C	LTR	ERV1	LTR12C	0	RHAG	ENST00000229810.9_2	j	MSTRG.37410	MSTRG.37410.10	2	0	0	0	1369	ENST00000646272.1_1	1283		chimeric (novel)
502.461	10.316	0.573832	14.4921	1.35893e-47	0	ENST00000310673.3_1	124.468	1315.65	2734.87	542.053	chr15	69222839	69239470	+	MSTRG.14855	71	GC_rich	Low_complexity	Low_complexity	LTR12E	1232	SPESP1	ENST00000310673.3_1	=	SPESP1	ENST00000310673.3_1	2	0	0	0	1751	ENST00000260364.9_1	1431		known	protein_coding	SPESP1
790.926	11.0066	0.621515	14.4914	1.37302e-47	0	MSTRG.27342.2	65.0988	2729.74	1620.41	1209.16	chr20	56072206	56100183	-	MSTRG.27342	111	(AGGGGG)n	Simple_repeat	Simple_repeat	LTR12C	103491	CTCFL	ENST00000609232.5_1	j	MSTRG.27342	MSTRG.27342.2	11	0	0	0	3500	ENST00000608263.5_1	3668		chimeric (novel)
26.868	8.0447	0.417357	14.4832	1.54706e-47	0	ENST00000266743.6_2	0	34.2124	0	55.9052	chr12	102122426	102133281	-	MSTRG.10439	197	AluSx1	SINE	Alu	LTR12B	878216	SYCP3	ENST00000266743.6_2	=	SYCP3	ENST00000266743.6_2	9	0	0	0	1145	ENST00000478139.1_1	1068		known	protein_coding	SYCP3
56.2877	8.5305	0.450924	14.4825	1.56197e-47	0	MSTRG.20561.9	0	7.97836	0	124.197	chr18	44540858	44555779	-	MSTRG.20561	1046	(CCG)n	Simple_repeat	Simple_repeat	LTR12C	2393775	ELOA3	ENST00000330682.2_1	o	MSTRG.20561	MSTRG.20561.9	3	0	0	0	3080	MSTRG.20561.11	1877		chimeric (novel)
92.1685	9.9628	0.549846	14.4819	1.57784e-47	0	MSTRG.8805.19	0	57.3104	11.3316	197.192	chr12	7145665	7178336	+	MSTRG.8805	0	LTR12C	LTR	ERV1	LTR12C	0	C1S	ENST00000617865.4_2	j	MSTRG.8805	MSTRG.8805.19	14	0	0	0	3624	MSTRG.8805.16	2844		chimeric (novel)
50.2469	8.2326	0.430459	14.4791	1.64297e-47	0	MSTRG.39296.1	0.160846	33.5875	1.14407	107.64	chr7	209112	211889	-	MSTRG.39296	91	MIR3	SINE	MIR	LTR12F	999144	FAM20C	ENST00000313766.5	i	MSTRG.39296	MSTRG.39296.1	2	0	0	0	2168	MSTRG.39296.1	2751		non-chimeric (novel)
87.6284	8.1394	0.424076	14.4771	1.69033e-47	0	ENST00000369208.7_1	0.694965	195.969	12.0715	170.919	chr6	100832891	100912841	-	MSTRG.37845	3104	(T)n	Simple_repeat	Simple_repeat	LTR12C	363475	SIM1	ENST00000369208.7_1	=	SIM1	ENST00000369208.7_1	12	0	0	0	8466	ENST00000369208.7_1	8430		known	protein_coding	SIM1
81.1926	8.4502	0.445876	14.4662	1.97977e-47	0	MSTRG.4222.6	0.0609924	98.7455	0.738028	169.313	chr1	244528699	244554860	+	MSTRG.4222	0	THE1B	LTR	ERVL-MaLR	LTR12_	316460	C1orf100	ENST00000308105.4_2	j	MSTRG.4222	MSTRG.4222.6	5	0	0	0	3594	MSTRG.4222.6	579		chimeric (novel)
252.175	9.6046	0.525894	14.4604	2.15611e-47	0	MSTRG.34780.1	0.0823905	3.87305	0.406044	559.832	chr5	72222125	72231077	+	MSTRG.34780	0	LTR12C	LTR	ERV1	LTR12C	0	-	-	u	MSTRG.34780	MSTRG.34780.1	2	0	0	0	842	MSTRG.34780.2	-		non-chimeric (novel)
120.892	8.5142	0.450769	14.4513	2.45936e-47	0	MSTRG.35039.1	0.0896529	15.1188	3.19461	266.525	chr5	91967964	91968653	+	MSTRG.35039	0	LTR12C	LTR	ERV1	LTR12C	0	AC124854.1	ENST00000512210.5_1	i	MSTRG.35039	MSTRG.35039.1	1	0	0	0	690	MSTRG.35039.1	511		non-chimeric (novel)
54.5984	8.4733	0.448204	14.4428	2.7833e-47	0	MSTRG.7206.5	0	12.2659	0.738028	119.885	chr11	61266428	61274657	+	MSTRG.7206	0	MLT1N2	LTR	ERVL-MaLR	LTR12E	259212	AP003108.1	ENST00000534856.1_1	j	MSTRG.7206	MSTRG.7206.5	3	0	0	0	1915	MSTRG.7206.4	554		chimeric (novel)
193.873	7.1497	0.356569	14.4423	2.8037e-47	0	MSTRG.34473.1	4.23063	10.0607	22.1096	423.025	chr5	49666180	49677310	+	MSTRG.34473	0	LTR12C	LTR	ERV1	LTR12C	0	-	-	u	MSTRG.34473	MSTRG.34473.1	2	0	0	0	5567	MSTRG.34473.1	-		non-chimeric (novel)
60.6483	8.2556	0.433196	14.4407	2.87013e-47	0	ENST00000569694.1_1	0	4.09416	0	134.319	chr4	137018952	137020416	-	MSTRG.33312	0	LTR12D	LTR	ERV1	LTR12D	0	AC073429.2	ENST00000569694.1_1	=	AC073429.2	ENST00000569694.1_1	1	0	0	0	1465	ENST00000569694.1_1	1444		known	lincRNA	AC073429.2
78.6198	7.7261	0.396541	14.4401	2.8944e-47	0	MSTRG.10383.3	0.635152	85.2297	5.84347	163.956	chr12	96503697	96517778	+	MSTRG.10383	0	LTR12C	LTR	ERV1	LTR12C	0	-	-	u	MSTRG.10383	MSTRG.10383.3	3	0	0	0	3840	MSTRG.10383.3	-		non-chimeric (novel)
58.0042	8.6947	0.463767	14.4354	3.09858e-47	0	MSTRG.14857.4	0.0704926	9.84806	8.81365	126.754	chr15	69185081	69221280	-	MSTRG.14857	0	LTR12E	LTR	ERV1	LTR12E	0	AC087639.2	ENST00000650404.1_1	j	MSTRG.14857	MSTRG.14857.4	3	0	0	0	3078	ENST00000650404.1_1	3555		chimeric (novel)
317.702	10.3735	0.580187	14.4324	3.23788e-47	0	MSTRG.36556.8	1.54736	86.0418	27.4717	691.844	chr6	10466145	10482209	-	MSTRG.36556	0	LTR12C	LTR	ERV1	LTR12C	0	LINC02522	ENST00000431401.1_1	k	MSTRG.36556	MSTRG.36556.8	6	0	0	0	2938	MSTRG.36556.2	256		chimeric (novel)
118.628	8.8914	0.477539	14.4311	3.29986e-47	0	MSTRG.12089.2	0.168382	8.72474	0	262.481	chr13	111282668	111284771	-	MSTRG.12089	0	LTR12C	LTR	ERV1	LTR12C	0	NAXD	ENST00000424185.6_2	i	MSTRG.12089	MSTRG.12089.2	2	0	0	0	1975	MSTRG.12089.1	2311		non-chimeric (novel)
228.947	8.2201	0.431026	14.4309	3.30769e-47	0	MSTRG.5987.2	1.24849	94.7643	113.912	484.336	chr10	116081851	116086651	+	MSTRG.5987	0	THE1B	LTR	ERVL-MaLR	LTR12_	714807	AFAP1L2	ENST00000369271.7_1	x	MSTRG.5987	MSTRG.5987.2	3	0	0	0	529	MSTRG.5987.1	3964		non-chimeric (novel)
536.795	8.3182	0.438195	14.4186	3.95264e-47	0	MSTRG.16138.1	8.81297	77.5523	5.15083	1174.88	chr16	21640982	21648513	-	MSTRG.16138	0	LTR12D	LTR	ERV1	LTR12D	0	METTL9	ENST00000396014.8_1	i	MSTRG.16138	MSTRG.16138.1	3	0	0	0	2428	MSTRG.16138.1	1817		non-chimeric (novel)
5201.63	11.8041	0.68025	14.4124	4.32171e-47	0	ENST00000276344.6_1	2479.44	34326.4	13944.7	3716.27	chrX	151081361	151093726	+	MSTRG.47103	109	C-rich	Low_complexity	Low_complexity	LTR12C	349544	MAGEA4	ENST00000276344.6_1	=	MAGEA4	ENST00000276344.6_1	3	0	0	0	1808	MSTRG.47103.1	1724		known	protein_coding	MAGEA4
14.8189	46.4401	3.08476	14.4063	4.72242e-47	0	MSTRG.45080.11	0	0	0	32.9309	chr9	127020334	127115586	+	MSTRG.45080	46	GC_rich	Low_complexity	Low_complexity	LTR12C	579695	NEK6	ENST00000373600.7_1	j	MSTRG.45080	MSTRG.45080.11	12	0	0	0	3633	MSTRG.45080.19	3619		chimeric (novel)
191.074	8.0432	0.419548	14.4042	4.87051e-47	0	MSTRG.38417.1	3.80393	434.135	55.18	366.437	chr6	148771117	148778990	-	MSTRG.38417	0	THE1C	LTR	ERVL-MaLR	LTR12C	238438	SASH1	ENST00000367467.7_1	i	MSTRG.38417	MSTRG.38417.1	2	0	0	0	3396	MSTRG.38417.1	7711		non-chimeric (novel)
402.988	9.4918	0.520292	14.3992	5.23247e-47	0	MSTRG.7544.1	0.872595	18.2491	13.8365	891.09	chr11	68740749	68741936	-	MSTRG.7544	0	LTR12D	LTR	ERV1	LTR12D	0	-	-	u	MSTRG.7544	MSTRG.7544.1	1	0	0	0	1188	MSTRG.7544.1	-		non-chimeric (novel)
330.456	8.5317	0.454049	14.3855	6.38542e-47	0	MSTRG.35519.2	1.11117	4.30006	1.17274	732.629	chr5	132730863	132735759	+	MSTRG.35519	0	LTR12C	LTR	ERV1	LTR12C	0	FSTL4	ENST00000265342.11_1	i	MSTRG.35519	MSTRG.35519.2	3	0	0	0	4211	MSTRG.35519.2	5419		non-chimeric (novel)
446.852	8.5033	0.452103	14.3847	6.45896e-47	0	MSTRG.24849.5	1.73028	31.4377	9.72956	986.699	chr2	131674118	131756641	+	MSTRG.24849	1264	AluSg7	SINE	Alu	LTR12F	70755	ARHGEF4	ENST00000326016.10_2	n	MSTRG.24849	MSTRG.24849.5	4	0	0	0	8076	MSTRG.24849.5	3666		chimeric (novel)
20.5039	7.8202	0.404898	14.3746	7.47341e-47	0	MSTRG.4721.1	0	9.37599	0.812089	44.4322	chr10	26953027	26964824	-	MSTRG.4721	0	(GGAA)n	Simple_repeat	Simple_repeat	LTR12C	229476	SELENOOLP	ENST00000636744.1_1	j	MSTRG.4721	MSTRG.4721.1	3	0	0	0	585	ENST00000623958.1_1	1172		chimeric (novel)
432.301	9.2953	0.507656	14.3706	7.91448e-47	0	MSTRG.10420.21	2.77539	100.799	56.0927	940.462	chr12	100953992	100958453	+	MSTRG.10420	0	LTR12C	LTR	ERV1	LTR12C	0	NR1H4	ENST00000648861.1_1	j	MSTRG.10420	MSTRG.10420.21	3	0	0	0	2173	MSTRG.10420.3	2274		chimeric (novel)
28.0943	8.2228	0.433162	14.3661	8.45122e-47	0	MSTRG.42096.3	0	8.69256	3.43222	61.0846	chr8	29162169	29169896	+	MSTRG.42096	0	LTR12C	LTR	ERV1	LTR12C	0	-	-	u	MSTRG.42096	MSTRG.42096.3	2	0	0	0	520	MSTRG.42096.4	-		non-chimeric (novel)
60.1723	9.0388	0.490027	14.364	8.70316e-47	0	ENST00000497301.2	0	100.48	9.03036	121.548	chrX	134847185	134858560	+	MSTRG.46972	0	LTR41	LTR	ERVL	LTR12C	386278	CT45A1	ENST00000497301.2	=	CT45A1	ENST00000497301.2	5	0	0	0	2425	MSTRG.46972.38	1219		known	protein_coding	CT45A1
316.417	10.6505	0.602234	14.364	8.70941e-47	0	MSTRG.1513.5	0	170.796	68.8786	676.518	chr1	63220053	63331187	+	MSTRG.1513	0	LTR12C	LTR	ERV1	LTR12C	0	ATG4C	ENST00000317868.8_1	j	MSTRG.1513	MSTRG.1513.5	12	0	0	0	3182	MSTRG.1513.2	2938		chimeric (novel)
69.0004	6.183	0.291224	14.3635	8.76346e-47	0	MSTRG.24294.1	2.4306	48.3551	71.4859	137.588	chr2	85913176	85926586	-	MSTRG.24294	0	MLT1L	LTR	ERVL-MaLR	LTR12D	228972	AC012454.1	ENST00000443948.1_1	k	MSTRG.24294	MSTRG.24294.1	3	0	0	0	2834	MSTRG.24294.1	995		chimeric (novel)
5.4639	46.2257	3.07923	14.3626	8.88635e-47	0	MSTRG.17316.10	0	0	0	12.142	chr16	86587707	86599368	+	MSTRG.17316	0	LTR12C	LTR	ERV1	LTR12C	0	MTHFSD	ENST00000360900.10_3	x	MSTRG.17316	MSTRG.17316.10	4	0	0	0	1137	MSTRG.17316.9	3013		non-chimeric (novel)
35.8882	7.1143	0.356141	14.3603	9.18736e-47	0	MSTRG.32839.1	0.346401	26.5243	3.73797	76.0428	chr4	89273372	89282424	-	MSTRG.32839	0	LTR12D	LTR	ERV1	LTR12D	0	-	-	u	MSTRG.32839	MSTRG.32839.1	3	0	0	0	1453	MSTRG.32839.1	-		non-chimeric (novel)
41.9182	-46.2548	3.08364	-14.3515	1.04271e-46	0	ENST00000437545.5_1	93.1515	0	0	0	chr2	39476419	39606950	-	MSTRG.23649	891	(TA)n	Simple_repeat	Simple_repeat	LTR12C	134289	MAP4K3	ENST00000437545.5_1	=	MAP4K3	ENST00000437545.5_1	33	0	0	0	3924	ENST00000263881.7_3	3924		known	protein_coding	MAP4K3
339.083	9.8027	0.543727	14.3505	1.05834e-46	0	MSTRG.11131.1	0.395881	371.74	0.637738	711.746	chr12	133516286	133528760	+	MSTRG.11131	0	LTR12C	LTR	ERV1	LTR12C	0	ZNF605	ENST00000381215.3_1	x	MSTRG.11131	MSTRG.11131.1	2	0	0	0	12427	MSTRG.11131.1	1143		non-chimeric (novel)
35.5149	46.1992	3.08057	14.3477	1.10078e-46	0	MSTRG.11255.2	0	0	0	78.9221	chr13	25338325	25454059	+	MSTRG.11255	670	AluY	SINE	Alu	LTR12C	139600	RNF17	ENST00000255324.9_1	j	MSTRG.11255	MSTRG.11255.2	35	0	0	0	4942	MSTRG.11255.3	5119		chimeric (novel)
6.29354	46.278	3.08648	14.3458	1.13211e-46	0	ENST00000568388.5_3	0	0	0	13.9856	chr16	28985642	28990792	+	MSTRG.16273	0	(TCCA)n	Simple_repeat	Simple_repeat	LTR12C	180323	SPNS1	ENST00000568388.5_3	=	SPNS1	ENST00000568388.5_3	6	0	0	0	775	ENST00000569969.5_2	759		known	protein_coding	SPNS1
61.3341	7.6684	0.395214	14.3426	1.18612e-46	0	MSTRG.33895.4	0.607748	17.5053	3.31759	133.377	chr4	187811621	187834265	+	MSTRG.33895	0	LTR12C	LTR	ERV1	LTR12C	0	AC108865.1	ENST00000507644.2_1	j	MSTRG.33895	MSTRG.33895.4	3	0	0	0	2652	MSTRG.33895.15	496		chimeric (novel)
113.137	9.944	0.553993	14.3396	1.23798e-46	0	MSTRG.14199.1	0	71.2868	1.95622	243.278	chr15	40356741	40366960	-	MSTRG.14199	0	LTR12C	LTR	ERV1	LTR12C	0	SRP14-AS1	ENST00000559012.1_1	x	MSTRG.14199	MSTRG.14199.1	2	0	0	0	2821	MSTRG.14199.2	700		non-chimeric (novel)
43.9304	8.4513	0.449975	14.337	1.28493e-46	0	MSTRG.28071.2	0.0932605	30.5556	0	94.1347	chr21	47053192	47054810	+	MSTRG.28071	146	ERVL-E-int	LTR	ERVL	LTR12_	508880	-	-	u	MSTRG.28071	MSTRG.28071.2	2	0	0	0	1482	MSTRG.28071.2	-		non-chimeric (novel)
32.9194	8.1426	0.428484	14.3357	1.30963e-46	0	MSTRG.41928.2	0	5.37026	0	72.5576	chr8	18607623	18608119	-	MSTRG.41928	0	LTR12C	LTR	ERV1	LTR12C	0	PSD3	ENST00000440756.4_1	i	MSTRG.41928	MSTRG.41928.2	2	0	0	0	366	MSTRG.41928.1	11690		non-chimeric (novel)
25.4646	8.0728	0.423696	14.3329	1.36354e-46	0	ENST00000526184.1_1	0	24.7672	0	53.8361	chr11	129902761	129903476	-	MSTRG.8581	0	L1ME3E	LINE	L1	LTR12C	10729	ELOBP2	ENST00000526184.1_1	k	ELOBP2	ENST00000526184.1_1	1	0	0	0	716	ENST00000526184.1_1	355		chimeric (novel)	processed_pseudogene	ELOBP2
9.6054	46.1826	3.08277	14.3321	1.37887e-46	0	MSTRG.46189.7	0	0	0	21.3453	chrX	53260314	53383201	-	MSTRG.46189	64	MIR	SINE	MIR	LTR12_	2157015	IQSEC2	ENST00000642864.1_1	j	MSTRG.46189	MSTRG.46189.7	14	0	0	0	3557	ENST00000396435.9_4	6037		chimeric (novel)
185.966	7.7517	0.401334	14.3316	1.38915e-46	0	MSTRG.29493.1	1.32426	10.6825	3.76908	410.329	chr3	29743918	29747797	+	MSTRG.29493	0	LTR12C	LTR	ERV1	LTR12C	0	RBMS3	ENST00000636680.1_2	i	MSTRG.29493	MSTRG.29493.1	1	0	0	0	3880	MSTRG.29493.1	1682		non-chimeric (novel)
137.414	9.2977	0.509352	14.3275	1.47323e-46	0	ENST00000327968.6_1	1.12704	132.134	0	289.555	chrX	23018078	23021706	+	MSTRG.45765	122	MER96	DNA	hAT	LTR12C	1049547	DDX53	ENST00000327968.6_1	=	DDX53	ENST00000327968.6_1	1	0	0	0	3629	ENST00000327968.6_1	3629		known	protein_coding	DDX53
68.6272	8.9673	0.486312	14.3269	1.48598e-46	0	MSTRG.7206.8	0.0914887	3.51974	0	152.022	chr11	61266431	61274657	+	MSTRG.7206	0	MLT1N2	LTR	ERVL-MaLR	LTR12E	259215	AP003108.1	ENST00000534856.1_1	j	MSTRG.7206	MSTRG.7206.8	3	0	0	0	1918	MSTRG.7206.4	554		chimeric (novel)
2751.66	11.4726	0.661199	14.3264	1.49764e-46	0	ENST00000430273.5_3	1285.71	12349.4	9277.27	2426.12	chrX	151082624	151093726	+	MSTRG.47103	131	C-rich	Low_complexity	Low_complexity	LTR12C	350807	MAGEA4	ENST00000430273.5_3	=	MAGEA4	ENST00000430273.5_3	3	0	0	0	1852	MSTRG.47103.1	986		known	protein_coding	MAGEA4
5.79018	45.9798	3.0705	14.3233	1.5645e-46	0	MSTRG.24721.7	0	0	0	12.8671	chr2	120755365	120765693	+	MSTRG.24721	0	LTR12C	LTR	ERV1	LTR12C	0	-	-	u	MSTRG.24721	MSTRG.24721.7	2	0	0	0	1219	MSTRG.24721.4	-		non-chimeric (novel)
2498.36	9.6795	0.536232	14.3212	1.61307e-46	0	MSTRG.32803.4	8.01874	1591.1	94.5725	5356.6	chr4	88257668	88316657	-	MSTRG.32803	0	LTR12C	LTR	ERV1	LTR12C	0	HSD17B11	ENST00000358290.8_1	j	MSTRG.32803	MSTRG.32803.4	7	0	0	0	2010	MSTRG.32803.7	1885		chimeric (novel)
29.217	7.9886	0.418459	14.3111	1.86431e-46	0	MSTRG.20665.8	0	28.9833	7.2013	60.9062	chr18	56361933	56447440	-	MSTRG.20665	0	MSTA	LTR	ERVL-MaLR	LTR12D	46961	AC104365.1	ENST00000588835.1_1	j	MSTRG.20665	MSTRG.20665.8	3	0	0	0	1245	MSTRG.20665.8	394		chimeric (novel)
23.2181	46.1658	3.08814	14.3017	2.1341e-46	0	ENST00000583211.5_1	0	0	0	51.5958	chr17	61775193	61777515	-	MSTRG.19391	6	C-rich	Low_complexity	Low_complexity	LTR12F	478923	LIMD2	ENST00000583211.5_1	=	LIMD2	ENST00000583211.5_1	5	0	0	0	1321	MSTRG.19391.83	1298		known	protein_coding	LIMD2
73.6327	30.5444	1.99648	14.2974	2.27229e-46	0	MSTRG.19592.2	0	285.741	0	131.879	chr17	73448092	73496533	+	MSTRG.19592	0	AluY	SINE	Alu	LTR12C	128812	TMEM94	ENST00000314256.11_2	j	MSTRG.19592	MSTRG.19592.2	32	0	0	0	5488	ENST00000585105.5_1	5213		chimeric (novel)
33.7194	7.7805	0.404351	14.2957	2.3281e-46	0	MSTRG.26369.47	0	103.614	0	63.4194	chr2	242483817	242493057	-	MSTRG.26369	0	MSTB	LTR	ERVL-MaLR	LTR12F	284833	BOK-AS1	ENST00000434306.1_1	j	MSTRG.26369	MSTRG.26369.47	2	0	0	0	540	MSTRG.26369.1	643		chimeric (novel)
192.868	8.0987	0.426631	14.2951	2.34731e-46	0	MSTRG.25861.1	3.15124	19.1008	0	423.323	chr2	216084721	216091201	+	MSTRG.25861	0	LTR12C	LTR	ERV1	LTR12C	0	-	-	u	MSTRG.25861	MSTRG.25861.1	1	0	0	0	6481	MSTRG.25861.1	-		non-chimeric (novel)
229.733	10.415	0.588778	14.2923	2.44447e-46	0	MSTRG.25720.1	0.0767537	100.694	1.61582	499.073	chr2	204504051	204507126	-	MSTRG.25720	0	LTR12C	LTR	ERV1	LTR12C	0	-	-	u	MSTRG.25720	MSTRG.25720.1	1	0	0	0	3076	MSTRG.25720.1	-		non-chimeric (novel)
29.5003	8.0227	0.421519	14.288	2.60053e-46	0	ENST00000295266.5_1	0	18.0485	0	63.5509	chr4	96761170	96762644	+	MSTRG.32896	268	Charlie16a	DNA	hAT-Charlie	LTR12F	245156	PDHA2	ENST00000295266.5_1	=	PDHA2	ENST00000295266.5_1	1	0	0	0	1475	ENST00000295266.5_1	1456		known	protein_coding	PDHA2
45.5065	7.3114	0.3719	14.2817	2.84659e-46	0	ENST00000262623.3_1	0.684412	6.34935	78.7137	90.9897	chr19	36040945	36054560	-	MSTRG.22055	215	MIR	SINE	MIR	LTR12C	126660	ATP4A	ENST00000262623.3_1	=	ATP4A	ENST00000262623.3_1	22	0	0	0	3709	ENST00000262623.3_1	3709		known	protein_coding	ATP4A
46.1888	8.1124	0.42809	14.2783	2.98945e-46	0	ENST00000594710.1_1	0	65.7488	0	95.3363	chr19	23158270	23185988	-	MSTRG.21870	172	AluSq2	SINE	Alu	LTR12C	503632	ZNF728	ENST00000594710.1_1	=	ZNF728	ENST00000594710.1_1	4	0	0	0	2025	ENST00000594710.1_1	2015		known	protein_coding	ZNF728
180.924	8.6419	0.465173	14.2783	2.98891e-46	0	MSTRG.44084.3	0.130216	213.713	138.218	362.82	chr9	39036788	39041948	-	MSTRG.44084	0	LTR12C	LTR	ERV1	LTR12C	0	BX005195.1	ENST00000618097.1_1	x	MSTRG.44084	MSTRG.44084.3	2	0	0	0	3488	MSTRG.44084.3	1198		non-chimeric (novel)
2522.05	13.7827	0.825365	14.2758	3.09892e-46	0	MSTRG.31039.4	0.165392	2407.93	0	5336.84	chr3	148747903	148815179	-	MSTRG.31039	0	LTR12C	LTR	ERV1	LTR12C	0	HLTF	ENST00000392912.6_2	j	MSTRG.31039	MSTRG.31039.4	25	0	0	0	4612	MSTRG.31039.2	3896		chimeric (novel)
948.686	3.7239	0.120774	14.274	3.17597e-46	0	ENST00000619086.1_1	106.127	2397.1	1491.34	1570.02	chr12	31882051	31885283	+	MSTRG.9274	411	MIRb	SINE	MIR	LTR12C	75559	AC023157.3	ENST00000619086.1_1	k	AC023157.3	ENST00000619086.1_1	1	0	0	0	3233	ENST00000619086.1_1	2088		chimeric (novel)	antisense	AC023157.3
70.3369	8.1508	0.430912	14.274	3.17923e-46	0	MSTRG.11881.22	0.14376	5.60565	6.26623	154.841	chr13	91151637	91159571	+	MSTRG.11881	3	AT_rich	Low_complexity	Low_complexity	LTR12C	3144	LINC01049	ENST00000426840.1_1	i	MSTRG.11881	MSTRG.11881.22	2	0	0	0	7912	MSTRG.11881.22	742		non-chimeric (novel)
147.686	30.7634	2.01521	14.2732	3.21624e-46	0	MSTRG.11534.6	0	398.385	0	283.926	chr13	45513435	45648118	-	MSTRG.11534	0	MSTA	LTR	ERVL-MaLR	LTR12_	312679	NUFIP1	ENST00000379161.4_1	m	MSTRG.11534	MSTRG.11534.6	14	0	0	0	3861	MSTRG.11534.1	3492		chimeric (novel)
29.1542	-45.9682	3.08057	-14.2728	3.23537e-46	0	MSTRG.25260.5	64.7871	0	0	0	chr2	172174693	172291312	-	MSTRG.25260	45	GC_rich	Low_complexity	Low_complexity	LTR12C	518896	METTL8	ENST00000375258.8_1	j	MSTRG.25260	MSTRG.25260.5	12	0	0	0	6005	MSTRG.25260.1	8203		chimeric (novel)
220.802	9.7751	0.544758	14.2727	3.24013e-46	0	MSTRG.14884.10	9.79897	20.9014	14.9519	476.889	chr15	70747523	70878978	-	MSTRG.14884	0	LTR12C	LTR	ERV1	LTR12C	0	LINC02204	ENST00000630447.1_1	j	MSTRG.14884	MSTRG.14884.10	2	0	0	0	2028	ENST00000630447.1_1	3206		chimeric (novel)
1108.86	5.8476	0.269701	14.266	3.56308e-46	0	ENST00000375486.8_1	69.0809	23.4254	446.391	2342.86	chr1	17393256	17445930	-	MSTRG.477	47	GC_rich	Low_complexity	Low_complexity	LTR12D	1530682	PADI2	ENST00000375486.8_1	=	PADI2	ENST00000375486.8_1	16	0	0	0	4345	ENST00000375486.8_1	4345		known	protein_coding	PADI2
42.1653	8.596	0.462536	14.2604	3.86184e-46	0	ENST00000622654.1_1	0	64.9362	8.96036	85.4899	chr2	21360340	21366144	+	MSTRG.23329	68	AT_rich	Low_complexity	Low_complexity	LTR12C	35386	TDRD15	ENST00000622654.1_1	=	TDRD15	ENST00000622654.1_1	1	0	0	0	5805	ENST00000405799.1_1	5805		known	protein_coding	TDRD15
30.0135	7.6896	0.399195	14.2526	4.31789e-46	0	MSTRG.2671.1	0.0609924	120.928	0.369014	53.1582	chr1	153555776	153557084	+	MSTRG.2671	0	SVA_D	Other	Other	LTR12C	38306	-	-	u	MSTRG.2671	MSTRG.2671.1	1	0	0	0	1309	MSTRG.2671.1	-		non-chimeric (novel)
102.907	7.8477	0.41035	14.2505	4.44782e-46	0	MSTRG.33991.1	0.212846	0.94827	0.42038	228.317	chr5	765720	880767	+	MSTRG.33991	0	LTR12C	LTR	ERV1	LTR12C	0	ZDHHC11B	ENST00000508859.6_1	x	MSTRG.33991	MSTRG.33991.1	2	0	0	0	4085	MSTRG.33991.1	1631		non-chimeric (novel)
144.432	28.5652	1.86426	14.2497	4.50279e-46	0	MSTRG.19450.14	0	17.0923	0	319.061	chr17	66048785	66091709	+	MSTRG.19450	0	LTR12C	LTR	ERV1	LTR12C	0	FBXO36P1	ENST00000579006.1_1	o	MSTRG.19450	MSTRG.19450.14	3	0	0	0	1990	MSTRG.19450.23	471		chimeric (novel)
253.967	4.6788	0.188043	14.2456	4.77446e-46	0	ENST00000624773.1_1	19.9358	157.657	340.932	489.037	chr16	86588926	86590961	+	MSTRG.17316	50	L2a	LINE	L2	LTR12C	913	FLJ30679	ENST00000624773.1_1	=	FLJ30679	ENST00000624773.1_1	1	0	0	0	2036	MSTRG.17316.9	1980		known	TEC	FLJ30679
1469.93	12.1711	0.714458	14.2361	5.47141e-46	0	MSTRG.30838.15	0	1291.12	48.3485	3117.67	chr3	133783375	133788699	-	MSTRG.30838	0	LTR12C	LTR	ERV1	LTR12C	0	RYK	ENST00000484106.3_1	j	MSTRG.30838	MSTRG.30838.15	5	0	0	0	3794	ENST00000473208.5_1	1258		chimeric (novel)
32.8472	45.8044	3.0779	14.2319	5.80747e-46	0	MSTRG.14078.4	0	0	0	72.9937	chr15	33011675	33037308	+	MSTRG.14078	593	(TG)n	Simple_repeat	Simple_repeat	LTR12C	299164	GREM1	ENST00000560830.1_1	j	MSTRG.14078	MSTRG.14078.4	2	0	0	0	14528	ENST00000622074.1_1	2648		chimeric (novel)
504.863	9.1687	0.503751	14.2307	5.90934e-46	0	MSTRG.8897.15	11.2308	268.038	742.787	998.372	chr12	8940195	8951784	+	MSTRG.8897	0	LTR12C	LTR	ERV1	LTR12C	0	AC092490.1	ENST00000540299.1_1	j	MSTRG.8897	MSTRG.8897.15	4	0	0	0	6027	MSTRG.8897.14	809		chimeric (novel)
273.448	9.6173	0.535363	14.2283	6.1171e-46	0	MSTRG.34184.3	1.1391	20.9276	28.6242	601.017	chr5	17604256	17635707	+	MSTRG.34184	46	MLT1E3	LTR	ERVL-MaLR	LTR12E	291810	RP11-432M8.8	ENST00000600847.1	k	MSTRG.34184	MSTRG.34184.3	3	0	0	0	1550	MSTRG.34184.12	621		chimeric (novel)
35.1223	8.088	0.427925	14.2268	6.24435e-46	0	MSTRG.25844.1	0	18.2972	0	76.0165	chr2	213697739	213699848	+	MSTRG.25844	621	(A)n	Simple_repeat	Simple_repeat	LTR12C	111402	AC093865.1	ENST00000415387.1_1	i	MSTRG.25844	MSTRG.25844.1	1	0	0	0	2110	MSTRG.25844.1	433		non-chimeric (novel)
63.6287	8.4897	0.456238	14.2243	6.4742e-46	0	MSTRG.3077.2	0.136408	0.644992	11.1304	139.952	chr1	169631249	169642996	+	MSTRG.3077	0	LTR12C	LTR	ERV1	LTR12C	0	C1orf112	ENST00000498289.5_1	j	MSTRG.3077	MSTRG.3077.2	2	0	0	0	2039	ENST00000498289.5_1	3849		chimeric (novel)
57.4267	8.4968	0.456826	14.2216	6.72849e-46	0	MSTRG.35970.8	0	4.74809	20.1021	124.854	chr5	157307121	157410277	+	MSTRG.35970	0	LTR12C	LTR	ERV1	LTR12C	0	AC008677.2	ENST00000460082.1_1	x	MSTRG.35970	MSTRG.35970.8	2	0	0	0	1423	MSTRG.35970.6	306		non-chimeric (novel)
160.611	10.6643	0.609464	14.2162	7.26946e-46	0	ENST00000358992.3_1	0	59.509	0	350.302	chr19	56701058	56704423	-	MSTRG.23000	625	AluY	SINE	Alu	LTR12C	731563	ZSCAN5B	ENST00000358992.3_1	=	ZSCAN5B	ENST00000358992.3_1	4	0	0	0	1628	MSTRG.23000.8	1626		known	protein_coding	ZSCAN5B
28.7538	7.6781	0.399455	14.2146	7.43747e-46	0	ENST00000332857.6	0	0	0	63.8973	chr9	43624507	43630730	-	ENSG00000185775.9	90	(AGGGGG)n	Simple_repeat	Simple_repeat	LTR12F	18093	SPATA31A6	ENST00000332857.6	=	SPATA31A6	ENST00000332857.6	4	0	0	0	4209	ENST00000332857.6	4209		known	protein_coding	SPATA31A6
124.515	9.4918	0.527523	14.2019	8.91329e-46	0	ENST00000612490.1_1	0.0322367	467.724	3.04301	224.36	chrX	52780346	52790620	+	MSTRG.46169	226	AluSx	SINE	Alu	LTR12_	1554160	SSX2B	ENST00000612490.1_1	=	SSX2B	ENST00000612490.1_1	9	0	0	0	1417	MSTRG.46169.2	1414		known	protein_coding	SSX2B
115.706	7.2479	0.369577	14.1997	9.20187e-46	0	MSTRG.46780.4	1.2474	7.6496	6.75231	254.276	chrX	118341004	118344682	-	MSTRG.46780	0	LTR12C	LTR	ERV1	LTR12C	0	-	-	u	MSTRG.46780	MSTRG.46780.4	2	0	0	0	1514	MSTRG.46780.7	-		non-chimeric (novel)
66.3081	7.1665	0.364023	14.1927	1.01596e-45	0	ENST00000444154.1	1.0736	82.5868	129.393	122.724	chr7	157318477	157320021	+	MSTRG.41586	54	L1MA3	LINE	L1	LTR12C	536602	AC006372.1	ENST00000444154.1	=	AC006372.1	ENST00000444154.1	1	0	0	0	1545	ENST00000444154.1	1543		known	protein_coding	AC006372.1
93.0712	7.8554	0.412696	14.1883	1.08277e-45	0	MSTRG.36436.1	0.699091	10.0183	6.40593	204.301	chr6	3759087	3760716	+	MSTRG.36436	0	LTR12C	LTR	ERV1	LTR12C	0	-	-	u	MSTRG.36436	MSTRG.36436.1	1	0	0	0	1630	MSTRG.36436.1	-		non-chimeric (novel)
38.6157	45.6619	3.07794	14.1854	1.12787e-45	0	MSTRG.40726.28	0	0	0	85.8128	chr7	101007713	101011009	+	MSTRG.40726	0	FLAM_C	SINE	Alu	LTR12C	14562	COL26A1	ENST00000313669.11_1	i	MSTRG.40726	MSTRG.40726.28	2	0	0	0	2647	MSTRG.40726.6	3032		non-chimeric (novel)
43.0915	8.3849	0.450209	14.182	1.18489e-45	0	MSTRG.46322.2	0.0738477	7.45084	0	94.8572	chrX	69281945	69285053	+	MSTRG.46322	216	AluSx1	SINE	Alu	LTR12C	644047	OTUD6A	ENST00000338352.2_1	o	MSTRG.46322	MSTRG.46322.2	2	0	0	0	2940	MSTRG.46322.2	1689		chimeric (novel)
755.403	10.1626	0.575608	14.1808	1.20468e-45	0	ENST00000587223.1_1	1.35169	301.77	0.604887	1643.72	chr18	21153416	21156986	-	MSTRG.20328	0	LTR12C	LTR	ERV1	LTR12C	0	NPC1	ENST00000587223.1_1	=	NPC1	ENST00000587223.1_1	2	0	0	0	665	MSTRG.20328.17	590		known	processed_transcript	NPC1
174.247	7.3121	0.374617	14.1802	1.21548e-45	0	MSTRG.8897.19	8.12449	108.137	237.432	340.695	chr12	8940212	8947737	+	MSTRG.8897	0	LTR12C	LTR	ERV1	LTR12C	0	AC092490.1	ENST00000540299.1_1	j	MSTRG.8897	MSTRG.8897.19	3	0	0	0	1982	MSTRG.8897.14	809		chimeric (novel)
381.778	10.5764	0.60488	14.1786	1.24233e-45	0	MSTRG.29414.8	0.123927	52.7892	1.08679	842.284	chr3	17816062	17827531	+	MSTRG.29414	0	LTR12_	LTR	ERV1	LTR12_	0	TBC1D5	ENST00000414318.2_1	i	MSTRG.29414	MSTRG.29414.8	2	0	0	0	4137	MSTRG.29414.8	2088		non-chimeric (novel)
45.6472	6.9604	0.349877	14.1776	1.26102e-45	0	ENST00000286574.8_1	0.382915	27.4856	111.704	85.5898	chr12	65444406	65515346	-	MSTRG.9978	36	GC_rich	Low_complexity	Low_complexity	LTR12C	577085	WIF1	ENST00000286574.8_1	=	WIF1	ENST00000286574.8_1	10	0	0	0	2238	ENST00000286574.8_1	2238		known	protein_coding	WIF1
372.975	11.2357	0.65147	14.1767	1.27735e-45	0	MSTRG.25296.9	0	5.57086	0	828.215	chr2	174060647	174146805	-	MSTRG.25296	0	LTR12C	LTR	ERV1	LTR12C	0	MAP3K20-AS1	ENST00000423106.2_1	j	MSTRG.25296	MSTRG.25296.9	8	0	0	0	4179	MSTRG.25296.7	2538		chimeric (novel)
476.59	9.369	0.519847	14.1754	1.30155e-45	0	MSTRG.34152.2	19.2676	33.8796	76.6156	1027.54	chr5	14578369	14581780	+	MSTRG.34152	0	LTR12C	LTR	ERV1	LTR12C	0	-	-	u	MSTRG.34152	MSTRG.34152.2	2	0	0	0	3209	MSTRG.34152.4	-		non-chimeric (novel)
330.694	10.4214	0.594252	14.1714	1.37701e-45	0	MSTRG.19455.3	0.992044	9.88347	12.7769	731.366	chr17	66176828	66192367	+	MSTRG.19455	0	LTR12C	LTR	ERV1	LTR12C	0	AC005332.2	ENST00000591222.1_1	k	MSTRG.19455	MSTRG.19455.3	3	0	0	0	10120	MSTRG.19455.11	2919		chimeric (novel)
77.046	7.712	0.403221	14.1659	1.48943e-45	0	ENST00000323040.4_1	0.957208	10.3662	14.4068	167.504	chr19	46093022	46105470	-	MSTRG.22474	5	GC_rich	Low_complexity	Low_complexity	LTR12C	1038467	GPR4	ENST00000323040.4_1	=	GPR4	ENST00000323040.4_1	2	0	0	0	3052	MSTRG.22474.6	3048		known	protein_coding	GPR4
10.3257	45.5837	3.07743	14.1624	1.56632e-45	0	MSTRG.40688.17	0	0	0	22.9459	chr7	100488873	100493902	-	MSTRG.40688	304	(CCCCCG)n	Simple_repeat	Simple_repeat	LTR12C	497771	ACHE	ENST00000302913.8_1	j	MSTRG.40688	MSTRG.40688.17	4	0	0	0	1538	ENST00000302913.8_1	2956		chimeric (novel)
2873.98	8.6571	0.470099	14.1611	1.59403e-45	0	ENST00000250111.8_1	62.1505	300.326	7.41622	6290.27	chr17	7554430	7561089	+	MSTRG.17739	966	L2b	LINE	L2	LTR12C	8834	ATP1B2	ENST00000250111.8_1	=	ATP1B2	ENST00000250111.8_1	7	0	0	0	3156	ENST00000250111.8_1	3153		known	protein_coding	ATP1B2
348.423	12.7303	0.757783	14.1601	1.61865e-45	0	MSTRG.13695.3	100.991	23.2266	1396.96	515.483	chr14	104394788	104519313	+	MSTRG.13695	122	GC_rich	Low_complexity	Low_complexity	LTR12C	821995	TDRD9	ENST00000409874.8_1	j	MSTRG.13695	MSTRG.13695.3	35	0	0	0	4997	ENST00000409874.8_1	4782		chimeric (novel)
38.4681	7.3777	0.379966	14.1532	1.7835e-45	0	ENST00000415386.2_1	0.321125	87.4161	17.9723	73.4537	chr1	16860381	16862667	-	MSTRG.450	0	MER20	DNA	hAT-Charlie	LTR12D	947419	LINC01783	ENST00000415386.2_1	=	LINC01783	ENST00000415386.2_1	2	0	0	0	2071	ENST00000415386.2_1	1548		known	lincRNA	LINC01783
45.1005	8.0734	0.429219	14.1499	1.86928e-45	0	MSTRG.26369.52	0.100738	30.6878	0	96.7128	chr2	242486034	242493057	-	MSTRG.26369	0	MSTB	LTR	ERVL-MaLR	LTR12F	284833	BOK	ENST00000641230.1_3	x	MSTRG.26369	MSTRG.26369.52	3	0	0	0	736	MSTRG.26369.1	183		non-chimeric (novel)
43.1144	7.5335	0.391862	14.1209	2.82245e-45	0	MSTRG.11854.1	0.126825	13.3893	2.89129	93.8739	chr13	80850073	80852187	-	MSTRG.11854	0	LTR12C	LTR	ERV1	LTR12C	0	-	-	u	MSTRG.11854	MSTRG.11854.1	1	0	0	0	2115	MSTRG.11854.1	-		non-chimeric (novel)
40.2085	7.6955	0.403422	14.1179	2.94728e-45	0	MSTRG.8607.1	0.0914887	19.3831	1.47606	86.943	chr11	130201304	130206779	-	MSTRG.8607	0	LTR12C	LTR	ERV1	LTR12C	0	AP002986.1	ENST00000602376.5_1	i	MSTRG.8607	MSTRG.8607.1	2	0	0	0	692	MSTRG.8607.2	1763		non-chimeric (novel)
76.5441	45.5229	3.08334	14.1155	3.04726e-45	0	MSTRG.20843.4	0	0	0	170.098	chr18	74490288	74527384	+	MSTRG.20843	0	LTR12C	LTR	ERV1	LTR12C	0	ZNF236-DT	ENST00000585258.1_1	x	MSTRG.20843	MSTRG.20843.4	2	0	0	0	2480	MSTRG.20843.3	1295		non-chimeric (novel)
208.8	9.3575	0.521261	14.1147	3.0817e-45	0	MSTRG.22432.2	0	13.9918	0	462.446	chr19	44913656	44931655	+	MSTRG.22432	115	(TCTG)n	Simple_repeat	Simple_repeat	LTR12C	151992	AC245748.2	ENST00000588655.1_1	i	MSTRG.22432	MSTRG.22432.2	2	0	0	0	1642	MSTRG.22432.1	574		non-chimeric (novel)
6.00375	45.4833	3.08113	14.1128	3.16738e-45	0	MSTRG.15001.2	0	0	0	13.3417	chr15	75592315	75593982	-	MSTRG.15001	258	MIRb	SINE	MIR	LTR12C	185129	DNM1P34	ENST00000567292.1_1	o	MSTRG.15001	MSTRG.15001.2	2	0	0	0	1640	ENST00000567292.1_1	2276		chimeric (novel)
100.715	7.3043	0.375902	14.1108	3.25714e-45	0	MSTRG.29267.10	1.51235	214.995	26.5767	195.457	chr3	11136556	11148662	+	MSTRG.29267	0	LTR12C	LTR	ERV1	LTR12C	0	-	-	u	MSTRG.29267	MSTRG.29267.10	3	0	0	0	3306	MSTRG.29267.3	-		non-chimeric (novel)
452.27	9.278	0.516122	14.1013	3.73038e-45	0	MSTRG.40173.1	0.733097	329.119	3.73205	967.328	chr7	65620646	65695732	-	MSTRG.40173	0	LTR12C	LTR	ERV1	LTR12C	0	TPST1	ENST00000304842.5_1	x	MSTRG.40173	MSTRG.40173.1	2	0	0	0	1510	MSTRG.40173.1	2116		non-chimeric (novel)
90.9615	36.9631	2.47979	14.0992	3.84029e-45	0	ENST00000597802.2_3	0	0	0	202.137	chr19	18283972	18286032	+	MSTRG.21705	222	MIRc	SINE	MIR	LTR12F	404104	IFI30	ENST00000597802.2_3	=	IFI30	ENST00000597802.2_3	3	0	0	0	411	ENST00000593731.1_3	411		known	protein_coding	IFI30
97.7521	45.4966	3.08623	14.0937	4.14947e-45	0	MSTRG.36153.10	0	0	0	217.227	chr5	172641314	172682506	+	MSTRG.36153	0	LTR12C	LTR	ERV1	LTR12C	0	NKX2-5	ENST00000329198.4_1	x	MSTRG.36153	MSTRG.36153.10	2	0	0	0	1344	MSTRG.36153.7	1709		non-chimeric (novel)
28.0091	7.0196	0.356241	14.0906	4.34154e-45	0	ENST00000405916.2_1	0.237869	92.0024	0.406044	51.737	chr6	157720077	157721158	-	MSTRG.38561	1196	AluSx1	SINE	Alu	LTR12F	423211	LDHAL6FP	ENST00000405916.2_1	=	LDHAL6FP	ENST00000405916.2_1	1	0	0	0	1082	ENST00000405916.2_1	1082		known	processed_pseudogene	LDHAL6FP
45.8729	8.0315	0.428087	14.0895	4.4065e-45	0	MSTRG.9362.1	0	60.7141	0	95.1938	chr12	44079553	44085660	+	MSTRG.9362	0	SVA_D	Other	Other	LTR12C	177964	-	-	u	MSTRG.9362	MSTRG.9362.1	1	0	0	0	6108	MSTRG.9362.1	-		non-chimeric (novel)
216.896	10.4028	0.596623	14.084	4.76545e-45	0	ENST00000346199.3_2	0	46.2033	0	476.858	chr20	36149608	36152095	+	MSTRG.26989	973	A-rich	Low_complexity	Low_complexity	LTR12B	2215257	NNAT	ENST00000346199.3_2	=	NNAT	ENST00000346199.3_2	2	0	0	0	1225	ENST00000062104.3_1	1222		known	protein_coding	NNAT
59.8503	7.8228	0.413613	14.0779	5.18935e-45	0	MSTRG.3730.1	0.26968	1.74825	0	132.537	chr1	212063653	212110087	+	MSTRG.3730	0	LTR12C	LTR	ERV1	LTR12C	0	AC092814.1	ENST00000416056.2_1	k	MSTRG.3730	MSTRG.3730.1	5	0	0	0	3767	MSTRG.3730.1	386		chimeric (novel)
53.5838	-45.4607	3.08892	-14.0699	5.81769e-45	0	MSTRG.47261.6	119.075	0	0	0	chrY	2803643	2850658	+	MSTRG.47261	1282	AluJr4	SINE	Alu	LTR12C	61789	ZFY	ENST00000155093.7_1	j	MSTRG.47261	MSTRG.47261.6	8	0	0	0	5092	ENST00000155093.7_1	5239		chimeric (novel)
101.079	8.1349	0.436128	14.0667	6.08421e-45	0	MSTRG.32194.4	0.753837	13.3049	10.6497	221.204	chr4	27974365	27979541	-	MSTRG.32194	0	LTR12C	LTR	ERV1	LTR12C	0	AC007106.1	ENST00000509666.1_1	i	MSTRG.32194	MSTRG.32194.4	2	0	0	0	5046	MSTRG.32194.4	600		non-chimeric (novel)
21.7126	7.7089	0.405964	14.0625	6.45504e-45	0	ENST00000230381.6_1	0	47.9295	0.369014	42.8837	chr6	42664338	42690312	-	ENSG00000112619.7_2	359	AluJb	SINE	Alu	LTR12D	167618	PRPH2	ENST00000230381.6_1	=	PRPH2	ENST00000230381.6_1	3	0	0	0	2976	ENST00000230381.6_1	2976		known	protein_coding	PRPH2
77.6268	9.3801	0.524955	14.0585	6.83471e-45	0	MSTRG.46384.14	0	112.932	0	159.956	chrX	70798223	70833496	+	MSTRG.46384	292	(CGG)n	Simple_repeat	Simple_repeat	LTR12	47433	GCNA	ENST00000373696.7_1	j	MSTRG.46384	MSTRG.46384.14	11	0	0	0	2811	ENST00000488174.5_1	2791		chimeric (novel)
38.1988	7.924	0.42167	14.0489	7.82018e-45	0	MSTRG.40544.2	0	5.47791	6.98639	83.5014	chr7	93804414	93873882	+	MSTRG.40544	0	THE1D	LTR	ERVL-MaLR	LTR12C	72704	-	-	u	MSTRG.40544	MSTRG.40544.2	2	0	0	0	5600	MSTRG.40544.2	-		non-chimeric (novel)
84.9346	7.5158	0.392617	14.0488	7.83105e-45	0	MSTRG.33381.1	0.616932	12.1011	0.812089	186.692	chr4	142608126	142610402	-	MSTRG.33381	0	LTR12C	LTR	ERV1	LTR12C	0	IL15	ENST00000320650.8_1	i	MSTRG.33381	MSTRG.33381.1	1	0	0	0	2277	MSTRG.33381.1	1447		non-chimeric (novel)
112.176	8.7363	0.479725	14.0421	8.61393e-45	0	MSTRG.31392.1	0.203143	18.9204	0.84076	246.882	chr3	177454818	177526074	-	MSTRG.31392	0	LTR12C	LTR	ERV1	LTR12C	0	LINC00578	ENST00000442937.5_1	x	MSTRG.31392	MSTRG.31392.1	3	0	0	0	3539	MSTRG.31392.1	612		non-chimeric (novel)
13.3867	45.0045	3.06289	14.0405	8.80697e-45	0	ENST00000222271.6_2	0	0	0	29.7483	chr19	18893583	18902123	-	MSTRG.21737	246	(TG)n	Simple_repeat	Simple_repeat	LTR12F	203401	COMP	ENST00000222271.6_2	=	COMP	ENST00000222271.6_2	19	0	0	0	2461	ENST00000542601.6_2	2461		known	protein_coding	COMP
24.8922	7.5839	0.397799	14.0369	9.27022e-45	0	MSTRG.25133.3	0.0844438	13.8551	3.30923	53.3244	chr2	161776801	161987041	-	MSTRG.25133	0	THE1C	LTR	ERVL-MaLR	LTR12C	1104144	AC009313.1	ENST00000425470.1_1	y	MSTRG.25133	MSTRG.25133.3	2	0	0	0	902	MSTRG.25133.2	503		non-chimeric (novel)
14.0608	29.2876	1.94419	14.0354	9.461e-45	0	ENST00000482259.1_1	0	19.9441	0	29.0303	chr20	61387983	61394128	+	MSTRG.27437	127	L1M3	LINE	L1	LTR12C	1043747	NTSR1	ENST00000482259.1_1	=	NTSR1	ENST00000482259.1_1	3	0	0	0	2955	MSTRG.27437.11	2950		known	processed_transcript	NTSR1
375.709	8.1799	0.440357	14.0338	9.68127e-45	0	MSTRG.33774.1	1.21537	16.5727	5.17526	831.276	chr4	178417373	178420750	+	MSTRG.33774	0	LTR12C	LTR	ERV1	LTR12C	0	AC078881.1	ENST00000507023.1_1	i	MSTRG.33774	MSTRG.33774.1	1	0	0	0	3378	MSTRG.33774.1	2161		non-chimeric (novel)
74.4264	6.8936	0.348855	14.0276	1.05626e-44	0	ENST00000244513.10_1	1.75122	28.2507	49.6031	154.99	chr6	26501449	26510653	+	MSTRG.36841	283	AluSx3	SINE	Alu	LTR12E	422384	BTN1A1	ENST00000244513.10_1	=	BTN1A1	ENST00000244513.10_1	7	0	0	0	2898	ENST00000244513.10_1	2895		known	protein_coding	BTN1A1
157.115	8.091	0.434477	14.0192	1.18915e-44	0	MSTRG.39523.6	1.04903	15.4707	1.30415	346.232	chr7	15239068	15436238	-	MSTRG.39523	0	LTR12D	LTR	ERV1	LTR12D	0	AGMO	ENST00000342526.7_1	j	MSTRG.39523	MSTRG.39523.6	8	0	0	0	3073	MSTRG.39523.1	2475		chimeric (novel)
332.708	8.7168	0.47917	14.0176	1.21668e-44	0	MSTRG.39752.11	0.493014	0	0	738.859	chr7	30545057	30547078	-	MSTRG.39752	0	LTR12D	LTR	ERV1	LTR12D	0	AC005154.5	ENST00000598361.4_1	i	MSTRG.39752	MSTRG.39752.11	2	0	0	0	1750	ENST00000355837.4_1	687		non-chimeric (novel)
72.8634	7.8552	0.417768	14.0155	1.25369e-44	0	MSTRG.3362.1	0.0609924	1.40521	0.369014	161.661	chr1	188809259	188809929	-	MSTRG.3362	0	LTR12C	LTR	ERV1	LTR12C	0	-	-	u	MSTRG.3362	MSTRG.3362.1	1	0	0	0	671	MSTRG.3362.1	-		non-chimeric (novel)
370.336	7.6787	0.405192	14.0149	1.26334e-44	0	MSTRG.3183.5	5.96013	17.9448	46.9668	809.797	chr1	175069833	175077277	-	MSTRG.3183	0	LTR12C	LTR	ERV1	LTR12C	0	TNN	ENST00000239462.8_1	i	MSTRG.3183	MSTRG.3183.5	2	0	0	0	1287	MSTRG.3183.1	5008		non-chimeric (novel)
784.588	9.9842	0.569917	14.0094	1.36476e-44	0	MSTRG.33817.5	1.62543	29.822	23.6772	1735.96	chr4	184646993	184656464	+	MSTRG.33817	0	LTR12_	LTR	ERV1	LTR12_	0	-	-	u	MSTRG.33817	MSTRG.33817.5	3	0	0	0	4872	MSTRG.33817.3	-		non-chimeric (novel)
47.153	-28.0813	1.86198	-14.0073	1.40619e-44	0	MSTRG.36218.1	104.737	0.208591	0.217358	0	chr5	175815748	175817786	+	MSTRG.36218	270	(CGGAG)n	Simple_repeat	Simple_repeat	LTR12C	166156	HIGD2A	ENST00000274787.2_1	k	MSTRG.36218	MSTRG.36218.1	3	0	0	0	879	MSTRG.36218.1	668		chimeric (novel)
35.1112	7.473	0.39078	14.0054	1.44425e-44	0	ENST00000520773.5_1	0.134398	243.305	0.738028	50.7745	chr5	150310207	150324621	-	MSTRG.35880	34	L2c	LINE	L2	LTR12C	98125	ZNF300P1	ENST00000520773.5_1	=	ZNF300P1	ENST00000520773.5_1	4	0	0	0	3115	ENST00000520773.5_1	3115		known	processed_transcript	ZNF300P1
49.5498	6.3899	0.313579	13.9994	1.57132e-44	0	MSTRG.25600.1	1.46768	9.32102	4.76324	107.078	chr2	198315907	198316919	+	MSTRG.25600	0	LTR12D	LTR	ERV1	LTR12D	0	-	-	u	MSTRG.25600	MSTRG.25600.1	1	0	0	0	1013	MSTRG.25600.1	-		non-chimeric (novel)
254.381	10.2417	0.588763	13.9983	1.59616e-44	0	MSTRG.3270.12	0.127592	67.8149	0	557.628	chr1	181015803	181031084	+	MSTRG.3270	0	LTR12C	LTR	ERV1	LTR12C	0	MR1	ENST00000614012.4_1	j	MSTRG.3270	MSTRG.3270.12	6	0	0	0	8206	MSTRG.3270.12	7860		chimeric (novel)
141.979	8.6414	0.474676	13.9915	1.75573e-44	0	MSTRG.4769.1	0.0914887	0.322496	2.94864	315.054	chr10	29102426	29121743	-	MSTRG.4769	0	AluJb	SINE	Alu	LTR12C	16584	LINC01517	ENST00000644731.1_1	i	MSTRG.4769	MSTRG.4769.1	2	0	0	0	1160	MSTRG.4769.1	1387		non-chimeric (novel)
6.13851	45.069	3.07862	13.9897	1.80134e-44	0	MSTRG.21038.12	0	0	0	13.6411	chr19	2393155	2424930	+	MSTRG.21038	0	LTR12C	LTR	ERV1	LTR12C	0	TMPRSS9	ENST00000649857.1_1	n	MSTRG.21038	MSTRG.21038.12	14	0	0	0	5580	MSTRG.21038.11	3479		chimeric (novel)
65.5667	6.8284	0.345144	13.9895	1.80557e-44	0	ENST00000574814.1_1	1.30197	48.8197	15.7355	137.229	chr19	51891543	51893828	-	MSTRG.22780	118	CT-rich	Low_complexity	Low_complexity	LTR12	56534	C19orf84	ENST00000574814.1_1	=	C19orf84	ENST00000574814.1_1	2	0	0	0	1318	ENST00000574814.1_1	1318		known	protein_coding	C19orf84
93.0794	6.3884	0.31373	13.9879	1.84665e-44	0	MSTRG.28539.4	1.83774	4.33087	12.2494	203.163	chr22	27256520	27390687	+	MSTRG.28539	0	LTR12_	LTR	ERV1	LTR12_	0	LINC01422	ENST00000434868.1_1	j	MSTRG.28539	MSTRG.28539.4	6	0	0	0	6450	MSTRG.28539.4	6043		chimeric (novel)
89.8879	45.0221	3.07872	13.974	2.24529e-44	0	MSTRG.12094.13	0	0	0	199.751	chr13	111474461	111500216	+	MSTRG.12094	0	LTR12C	LTR	ERV1	LTR12C	0	-	-	u	MSTRG.12094	MSTRG.12094.13	6	0	0	0	15543	MSTRG.12094.1	-		non-chimeric (novel)
30.1691	8.0556	0.433363	13.9734	2.26525e-44	0	MSTRG.29477.1	0	13.5059	0	65.5419	chr3	28132599	28241331	-	MSTRG.29477	0	LTR12C	LTR	ERV1	LTR12C	0	-	-	u	MSTRG.29477	MSTRG.29477.1	8	0	0	0	1695	MSTRG.29477.1	-		non-chimeric (novel)
351.166	10.5722	0.613695	13.9681	2.44065e-44	0	MSTRG.33235.26	3.91617	528.935	2.69245	717.384	chr4	124460192	124606984	+	MSTRG.33235	0	LTR12C	LTR	ERV1	LTR12C	0	LINC01091	ENST00000508111.5_1	j	MSTRG.33235	MSTRG.33235.26	5	0	0	0	4524	MSTRG.33235.20	645		chimeric (novel)
27.7049	8.0002	0.429585	13.9674	2.46452e-44	0	ENST00000649639.1_1	0	34.42	0	57.742	chr9	5123880	5185668	-	MSTRG.43654	450	L2a	LINE	L2	LTR12_	656085	INSL6	ENST00000649639.1_1	=	INSL6	ENST00000649639.1_1	4	0	0	0	1242	ENST00000649639.1_1	1221		known	protein_coding	INSL6
35.2449	6.6403	0.332403	13.96	2.73623e-44	0	ENST00000347785.7_1	0.639776	7.87472	33.1487	73.1241	chr11	60869867	60895324	+	MSTRG.7199	441	(CA)n	Simple_repeat	Simple_repeat	LTR12D	98949	CD5	ENST00000347785.7_1	=	CD5	ENST00000347785.7_1	11	0	0	0	3221	ENST00000347785.7_1	3221		known	protein_coding	CD5
88.6974	7.7611	0.412771	13.957	2.85118e-44	0	MSTRG.4873.1	0.330785	3.66534	5.5383	195.752	chr10	38027231	38029702	+	MSTRG.4873	0	LTR12C	LTR	ERV1	LTR12C	0	-	-	u	MSTRG.4873	MSTRG.4873.1	1	0	0	0	2472	MSTRG.4873.1	-		non-chimeric (novel)
48.3475	8.3029	0.451624	13.9561	2.89003e-44	0	MSTRG.35347.1	0	19.1668	0	105.309	chr5	120154008	120157177	+	MSTRG.35347	0	LTR12_	LTR	ERV1	LTR12_	0	-	-	u	MSTRG.35347	MSTRG.35347.1	2	0	0	0	1922	MSTRG.35347.1	-		non-chimeric (novel)
80.4615	9.0614	0.505984	13.9558	2.90077e-44	0	MSTRG.40910.8	0	76.4403	0	170.31	chr7	115575941	115821658	-	MSTRG.40910	0	LTR12C	LTR	ERV1	LTR12C	0	TFEC	ENST00000484212.5_1	j	MSTRG.40910	MSTRG.40910.8	9	0	0	0	6485	MSTRG.40910.5	1245		chimeric (novel)
96.5005	7.4112	0.38785	13.9518	3.06673e-44	0	MSTRG.21283.4	0.916516	10.05	18.6117	210.344	chr19	8302608	8344690	-	MSTRG.21283	0	LTR12C	LTR	ERV1	LTR12C	0	AC022146.2	ENST00000605980.1_1	o	MSTRG.21283	MSTRG.21283.4	2	0	0	0	3201	MSTRG.21283.4	348		chimeric (novel)
4.52883	44.9811	3.08142	13.9485	3.21347e-44	0	ENST00000400561.6_1	0	0	3.24835	9.70313	chr22	18317094	18389652	-	MSTRG.28154	98	L2c	LINE	L2	LTR12C	145561	MICAL3	ENST00000400561.6_1	=	MICAL3	ENST00000400561.6_1	20	0	0	0	3097	ENST00000441493.6_1	3046		known	protein_coding	MICAL3
128.041	8.9774	0.500376	13.9443	3.40548e-44	0	MSTRG.31124.4	0.0609924	16.9867	0	282.587	chr3	151871153	151876775	+	MSTRG.31124	0	LTR12C	LTR	ERV1	LTR12C	0	-	-	u	MSTRG.31124	MSTRG.31124.4	2	0	0	0	2090	MSTRG.31124.3	-		non-chimeric (novel)
29.6322	7.8083	0.416899	13.9321	4.04517e-44	0	MSTRG.34367.2	0	0.968813	0	65.7417	chr5	37843504	37852135	-	MSTRG.34367	0	MLT1L	LTR	ERVL-MaLR	LTR12B	355465	GDNF-AS1	ENST00000637595.1_1	i	MSTRG.34367	MSTRG.34367.2	2	0	0	0	901	MSTRG.34367.1	1886		non-chimeric (novel)
1316.56	8.0393	0.433488	13.9318	4.06157e-44	0	MSTRG.21300.9	22.351	151.786	187.256	2865.68	chr19	8444488	8539741	+	MSTRG.21300	0	LTR12D	LTR	ERV1	LTR12D	0	RAB11B-AS1	ENST00000593581.5_1	x	MSTRG.21300	MSTRG.21300.9	4	0	0	0	1897	MSTRG.21300.1	1013		non-chimeric (novel)
12.9574	24.0463	1.58291	13.9277	4.30058e-44	0	MSTRG.41098.15	0	1.4999	0	28.6275	chr7	129870661	129929638	+	MSTRG.41098	0	LTR12C	LTR	ERV1	LTR12C	0	CPA2	ENST00000222481.8_1	k	MSTRG.41098	MSTRG.41098.15	17	0	0	0	6463	MSTRG.41098.3	1366		chimeric (novel)
20.1323	34.6342	2.34445	13.9198	4.80399e-44	0	MSTRG.33140.2	0	6.51775	0	44.0141	chr4	115748886	116100187	-	MSTRG.33140	0	LTR12C	LTR	ERV1	LTR12C	0	NDST4	ENST00000613194.4_1	j	MSTRG.33140	MSTRG.33140.2	14	0	0	0	2934	MSTRG.33140.1	3439		chimeric (novel)
95.2792	9.1458	0.513372	13.9192	4.83979e-44	0	MSTRG.25262.1	3.89449	2.41379	0.369014	207.528	chr2	172271490	172282990	+	MSTRG.25262	0	THE1B	LTR	ERVL-MaLR	LTR12C	499074	METTL8	ENST00000375258.8_1	i	MSTRG.25262	MSTRG.25262.1	4	0	0	0	4232	MSTRG.25262.1	8203		non-chimeric (novel)
331.13	8.8647	0.493216	13.9182	4.91218e-44	0	MSTRG.1950.1	2.37616	0.644992	0	733.397	chr1	96613523	96625410	+	MSTRG.1950	0	LTR12	LTR	ERV1	LTR12	0	-	-	u	MSTRG.1950	MSTRG.1950.1	2	0	0	0	7553	MSTRG.1950.5	-		non-chimeric (novel)
56.11	8.5176	0.468353	13.916	5.06331e-44	0	MSTRG.6480.1	0	174.356	0	105.316	chr11	5949751	5966312	+	MSTRG.6480	0	HERV-Fc1_LTR2	LTR	ERV1	LTR12C	244339	OR56A3	ENST00000641905.1_2	j	MSTRG.6480	MSTRG.6480.1	5	0	0	0	4026	MSTRG.6480.3	4595		chimeric (novel)
10.7042	44.798	3.07623	13.9125	5.32149e-44	0	MSTRG.40688.7	0	0	15.4986	22.0651	chr7	100487618	100491123	-	MSTRG.40688	522	(CAGA)n	Simple_repeat	Simple_repeat	LTR12C	500550	ACHE	ENST00000302913.8_1	j	MSTRG.40688	MSTRG.40688.7	3	0	0	0	1600	ENST00000302913.8_1	2956		chimeric (novel)
126.779	9.3368	0.527424	13.9107	5.45678e-44	0	MSTRG.21555.1	13.1971	2.42763	0	268.264	chr19	14897705	14904553	+	MSTRG.21555	0	MIRb	SINE	MIR	LTR12C	507938	AC005255.1	ENST00000593748.1_1	k	MSTRG.21555	MSTRG.21555.1	3	0	0	0	2338	MSTRG.21555.3	216		chimeric (novel)
49.1828	7.9647	0.428901	13.9069	5.75578e-44	0	MSTRG.13420.1	0	80.6205	6.43704	99.6219	chr14	92753594	92764635	+	MSTRG.13420	0	THE1A	LTR	ERVL-MaLR	LTR12	462838	-	-	u	MSTRG.13420	MSTRG.13420.1	2	0	0	0	1987	MSTRG.13420.1	-		non-chimeric (novel)
118.477	8.1464	0.441982	13.9065	5.78099e-44	0	MSTRG.6480.3	0.0945851	772.847	0.434716	177.267	chr11	5949769	5956472	+	MSTRG.6480	0	HERV-Fc1_LTR2	LTR	ERV1	LTR12C	244357	TRIM5	ENST00000412903.1_2	i	MSTRG.6480	MSTRG.6480.3	2	0	0	0	4734	MSTRG.6480.3	1054		non-chimeric (novel)
24.6573	7.8303	0.419294	13.9051	5.89876e-44	0	MSTRG.41578.1	0	8.58002	0.434716	53.7923	chr7	158905081	158906222	+	MSTRG.41578	354	AluJr	SINE	Alu	LTR12C	48704	VIPR2	ENST00000262178.6_1	i	MSTRG.41578	MSTRG.41578.1	1	0	0	0	1142	MSTRG.41578.1	3944		non-chimeric (novel)
176.225	8.5592	0.471814	13.9021	6.1548e-44	0	MSTRG.31014.1	1.19847	43.8091	16.1134	383.755	chr3	147705944	147706704	-	MSTRG.31014	0	LTR12C	LTR	ERV1	LTR12C	0	AC092958.1	ENST00000485006.1_1	i	MSTRG.31014	MSTRG.31014.1	1	0	0	0	761	MSTRG.31014.1	424		non-chimeric (novel)
58.634	7.798	0.417067	13.9019	6.17174e-44	0	MSTRG.9349.1	0.186947	1.94032	11.555	128.611	chr12	42999625	43004275	-	MSTRG.9349	0	LTR12C	LTR	ERV1	LTR12C	0	-	-	u	MSTRG.9349	MSTRG.9349.1	1	0	0	0	4651	MSTRG.9349.1	-		non-chimeric (novel)
1909.97	9.5856	0.546037	13.892	7.07957e-44	0	ENST00000434937.2_3	1.48553	16.5298	121.516	4227.56	chr19	56270380	56274625	+	MSTRG.22988	158	AT_rich	Low_complexity	Low_complexity	LTR12C	1165606	RFPL4A	ENST00000434937.2_3	=	RFPL4A	ENST00000434937.2_3	3	0	0	0	1119	MSTRG.22988.1	1035		known	protein_coding	RFPL4A
109.942	8.1109	0.440058	13.8865	7.6457e-44	0	MSTRG.23808.4	0.461989	3.37903	8.70249	242.511	chr2	53466154	53486469	-	MSTRG.23808	0	LTR12D	LTR	ERV1	LTR12D	0	-	-	u	MSTRG.23808	MSTRG.23808.4	2	0	0	0	4287	MSTRG.23808.4	-		non-chimeric (novel)
37.5856	7.8575	0.421844	13.8855	7.75757e-44	0	MSTRG.27664.1	0	1.4999	0.184507	83.3364	chr21	29255956	29257308	-	MSTRG.27664	0	LTR12D	LTR	ERV1	LTR12D	0	-	-	u	MSTRG.27664	MSTRG.27664.1	1	0	0	0	1353	MSTRG.27664.1	-		non-chimeric (novel)
44.3761	44.7552	3.07986	13.8822	8.11988e-44	0	MSTRG.36153.5	0	0	0	98.6137	chr5	172641282	172682675	+	MSTRG.36153	0	LTR12C	LTR	ERV1	LTR12C	0	NKX2-5	ENST00000329198.4_1	x	MSTRG.36153	MSTRG.36153.5	2	0	0	0	1279	MSTRG.36153.7	1709		non-chimeric (novel)
43.86	44.799	3.08348	13.8801	8.36212e-44	0	MSTRG.17718.2	0	0	0	97.4668	chr17	7307945	7323327	+	MSTRG.17718	152	G-rich	Low_complexity	Low_complexity	LTR12C	236085	NLGN2	ENST00000575301.5_1	j	MSTRG.17718	MSTRG.17718.2	9	0	0	0	5074	MSTRG.17718.1	4374		chimeric (novel)
27.1142	7.8128	0.418807	13.8795	8.42829e-44	0	ENST00000427866.1_1	0	40.1731	0	55.7901	chrX	97102261	97104015	+	ENSG00000233887.1_5	0	HERV-Fc2-int	LTR	ERV1	LTR12	350627	AL354685.1	ENST00000427866.1_1	=	AL354685.1	ENST00000427866.1_1	1	0	0	0	1755	ENST00000427866.1_1	1755		known	processed_pseudogene	AL354685.1
450.687	7.1509	0.371218	13.8756	8.90886e-44	0	MSTRG.43975.1	4.70467	70.5309	17.5046	987.041	chr9	34481076	34482020	-	MSTRG.43975	0	LTR12C	LTR	ERV1	LTR12C	0	DNAI1	ENST00000614641.4_1	i	MSTRG.43975	MSTRG.43975.1	1	0	0	0	945	MSTRG.43975.1	2598		non-chimeric (novel)
78.0363	8.8252	0.492138	13.8685	9.82678e-44	0	MSTRG.46231.4	0.197736	136.332	0	158.068	chrX	55115327	55311009	+	MSTRG.46231	353	L1MC	LINE	L1	LTR12C	1132541	PAGE2	ENST00000374968.8_1	m	MSTRG.46231	MSTRG.46231.4	6	0	0	0	1015	MSTRG.46231.4	551		chimeric (novel)
47.2844	7.9066	0.426018	13.8647	1.03598e-43	0	MSTRG.14875.7	0.400872	15.846	1.86185	102.708	chr15	69818159	69863868	+	MSTRG.14875	0	MLT1L	LTR	ERVL-MaLR	LTR12C	40801	DRAIC	ENST00000646247.1_1	j	MSTRG.14875	MSTRG.14875.7	5	0	0	0	2064	ENST00000558941.6_2	2002		chimeric (novel)
46.1011	8.1573	0.444187	13.8619	1.07747e-43	0	ENST00000456183.2	0	18.7224	1.01511	100.254	chr9	39884975	39891210	+	ENSG00000204848.4	91	(CCCCCT)n	Simple_repeat	Simple_repeat	LTR12F	18722	SPATA31A2	ENST00000456183.2	=	SPATA31A2	ENST00000456183.2	4	0	0	0	4226	ENST00000456183.2	4226		known	protein_coding	SPATA31A2
165.053	7.7848	0.417314	13.8619	1.07799e-43	0	MSTRG.26623.1	0.813768	0	0.80373	365.881	chr20	14207910	14209346	+	MSTRG.26623	0	LTR12C	LTR	ERV1	LTR12C	0	MACROD2	ENST00000642719.1_1	i	MSTRG.26623	MSTRG.26623.1	1	0	0	0	1437	MSTRG.26623.1	1632		non-chimeric (novel)
41.548	-44.7354	3.08334	-13.8601	1.10545e-43	0	MSTRG.4249.16	92.3289	0	0	0	chr1	245016720	245027875	-	MSTRG.4249	514	(TCC)n	Simple_repeat	Simple_repeat	LTR12_	182168	HNRNPU	ENST00000640306.1_1	j	MSTRG.4249	MSTRG.4249.16	14	0	0	0	3610	MSTRG.4249.1	2917		chimeric (novel)
42.451	7.2333	0.377909	13.8481	1.30611e-43	0	MSTRG.45584.7	0.284386	31.1259	0	90.5927	chrX	6451684	6452684	-	MSTRG.45584	710	MLT2C1	LTR	ERVL	LTR12C	154921	VCX3A	ENST00000612369.4_3	j	MSTRG.45584	MSTRG.45584.7	3	0	0	0	749	ENST00000381089.7_1	815		chimeric (novel)
4.20241	38.9132	2.66605	13.8457	1.35138e-43	0	MSTRG.31357.28	0	0	3.6544	8.93265	chr3	172585370	172738395	+	MSTRG.31357	0	LTR12C	LTR	ERV1	LTR12C	0	SPATA16	ENST00000351008.3_1	x	MSTRG.31357	MSTRG.31357.28	5	0	0	0	984	MSTRG.31357.37	2106		non-chimeric (novel)
80.8138	7.0246	0.363023	13.841	1.44204e-43	0	MSTRG.17390.1	4.28733	16.1693	19.1593	171.373	chr16	89084010	89086725	-	MSTRG.17390	178	LTR40a	LTR	ERVL	LTR12	414702	-	-	u	MSTRG.17390	MSTRG.17390.1	1	0	0	0	2716	MSTRG.17390.1	-		non-chimeric (novel)
297.703	9.1713	0.518183	13.8393	1.47674e-43	0	ENST00000361970.9_2	30.6987	211.087	36.1265	603.395	chr5	42756903	42802462	+	MSTRG.34432	340	MIR	SINE	MIR	LTR12C	79392	CCDC152	ENST00000361970.9_2	=	CCDC152	ENST00000361970.9_2	9	0	0	0	3431	ENST00000361970.9_2	3431		known	protein_coding	CCDC152
163.894	9.014	0.506987	13.8346	1.57588e-43	0	MSTRG.3824.3	0.612816	13.5876	12.7611	360.669	chr1	220633807	220660561	-	MSTRG.3824	396	MER20	DNA	hAT-Charlie	LTR12C	10959	AC096644.1	ENST00000446169.1_1	j	MSTRG.3824	MSTRG.3824.3	3	0	0	0	1979	MSTRG.3824.4	390		chimeric (novel)
81.4439	26.9694	1.80519	13.832	1.63379e-43	0	MSTRG.34993.15	0	83.362	0	171.724	chr5	82430475	82649622	+	MSTRG.34993	0	LTR12D	LTR	ERV1	LTR12D	0	XRCC4	ENST00000282268.7_1	j	MSTRG.34993	MSTRG.34993.15	6	0	0	0	1742	MSTRG.34993.2	1696		chimeric (novel)
406.445	7.2823	0.381936	13.8304	1.67112e-43	0	MSTRG.42343.1	4.46723	0	57.7622	892.326	chr8	50339672	50351487	+	MSTRG.42343	0	LTR12D	LTR	ERV1	LTR12D	0	-	-	u	MSTRG.42343	MSTRG.42343.1	2	0	0	0	6774	MSTRG.42343.1	-		non-chimeric (novel)
30.9807	6.8256	0.349077	13.824	1.82746e-43	0	MSTRG.45200.1	0.265738	174.778	0.738028	49.0784	chr9	131541780	131544148	+	MSTRG.45200	0	SVA_D	Other	Other	LTR12C	2243543	-	-	u	MSTRG.45200	MSTRG.45200.1	2	0	0	0	1096	MSTRG.45200.1	-		non-chimeric (novel)
35.9471	7.5015	0.397985	13.8235	1.84034e-43	0	MSTRG.19431.1	0	3.15479	0.84076	79.4386	chr17	65291839	65292760	+	MSTRG.19431	0	LTR12C	LTR	ERV1	LTR12C	0	-	-	u	MSTRG.19431	MSTRG.19431.1	1	0	0	0	922	MSTRG.19431.1	-		non-chimeric (novel)
9.10323	44.561	3.08068	13.8154	2.05714e-43	0	MSTRG.24526.4	0	0	16.7901	18.3638	chr2	105976484	106015678	-	MSTRG.24526	2	GC_rich	Low_complexity	Low_complexity	LTR12F	921033	FHL2	ENST00000530340.5_1	j	MSTRG.24526	MSTRG.24526.4	8	0	0	0	1826	ENST00000409177.5_1	1876		chimeric (novel)
8.50019	44.5595	3.08086	13.8142	2.09335e-43	0	ENST00000316997.8_3	0	0	0	18.8893	chr2	238707388	238751451	+	MSTRG.26274	429	MER96B	DNA	hAT	LTR12C	258438	RBM44	ENST00000316997.8_3	=	RBM44	ENST00000316997.8_3	16	0	0	0	4283	MSTRG.26274.10	4282		known	protein_coding	RBM44
32.4146	8.0987	0.441485	13.814	2.09982e-43	0	ENST00000377597.6_1	0.0513592	97.2723	0	61.1731	chr10	17428950	17452630	+	MSTRG.4609	0	MER48	LTR	ERV1	LTR12F	261202	ST8SIA6-AS1	ENST00000377597.6_1	=	ST8SIA6-AS1	ENST00000377597.6_1	4	0	0	0	1811	ENST00000377597.6_1	1811		known	antisense	ST8SIA6-AS1
33.4579	6.9855	0.361127	13.8055	2.3608e-43	0	MSTRG.30524.1	0.210495	12.4977	0.434716	72.7035	chr3	119860078	119865384	+	MSTRG.30524	0	LTR12C	LTR	ERV1	LTR12C	0	-	-	u	MSTRG.30524	MSTRG.30524.1	2	0	0	0	2250	MSTRG.30524.1	-		non-chimeric (novel)
159.949	9.5516	0.547019	13.8051	2.37504e-43	0	MSTRG.11420.2	0	18.6193	0.652074	353.301	chr13	39037646	39046006	-	MSTRG.11420	0	LTR12C	LTR	ERV1	LTR12C	0	-	-	u	MSTRG.11420	MSTRG.11420.2	2	0	0	0	4967	MSTRG.11420.1	-		non-chimeric (novel)
15.6311	44.5911	3.08528	13.8046	2.39076e-43	0	MSTRG.17218.26	0	0	0	34.7358	chr16	81944929	81996298	+	MSTRG.17218	124	AluJb	SINE	Alu	LTR12	1302418	PLCG2	ENST00000564138.5_1	j	MSTRG.17218	MSTRG.17218.26	16	0	0	0	6651	MSTRG.17218.2	8707		chimeric (novel)
324.214	9.2779	0.527306	13.802	2.4788e-43	0	MSTRG.23632.1	3.23133	55.2906	1.1811	710.97	chr2	39472162	39475248	+	MSTRG.23632	0	LTR12C	LTR	ERV1	LTR12C	0	-	-	u	MSTRG.23632	MSTRG.23632.1	1	0	0	0	3087	MSTRG.23632.1	-		non-chimeric (novel)
85.137	6.4871	0.325111	13.8017	2.49067e-43	0	ENST00000300576.5_1	3.8702	0.988031	18.3973	183.169	chr15	75550940	75565796	+	MSTRG.14999	281	AT_rich	Low_complexity	Low_complexity	LTR12C	142087	GOLGA6C	ENST00000300576.5_1	=	GOLGA6C	ENST00000300576.5_1	18	0	0	0	5338	ENST00000300576.5_1	2082		known	protein_coding	GOLGA6C
74.1874	7.4368	0.394016	13.7984	2.60626e-43	0	ENST00000598153.1_1	1.02627	2.93328	19.5199	161.34	chr19	7005023	7006276	-	MSTRG.21229	0	MLT1K	LTR	ERVL-MaLR	LTR12F	86048	FLJ25758	ENST00000598153.1_1	=	FLJ25758	ENST00000598153.1_1	1	0	0	0	1254	ENST00000598153.1_1	1063		known	processed_pseudogene	FLJ25758
457.787	9.2569	0.525928	13.7983	2.60828e-43	0	MSTRG.41886.1	0.297075	137.776	9.04522	1000.69	chr8	16642340	16644712	+	MSTRG.41886	0	LTR12C	LTR	ERV1	LTR12C	0	AC011586.2	ENST00000521411.2_1	i	MSTRG.41886	MSTRG.41886.1	1	0	0	0	2373	MSTRG.41886.1	543		non-chimeric (novel)
588.059	8.3485	0.460124	13.7973	2.64588e-43	0	ENST00000247452.3_1	48.8433	440.385	0	1209.02	chrX	141290131	141293105	-	MSTRG.47022	932	L1MC3	LINE	L1	LTR12C	92040	MAGEC2	ENST00000247452.3_1	=	MAGEC2	ENST00000247452.3_1	3	0	0	0	2020	ENST00000247452.3_1	1991		known	protein_coding	MAGEC2
109.516	8.9912	0.506784	13.7953	2.71988e-43	0	MSTRG.28991.1	0.0704926	12.6996	9.28834	240.855	chr22	44628507	44653492	+	MSTRG.28991	0	THE1C	LTR	ERVL-MaLR	LTR12C	1203916	SHISAL1	ENST00000381176.4_1	x	MSTRG.28991	MSTRG.28991.1	2	0	0	0	1730	MSTRG.28991.1	6751		non-chimeric (novel)
32.0745	44.4889	3.08061	13.7924	2.83337e-43	0	MSTRG.8526.3	0	0	0	71.2766	chr11	125571669	125574106	-	MSTRG.8526	0	LTR12C	LTR	ERV1	LTR12C	0	-	-	u	MSTRG.8526	MSTRG.8526.3	2	0	0	0	1881	MSTRG.8526.1	-		non-chimeric (novel)
8.36453	44.5279	3.08349	13.7921	2.84256e-43	0	MSTRG.209.3	0	0	0	18.5878	chr1	7979907	8005327	-	MSTRG.209	0	Zaphod	DNA	hAT-Tip100	LTR12	207791	TNFRSF9	ENST00000615230.4_1	j	MSTRG.209	MSTRG.209.3	10	0	0	0	2060	MSTRG.209.1	5970		chimeric (novel)
50.4539	9.1086	0.515425	13.7917	2.86097e-43	0	MSTRG.25296.8	0	34.433	0	108.294	chr2	174060622	174146805	-	MSTRG.25296	0	LTR12C	LTR	ERV1	LTR12C	0	MAP3K20-AS1	ENST00000423106.2_1	j	MSTRG.25296	MSTRG.25296.8	4	0	0	0	3547	MSTRG.25296.7	2538		chimeric (novel)
1121.01	10.5555	0.620408	13.7901	2.92246e-43	0	MSTRG.28628.9	26.6938	240.872	3.09611	2437.33	chr22	30993869	31026700	+	MSTRG.28628	0	AluYa5	SINE	Alu	LTR12C	4	TCN2	ENST00000450638.5_2	j	MSTRG.28628	MSTRG.28628.9	11	0	0	0	6199	MSTRG.28628.5	2159		chimeric (novel)
34.3042	7.3166	0.385544	13.7899	2.93182e-43	0	MSTRG.6833.1	0.0665999	0.760222	0	76.0804	chr11	32908465	32909400	-	MSTRG.6833	0	LTR12C	LTR	ERV1	LTR12C	0	-	-	u	MSTRG.6833	MSTRG.6833.1	1	0	0	0	936	MSTRG.6833.1	-		non-chimeric (novel)
23.9822	7.6807	0.412116	13.7843	3.16839e-43	0	MSTRG.26369.48	0	34.9119	0	49.4147	chr2	242483817	242493057	-	MSTRG.26369	0	MSTB	LTR	ERVL-MaLR	LTR12F	284833	BOK-AS1	ENST00000434306.1_1	j	MSTRG.26369	MSTRG.26369.48	3	0	0	0	668	MSTRG.26369.1	643		chimeric (novel)
208.29	9.1609	0.519494	13.7843	3.16768e-43	0	MSTRG.18130.5	14.8528	71.6404	0	440.054	chr17	20771763	20850825	+	MSTRG.18130	0	REP522	Satellite	telo	LTR12D	216371	CCDC144NL-AS1	ENST00000577860.5_1	j	MSTRG.18130	MSTRG.18130.5	6	0	0	0	6052	MSTRG.18130.10	884		chimeric (novel)
23.2617	44.4253	3.07801	13.7833	3.21101e-43	0	ENST00000306764.11_4	0	0	0	51.6927	chr6	46188475	46459709	-	MSTRG.37379	616	GC_rich	Low_complexity	Low_complexity	LTR12C	85642	RCAN2	ENST00000306764.11_4	=	RCAN2	ENST00000306764.11_4	5	0	0	0	3240	ENST00000371374.5_4	3240		known	protein_coding	RCAN2
41.5021	44.4532	3.08188	13.7751	3.59982e-43	0	MSTRG.26053.17	0	0	259.259	63.4203	chr2	224566178	224588811	-	MSTRG.26053	0	LTR9	LTR	ERV1	LTR12C	878620	AC012512.1	ENST00000446594.1_1	x	MSTRG.26053	MSTRG.26053.17	4	0	0	0	3620	MSTRG.26053.14	718		non-chimeric (novel)
1297.76	13.9983	0.87108	13.774	3.65258e-43	0	MSTRG.41167.3	40.4653	0	3259.33	2481.29	chr7	134127106	134172626	-	MSTRG.41167	0	LTR12F	LTR	ERV1	LTR12F	0	AKR1B1	ENST00000434222.5_1	j	MSTRG.41167	MSTRG.41167.3	11	0	0	0	1728	MSTRG.41167.2	1852		chimeric (novel)
62.8918	26.4842	1.7778	13.7722	3.74406e-43	0	MSTRG.34993.14	0	106.258	0	127.953	chr5	82430475	82649622	+	MSTRG.34993	0	LTR12D	LTR	ERV1	LTR12D	0	XRCC4	ENST00000282268.7_1	j	MSTRG.34993	MSTRG.34993.14	6	0	0	0	1707	MSTRG.34993.2	1696		chimeric (novel)
77.6605	8.1181	0.444453	13.7655	4.10941e-43	0	MSTRG.41562.1	0.127592	292.202	0	139.984	chr7	156735112	156740275	+	MSTRG.41562	0	AluY	SINE	Alu	LTR12C	67849	AC006357.1	ENST00000427073.1_1	n	MSTRG.41562	MSTRG.41562.1	2	0	0	0	4114	MSTRG.41562.1	531		chimeric (novel)
106.711	7.5145	0.400813	13.7582	4.54661e-43	0	MSTRG.35760.1	2.54226	70.1132	20.688	224.505	chr5	142638278	142693916	+	MSTRG.35760	39	AluJb	SINE	Alu	LTR12_	1159132	NR3C1	ENST00000504572.5_2	x	MSTRG.35760	MSTRG.35760.1	8	0	0	0	3009	MSTRG.35760.1	3389		non-chimeric (novel)
54.9801	8.117	0.444622	13.7578	4.57354e-43	0	MSTRG.11830.5	0	77.9174	0	113.521	chr13	80930495	80932757	+	MSTRG.11830	0	LTR12C	LTR	ERV1	LTR12C	0	-	-	u	MSTRG.11830	MSTRG.11830.5	2	0	0	0	1247	MSTRG.11830.1	-		non-chimeric (novel)
102.714	7.3832	0.391288	13.7577	4.58026e-43	0	MSTRG.12798.44	0.730379	13.8386	1.1811	225.854	chr14	54830286	54839368	-	MSTRG.12798	0	MER102c	DNA	hAT-Charlie	LTR12C	19403	-	-	u	MSTRG.12798	MSTRG.12798.44	2	0	0	0	8556	MSTRG.12798.30	-		non-chimeric (novel)
24.9319	7.6275	0.409166	13.7536	4.84827e-43	0	ENST00000423387.3_3	0.0838002	41.8602	0	50.6693	chrX	40482818	40483389	+	MSTRG.45924	992	L1MC4	LINE	L1	LTR12C	662323	MPC1L	ENST00000423387.3_3	=	MPC1L	ENST00000423387.3_3	1	0	0	0	572	ENST00000423387.3_3	571		known	protein_coding	MPC1L
28.945	6.9138	0.357577	13.7419	5.69459e-43	0	MSTRG.38311.5	0.405885	73.3949	0	55.7613	chr6	139998787	140071655	+	MSTRG.38311	0	AluY	SINE	Alu	LTR12C	19407	FILNC1	ENST00000647189.1_1	j	MSTRG.38311	MSTRG.38311.5	3	0	0	0	672	MSTRG.38311.4	1502		chimeric (novel)
412.214	11.7456	0.709204	13.7416	5.72108e-43	0	MSTRG.27302.13	0	0	43.8521	911.158	chr20	52560127	52675585	-	MSTRG.27302	0	THE1D	LTR	ERVL-MaLR	LTR12	84631	BCAS1	ENST00000395961.7_3	j	MSTRG.27302	MSTRG.27302.13	11	0	0	0	3124	ENST00000448484.5_3	3303		chimeric (novel)
152.815	9.7234	0.562316	13.7351	6.2598e-43	0	ENST00000286482.5_1	17.471	400.55	0	277.612	chrX	149009995	149014783	+	MSTRG.47075	741	(TA)n	Simple_repeat	Simple_repeat	LTR12C	168387	MAGEA8	ENST00000286482.5_1	=	MAGEA8	ENST00000286482.5_1	3	0	0	0	1953	ENST00000535454.5_1	1778		known	protein_coding	MAGEA8
267.038	10.3475	0.607855	13.7327	6.46942e-43	0	MSTRG.823.4	0.032268	9.39967	0.369014	592.301	chr1	29448260	29457205	-	MSTRG.823	0	LTR12C	LTR	ERV1	LTR12C	0	TMEM200B	ENST00000420504.2_1	j	MSTRG.823	MSTRG.823.4	2	0	0	0	1835	MSTRG.823.3	2553		chimeric (novel)
62.5195	8.5167	0.474675	13.7289	6.81953e-43	0	MSTRG.34184.15	0	4.27462	0.609066	138.39	chr5	17631605	17635707	+	MSTRG.34184	1	MLT1E3	LTR	ERVL-MaLR	LTR12E	319159	TAF11L13	ENST00000639073.1_1	k	MSTRG.34184	MSTRG.34184.15	2	0	0	0	1735	MSTRG.34184.12	597		chimeric (novel)
461.308	7.8013	0.422714	13.7238	7.311e-43	0	MSTRG.35283.1	1.99965	0.417183	17.9233	1021.09	chr5	114325817	114340752	+	MSTRG.35283	0	LTR12D	LTR	ERV1	LTR12D	0	-	-	u	MSTRG.35283	MSTRG.35283.1	2	0	0	0	6504	MSTRG.35283.1	-		non-chimeric (novel)
125.316	9.2972	0.531817	13.7212	7.5785e-43	0	MSTRG.35970.1	0.12665	16.3144	28.887	273.331	chr5	157307115	157410277	+	MSTRG.35970	0	LTR12C	LTR	ERV1	LTR12C	0	AC008677.2	ENST00000460082.1_1	x	MSTRG.35970	MSTRG.35970.1	3	0	0	0	1642	MSTRG.35970.6	306		non-chimeric (novel)
62.9036	44.3392	3.08612	13.7192	7.78964e-43	0	MSTRG.31899.7	0	0	0	139.786	chr4	3513754	3534286	-	MSTRG.31899	372	C-rich	Low_complexity	Low_complexity	LTR12C	431303	LRPAP1	ENST00000500728.3_2	j	MSTRG.31899	MSTRG.31899.7	9	0	0	0	2058	ENST00000500728.3_2	10598		chimeric (novel)
223.928	9.3979	0.539362	13.716	8.14364e-43	0	MSTRG.33761.14	0.774701	26.3057	0	493.921	chr4	178129152	178148360	-	MSTRG.33761	0	LTR12C	LTR	ERV1	LTR12C	0	-	-	u	MSTRG.33761	MSTRG.33761.14	4	0	0	0	3406	MSTRG.33761.9	-		non-chimeric (novel)
673.353	11.1399	0.666977	13.7035	9.67409e-43	0	MSTRG.9131.6	35.501	118.714	15.2151	1445.96	chr12	21815255	21924839	+	MSTRG.9131	0	LTR12C	LTR	ERV1	LTR12C	0	AC010197.1	ENST00000541860.1_1	k	MSTRG.9131	MSTRG.9131.6	4	0	0	0	4395	MSTRG.9131.1	578		chimeric (novel)
77.2164	8.7759	0.494537	13.7015	9.94222e-43	0	MSTRG.36638.20	0	0	1.66056	171.408	chr6	15738171	15758430	-	MSTRG.36638	0	LTR12C	LTR	ERV1	LTR12C	0	-	-	u	MSTRG.36638	MSTRG.36638.20	4	0	0	0	2975	MSTRG.36638.6	-		non-chimeric (novel)
114.084	9.4583	0.544374	13.7007	1.00575e-42	0	MSTRG.4063.4	0.095214	9.91462	1.05812	252.205	chr1	231560095	231566086	-	MSTRG.4063	0	LTR12C	LTR	ERV1	LTR12C	0	EGLN1	ENST00000366641.3_1	o	MSTRG.4063	MSTRG.4063.4	2	0	0	0	4619	ENST00000366641.3_1	7097		chimeric (novel)
29.7942	7.4038	0.394509	13.6976	1.04963e-42	0	MSTRG.4763.1	0.1332	4.27458	0.406044	65.556	chr10	29431559	29432966	+	MSTRG.4763	0	LTR1	LTR	ERV1	LTR12C	223380	-	-	u	MSTRG.4763	MSTRG.4763.1	2	0	0	0	888	MSTRG.4763.1	-		non-chimeric (novel)
79.1463	8.3692	0.465141	13.6931	1.11701e-42	0	ENST00000341029.9_1	0.135002	48.4972	0	170.357	chr4	76932353	77033955	+	MSTRG.32679	163	MIRb	SINE	MIR	LTR12C	31330	ART3	ENST00000341029.9_1	=	ART3	ENST00000341029.9_1	10	0	0	0	1517	MSTRG.32679.8	1517		known	protein_coding	ART3
423.332	9.7218	0.564096	13.6887	1.18568e-42	0	MSTRG.28628.8	3.55822	43.8077	102.31	920.944	chr22	30993842	31026700	+	MSTRG.28628	0	LTR12C	LTR	ERV1	LTR12C	0	TCN2	ENST00000450638.5_2	j	MSTRG.28628	MSTRG.28628.8	11	0	0	0	6199	MSTRG.28628.5	2159		chimeric (novel)
28.5693	7.9938	0.437919	13.6869	1.21571e-42	0	ENST00000486479.1_1	0.0665999	19.3938	0.869432	61.1692	chrX	24329024	24331452	-	MSTRG.45789	952	MER20B	DNA	hAT-Charlie	LTR12C	262186	SUPT20HL2	ENST00000486479.1_1	=	SUPT20HL2	ENST00000486479.1_1	1	0	0	0	2429	ENST00000486479.1_1	2409		known	processed_pseudogene	SUPT20HL2
57.9841	7.7158	0.41763	13.6862	1.22738e-42	0	ENST00000346279.3_1	0	17.4361	0	126.916	chrX	52891557	52897204	-	MSTRG.46176	674	AT_rich	Low_complexity	Low_complexity	LTR12_	1671018	XAGE3	ENST00000346279.3_1	=	XAGE3	ENST00000346279.3_1	5	0	0	0	602	MSTRG.46176.3	497		known	protein_coding	XAGE3
229.284	7.6084	0.409943	13.6809	1.31958e-42	0	MSTRG.35285.1	1.21362	1.00857	17.9764	506.198	chr5	114035375	114039331	-	MSTRG.35285	0	LTR12C	LTR	ERV1	LTR12C	0	-	-	u	MSTRG.35285	MSTRG.35285.1	1	0	0	0	3957	MSTRG.35285.1	-		non-chimeric (novel)
90.528	8.601	0.482556	13.6791	1.35276e-42	0	MSTRG.23413.3	0.274116	17.8055	0	198.921	chr2	27037951	27055051	+	MSTRG.23413	0	LTR12C	LTR	ERV1	LTR12C	0	CDKN2AIPNLP2	ENST00000274516.5_1	x	MSTRG.23413	MSTRG.23413.3	2	0	0	0	2530	MSTRG.23413.8	352		non-chimeric (novel)
62.9158	7.9384	0.434132	13.6787	1.36152e-42	0	MSTRG.33699.3	0.6122	20.6462	1.21813	136.771	chr4	169943895	169956364	-	MSTRG.33699	0	LTR12C	LTR	ERV1	LTR12C	0	-	-	u	MSTRG.33699	MSTRG.33699.3	2	0	0	0	5099	MSTRG.33699.3	-		non-chimeric (novel)
39.1356	6.7542	0.347692	13.6735	1.46118e-42	0	MSTRG.25566.2	0.552904	150.178	1.47432	69.5649	chr2	196433296	196435345	+	MSTRG.25566	0	SVA_F	Other	Other	LTR12C	20705	LINC01827	ENST00000432711.1_1	x	MSTRG.25566	MSTRG.25566.2	1	0	0	0	2050	MSTRG.25566.2	555		non-chimeric (novel)
71.9533	8.1354	0.448742	13.6724	1.48416e-42	0	MSTRG.16525.1	0.0767537	14.5662	11.3142	156.944	chr16	46900998	46904954	-	MSTRG.16525	0	AluSx3	SINE	Alu	LTR12C	272669	-	-	u	MSTRG.16525	MSTRG.16525.1	2	0	0	0	3200	MSTRG.16525.1	-		non-chimeric (novel)
269.873	10.1415	0.595611	13.6691	1.55208e-42	0	MSTRG.32194.1	0.0965178	14.6207	3.49798	597.609	chr4	27966072	27979541	-	MSTRG.32194	0	LTR12C	LTR	ERV1	LTR12C	0	AC007106.1	ENST00000509666.1_1	j	MSTRG.32194	MSTRG.32194.1	3	0	0	0	3542	MSTRG.32194.4	600		chimeric (novel)
59.474	7.8465	0.427804	13.6662	1.61585e-42	0	MSTRG.30993.1	0.267411	2.232	1.27548	131.507	chr3	144476655	144480655	+	MSTRG.30993	0	LTR12C	LTR	ERV1	LTR12C	0	-	-	u	MSTRG.30993	MSTRG.30993.1	1	0	0	0	4001	MSTRG.30993.1	-		non-chimeric (novel)
28.6221	44.0966	3.08068	13.6647	1.64989e-42	0	MSTRG.22474.8	0	0	0	63.6047	chr19	46093022	46096350	-	MSTRG.22474	0	AluJo	SINE	Alu	LTR12C	1029347	GPR4	ENST00000323040.4_1	j	MSTRG.22474	MSTRG.22474.8	2	0	0	0	2954	MSTRG.22474.6	3048		chimeric (novel)
12.9516	36.1989	2.50316	13.6623	1.7056e-42	0	MSTRG.10598.1	0	0	0	28.7814	chr12	111380982	111395618	-	MSTRG.10598	15	MLT1K	LTR	ERVL-MaLR	LTR12F	456967	AC002351.1	ENST00000546852.5_1	k	MSTRG.10598	MSTRG.10598.1	5	0	0	0	1672	MSTRG.10598.2	590		chimeric (novel)
2081	8.58	0.481811	13.6568	1.83989e-42	0	MSTRG.24212.1	2.782	0	14.3083	4620.07	chr2	81262505	81269448	+	MSTRG.24212	0	LTR12_	LTR	ERV1	LTR12_	0	-	-	u	MSTRG.24212	MSTRG.24212.1	2	0	0	0	2696	MSTRG.24212.1	-		non-chimeric (novel)
79.7493	8.3172	0.462596	13.6559	1.86101e-42	0	MSTRG.3354.1	0.121985	1.02912	9.85737	175.889	chr1	188781908	188785617	+	MSTRG.3354	0	L1PA10	LINE	L1	LTR12C	126	-	-	u	MSTRG.3354	MSTRG.3354.1	2	0	0	0	2340	MSTRG.3354.1	-		non-chimeric (novel)
84.0179	9.4353	0.544489	13.6555	1.87266e-42	0	MSTRG.45846.2	0	57.3132	0	180.338	chrX	30250026	30255611	+	MSTRG.45846	202	AluSx	SINE	Alu	LTR12F	1943256	MAGEB3	ENST00000620842.1_1	k	MSTRG.45846	MSTRG.45846.2	4	0	0	0	2057	ENST00000361644.3_1	1129		chimeric (novel)
84.4368	7.799	0.42467	13.6553	1.87734e-42	0	MSTRG.40019.1	0.137746	0	0.80373	187.41	chr7	48238801	48241774	-	MSTRG.40019	0	LTR12C	LTR	ERV1	LTR12C	0	ABCA13	ENST00000417403.5_1	i	MSTRG.40019	MSTRG.40019.1	1	0	0	0	2974	MSTRG.40019.1	3528		non-chimeric (novel)
289.904	7.7434	0.420639	13.6539	1.91388e-42	0	MSTRG.38026.1	19.2504	152.317	77.1706	599.483	chr6	115319218	115323446	+	MSTRG.38026	0	LTR12F	LTR	ERV1	LTR12F	0	-	-	u	MSTRG.38026	MSTRG.38026.1	2	0	0	0	1059	MSTRG.38026.1	-		non-chimeric (novel)
43.9407	8.8702	0.503172	13.6538	1.91699e-42	0	MSTRG.13141.24	0	4.84054	0	97.1081	chr14	74047071	74056887	-	MSTRG.13141	0	LTR12C	LTR	ERV1	LTR12C	0	AC005225.4	ENST00000623547.1_1	x	MSTRG.13141	MSTRG.13141.24	2	0	0	0	836	MSTRG.13141.7	2225		non-chimeric (novel)
61.8983	8.6262	0.485394	13.6511	1.98824e-42	0	MSTRG.31592.10	0	128.217	0	123.305	chr3	189314542	189615085	+	MSTRG.31592	0	LTR12C	LTR	ERV1	LTR12C	0	TP63	ENST00000264731.7_2	j	MSTRG.31592	MSTRG.31592.10	17	0	0	0	5411	MSTRG.31592.13	4909		chimeric (novel)
64.0431	8.5599	0.48074	13.6453	2.15186e-42	0	MSTRG.21174.6	0.148154	24.2326	2.78265	139.168	chr19	5152281	5165755	-	MSTRG.21174	0	LTR12B	LTR	ERV1	LTR12B	0	PTPRS	ENST00000588552.5_1	o	MSTRG.21174	MSTRG.21174.6	3	0	0	0	4601	MSTRG.21174.16	5443		chimeric (novel)
72.7421	9.4727	0.547852	13.64	2.3146e-42	0	ENST00000251643.5_2	0	0	0	161.649	chr17	39017555	39023479	-	MSTRG.18631	262	L2b	LINE	L2	LTR12C	489954	KRT12	ENST00000647992.1_1	=	KRT12	ENST00000251643.5_2	8	0	0	0	1884	ENST00000647992.1_1	2241		known	protein_coding	KRT12
44.4996	8.0856	0.446163	13.6398	2.32288e-42	0	ENST00000595853.1_1	0	0.343039	1.54176	98.6787	chr19	39026157	39027908	-	MSTRG.22192	195	MIR3	SINE	MIR	LTR12C	284067	AC067969.1	ENST00000595853.1_1	=	AC067969.1	ENST00000595853.1_1	2	0	0	0	692	ENST00000595853.1_1	552		known	antisense	AC067969.1
4.99917	44.0927	3.08618	13.6391	2.34474e-42	0	ENST00000569659.5_2	0	0	0	11.1093	chr15	32885755	32899594	+	MSTRG.14084	733	AluY	SINE	Alu	LTR12C	425084	GOLGA8N	ENST00000569659.5_2	=	GOLGA8N	ENST00000569659.5_2	18	0	0	0	5206	ENST00000448387.6_2	1791		known	protein_coding	GOLGA8N
14.1133	-44.0499	3.08336	-13.6377	2.38963e-42	0	MSTRG.34700.4	31.3629	0	0	0	chr5	68485362	68510909	+	MSTRG.34700	297	MIRb	SINE	MIR	LTR12	7169	CENPH	ENST00000283006.6_2	j	MSTRG.34700	MSTRG.34700.4	10	0	0	0	6049	MSTRG.34700.1	1389		chimeric (novel)
91.4957	8.5206	0.478151	13.6371	2.40831e-42	0	ENST00000246080.3_2	0.489687	7.99666	33.4781	198.226	chr20	584441	591042	-	MSTRG.26405	0	GC_rich	Low_complexity	Low_complexity	LTR12C	7010839	TCF15	ENST00000246080.3_2	=	TCF15	ENST00000246080.3_2	2	0	0	0	1555	ENST00000246080.3_2	1555		known	protein_coding	TCF15
19.8232	40.3017	2.80958	13.6325	2.56462e-42	0	MSTRG.20432.8	0	0	84.4572	34.6674	chr18	29991924	30050447	-	MSTRG.20432	0	(CCG)n	Simple_repeat	Simple_repeat	LTR12C	323906	HNRNPA1P7	ENST00000521273.1_1	k	MSTRG.20432	MSTRG.20432.8	2	0	0	0	1535	ENST00000399218.8_1	963		chimeric (novel)
358.094	8.6696	0.489381	13.6286	2.70641e-42	0	MSTRG.31028.1	1.00289	0	2.25111	794.512	chr3	148288657	148300147	+	MSTRG.31028	0	LTR12_	LTR	ERV1	LTR12_	0	AC069410.1	ENST00000648979.1_1	i	MSTRG.31028	MSTRG.31028.1	2	0	0	0	5493	MSTRG.31028.3	687		non-chimeric (novel)
115.873	7.7873	0.424657	13.6283	2.71972e-42	0	MSTRG.46133.1	0.290852	0.686079	1.61582	256.948	chrX	51222490	51229872	+	MSTRG.46133	0	LTR12	LTR	ERV1	LTR12	0	-	-	u	MSTRG.46133	MSTRG.46133.1	2	0	0	0	6146	MSTRG.46133.1	-		non-chimeric (novel)
26.3661	7.8009	0.425799	13.6235	2.90362e-42	0	MSTRG.21239.3	0.0655366	1.25424	1.4785	58.2222	chr19	7321002	7331554	+	MSTRG.21239	0	THE1D	LTR	ERVL-MaLR	LTR12F	228186	-	-	u	MSTRG.21239	MSTRG.21239.3	4	0	0	0	1157	MSTRG.21239.2	-		non-chimeric (novel)
71.7686	8.189	0.454462	13.6182	3.12225e-42	0	MSTRG.43973.1	0.0844336	6.06392	1.27548	158.586	chr9	34438821	34455083	+	MSTRG.43973	0	LTR12C	LTR	ERV1	LTR12C	0	FAM219A	ENST00000379080.5_1	i	MSTRG.43973	MSTRG.43973.1	3	0	0	0	1773	MSTRG.43973.2	3591		non-chimeric (novel)
32.2683	7.9002	0.433271	13.6178	3.14023e-42	0	MSTRG.26369.54	0	84.6236	0	62.3048	chr2	242486072	242493057	-	MSTRG.26369	0	MSTB	LTR	ERVL-MaLR	LTR12F	284833	BOK	ENST00000641230.1_3	x	MSTRG.26369	MSTRG.26369.54	3	0	0	0	642	MSTRG.26369.1	183		non-chimeric (novel)
807.883	8.9214	0.5083	13.6167	3.18448e-42	0	MSTRG.39715.1	0.681351	10.6002	2.6083	1793.15	chr7	27893209	27896093	-	MSTRG.39715	0	LTR12C	LTR	ERV1	LTR12C	0	JAZF1	ENST00000649905.1_1	i	MSTRG.39715	MSTRG.39715.1	1	0	0	0	2885	MSTRG.39715.1	3159		non-chimeric (novel)
75.8456	7.8795	0.431821	13.6156	3.23558e-42	0	MSTRG.4085.8	0.254799	0.686079	0.812089	168.124	chr1	233860204	233866492	+	MSTRG.4085	0	LTR12D	LTR	ERV1	LTR12D	0	-	-	u	MSTRG.4085	MSTRG.4085.8	3	0	0	0	5362	MSTRG.4085.8	-		non-chimeric (novel)
127.157	9.2572	0.533331	13.6073	3.62507e-42	0	ENST00000254079.8_1	0.992985	16.3776	24.4143	277.045	chr17	37783177	37792879	+	MSTRG.18588	44	G-rich	Low_complexity	Low_complexity	LTR12C	383831	PPP1R1B	ENST00000254079.8_1	=	PPP1R1B	ENST00000254079.8_1	7	0	0	0	1845	ENST00000580029.1_1	1845		known	protein_coding	PPP1R1B
36.1254	7.7143	0.42004	13.6041	3.78441e-42	0	MSTRG.45351.1	0.0644734	0	3.22328	79.8561	chr9	138262051	138264640	-	MSTRG.45351	844	MIRc	SINE	MIR	LTR12C	381214	-	-	u	MSTRG.45351	MSTRG.45351.1	2	0	0	0	1792	MSTRG.45351.1	-		non-chimeric (novel)
1038.63	9.7957	0.573125	13.6021	3.88948e-42	0	MSTRG.3183.8	16.9175	62.1509	97.5894	2273.41	chr1	175069839	175077277	-	MSTRG.3183	0	LTR12C	LTR	ERV1	LTR12C	0	TNN	ENST00000239462.8_1	i	MSTRG.3183	MSTRG.3183.8	3	0	0	0	3364	MSTRG.3183.1	5008		non-chimeric (novel)
143.423	10.1281	0.597569	13.602	3.89881e-42	0	MSTRG.8805.8	0	20.5907	46.6847	311.244	chr12	7145633	7178336	+	MSTRG.8805	0	LTR12C	LTR	ERV1	LTR12C	0	C1S	ENST00000617865.4_2	j	MSTRG.8805	MSTRG.8805.8	12	0	0	0	3024	MSTRG.8805.16	2844		chimeric (novel)
105.194	7.2195	0.383809	13.5993	4.04551e-42	0	MSTRG.39389.28	2.0478	76.7672	26.8123	220.207	chr7	4833965	4837770	+	MSTRG.39389	0	LTR12C	LTR	ERV1	LTR12C	0	AP5Z1	ENST00000648925.1_1	o	MSTRG.39389	MSTRG.39389.28	2	0	0	0	2087	MSTRG.39389.13	5743		chimeric (novel)
38.5764	7.3184	0.391101	13.5985	4.08669e-42	0	MSTRG.22206.1	0.0909388	268.832	0.203022	55.7416	chr19	39345606	39346309	-	MSTRG.22206	0	SVA_D	Other	Other	LTR12C	32363	-	-	u	MSTRG.22206	MSTRG.22206.1	1	0	0	0	704	MSTRG.22206.1	-		non-chimeric (novel)
61.7423	8.0331	0.443782	13.5948	4.30025e-42	0	MSTRG.44394.1	0.358857	47.7691	0	131.539	chr9	75874178	75984757	+	MSTRG.44394	0	MSTA	LTR	ERVL-MaLR	LTR12C	778500	AL449083.1	ENST00000408183.1	x	MSTRG.44394	MSTRG.44394.1	8	0	0	0	2176	MSTRG.44394.1	108		non-chimeric (novel)
248.398	8.6229	0.487222	13.5932	4.39369e-42	0	ENST00000333461.5_1	4.82186	19.5197	156.331	527.636	chr17	37366789	37382125	-	MSTRG.18579	9	GC_rich	Low_complexity	Low_complexity	LTR12F	56446	STAC2	ENST00000333461.5_1	=	STAC2	ENST00000333461.5_1	11	0	0	0	3362	ENST00000333461.5_1	3362		known	protein_coding	STAC2
180.942	9.5836	0.55793	13.5924	4.44424e-42	0	MSTRG.29527.4	0.224139	93.8753	1.93765	391.224	chr3	32982210	33041427	+	MSTRG.29527	0	LTR12C	LTR	ERV1	LTR12C	0	CCR4	ENST00000330953.5_1	k	MSTRG.29527	MSTRG.29527.4	4	0	0	0	3955	MSTRG.29527.1	3095		chimeric (novel)
37.8989	7.8524	0.430576	13.592	4.46858e-42	0	MSTRG.34570.1	0	0	0	84.2198	chr5	55784299	55787924	+	MSTRG.34570	0	LTR12C	LTR	ERV1	LTR12C	0	-	-	u	MSTRG.34570	MSTRG.34570.1	2	0	0	0	1531	MSTRG.34570.1	-		non-chimeric (novel)
63.3342	8.7697	0.498171	13.5891	4.64892e-42	0	MSTRG.32486.1	0.225876	3.7087	0	140.105	chr4	56422604	56458397	-	MSTRG.32486	349	AluJb	SINE	Alu	LTR12	39822	PDCL2	ENST00000295645.8_1	j	MSTRG.32486	MSTRG.32486.1	5	0	0	0	758	ENST00000295645.8_1	861		chimeric (novel)
31.8738	38.9812	2.72203	13.5859	4.8572e-42	0	MSTRG.16360.5	0	0	0	70.8306	chr16	30103638	30108289	-	MSTRG.16360	0	LTR10B1	LTR	ERV1	LTR12C	347647	YPEL3	ENST00000398838.8_3	j	MSTRG.16360	MSTRG.16360.5	5	0	0	0	863	ENST00000568681.1_1	935		chimeric (novel)
33.9696	7.3699	0.395304	13.5842	4.96667e-42	0	ENST00000433363.6_1	0.195195	10.2961	20.6843	71.8505	chr17	6588032	6616886	-	MSTRG.17680	80	GC_rich	Low_complexity	Low_complexity	LTR12C	386364	SLC13A5	ENST00000433363.6_1	=	SLC13A5	ENST00000433363.6_1	12	0	0	0	3435	ENST00000574580.2_1	3435		known	protein_coding	SLC13A5
3518.49	16.0395	1.03353	13.584	4.97984e-42	0	MSTRG.25142.1	53.1947	8560.74	3121.91	6467.61	chr2	162137750	162268232	+	MSTRG.25142	117	(TCTG)n	Simple_repeat	Simple_repeat	LTR12C	953435	PSMD14	ENST00000409682.7_1	j	MSTRG.25142	MSTRG.25142.1	14	0	0	0	2267	ENST00000477232.5_1	1954		chimeric (novel)
151.441	11.9333	0.731971	13.5706	5.9816e-42	0	MSTRG.4509.17	11.5893	490.48	115.33	257.634	chr10	11925835	11936825	-	MSTRG.4509	531	Helitron1Na_Mam	RC	Helitron	LTR12	414567	PROSER2-AS1	ENST00000445498.5_1	j	MSTRG.4509	MSTRG.4509.17	3	0	0	0	4724	MSTRG.4509.12	3146		chimeric (novel)
88.3758	7.6342	0.415213	13.5693	6.08598e-42	0	MSTRG.14005.1	0.166382	9.51578	3.11283	194.821	chr15	29512951	29516626	-	MSTRG.14005	0	LTR12C	LTR	ERV1	LTR12C	0	FAM189A1	ENST00000261275.4_2	i	MSTRG.14005	MSTRG.14005.1	1	0	0	0	3676	MSTRG.14005.1	4705		non-chimeric (novel)
11.5583	43.8309	3.08344	13.5663	6.34443e-42	0	MSTRG.19867.5	0	0	6.7381	24.9364	chr17	80059346	80170708	-	MSTRG.19867	415	(T)n	Simple_repeat	Simple_repeat	LTR12C	844305	CCDC57	ENST00000389641.8_2	j	MSTRG.19867	MSTRG.19867.5	18	0	0	0	3205	MSTRG.19867.9	3000		chimeric (novel)
300.468	28.1785	1.93015	13.563	6.63816e-42	0	MSTRG.38315.6	0	228.79	333.21	605.263	chr6	139458145	139502810	+	MSTRG.38315	74	AluSq4	SINE	Alu	LTR12C	560049	HECA	ENST00000367658.2_1	j	MSTRG.38315	MSTRG.38315.6	4	0	0	0	6198	ENST00000367658.2_1	5614		chimeric (novel)
54.0595	7.1077	0.376707	13.5588	7.02332e-42	0	MSTRG.13339.3	0.601059	0	0	119.531	chr14	88099624	88200642	-	MSTRG.13339	0	LTR12C	LTR	ERV1	LTR12C	0	AL359237.1	ENST00000554305.5_1	j	MSTRG.13339	MSTRG.13339.3	3	0	0	0	2731	MSTRG.13339.3	826		chimeric (novel)
361.615	8.4809	0.478044	13.5571	7.18831e-42	0	MSTRG.38443.1	0.248588	0	2.78856	803.031	chr6	150434101	150436621	-	MSTRG.38443	0	LTR12D	LTR	ERV1	LTR12D	0	-	-	u	MSTRG.38443	MSTRG.38443.1	1	0	0	0	2521	MSTRG.38443.1	-		non-chimeric (novel)
32.6048	43.7203	3.07824	13.5533	7.57489e-42	0	MSTRG.39523.5	0	0	0	72.4551	chr7	15224363	15436238	-	MSTRG.39523	0	LTR12D	LTR	ERV1	LTR12D	0	AGMO	ENST00000342526.7_1	j	MSTRG.39523	MSTRG.39523.5	10	0	0	0	3608	MSTRG.39523.1	2475		chimeric (novel)
51.7859	43.7883	3.08436	13.5485	8.092e-42	0	MSTRG.39764.7	0	0	0	115.08	chr7	31102816	31151093	+	MSTRG.39764	172	L2c	LINE	L2	LTR12D	68644	ADCYAP1R1	ENST00000614107.4_2	j	MSTRG.39764	MSTRG.39764.7	14	0	0	0	6246	ENST00000614107.4_2	6575		chimeric (novel)
81.144	7.1672	0.38153	13.5433	8.67521e-42	0	MSTRG.3357.3	1.31572	0.665535	40.537	174.426	chr1	187040662	187042495	-	MSTRG.3357	0	LTR12C	LTR	ERV1	LTR12C	0	ERVMER61-1	ENST00000643891.1_1	x	MSTRG.3357	MSTRG.3357.3	2	0	0	0	1703	MSTRG.3357.1	1753		non-chimeric (novel)
807.906	7.1208	0.37822	13.5393	9.16049e-42	0	MSTRG.2721.3	15.3417	28.3481	196.341	1755.04	chr1	154643450	154653133	+	MSTRG.2721	0	LTR12C	LTR	ERV1	LTR12C	0	-	-	u	MSTRG.2721	MSTRG.2721.3	2	0	0	0	2397	MSTRG.2721.6	-		non-chimeric (novel)
115.024	8.2654	0.462848	13.5366	9.50958e-42	0	MSTRG.10021.2	0.983404	7.30031	7.64014	252.965	chr12	68098034	68112471	-	MSTRG.10021	0	LTR12C	LTR	ERV1	LTR12C	0	LINC02421	ENST00000542219.1_1	j	MSTRG.10021	MSTRG.10021.2	6	0	0	0	6503	MSTRG.10021.2	3135		chimeric (novel)
48.954	7.6336	0.416197	13.5359	9.6027e-42	0	MSTRG.12522.1	0.115669	2.9462	1.9478	108.127	chr14	34813558	34814555	-	MSTRG.12522	0	LTR12C	LTR	ERV1	LTR12C	0	EGLN3	ENST00000551935.5_1	i	MSTRG.12522	MSTRG.12522.1	1	0	0	0	998	MSTRG.12522.1	575		non-chimeric (novel)
106.326	7.8612	0.433243	13.5286	1.06012e-41	0	ENST00000220876.11_1	1.47895	1.52313	35.5595	230.681	chr8	80523049	80578410	+	MSTRG.42669	831	L2a	LINE	L2	LTR12C	233026	STMN2	ENST00000220876.11_1	=	STMN2	ENST00000220876.11_1	5	0	0	0	2223	ENST00000220876.11_1	2223		known	protein_coding	STMN2
292.384	10.713	0.644114	13.5271	1.08225e-41	0	MSTRG.8805.27	0	37.7091	13.1964	644.086	chr12	7145684	7178336	+	MSTRG.8805	0	LTR12C	LTR	ERV1	LTR12C	0	C1S	ENST00000617865.4_2	j	MSTRG.8805	MSTRG.8805.27	15	0	0	0	3717	MSTRG.8805.16	2844		chimeric (novel)
115.554	9.1342	0.527458	13.5256	1.10364e-41	0	MSTRG.31827.6	2.84811	60.5258	7.03646	246.431	chr4	768121	772635	+	MSTRG.31827	0	LTR12C	LTR	ERV1	LTR12C	0	AC139887.2	ENST00000507446.1_1	i	MSTRG.31827	MSTRG.31827.6	2	0	0	0	4313	MSTRG.31827.3	534		non-chimeric (novel)
68.9376	8.6287	0.490203	13.5223	1.15565e-41	0	MSTRG.31827.12	0.19342	57.1042	10.3487	145.507	chr4	768142	772635	+	MSTRG.31827	0	LTR12C	LTR	ERV1	LTR12C	0	AC139887.2	ENST00000507446.1_1	i	MSTRG.31827	MSTRG.31827.12	2	0	0	0	4190	MSTRG.31827.3	534		non-chimeric (novel)
35.6014	43.6922	3.08335	13.5217	1.16381e-41	0	ENST00000556154.5_1	0	0	0	79.1143	chr14	92336387	92413556	-	MSTRG.13406	546	GC_rich	Low_complexity	Low_complexity	LTR12	278238	FBLN5	ENST00000556154.5_1	=	FBLN5	ENST00000556154.5_1	11	0	0	0	2013	MSTRG.13406.1	1875		known	protein_coding	FBLN5
25.1667	43.7245	3.08613	13.52	1.19177e-41	0	MSTRG.43994.1	0	0	37.2704	51.7848	chr9	34957605	34982438	+	MSTRG.43994	340	L2a	LINE	L2	LTR12C	216892	PHF24	ENST00000242315.3_1	j	MSTRG.43994	MSTRG.43994.1	8	0	0	0	5627	ENST00000242315.3_1	5718		chimeric (novel)
70.5802	8.228	0.460664	13.5195	1.19914e-41	0	ENST00000306904.6_1	0.521663	28.3472	1.55012	153.001	chr11	7110258	7113081	+	MSTRG.6518	323	AT_rich	Low_complexity	Low_complexity	LTR12C	1404846	RBMXL2	ENST00000306904.6_1	k	RBMXL2	ENST00000306904.6_1	1	0	0	0	2824	ENST00000306904.6_1	1874		chimeric (novel)	protein_coding	RBMXL2
459.228	10.6658	0.641159	13.5158	1.2623e-41	0	MSTRG.10291.3	15.8326	213.633	257.856	952.286	chr12	92028669	92031023	+	MSTRG.10291	0	LTR12C	LTR	ERV1	LTR12C	0	AC126175.1	ENST00000617041.1_2	o	MSTRG.10291	MSTRG.10291.3	2	0	0	0	902	MSTRG.10291.1	758		chimeric (novel)
174.565	7.7785	0.427662	13.5118	1.33245e-41	0	MSTRG.37544.1	1.30767	1.00857	20.3202	384.246	chr6	70178197	70183774	+	MSTRG.37544	0	LTR12C	LTR	ERV1	LTR12C	0	-	-	u	MSTRG.37544	MSTRG.37544.1	2	0	0	0	1657	MSTRG.37544.1	-		non-chimeric (novel)
28.9529	7.9993	0.444027	13.5111	1.34406e-41	0	ENST00000522128.1_1	0.032268	42.1694	2.10788	59.3879	chr8	99916831	99917938	-	MSTRG.42942	34	MER57B1	LTR	ERV1	LTR12C	103929	AC016877.2	ENST00000522128.1_1	=	AC016877.2	ENST00000522128.1_1	1	0	0	0	1108	MSTRG.42942.1	1069		known	processed_pseudogene	AC016877.2
232.335	7.2724	0.390298	13.5086	1.39102e-41	0	MSTRG.20073.1	2.20479	1.06217	17.1206	512.075	chr18	7177396	7178107	-	MSTRG.20073	0	LTR12C	LTR	ERV1	LTR12C	0	-	-	u	MSTRG.20073	MSTRG.20073.1	1	0	0	0	712	MSTRG.20073.1	-		non-chimeric (novel)
143.745	7.4837	0.405948	13.5085	1.39379e-41	0	MSTRG.47098.5	1.89982	35.3281	19.9613	311.389	chrX	150647135	150730685	-	MSTRG.47098	0	LTR12C	LTR	ERV1	LTR12C	0	BX546450.1	ENST00000454307.1_1	x	MSTRG.47098	MSTRG.47098.5	4	0	0	0	8236	MSTRG.47098.5	482		non-chimeric (novel)
183.338	7.8458	0.43292	13.5032	1.49791e-41	0	MSTRG.3928.1	1.67219	53.1602	54.1822	393.819	chr1	225652723	225697015	+	MSTRG.3928	365	MER117	DNA	hAT-Charlie	LTR12C	7500	AC092811.2	ENST00000632561.1_1	k	MSTRG.3928	MSTRG.3928.1	3	0	0	0	3544	MSTRG.3928.8	559		chimeric (novel)
473.277	10.7723	0.649707	13.5019	1.52316e-41	0	MSTRG.35083.1	0.369737	104.658	0	1039.73	chr5	95187922	95195855	+	MSTRG.35083	0	LTR12C	LTR	ERV1	LTR12C	0	LINC01554	ENST00000436592.5_1	j	MSTRG.35083	MSTRG.35083.1	4	0	0	0	1410	ENST00000436592.5_1	2052		chimeric (novel)
50.5448	8.1427	0.454966	13.5014	1.53462e-41	0	MSTRG.15403.6	0.158608	16.2779	18.7019	108.277	chr15	93575916	93587848	+	MSTRG.15403	0	LTR12C	LTR	ERV1	LTR12C	0	RGMA	ENST00000329082.11_1	x	MSTRG.15403	MSTRG.15403.6	5	0	0	0	2102	MSTRG.15403.3	11350		non-chimeric (novel)
86.3705	7.6134	0.415904	13.497	1.62941e-41	0	MSTRG.18323.1	0.210583	3.24815	10.9459	190.147	chr17	30059121	30062927	+	MSTRG.18323	0	LTR12	LTR	ERV1	LTR12	0	-	-	u	MSTRG.18323	MSTRG.18323.1	1	0	0	0	3807	MSTRG.18323.1	-		non-chimeric (novel)
36.2476	8.0028	0.44562	13.4706	2.32973e-41	0	MSTRG.45789.2	0.0967101	13.6689	0	78.9347	chrX	24326354	24331676	-	MSTRG.45789	728	MER20B	DNA	hAT-Charlie	LTR12C	262410	SUPT20HL2	ENST00000486479.1_1	o	MSTRG.45789	MSTRG.45789.2	3	0	0	0	1892	ENST00000486479.1_1	2409		chimeric (novel)
168.484	9.271	0.539957	13.4659	2.48108e-41	0	MSTRG.42380.1	0	0	5.83505	373.762	chr8	53867249	53876064	+	MSTRG.42380	0	LTR12C	LTR	ERV1	LTR12C	0	-	-	u	MSTRG.42380	MSTRG.42380.1	2	0	0	0	1836	MSTRG.42380.2	-		non-chimeric (novel)
27.9202	7.0299	0.373549	13.4652	2.50661e-41	0	MSTRG.31109.1	0.34278	1.91708	2.86262	61.171	chr3	151386668	151388667	-	MSTRG.31109	0	LTR12D	LTR	ERV1	LTR12D	0	-	-	u	MSTRG.31109	MSTRG.31109.1	2	0	0	0	851	MSTRG.31109.1	-		non-chimeric (novel)
108.023	7.2865	0.392744	13.4606	2.66907e-41	0	ENST00000458902.1	0.80972	14.535	0.775058	237.541	chr2	85560018	85560910	-	MSTRG.24266	0	LTR12C	LTR	ERV1	LTR12C	0	Y_RNA	ENST00000458902.1	k	Y_RNA	ENST00000458902.1	1	0	0	0	893	ENST00000458902.1	102		chimeric (novel)	misc_RNA	Y_RNA
43.7808	7.5226	0.410334	13.4588	2.7318e-41	0	MSTRG.6025.1	0.112255	4.36438	16.4406	94.8667	chr10	120257650	120267244	+	MSTRG.6025	0	THE1A	LTR	ERVL-MaLR	LTR12C	260996	-	-	u	MSTRG.6025	MSTRG.6025.1	4	0	0	0	1505	MSTRG.6025.1	-		non-chimeric (novel)
122.997	8.2831	0.467443	13.4413	3.46192e-41	0	MSTRG.23137.3	0.194192	0.686079	3.28898	272.69	chr2	1125611	1232906	-	MSTRG.23137	0	LTR12C	LTR	ERV1	LTR12C	0	SNTG2	ENST00000308624.9_1	x	MSTRG.23137	MSTRG.23137.3	3	0	0	0	1367	MSTRG.23137.3	1888		non-chimeric (novel)
16.5898	7.516	0.41039	13.4408	3.48455e-41	0	ENST00000440405.2_1	0	1.35161	0	36.7161	chr21	37259493	37260105	+	MSTRG.27788	939	MIR3	SINE	MIR	LTR12C	1395134	PPP1R2P2	ENST00000440405.2_1	=	PPP1R2P2	ENST00000440405.2_1	1	0	0	0	613	ENST00000440405.2_1	613		known	processed_pseudogene	PPP1R2P2
55.2413	6.904	0.364983	13.4363	3.70748e-41	0	MSTRG.7867.2	0.728053	199.034	3.26622	99.5525	chr11	82844623	82847868	+	MSTRG.7867	0	SVA_D	Other	Other	LTR12C	161648	BCAS2P1	ENST00000528022.1_1	n	MSTRG.7867	MSTRG.7867.2	1	0	0	0	3246	MSTRG.7867.2	632		chimeric (novel)
5.15398	43.4187	3.08353	13.4322	3.91382e-41	0	ENST00000557798.1_3	0	0	33.5803	7.72214	chr15	77907286	77926695	-	MSTRG.15065	65	MIRb	SINE	MIR	LTR12C	259846	LINGO1	ENST00000557798.1_3	=	LINGO1	ENST00000557798.1_3	2	0	0	0	1035	ENST00000355300.6_2	1035		known	protein_coding	LINGO1
289.19	14.0084	0.894634	13.4227	4.45223e-41	0	MSTRG.4600.2	0.181878	581.925	235.062	551.686	chr10	16866156	17060747	-	MSTRG.4600	0	LTR12	LTR	ERV1	LTR12	0	CUBN	ENST00000377833.9_2	j	MSTRG.4600	MSTRG.4600.2	40	0	0	0	8003	ENST00000377833.9_2	11933		chimeric (novel)
28.6554	7.8542	0.436197	13.4209	4.56265e-41	0	ENST00000344803.2_1	0	20.4908	1.55012	61.2297	chr9	84603687	84610171	+	ENSG00000214929.3_2	551	LTR45C	LTR	ERV1	LTR12C	64685	SPATA31D1	ENST00000344803.2_1	=	SPATA31D1	ENST00000344803.2_1	4	0	0	0	4833	ENST00000344803.2_1	4833		known	protein_coding	SPATA31D1
182.078	8.476	0.482598	13.419	4.68019e-41	0	ENST00000221476.3_1	3.59419	114.182	12.1245	386.99	chr19	45809672	45826235	-	MSTRG.22463	1218	AluJr	SINE	Alu	LTR12C	759232	CKM	ENST00000221476.3_1	=	CKM	ENST00000221476.3_1	8	0	0	0	1657	ENST00000221476.3_1	1657		known	protein_coding	CKM
57.9817	7.8795	0.438275	13.4152	4.92707e-41	0	MSTRG.28793.1	0.121985	4.27462	2.91161	127.928	chr22	38111287	38113382	-	MSTRG.28793	0	LTR12C	LTR	ERV1	LTR12C	0	Z83844.1	ENST00000455236.4_1	x	MSTRG.28793	MSTRG.28793.1	1	0	0	0	2096	MSTRG.28793.1	4904		non-chimeric (novel)
7.55058	43.3453	3.08389	13.4069	5.50976e-41	0	MSTRG.10999.12	0	0	0	16.7791	chr12	131495200	131626014	+	MSTRG.10999	421	(CACCC)n	Simple_repeat	Simple_repeat	LTR12C	216972	ADGRD1	ENST00000535015.5_3	j	MSTRG.10999	MSTRG.10999.12	14	0	0	0	3542	ENST00000541143.5_1	2776		chimeric (novel)
38.2628	7.8144	0.433698	13.4066	5.52954e-41	0	MSTRG.20881.1	0	6.58562	0	84.2966	chr18	76924533	76927862	-	MSTRG.20881	0	MER52A	LTR	ERV1	LTR12C	2426820	ATP9B	ENST00000490210.6_1	i	MSTRG.20881	MSTRG.20881.1	1	0	0	0	3330	MSTRG.20881.1	7353		non-chimeric (novel)
51.2982	7.3075	0.395928	13.4053	5.63158e-41	0	MSTRG.44916.1	0.0176231	71.9888	2.04635	105.752	chr9	115821035	115827640	-	MSTRG.44916	194	LTR6A	LTR	ERV1	LTR12C	4534042	AL162588.1	ENST00000645617.1_1	y	MSTRG.44916	MSTRG.44916.1	2	0	0	0	1157	MSTRG.44916.1	422		non-chimeric (novel)
5.04509	43.328	3.08351	13.4029	5.81417e-41	0	ENST00000587152.5_2	0	0	9.98254	10.1021	chr19	46112896	46148887	-	MSTRG.22478	135	GC_rich	Low_complexity	Low_complexity	LTR12C	1081884	EML2	ENST00000587152.5_2	=	EML2	ENST00000587152.5_2	22	0	0	0	2763	MSTRG.22478.12	2763		known	protein_coding	EML2
33.6777	7.2904	0.394771	13.4012	5.95215e-41	0	ENST00000553791.1_1	0.148679	1.58701	1.56445	74.3405	chr14	70742013	70759037	+	MSTRG.13082	76	L1ME3E	LINE	L1	LTR12C	19113	AL356804.1	ENST00000553791.1_1	=	AL356804.1	ENST00000553791.1_1	2	0	0	0	909	MSTRG.13082.13	448		known	lincRNA	AL356804.1
21.3357	6.9418	0.36886	13.3976	6.24821e-41	0	MSTRG.37588.6	0.212446	14.0034	0.609066	45.5766	chr6	74079659	74084307	+	MSTRG.37588	673	L1ME3C	LINE	L1	LTR12C	100499	OOEP-AS1	ENST00000445350.2_1	j	MSTRG.37588	MSTRG.37588.6	3	0	0	0	2881	MSTRG.37588.9	463		chimeric (novel)
114.649	9.5795	0.565739	13.3976	6.24663e-41	0	MSTRG.4106.3	0.0767537	26.0953	0	251.8	chr1	234805268	234831956	-	MSTRG.4106	0	THE1D	LTR	ERVL-MaLR	LTR12C	471461	AL160408.3	ENST00000442382.1_1	j	MSTRG.4106	MSTRG.4106.3	6	0	0	0	4423	MSTRG.4106.1	3564		chimeric (novel)
19.1381	7.2379	0.390985	13.3968	6.31418e-41	0	MSTRG.4504.1	0	9.71096	2.32517	41.1917	chr10	11355676	11389741	-	MSTRG.4504	0	THE1B	LTR	ERVL-MaLR	LTR12	961651	CELF2	ENST00000637215.1_1	x	MSTRG.4504	MSTRG.4504.1	3	0	0	0	1050	MSTRG.4504.1	2724		non-chimeric (novel)
73.7373	8.7555	0.504282	13.3963	6.3592e-41	0	MSTRG.7206.3	0.102718	5.48553	5.56761	162.53	chr11	61266428	61274657	+	MSTRG.7206	0	MLT1N2	LTR	ERVL-MaLR	LTR12E	259212	AP003108.1	ENST00000534856.1_1	j	MSTRG.7206	MSTRG.7206.3	3	0	0	0	1875	MSTRG.7206.4	554		chimeric (novel)
247.197	9.5395	0.562847	13.3953	6.44086e-41	0	ENST00000304760.2_1	15.6499	124.874	19.0193	517.689	chr1	154451957	154474589	-	MSTRG.2715	79	GC_rich	Low_complexity	Low_complexity	LTR12C	29189	SHE	ENST00000304760.2_1	=	SHE	ENST00000304760.2_1	6	0	0	0	6243	ENST00000555188.5_1	6243		known	protein_coding	SHE
11.4679	43.3341	3.08615	13.3934	6.60736e-41	0	MSTRG.45079.4	0	0	0	25.4843	chr9	127243590	127262551	-	MSTRG.45079	507	L2	LINE	L2	LTR12C	337478	NR5A1	ENST00000373588.8_1	j	MSTRG.45079	MSTRG.45079.4	4	0	0	0	2098	MSTRG.45079.1	3104		chimeric (novel)
714.67	10.0944	0.60437	13.3931	6.63949e-41	0	ENST00000333995.7_2	416.857	1440.1	3216	653.955	chrX	13053831	13062801	-	MSTRG.45648	531	AluJb	SINE	Alu	LTR12C	2186070	FAM9C	ENST00000333995.7_2	=	FAM9C	ENST00000333995.7_2	7	0	0	0	3441	ENST00000542843.5_2	3361		known	protein_coding	FAM9C
292.661	11.1654	0.684386	13.3921	6.72431e-41	0	MSTRG.26516.3	0.0168752	0.369839	0	650.3	chr20	4832803	4991114	-	MSTRG.26516	0	MLT2B2	LTR	ERVL	LTR12C	2610767	SLC23A2	ENST00000379333.5_1	j	MSTRG.26516	MSTRG.26516.3	17	0	0	0	7359	MSTRG.26516.3	6962		chimeric (novel)
34.3556	7.6033	0.418563	13.387	7.20081e-41	0	MSTRG.40119.1	0.0352463	195.088	0.369014	54.5932	chr7	64035049	64040794	+	MSTRG.40119	232	AT_rich	Low_complexity	Low_complexity	LTR12_	182417	-	-	u	MSTRG.40119	MSTRG.40119.1	2	0	0	0	3332	MSTRG.40119.1	-		non-chimeric (novel)
37.1711	7.7865	0.432272	13.3862	7.27786e-41	0	MSTRG.20656.1	0.121985	0.739679	2.05053	82.1705	chr18	56146121	56147618	+	MSTRG.20656	0	(TA)n	Simple_repeat	Simple_repeat	LTR12C	18082	-	-	u	MSTRG.20656	MSTRG.20656.1	2	0	0	0	1470	MSTRG.20656.1	-		non-chimeric (novel)
6.6287	43.191	3.07852	13.3801	7.90211e-41	0	ENST00000428762.5_2	0	0	3.04533	14.3921	chr7	103112231	103629963	-	MSTRG.40835	133	(CCG)n	Simple_repeat	Simple_repeat	LTR12C	82090	RELN	ENST00000428762.5_2	=	RELN	ENST00000428762.5_2	65	0	0	0	11571	ENST00000424685.2_2	11571		known	protein_coding	RELN
227.644	11.1714	0.685545	13.3783	8.10072e-41	0	MSTRG.3270.10	0.0256796	101.352	0	494.588	chr1	181015799	181031084	+	MSTRG.3270	0	LTR12C	LTR	ERV1	LTR12C	0	MR1	ENST00000614012.4_1	j	MSTRG.3270	MSTRG.3270.10	6	0	0	0	8015	MSTRG.3270.12	7860		chimeric (novel)
122.339	8.6156	0.494803	13.3702	9.02963e-41	0	MSTRG.11362.1	0.0704926	4.20401	1.10704	271.204	chr13	31752690	31756739	-	MSTRG.11362	0	LTR12C	LTR	ERV1	LTR12C	0	-	-	u	MSTRG.11362	MSTRG.11362.1	2	0	0	0	665	MSTRG.11362.1	-		non-chimeric (novel)
1738.06	10.8297	0.660427	13.3696	9.10047e-41	0	ENST00000441865.5_1	817.16	7753.57	5884.54	1529.84	chrX	151083302	151093726	+	MSTRG.47103	123	C-rich	Low_complexity	Low_complexity	LTR12C	351485	MAGEA4	ENST00000441865.5_1	=	MAGEA4	ENST00000441865.5_1	3	0	0	0	1856	MSTRG.47103.1	990		known	protein_coding	MAGEA4
28.0178	7.6776	0.424707	13.3683	9.25769e-41	0	MSTRG.37539.1	0.0176231	9.16917	0	61.2254	chr6	66338413	66338860	+	MSTRG.37539	0	LTR12C	LTR	ERV1	LTR12C	0	EYS	ENST00000503581.5_1	i	MSTRG.37539	MSTRG.37539.1	1	0	0	0	448	MSTRG.37539.1	10589		non-chimeric (novel)
288.142	11.6251	0.720216	13.3642	9.79196e-41	0	MSTRG.9131.2	11.7617	90.4448	0	618.503	chr12	21815184	21927091	+	MSTRG.9131	0	LTR12C	LTR	ERV1	LTR12C	0	AC010197.1	ENST00000541860.1_1	j	MSTRG.9131	MSTRG.9131.2	2	0	0	0	8324	MSTRG.9131.1	578		chimeric (novel)
335.222	9.9227	0.592937	13.3617	1.01159e-40	0	MSTRG.11845.1	0	6.5731	0	744.208	chr13	85779848	85808329	+	MSTRG.11845	0	LTR12C	LTR	ERV1	LTR12C	0	-	-	u	MSTRG.11845	MSTRG.11845.1	2	0	0	0	2923	MSTRG.11845.2	-		non-chimeric (novel)
35.1796	7.5659	0.416704	13.3569	1.07967e-40	0	MSTRG.37767.1	0	1.40521	1.14407	77.8935	chr6	89775589	89778279	+	MSTRG.37767	0	LTR12C	LTR	ERV1	LTR12C	0	-	-	u	MSTRG.37767	MSTRG.37767.1	1	0	0	0	2691	MSTRG.37767.1	-		non-chimeric (novel)
36.1551	7.7285	0.428909	13.3559	1.09475e-40	0	ENST00000400405.3_1	0	0	0	80.3446	chr13	46351378	46425871	-	ENSG00000215475.4_2	771	(CA)n	Simple_repeat	Simple_repeat	LTR12_	464227	SIAH3	ENST00000400405.3_1	=	SIAH3	ENST00000400405.3_1	2	0	0	0	7057	ENST00000400405.3_1	7057		known	protein_coding	SIAH3
32.2387	7.4156	0.405633	13.351	1.16889e-40	0	MSTRG.31114.4	0.128947	6.64861	0	70.774	chr3	151646936	151655309	+	MSTRG.31114	0	LTR12C	LTR	ERV1	LTR12C	0	-	-	u	MSTRG.31114	MSTRG.31114.4	2	0	0	0	1587	MSTRG.31114.5	-		non-chimeric (novel)
194.882	8.6722	0.500119	13.3413	1.331e-40	0	MSTRG.15095.50	1.01581	21.7335	32.0984	426.075	chr15	78518048	78538094	-	MSTRG.15095	0	LTR12C	LTR	ERV1	LTR12C	0	ACSBG1	ENST00000258873.8_1	j	MSTRG.15095	MSTRG.15095.50	5	0	0	0	9590	MSTRG.15095.20	6357		chimeric (novel)
25.1529	8.0575	0.4541	13.3396	1.36149e-40	0	MSTRG.23523.1	0	1.02912	1.14407	55.6539	chr2	32029547	32030654	+	MSTRG.23523	0	LTR12C	LTR	ERV1	LTR12C	0	-	-	u	MSTRG.23523	MSTRG.23523.1	1	0	0	0	1108	MSTRG.23523.1	-		non-chimeric (novel)
51.1854	30.779	2.1578	13.3372	1.40668e-40	0	ENST00000449992.5_1	0	61.1173	0	106.955	chr3	189507590	189615085	+	MSTRG.31592	309	T-rich	Low_complexity	Low_complexity	LTR12	145477	TP63	ENST00000449992.5_1	=	TP63	ENST00000449992.5_1	11	0	0	0	4300	MSTRG.31592.13	1506		known	protein_coding	TP63
45.0659	7.803	0.435216	13.3335	1.47722e-40	0	MSTRG.33704.1	0.197401	2.00688	1.68152	99.5393	chr4	173290857	173298291	-	MSTRG.33704	0	LTR12C	LTR	ERV1	LTR12C	0	GALNTL6	ENST00000506823.5_1	i	MSTRG.33704	MSTRG.33704.1	2	0	0	0	1031	MSTRG.33704.1	3922		non-chimeric (novel)
71.1401	9.3988	0.555007	13.331	1.5281e-40	0	ENST00000298974.5	0	114.135	0	145.407	chrX	148863600	148869397	+	MSTRG.47072	419	(CACCC)n	Simple_repeat	Simple_repeat	LTR12C	21992	MAGEA9	ENST00000298974.5	=	MAGEA9	ENST00000298974.5	4	0	0	0	1805	ENST00000523516.1	1805		known	protein_coding	MAGEA9
62.0177	8.6308	0.497583	13.326	1.63453e-40	0	MSTRG.1497.41	0	30.2657	0	134.454	chr1	59980441	60228402	+	MSTRG.1497	0	THE1A	LTR	ERVL-MaLR	LTR12C	41276	FGGY	ENST00000634364.1_1	j	MSTRG.1497	MSTRG.1497.41	9	0	0	0	965	MSTRG.1497.31	5360		chimeric (novel)
24.4328	7.0764	0.38111	13.3199	1.77261e-40	0	MSTRG.1070.1	0.0398156	68.3815	0	46.6572	chr1	40465719	40466367	+	MSTRG.1070	0	SVA_F	Other	Other	LTR12C	387623	-	-	u	MSTRG.1070	MSTRG.1070.1	1	0	0	0	649	MSTRG.1070.1	-		non-chimeric (novel)
56.9031	9.2929	0.547583	13.3184	1.80939e-40	0	ENST00000436147.3_2	0	114.71	0	113.706	chr11	57510986	57518848	-	MSTRG.7133	14	MIRb	SINE	MIR	LTR12F	560859	BTBD18	ENST00000436147.3_2	=	BTBD18	ENST00000436147.3_2	2	0	0	0	2947	MSTRG.7133.1	2947		known	protein_coding	BTBD18
78.4408	27.0479	1.88113	13.3154	1.88438e-40	0	MSTRG.31873.4	0	190.558	0	153.14	chr4	2743390	2764465	-	MSTRG.31873	0	LTR12E	LTR	ERV1	LTR12E	0	TNIP2	ENST00000510267.5_4	j	MSTRG.31873	MSTRG.31873.4	6	0	0	0	1957	MSTRG.31873.5	2006		chimeric (novel)
145.367	6.9524	0.371945	13.3149	1.89695e-40	0	MSTRG.31992.1	2.41997	19.673	69.612	310.696	chr4	8484250	8492482	-	MSTRG.31992	0	LTR12C	LTR	ERV1	LTR12C	0	TRMT44	ENST00000511366.2_1	i	MSTRG.31992	MSTRG.31992.1	2	0	0	0	2520	MSTRG.31992.1	4157		non-chimeric (novel)
33.6583	39.1795	2.79316	13.3109	1.99983e-40	0	ENST00000372711.2_2	0	0	35.8641	70.8113	chr10	76586816	76792382	+	MSTRG.5407	0	(CGGGG)n	Simple_repeat	Simple_repeat	LTR12C	881094	KAT6B	ENST00000372711.2_2	=	KAT6B	ENST00000372711.2_2	18	0	0	0	7636	MSTRG.5407.1	7297		known	protein_coding	KAT6B
296.643	6.5037	0.338347	13.3108	2.00408e-40	0	MSTRG.21299.1	7.52963	47.7572	181.672	626.185	chr19	8441602	8442091	+	MSTRG.21299	0	LTR12C	LTR	ERV1	LTR12C	0	RAB11B-AS1	ENST00000597785.1_1	x	MSTRG.21299	MSTRG.21299.1	1	0	0	0	490	MSTRG.21299.1	515		non-chimeric (novel)
76.7951	8.6088	0.496504	13.3106	2.00951e-40	0	MSTRG.10863.1	0.0967432	25.7334	0.775058	167.614	chr12	123155764	123160716	-	MSTRG.10863	0	LTR12C	LTR	ERV1	LTR12C	0	-	-	u	MSTRG.10863	MSTRG.10863.1	1	0	0	0	4953	MSTRG.10863.1	-		non-chimeric (novel)
16.1181	43.0759	3.08614	13.3098	2.03053e-40	0	MSTRG.45718.12	0	0	0	35.818	chrX	18646951	18656527	+	MSTRG.45718	606	AT_rich	Low_complexity	Low_complexity	LTR12C	543663	CDKL5	ENST00000623535.1_2	o	MSTRG.45718	MSTRG.45718.12	2	0	0	0	9544	ENST00000623535.1_2	12533		chimeric (novel)
38.4658	6.9682	0.373302	13.3088	2.05803e-40	0	MSTRG.31103.17	1.06789	13.3817	0.406044	82.8797	chr3	151572076	151645963	-	MSTRG.31103	0	LTR12C	LTR	ERV1	LTR12C	0	AADACL2-AS1	ENST00000483843.6_1	j	MSTRG.31103	MSTRG.31103.17	4	0	0	0	3022	MSTRG.31103.4	628		chimeric (novel)
37.1781	7.5418	0.41641	13.3085	2.0668e-40	0	MSTRG.33703.1	0.324051	4.10306	0.812089	81.7477	chr4	173289177	173290759	-	MSTRG.33703	0	LTR12C	LTR	ERV1	LTR12C	0	GALNTL6	ENST00000506823.5_1	i	MSTRG.33703	MSTRG.33703.1	2	0	0	0	1450	MSTRG.33703.1	3922		non-chimeric (novel)
32.7288	43.09	3.08892	13.3024	2.24205e-40	0	MSTRG.21090.35	0	0	0	72.7307	chr19	3544283	3557571	-	MSTRG.21090	135	GC_rich	Low_complexity	Low_complexity	LTR12F	404376	MFSD12	ENST00000588918.5_1	n	MSTRG.21090	MSTRG.21090.35	9	0	0	0	1873	MSTRG.21090.17	2040		chimeric (novel)
5.84346	42.9768	3.08112	13.2993	2.33616e-40	0	MSTRG.44946.9	0	0	0	12.9855	chr9	116853971	116860755	-	MSTRG.44946	0	(CGGGG)n	Simple_repeat	Simple_repeat	LTR12C	3543420	KIF12	ENST00000640217.1_1	j	MSTRG.44946	MSTRG.44946.9	15	0	0	0	1766	ENST00000639832.1_1	2194		chimeric (novel)
137.143	43.0151	3.08612	13.2902	2.63845e-40	0	MSTRG.22234.4	0	0	0	304.763	chr19	39876494	39900318	-	MSTRG.22234	22	(CGGGG)n	Simple_repeat	Simple_repeat	LTR12	340996	MIR4530	ENST00000581459.1	k	MSTRG.22234	MSTRG.22234.4	15	0	0	0	2253	MSTRG.22234.1	56		chimeric (novel)
16.3946	34.0697	2.41327	13.2889	2.68574e-40	0	MSTRG.11830.15	0	0	0	36.4324	chr13	80930501	80947192	+	MSTRG.11830	0	LTR12C	LTR	ERV1	LTR12C	0	RNU6-61P	ENST00000365528.1	x	MSTRG.11830	MSTRG.11830.15	4	0	0	0	1130	MSTRG.11830.1	109		non-chimeric (novel)
39.3357	7.5221	0.415629	13.2861	2.78633e-40	0	MSTRG.25417.1	0	1.91708	0	87.1996	chr2	182008391	182010037	-	MSTRG.25417	0	LTR12D	LTR	ERV1	LTR12D	0	LINC01934	ENST00000642559.1_1	i	MSTRG.25417	MSTRG.25417.1	1	0	0	0	1647	MSTRG.25417.1	1332		non-chimeric (novel)
39.8893	7.4267	0.408504	13.2844	2.85003e-40	0	MSTRG.36588.1	0.18917	6.10637	1.1811	87.6439	chr6	11938209	11944102	+	MSTRG.36588	199	MIRc	SINE	MIR	LTR12C	3548	-	-	u	MSTRG.36588	MSTRG.36588.1	2	0	0	0	3709	MSTRG.36588.1	-		non-chimeric (novel)
78.1966	7.9754	0.449938	13.2804	3.00759e-40	0	ENST00000493463.2_1	0.0930749	21.9818	0.217358	171.211	chr7	92097695	92103905	-	MSTRG.40526	0	HERV17-int	LTR	ERV1	LTR12C	330702	ERVW-1	ENST00000493463.2_1	k	ERVW-1	ENST00000493463.2_1	1	0	0	0	6211	ENST00000493463.2_1	2925		chimeric (novel)	protein_coding	ERVW-1
197.959	8.4414	0.485095	13.2787	3.07531e-40	0	MSTRG.36556.14	2.95067	34.8007	15.9528	431.319	chr6	10468138	10482209	-	MSTRG.36556	0	LTR12C	LTR	ERV1	LTR12C	0	LINC02522	ENST00000431401.1_1	j	MSTRG.36556	MSTRG.36556.14	4	0	0	0	3126	MSTRG.36556.2	256		chimeric (novel)
320.837	7.6291	0.423974	13.2769	3.15028e-40	0	MSTRG.31619.3	4.06115	37.3518	4.74299	704.233	chr3	190983570	191034378	-	MSTRG.31619	0	LTR12C	LTR	ERV1	LTR12C	0	UTS2B	ENST00000340524.9_1	j	MSTRG.31619	MSTRG.31619.3	8	0	0	0	4701	MSTRG.31619.3	2395		chimeric (novel)
357.57	10.5195	0.641833	13.2737	3.28893e-40	0	MSTRG.34184.6	0	9.63545	24.6825	790.786	chr5	17604302	17612223	+	MSTRG.34184	0	MLT1E3	LTR	ERVL-MaLR	LTR12E	291856	RP11-432M8.8	ENST00000600847.1	k	MSTRG.34184	MSTRG.34184.6	3	0	0	0	1489	MSTRG.34184.12	621		chimeric (novel)
41.6428	7.6532	0.425915	13.2732	3.3133e-40	0	MSTRG.10439.6	0.306217	52.8461	0	86.3616	chr12	102122436	102133281	-	MSTRG.10439	197	AluSx1	SINE	Alu	LTR12B	878216	SYCP3	ENST00000392927.7_3	j	MSTRG.10439	MSTRG.10439.6	9	0	0	0	1216	ENST00000478139.1_1	1120		chimeric (novel)
167.678	7.7924	0.436564	13.2682	3.53885e-40	0	MSTRG.16820.2	1.75281	3.46076	8.67562	369.518	chr16	64378704	64380493	+	MSTRG.16820	0	LTR12C	LTR	ERV1	LTR12C	0	-	-	u	MSTRG.16820	MSTRG.16820.2	1	0	0	0	1790	MSTRG.16820.2	-		non-chimeric (novel)
9.82157	30.1424	2.12128	13.2667	3.60991e-40	0	MSTRG.11103.3	0	16.6834	9.94809	18.8667	chr12	133686590	133707059	-	MSTRG.11103	680	L1MEg	LINE	L1	LTR12C	190357	ZNF891	ENST00000537226.2_1	j	MSTRG.11103	MSTRG.11103.3	3	0	0	0	2034	ENST00000537226.2_1	15455		chimeric (novel)
115.269	8.0054	0.452707	13.2656	3.66506e-40	0	MSTRG.29081.2	0.817475	232.693	0.434716	229.433	chr22	49931801	49934864	-	MSTRG.29081	1490	AT_rich	Low_complexity	Low_complexity	LTR12C	127870	C22orf34	ENST00000414287.5_1	i	MSTRG.29081	MSTRG.29081.2	2	0	0	0	2372	MSTRG.29081.2	2197		non-chimeric (novel)
391.696	9.6545	0.577256	13.2601	3.94158e-40	0	ENST00000643185.1_1	109.465	617.626	1180.17	561.215	chr8	30690483	30770542	-	MSTRG.42156	281	AT_rich	Low_complexity	Low_complexity	LTR12C	330333	TEX15	ENST00000643185.1_1	=	TEX15	ENST00000643185.1_1	11	0	0	0	10071	MSTRG.42156.4	10048		known	protein_coding	TEX15
13.8604	24.3319	1.68424	13.2594	3.98315e-40	0	MSTRG.20937.1	0	27.4431	0	27.7517	chr19	704302	748329	+	MSTRG.20937	36	G-rich	Low_complexity	Low_complexity	LTR12F	616197	PALM	ENST00000338448.9_2	j	MSTRG.20937	MSTRG.20937.1	12	0	0	0	3033	MSTRG.20937.11	2725		chimeric (novel)
92.6055	7.3309	0.40221	13.2541	4.2704e-40	0	MSTRG.20100.1	0.426307	3.36607	0	204.99	chr18	9297881	9303305	+	MSTRG.20100	0	LTR12C	LTR	ERV1	LTR12C	0	-	-	u	MSTRG.20100	MSTRG.20100.1	1	0	0	0	5425	MSTRG.20100.1	-		non-chimeric (novel)
26.2806	7.3607	0.404544	13.2513	4.43706e-40	0	MSTRG.5514.1	0	12.156	0	57.0506	chr10	85320735	85324779	-	MSTRG.5514	378	FAM	SINE	Alu	LTR12	101645	-	-	u	MSTRG.5514	MSTRG.5514.1	2	0	0	0	2303	MSTRG.5514.1	-		non-chimeric (novel)
73.0685	7.8413	0.441037	13.2445	4.8535e-40	0	MSTRG.10282.1	0.429622	122.265	0.812089	148.27	chr12	90199584	90206371	-	MSTRG.10282	0	L1PA3	LINE	L1	LTR12_	334902	-	-	u	MSTRG.10282	MSTRG.10282.1	1	0	0	0	6788	MSTRG.10282.1	-		non-chimeric (novel)
46.2331	7.8011	0.438026	13.2439	4.89708e-40	0	MSTRG.4841.1	0	3.98025	10.8761	101.089	chr10	33757926	33760869	+	MSTRG.4841	0	LTR12C	LTR	ERV1	LTR12C	0	-	-	u	MSTRG.4841	MSTRG.4841.1	1	0	0	0	2944	MSTRG.4841.1	-		non-chimeric (novel)
26.3946	7.3326	0.402755	13.2403	5.1339e-40	0	MSTRG.10629.1	0	106.298	0.406044	46.7986	chr12	112160224	112160688	-	MSTRG.10629	0	SVA_D	Other	Other	LTR12C	112586	ACAD10	ENST00000413681.7_1	i	MSTRG.10629	MSTRG.10629.1	1	0	0	0	465	MSTRG.10629.1	2951		non-chimeric (novel)
99.9337	8.611	0.499344	13.2394	5.19889e-40	0	MSTRG.38753.2	0.568058	20.5105	0	219.228	chr6_apd_hap1	1798082	1806304	+	MSTRG.38753							-	-	u	MSTRG.38753	MSTRG.38753.2	2	0	0	0	7750	MSTRG.38753.2	-		non-chimeric (novel)
117.886	8.5332	0.493635	13.2349	5.5162e-40	0	MSTRG.23413.8	0.528868	13.3732	2.97127	259.623	chr2	27038051	27049386	+	MSTRG.23413	0	LTR12C	LTR	ERV1	LTR12C	0	-	-	u	MSTRG.23413	MSTRG.23413.8	2	0	0	0	11120	MSTRG.23413.8	-		non-chimeric (novel)
17.0581	42.765	3.08063	13.2327	5.68116e-40	0	MSTRG.28876.4	0	0	0	37.9069	chr22	40440797	40719708	+	MSTRG.28876	265	G-rich	Low_complexity	Low_complexity	LTR12C	686000	TNRC6B	ENST00000301923.13_3	j	MSTRG.28876	MSTRG.28876.4	26	0	0	0	6194	MSTRG.28876.2	15958		chimeric (novel)
32.8516	7.7409	0.43386	13.2323	5.71448e-40	0	MSTRG.19960.1	0	82.3655	0	63.8519	chr18	515347	517144	+	MSTRG.19960	271	L2	LINE	L2	LTR12C	582686	-	-	u	MSTRG.19960	MSTRG.19960.1	1	0	0	0	1798	MSTRG.19960.1	-		non-chimeric (novel)
30.8963	7.3552	0.404846	13.2277	6.07289e-40	0	ENST00000371265.5_2	0.358267	0.417183	2.84166	67.9381	chr1	55463866	55477457	+	MSTRG.1438	52	MIR	SINE	MIR	LTR12C	993405	BSND	ENST00000371265.5_2	=	BSND	ENST00000371265.5_2	4	0	0	0	5113	ENST00000371265.5_2	5113		known	protein_coding	BSND
336.665	7.6841	0.42983	13.2241	6.37334e-40	0	MSTRG.45708.1	0.977519	2.36777	7.0598	746.118	chrX	18102866	18105214	+	MSTRG.45708	0	LTR12C	LTR	ERV1	LTR12C	0	LINC01456	ENST00000453902.1_1	i	MSTRG.45708	MSTRG.45708.1	1	0	0	0	2349	MSTRG.45708.1	708		non-chimeric (novel)
19.7733	7.6582	0.427869	13.2241	6.36909e-40	0	MSTRG.15499.1	0	22.7929	0	41.4082	chr15	101094646	101100007	+	MSTRG.15499	530	(CA)n	Simple_repeat	Simple_repeat	LTR12F	547276	AC027020.1	ENST00000557839.1_1	m	MSTRG.15499	MSTRG.15499.1	3	0	0	0	1058	MSTRG.15499.1	429		chimeric (novel)
1031.97	10.3316	0.630297	13.2185	6.86458e-40	0	ENST00000511213.1_1	261.682	1154.06	3285.43	1538.31	chr4	142244625	142253850	-	MSTRG.33374	0	LTR12C	LTR	ERV1	LTR12C	0	LINC02432	ENST00000511213.1_1	=	LINC02432	ENST00000511213.1_1	3	0	0	0	797	MSTRG.33374.5	719		known	lincRNA	LINC02432
4.23028	-42.79	3.08619	-13.2169	7.00513e-40	0	MSTRG.29931.6	9.40061	0	0	0	chr3	51976399	51982934	+	MSTRG.29931	1436	L2b	LINE	L2	LTR12C	47989	PARP3	ENST00000417220.6_1	j	MSTRG.29931	MSTRG.29931.6	12	0	0	0	2603	MSTRG.29931.5	2472		chimeric (novel)
111.506	9.4946	0.56717	13.214	7.28199e-40	0	MSTRG.3029.6	0	270.022	0	217.789	chr1	166958522	166970682	+	MSTRG.3029	322	L2a	LINE	L2	LTR12	110170	MAEL	ENST00000622874.4_1	j	MSTRG.3029	MSTRG.3029.6	5	0	0	0	5919	MSTRG.3029.5	1700		chimeric (novel)
9.75914	-42.7695	3.08577	-13.2121	7.46816e-40	0	ENST00000379645.7_1	21.687	0	0	0	chr4	122800183	122872909	-	MSTRG.33206	295	GC_rich	Low_complexity	Low_complexity	LTR12C	718282	TRPC3	ENST00000379645.7_1	=	TRPC3	ENST00000379645.7_1	12	0	0	0	3548	MSTRG.33206.1	3548		known	protein_coding	TRPC3
44.6559	6.3335	0.328046	13.2099	7.68903e-40	0	MSTRG.33062.1	0.820636	11.7067	3.65375	96.7079	chr4	110479520	110481321	+	MSTRG.33062	0	LTR12C	LTR	ERV1	LTR12C	0	-	-	u	MSTRG.33062	MSTRG.33062.1	1	0	0	0	1802	MSTRG.33062.1	-		non-chimeric (novel)
55.2218	34.7444	2.48053	13.2006	8.70637e-40	0	MSTRG.24354.23	0	0	0	122.715	chr2	88803518	88839186	+	MSTRG.24354	0	LTR12C	LTR	ERV1	LTR12C	0	TEX37	ENST00000303254.3_1	j	MSTRG.24354	MSTRG.24354.23	4	0	0	0	2767	MSTRG.24354.18	795		chimeric (novel)
161.034	8.7025	0.507791	13.1994	8.84584e-40	0	MSTRG.33379.1	0.320336	20.0588	6.19699	354.616	chr4	142537203	142541136	+	MSTRG.33379	0	LTR12D	LTR	ERV1	LTR12D	0	-	-	u	MSTRG.33379	MSTRG.33379.1	1	0	0	0	3934	MSTRG.33379.1	-		non-chimeric (novel)
27.5402	7.4979	0.416613	13.1966	9.1785e-40	0	MSTRG.31827.11	0.227347	6.31584	1.10704	60.1484	chr4	768142	770273	+	MSTRG.31827	0	LTR12C	LTR	ERV1	LTR12C	0	AC139887.2	ENST00000507446.1_1	i	MSTRG.31827	MSTRG.31827.11	3	0	0	0	1929	MSTRG.31827.3	534		non-chimeric (novel)
21.6849	7.7138	0.433036	13.1947	9.40765e-40	0	ENST00000376893.7_1	0	17.5897	0	46.2342	chrX	48207692	48216248	-	MSTRG.46050	390	AluSx	SINE	Alu	LTR12C	1245275	SSX3	ENST00000376893.7_1	=	SSX3	ENST00000376893.7_1	8	0	0	0	906	MSTRG.46050.1	800		known	protein_coding	SSX3
30.5957	7.82	0.441162	13.1923	9.71179e-40	0	MSTRG.22639.3	0	2.20921	0	67.7449	chr19	49476458	49486138	+	MSTRG.22639	0	THE1D	LTR	ERVL-MaLR	LTR12	2473904	GYS1	ENST00000323798.7_1	x	MSTRG.22639	MSTRG.22639.3	3	0	0	0	891	MSTRG.22639.10	3574		non-chimeric (novel)
159.622	8.9126	0.52407	13.1903	9.98047e-40	0	ENST00000518157.1_3	0	8.42053	10.3834	352.626	chr19	36014269	36019311	-	MSTRG.22050	354	L2a	LINE	L2	LTR12C	161909	SBSN	ENST00000518157.1_3	=	SBSN	ENST00000518157.1_3	5	0	0	0	1015	MSTRG.22050.1	957		known	protein_coding	SBSN
161.866	8.8762	0.521423	13.1873	1.03795e-39	0	MSTRG.989.21	0.210101	126.434	2.03022	345.219	chr1	37984651	38007582	+	MSTRG.989	0	LTR12C	LTR	ERV1	LTR12C	0	SNIP1	ENST00000638725.1_1	x	MSTRG.989	MSTRG.989.21	6	0	0	0	2962	MSTRG.989.16	2761		non-chimeric (novel)
30.9781	7.294	0.401444	13.1874	1.0374e-39	0	MSTRG.36661.1	0.260536	60.8637	3.61917	61.4149	chr6	17585473	17599164	-	MSTRG.36661	0	AluY	SINE	Alu	LTR12C	16961	-	-	u	MSTRG.36661	MSTRG.36661.1	3	0	0	0	504	MSTRG.36661.1	-		non-chimeric (novel)
49.0382	40.6816	2.93348	13.1863	1.05289e-39	0	MSTRG.24079.7	0	0	0	108.974	chr2	72356478	72381661	-	MSTRG.24079	218	(TG)n	Simple_repeat	Simple_repeat	LTR12C	66511	CYP26B1	ENST00000001146.6_1	j	MSTRG.24079	MSTRG.24079.7	6	0	0	0	4365	MSTRG.24079.1	4732		chimeric (novel)
388.305	7.8619	0.444571	13.1854	1.06434e-39	0	MSTRG.43926.11	2.49016	12.6996	5.61056	858.374	chr9	33732970	33749442	-	MSTRG.43926	0	LTR12D	LTR	ERV1	LTR12D	0	LINC01251	ENST00000444956.5_1	j	MSTRG.43926	MSTRG.43926.11	3	0	0	0	1955	MSTRG.43926.7	486		chimeric (novel)
299.368	6.9383	0.374696	13.1795	1.15164e-39	0	MSTRG.16809.5	4.56291	74.5151	4.3327	651.939	chr16	58783586	58897934	+	MSTRG.16809	0	LTR12C	LTR	ERV1	LTR12C	0	AC092378.1	ENST00000500117.1_1	j	MSTRG.16809	MSTRG.16809.5	4	0	0	0	2728	MSTRG.16809.5	2296		chimeric (novel)
8.43512	42.5304	3.07539	13.1789	1.16017e-39	0	MSTRG.5655.3	0	0	0	18.7447	chr10	94822681	94837647	+	MSTRG.5655	380	L2c	LINE	L2	LTR12C	782077	CYP26A1	ENST00000371531.5_1	j	MSTRG.5655	MSTRG.5655.3	5	0	0	0	1444	ENST00000624358.3_1	2245		chimeric (novel)
27.05	7.4793	0.415849	13.1762	1.20241e-39	0	ENST00000356699.5	0	11.972	0.609066	58.7132	chr9	40700291	40706537	+	MSTRG.44108	91	(CCCCCT)n	Simple_repeat	Simple_repeat	LTR12F	18417	SPATA31A3	ENST00000356699.5	=	SPATA31A3	ENST00000356699.5	4	0	0	0	4223	ENST00000356699.5	4223		known	protein_coding	SPATA31A3
24.4597	7.0257	0.3816	13.1701	1.30349e-39	0	MSTRG.42096.6	0.0804232	3.83955	2.18367	53.6051	chr8	29162689	29170046	+	MSTRG.42096	0	LTR12C	LTR	ERV1	LTR12C	0	-	-	u	MSTRG.42096	MSTRG.42096.6	2	0	0	0	267	MSTRG.42096.4	-		non-chimeric (novel)
184.081	9.4791	0.568037	13.1666	1.3663e-39	0	MSTRG.33978.2	1.05542	13.8346	9.80709	405.387	chr5	1363694	1380236	-	MSTRG.33978	0	LTR12D	LTR	ERV1	LTR12D	0	LINC01511	ENST00000504989.1_1	j	MSTRG.33978	MSTRG.33978.2	2	0	0	0	1571	ENST00000504989.1_1	1616		chimeric (novel)
177.783	9.9589	0.604634	13.1631	1.43087e-39	0	MSTRG.42974.4	0	207.823	11.5339	370.701	chr8	101269290	101328615	-	MSTRG.42974	0	LTR12C	LTR	ERV1	LTR12C	0	RNF19A	ENST00000519449.5_1	j	MSTRG.42974	MSTRG.42974.4	12	0	0	0	4911	MSTRG.42974.1	4330		chimeric (novel)
149.863	8.8687	0.521838	13.1625	1.44192e-39	0	MSTRG.223.1	10.4898	226.62	6.61737	296.623	chr1	8251664	8255032	+	MSTRG.223	0	MSTA	LTR	ERVL-MaLR	LTR12	37791	AL358876.1	ENST00000453364.1_1	y	MSTRG.223	MSTRG.223.1	2	0	0	0	1136	MSTRG.223.1	1075		non-chimeric (novel)
35.5624	7.3746	0.40861	13.1535	1.62569e-39	0	MSTRG.36455.6	0.197563	42.6432	0.434716	74.0435	chr6	3785356	3859440	+	MSTRG.36455	0	THE1D	LTR	ERVL-MaLR	LTR12C	12145	AL391422.2	ENST00000648025.1_1	y	MSTRG.36455	MSTRG.36455.6	3	0	0	0	2973	MSTRG.36455.6	742		non-chimeric (novel)
305.38	7.9106	0.449385	13.1527	1.64212e-39	0	MSTRG.13315.5	2.93029	4.60246	52.569	669.339	chr14	82079568	82089438	-	MSTRG.13315	0	LTR12C	LTR	ERV1	LTR12C	0	LINC01467	ENST00000554211.1_1	j	MSTRG.13315	MSTRG.13315.5	2	0	0	0	6591	MSTRG.13315.5	1187		chimeric (novel)
31.9299	6.5721	0.347713	13.149	1.72368e-39	0	MSTRG.40744.1	0.287581	0.322496	0.369014	70.5909	chr7	103713049	103713950	+	MSTRG.40744	0	LTR12C	LTR	ERV1	LTR12C	0	-	-	u	MSTRG.40744	MSTRG.40744.1	1	0	0	0	902	MSTRG.40744.1	-		non-chimeric (novel)
56.1524	7.53	0.420578	13.1485	1.73648e-39	0	MSTRG.32227.4	1.75591	53.7282	29.6329	113.765	chr4	34022984	34041529	-	MSTRG.32227	0	THE1A	LTR	ERVL-MaLR	LTR12C	295027	AC016687.3	ENST00000505018.1_1	j	MSTRG.32227	MSTRG.32227.4	3	0	0	0	2670	MSTRG.32227.9	2404		chimeric (novel)
25.4715	7.6934	0.433062	13.1469	1.77351e-39	0	ENST00000436466.1_1	0.224509	2.28336	0	56.1251	chrX	24380878	24383495	+	MSTRG.45791	637	MER20B	DNA	hAT-Charlie	LTR12C	311612	SUPT20HL1	ENST00000436466.1_1	=	SUPT20HL1	ENST00000436466.1_1	1	0	0	0	2618	ENST00000436466.1_1	2618		known	processed_pseudogene	SUPT20HL1
140.065	8.2671	0.476755	13.1454	1.80788e-39	0	MSTRG.38146.1	0.0352463	9.62703	0.775058	310.064	chr6	127745329	127749764	-	MSTRG.38146	0	LTR12	LTR	ERV1	LTR12	0	-	-	u	MSTRG.38146	MSTRG.38146.1	1	0	0	0	4436	MSTRG.38146.1	-		non-chimeric (novel)
39.8539	7.4352	0.413482	13.145	1.81816e-39	0	ENST00000321801.11_2	0.894959	56.6038	0	81.3799	chr2	198591603	198651298	-	MSTRG.25609	384	AluSx1	SINE	Alu	LTR12C	194452	BOLL	ENST00000321801.11_2	=	BOLL	ENST00000321801.11_2	11	0	0	0	3135	ENST00000321801.11_2	3135		known	protein_coding	BOLL
63.1193	7.2505	0.399474	13.1436	1.8518e-39	0	MSTRG.18606.1	3.49298	5.52886	13.7971	134.625	chr17	38354450	38356091	+	MSTRG.18606	0	LTR12	LTR	ERV1	LTR12	0	-	-	u	MSTRG.18606	MSTRG.18606.1	1	0	0	0	1642	MSTRG.18606.1	-		non-chimeric (novel)
30.5452	6.4862	0.341342	13.1429	1.86803e-39	0	MSTRG.36250.1	0.641242	2.232	5.06063	66.4268	chr5	177472108	177473720	-	MSTRG.36250	2084	AluSx	SINE	Alu	LTR12C	356995	FAM153C	ENST00000507848.5_3	x	MSTRG.36250	MSTRG.36250.1	2	0	0	0	1112	MSTRG.36250.1	1071		non-chimeric (novel)
34.1096	8.0898	0.463523	13.1382	1.98948e-39	0	ENST00000343318.9_1	0	15.1201	0	74.119	chr7	91770957	91808845	-	MSTRG.40509	112	MER5B	DNA	hAT-Charlie	LTR12C	35642	LRRD1	ENST00000343318.9_1	=	LRRD1	ENST00000343318.9_1	4	0	0	0	2073	MSTRG.40509.22	2073		known	protein_coding	LRRD1
414.807	9.9687	0.606631	13.1361	2.04584e-39	0	ENST00000395275.6_1	0.22641	112.94	5.76163	908.379	chr7	71244476	71877372	-	MSTRG.40216	0	LTR12_	LTR	ERV1	LTR12_	0	CALN1	ENST00000395275.6_1	=	CALN1	ENST00000395275.6_1	7	0	0	0	9473	ENST00000395275.6_1	9459		known	protein_coding	CALN1
312.203	9.8509	0.597693	13.1353	2.06623e-39	0	MSTRG.38312.2	7.14047	114.154	0.992416	673.85	chr6	140009298	140018604	-	MSTRG.38312	0	LTR12C	LTR	ERV1	LTR12C	0	FILNC1	ENST00000647189.1_1	i	MSTRG.38312	MSTRG.38312.2	2	0	0	0	4300	MSTRG.38312.2	1502		non-chimeric (novel)
230.652	8.7619	0.514934	13.1316	2.16913e-39	0	MSTRG.13412.1	0.340987	0	4.83486	511.681	chr14	92045271	92047643	+	MSTRG.13412	0	LTR12C	LTR	ERV1	LTR12C	0	CATSPERB	ENST00000557036.1_1	x	MSTRG.13412	MSTRG.13412.1	2	0	0	0	1943	MSTRG.13412.2	2229		non-chimeric (novel)
41.8063	7.5549	0.423136	13.1278	2.28183e-39	0	ENST00000413943.1_1	0.0208578	4.77887	18.9917	90.2408	chr1	70825245	70826182	-	MSTRG.1629	59	MLT1K	LTR	ERVL-MaLR	LTR12C	1541531	AL158839.1	ENST00000413943.1_1	=	AL158839.1	ENST00000413943.1_1	2	0	0	0	637	MSTRG.1629.2	575		known	antisense	AL158839.1
39.9351	6.3312	0.329934	13.1274	2.29421e-39	0	MSTRG.25329.1	1.82556	5.87455	0	86.2664	chr2	175653404	175654397	+	MSTRG.25329	0	LTR1	LTR	ERV1	LTR12C	78552	-	-	u	MSTRG.25329	MSTRG.25329.1	1	0	0	0	994	MSTRG.25329.1	-		non-chimeric (novel)
22.3545	7.6548	0.430921	13.1225	2.44579e-39	0	MSTRG.31827.7	0	2.44059	0.203022	49.383	chr4	768139	770227	+	MSTRG.31827	0	LTR12C	LTR	ERV1	LTR12C	0	AC139887.2	ENST00000507446.1_1	i	MSTRG.31827	MSTRG.31827.7	3	0	0	0	1886	MSTRG.31827.3	534		non-chimeric (novel)
141.732	9.7507	0.590791	13.1191	2.55788e-39	0	MSTRG.17558.2	0	2.22976	0	314.711	chr17	4532481	4559358	-	MSTRG.17558	0	LTR12C	LTR	ERV1	LTR12C	0	ALOX15	ENST00000570836.5_1	j	MSTRG.17558	MSTRG.17558.2	16	0	0	0	4933	MSTRG.17558.1	2784		chimeric (novel)
[truncated: 279,177+ more rows]
