# Supplementary material for: DNMT and HDAC inhibition induces immunogenic neoantigens from human endogenous retroviral element-derived transcripts
Source: Nat Commun. 2023 Oct 23;14:6731. doi: 10.1038/s41467-023-42417-w (PMC10593957; doi:10.1038/s41467-023-42417-w)
Supplement: Supplementary file 17 — Supplementary Data 14 [file 41467_2023_42417_MOESM17_ESM.xlsx]

## Sheet: SB939_vs_DMSO
baseMean	log2FoldChange	lfcSE	stat	pvalue	padj	gene_id	seqnames	start	end	strand	gene_type	gene_name	dist_nearest_repeat	nearest_repeat_repName	nearest_repeat_repClass	nearest_repeat_repFamily	nearest_LTR12repeat_repName	dist_nearest_LTR12repeat
1395.23	5.0628	0.167125	-30.2936	1.39315e-201	0	ENSG00000169894.13	chr7	100547187	100611118	+	protein_coding	MUC3A	1926	G-rich	Low_complexity	Low_complexity	LTR12C	444486
18830.8	4.9266	0.188309	-26.1621	7.16883e-151	0	ENSG00000158486.13_2	chr16	20944433	21170762	-	protein_coding	DNAH3	1295	L1MC	LINE	L1	LTR12_	130274
359.361	5.1826	0.218581	-23.7104	2.81368e-124	0	ENSG00000144868.13_4	chr3	132757235	133116636	+	protein_coding	TMEM108	315	MER5A1	DNA	hAT-Charlie	LTR12_	130070
1352.26	3.1955	0.136274	-23.4493	1.34286e-121	0	ENSG00000233922.2_4	chr21	47013568	47022970	+	lincRNA	LINC01694	0	THE1A	LTR	ERVL-MaLR	LTR12_	4348450
429.878	4.3482	0.201469	-21.5825	2.62388e-103	0	ENSG00000175040.5_3	chr3	142838173	142842856	+	protein_coding	CHST2	304	G-rich	Low_complexity	Low_complexity	LTR12	1490350
384.833	4.0921	0.192135	-21.2981	1.18174e-100	0	ENSG00000158445.9_3	chr20	47909931	48100834	-	protein_coding	KCNB1	193	L2a	LINE	L2	LTR12C	919668
713.689	3.4114	0.160166	-21.2993	1.15321e-100	0	ENSG00000140807.6_3	chr16	50582241	50683160	+	protein_coding	NKD1	4	GC_rich	Low_complexity	Low_complexity	LTR12_	1449421
1941.4	2.959	0.145336	-20.3595	3.8226e-92	0	ENSG00000008056.13_4	chrX	47431297	47479342	-	protein_coding	SYN1	1181	MIRb	SINE	MIR	LTR12C	508369
791.593	3.8287	0.190599	-20.0877	9.45289e-90	0	ENSG00000108387.14_3	chr17	56597611	56618179	-	protein_coding	SEPT4	5	MIRb	SINE	MIR	LTR12F	2133595
11095.9	-1.4329	0.0724887	19.7677	5.65257e-87	0	ENSG00000120254.15_5	chr6	151186685	151423023	+	protein_coding	MTHFD1L	171	(CCG)n	Simple_repeat	Simple_repeat	LTR12_	8856
520.026	6.6435	0.341824	-19.4355	3.86552e-84	0	ENSG00000103316.10_2	chr16	21250195	21314404	-	protein_coding	CRYM	0	THE1B	LTR	ERVL-MaLR	LTR12C	8762
2777.63	3.9904	0.205551	-19.4131	5.97879e-84	0	ENSG00000067141.16_2	chr15	73344051	73597547	+	protein_coding	NEO1	409	GC_rich	Low_complexity	Low_complexity	LTR12C	921866
1715.8	5.1122	0.267677	-19.0984	2.60263e-81	0	ENSG00000006283.17_3	chr17	48638429	48704835	+	protein_coding	CACNA1G	191	GC_rich	Low_complexity	Low_complexity	LTR12E	1107529
650.44	7.1396	0.374098	-19.0848	3.37567e-81	0	ENSG00000118971.7_4	chr12	4382938	4414516	+	protein_coding	CCND2	42	GA-rich	Low_complexity	Low_complexity	LTR12C	1858658
733.239	4.2186	0.225465	-18.7107	4.05394e-78	0	ENSG00000167105.7_2	chr17	48348767	48358846	+	protein_coding	TMEM92	247	MER53	DNA	hAT	LTR12E	1397191
529.36	2.8009	0.149899	-18.6854	6.51228e-78	0	ENSG00000135127.11_5	chr12	120427673	120532298	+	protein_coding	BICDL1	3	G-rich	Low_complexity	Low_complexity	LTR12C	1384411
808.027	4.8267	0.26276	-18.3692	2.31861e-75	0	ENSG00000156298.12_3	chrX	38420623	38548174	+	protein_coding	TSPAN7	77	(CCCCG)n	Simple_repeat	Simple_repeat	LTR12C	714064
1617.04	-1.795	0.0995735	18.0271	1.19479e-72	0	ENSG00000166250.11_3	chr11	122940573	123065989	-	protein_coding	CLMP	1341	MIR3	SINE	MIR	LTR12C	974673
379.496	4.8381	0.269313	-17.9646	3.6911e-72	0	ENSG00000172794.19_4	chr17	72666717	72743474	+	protein_coding	RAB37	556	(CAAA)n	Simple_repeat	Simple_repeat	LTR12C	238127
922.197	4.6468	0.259989	-17.8732	1.90854e-71	0	ENSG00000101098.12_2	chr20	43380449	43438979	-	protein_coding	RIMS4	1098	MIRc	SINE	MIR	LTR12_	1356721
504.341	4.5756	0.260563	-17.5605	4.94035e-69	0	ENSG00000095932.6_4	chr19	3473984	3480540	-	protein_coding	SMIM24	1071	MIR3	SINE	MIR	LTR12F	1677556
2419.97	2.7094	0.15427	-17.5625	4.77673e-69	0	ENSG00000173210.19_2	chr5	148521046	148640105	+	protein_coding	ABLIM3	1039	MIR3	SINE	MIR	LTR12C	1703796
2802.07	3.0914	0.176168	-17.5482	6.13716e-69	0	ENSG00000104888.9_2	chr19	49932658	49945617	-	protein_coding	SLC17A7	2005	AluJb	SINE	Alu	LTR12	2004745
1897.11	4.5944	0.261981	-17.5372	7.45511e-69	0	ENSG00000117115.12_2	chr1	17393256	17445930	-	protein_coding	PADI2	272	L2c	LINE	L2	LTR12D	1530682
446.197	5.1882	0.296343	-17.5073	1.25983e-68	0	ENSG00000173868.11_2	chr17	47300724	47308128	-	protein_coding	PHOSPHO1	698	L2a	LINE	L2	LTR12C	2172913
932.879	3.5398	0.202884	-17.4474	3.60525e-68	0	ENSG00000095637.22_5	chr10	97071528	97321171	-	protein_coding	SORBS1	507	MIR	SINE	MIR	LTR12F	759092
295.593	3.9484	0.226643	-17.4213	5.68961e-68	0	ENSG00000007402.11_3	chr3	50400230	50541675	-	protein_coding	CACNA2D2	62	L3	LINE	CR1	LTR12	1274985
329.055	4.2339	0.243618	-17.3794	1.18171e-67	0	ENSG00000133985.2_2	chr14	71108504	71142077	+	protein_coding	TTC9	73	G-rich	Low_complexity	Low_complexity	LTR12C	385604
275.249	6.5567	0.378294	-17.3323	2.68149e-67	0	ENSG00000121966.6_2	chr2	136871919	136875735	-	protein_coding	CXCR4	331	MIR3	SINE	MIR	LTR12C	29577
1183.38	2.8383	0.164252	-17.2805	6.6004e-67	0	ENSG00000144481.16_5	chr2	234826043	234928166	+	protein_coding	TRPM8	892	(TAA)n	Simple_repeat	Simple_repeat	LTR12C	330105
1279.99	4.7195	0.274074	-17.2197	1.89026e-66	0	ENSG00000149212.11_3	chr11	94898677	94965705	-	protein_coding	SESN3	1603	L1ME4a	LINE	L1	LTR12D	2622438
13698.3	-1.1865	0.0692646	17.1301	8.85459e-66	0	ENSG00000121316.10_2	chr12	14656595	14721283	-	protein_coding	PLBD1	141	L2c	LINE	L2	LTR12_	1764012
674.488	3.8905	0.228508	-17.0258	5.29e-65	0	ENSG00000150054.18_2	chr10	28339922	28623415	-	protein_coding	MPP7	370	MLT1F	LTR	ERVL-MaLR	LTR12F	21973
343.737	5.3172	0.314238	-16.9209	3.15584e-64	0	ENSG00000187902.11_6	chr19	55940107	55954230	-	protein_coding	SHISA7	691	MER20	DNA	hAT-Charlie	LTR12B	1356035
456.619	4.2767	0.253849	-16.8474	1.09717e-63	0	ENSG00000176658.16_3	chr17	30819540	31204195	-	protein_coding	MYO1D	395	MIR	SINE	MIR	LTR12D	702318
502.663	3.0612	0.18252	-16.7721	3.90733e-63	0	ENSG00000168016.14_5	chr3	36868311	36986589	-	protein_coding	TRANK1	1446	AluSx1	SINE	Alu	LTR12	1475742
859.918	3.2274	0.192502	-16.7658	4.34322e-63	0	ENSG00000143061.17_4	chr1	117117021	117210377	-	protein_coding	IGSF3	729	L2c	LINE	L2	LTR12C	369211
573.668	5.0676	0.304298	-16.6535	2.85234e-62	0	ENSG00000183914.14_3	chr17	7620672	7737062	+	protein_coding	DNAH2	119	GC_rich	Low_complexity	Low_complexity	LTR12C	75076
346.083	6.5394	0.393398	-16.6228	4.7685e-62	0	ENSG00000091129.19_5	chr7	107788068	108097161	-	protein_coding	NRCAM	1829	LTR88a	LTR	Gypsy?	LTR12C	199554
5046.52	3.8374	0.231295	-16.591	8.09416e-62	0	ENSG00000152661.8_3	chr6	121756723	121770873	+	protein_coding	GJA1	1239	AluYc	SINE	Alu	LTR12D	664178
1680.05	4.6556	0.281646	-16.53	2.23233e-61	0	ENSG00000103740.9_2	chr15	78459810	78538030	-	protein_coding	ACSBG1	0	LTR12C	LTR	ERV1	LTR12C	0
658.444	-2.5863	0.156792	16.4949	3.99216e-61	0	ENSG00000203666.12_2	chr1	245133007	245290466	+	protein_coding	EFCAB2	914	(CCCCG)n	Simple_repeat	Simple_repeat	LTR12_	914941
354.785	3.9583	0.242022	-16.3549	4.01146e-60	0	ENSG00000123338.12_3	chr12	54891495	54942022	+	protein_coding	NCKAP1L	424	(TGGGGG)n	Simple_repeat	Simple_repeat	LTR12_	626814
1043.47	3.7318	0.228402	-16.3385	5.25271e-60	0	ENSG00000248905.8_5	chr15	33057746	33486934	-	protein_coding	FMN1	1218	AluJb	SINE	Alu	LTR12_	65588
379.134	2.4226	0.148487	-16.3153	7.6859e-60	0	ENSG00000164746.13_3	chr7	48075108	48100901	+	protein_coding	C7orf57	1435	AluSg	SINE	Alu	LTR12	283312
481.367	7.0379	0.431766	-16.3002	9.83616e-60	0	ENSG00000227051.6_3	chr14	96505661	96560226	+	protein_coding	C14orf132	0	(CCCCG)n	Simple_repeat	Simple_repeat	LTR12C	388435
218.546	3.8454	0.235994	-16.2946	1.07848e-59	0	ENSG00000160145.15_4	chr3	123798870	124445172	+	protein_coding	KALRN	560	AT_rich	Low_complexity	Low_complexity	LTR12F	1263307
264.562	4.2632	0.267401	-15.943	3.18743e-57	0	ENSG00000135114.12_2	chr12	121456914	121477045	-	protein_coding	OASL	298	AluSz	SINE	Alu	LTR12C	53545
439.908	3.6437	0.229063	-15.907	5.66414e-57	0	ENSG00000237289.9_2	chr15	43885252	43897099	+	protein_coding	CKMT1B	1061	MIRc	SINE	MIR	LTR12F	1417244
272.334	4.4751	0.2831	-15.8075	2.76009e-56	0	ENSG00000088992.17_2	chr12	117476728	117537284	-	protein_coding	TESC	315	MIRc	SINE	MIR	LTR12C	1496736
406.269	4.397	0.278772	-15.7729	4.78401e-56	0	ENSG00000071073.12_2	chr2	99235569	99347589	-	protein_coding	MGAT4A	939	MIRc	SINE	MIR	LTR12D	3070212
645.888	7.4383	0.474176	-15.6868	1.86251e-55	0	ENSG00000116983.12_2	chr1	40144320	40157361	-	protein_coding	HPCAL4	1300	MIR3	SINE	MIR	LTR12D	79843
454.937	5.8152	0.371316	-15.6611	2.79105e-55	0	ENSG00000130287.13_2	chr19	19322782	19363042	+	protein_coding	NCAN	256	MIRb	SINE	MIR	LTR12F	624060
2290.67	3.4228	0.218612	-15.6569	2.98201e-55	0	ENSG00000197181.11_2	chr8	22132810	22215076	+	protein_coding	PIWIL2	967	LTR82B	LTR	ERVL	LTR12C	187485
386.284	3.3675	0.216964	-15.521	2.50178e-54	0	ENSG00000223722.3_5	chr12	31907654	31908055	+	processed_pseudogene	AC023157.1	86	L1MB7	LINE	L1	LTR12	127984
205.26	5.7237	0.369298	-15.4989	3.53028e-54	0	ENSG00000101331.15_3	chr20	30598253	30619983	+	protein_coding	CCM2L	871	AluSx	SINE	Alu	LTR12F	340764
372.204	3.8695	0.251477	-15.387	1.99946e-53	0	ENSG00000223572.9_2	chr15	43985084	43991420	+	protein_coding	CKMT1A	1061	MIRc	SINE	MIR	LTR12F	1317412
563.033	5.3217	0.346952	-15.3385	4.22928e-53	0	ENSG00000143882.11_5	chr2	10861226	10925236	+	protein_coding	ATP6V1C2	562	GC_rich	Low_complexity	Low_complexity	LTR12C	628241
710.741	4.4054	0.289323	-15.2264	2.36159e-52	0	ENSG00000163898.9_2	chr3	185224050	185270401	-	protein_coding	LIPH	854	L1ME4a	LINE	L1	LTR12C	1814289
282.338	3.1971	0.210322	-15.2009	3.48961e-52	0	ENSG00000151117.8_2	chr11	18714669	18726332	+	protein_coding	TMEM86A	213	MER41B	LTR	ERV1	LTR12C	3130988
613.627	5.3359	0.351462	-15.182	4.65303e-52	0	ENSG00000072832.14_3	chr4	5749811	5894785	-	protein_coding	CRMP1	635	L2a	LINE	L2	LTR12C	415266
4458.28	-1.1441	0.0753725	15.1796	4.82915e-52	0	ENSG00000112294.12_3	chr6	24495080	24537435	+	protein_coding	ALDH5A1	208	C-rich	Low_complexity	Low_complexity	LTR12	1198551
767.686	5.336	0.359785	-14.831	9.22789e-50	0	ENSG00000125730.16_3	chr19	6677715	6730573	-	protein_coding	C3	979	AluSx1	SINE	Alu	LTR12B	1564777
658.137	6.2381	0.421993	-14.7825	1.90076e-49	0	ENSG00000184613.10_3	chr12	44902058	45315631	-	protein_coding	NELL2	456	L2b	LINE	L2	LTR12D	418796
275.088	5.0487	0.342011	-14.7619	2.57775e-49	0	ENSG00000177108.5_5	chr14	77597613	77609077	-	protein_coding	ZDHHC22	114	MIRb	SINE	MIR	LTR12C	435523
36898.7	-1.434	0.0971781	14.7566	2.78817e-49	0	ENSG00000143321.18_2	chr1	156711899	156736717	-	protein_coding	HDGF	1047	MIRc	SINE	MIR	LTR12C	678509
5964.07	2.6285	0.179308	-14.659	1.17993e-48	0	ENSG00000276900.1_5	chr12	31882051	31884138	+	antisense	AC023157.3	1084	MER65D	LTR	ERV1	LTR12	153587
656.893	3.855	0.263129	-14.6507	1.3339e-48	0	ENSG00000112175.7_2	chr6	55618443	55740362	-	protein_coding	BMP5	6197	FAM	SINE	Alu	LTR12C	2511556
285.24	5.3904	0.368052	-14.6457	1.43469e-48	0	ENSG00000164694.16_3	chr6	159590429	159693141	+	protein_coding	FNDC1	55	C-rich	Low_complexity	Low_complexity	LTR12F	301017
13353.1	-1.6295	0.111252	14.6466	1.41582e-48	0	ENSG00000184900.15_2	chr21	46225532	46238694	-	protein_coding	SUMO3	28	MIR	SINE	MIR	LTR12_	459106
3937.5	3.0454	0.208313	-14.6191	2.12036e-48	0	ENSG00000055163.19_4	chr5	156693089	156822603	+	protein_coding	CYFIP2	0	(CGGGG)n	Simple_repeat	Simple_repeat	LTR12C	427575
271.655	4.8389	0.332986	-14.5319	7.60691e-48	0	ENSG00000100302.6_2	chr22	35936915	35950048	+	protein_coding	RASD2	333	GC_rich	Low_complexity	Low_complexity	LTR12_	299918
646.566	5.9303	0.410176	-14.458	2.23222e-47	0	ENSG00000163624.5_2	chr4	85504132	85572491	+	protein_coding	CDS1	0	GC_rich	Low_complexity	Low_complexity	LTR12C	81555
2886.25	5.3439	0.371583	-14.3815	6.76322e-47	0	ENSG00000140986.7_3	chr16	1993975	2007607	-	protein_coding	RPL3L	0	LTR12C	LTR	ERV1	LTR12C	0
2032.32	2.303	0.160507	-14.3486	1.0877e-46	0	ENSG00000196569.12_3	chr6	129204286	129837714	+	protein_coding	LAMA2	644	(TA)n	Simple_repeat	Simple_repeat	LTR12C	1502065
11244	-1.648	0.115008	14.3293	1.43598e-46	0	ENSG00000035681.8_4	chr8	59496063	59572403	-	protein_coding	NSMAF	306	MER31A	LTR	ERV1	LTR12C	1101252
372.847	3.3635	0.235104	-14.3064	1.99517e-46	0	ENSG00000164076.16_3	chr3	49895421	49907655	-	protein_coding	CAMKV	5381	L2c	LINE	L2	LTR12	640965
1582.85	2.6821	0.188152	-14.2547	4.19113e-46	0	ENSG00000115112.7_2	chr2	121974163	122042783	-	protein_coding	TFCP2L1	392	AluSx1	SINE	Alu	LTR12_	1015486
442.212	5.6075	0.393813	-14.239	5.24353e-46	0	ENSG00000182578.13_4	chr5	149432854	149492935	-	protein_coding	CSF1R	326	MIRc	SINE	MIR	LTR12D	1293418
291.627	5.8414	0.410667	-14.2242	6.48642e-46	0	ENSG00000064195.7_2	chr17	48067369	48072588	-	protein_coding	DLX3	1163	L1MC3	LINE	L1	LTR12F	2578370
1038.15	1.8989	0.134026	-14.1679	1.44827e-45	0	ENSG00000108370.16_4	chr17	63096930	63223821	+	protein_coding	RGS9	173	CT-rich	Low_complexity	Low_complexity	LTR12F	839949
320.617	4.4978	0.317465	-14.1679	1.4481e-45	0	ENSG00000161249.20_5	chr19	35988122	36004560	-	protein_coding	DMKN	1360	AluSx	SINE	Alu	LTR12C	176660
1768.85	5.2232	0.368695	-14.1668	1.47138e-45	0	ENSG00000111799.20_3	chr6	75794042	75915767	-	protein_coding	COL12A1	3784	L2c	LINE	L2	LTR12C	1214856
953.065	5.5393	0.391165	-14.1611	1.59489e-45	0	ENSG00000161905.12_3	chr17	4534197	4545589	-	protein_coding	ALOX15	386	AluSg7	SINE	Alu	LTR12C	13346
560.591	4.3858	0.310531	-14.1234	2.72501e-45	0	ENSG00000170965.9_2	chrX	133699868	133898352	-	protein_coding	PLAC1	113	MER113	DNA	hAT-Charlie	LTR12C	4186850
290.748	5.1099	0.361894	-14.1199	2.86476e-45	0	ENSG00000171954.12_3	chr19	15619304	15663128	+	protein_coding	CYP4F22	89	CT-rich	Low_complexity	Low_complexity	LTR12C	390652
191.296	3.7977	0.269278	-14.1034	3.61824e-45	0	ENSG00000169184.5_2	chr22	28144265	28197486	-	protein_coding	MN1	4413	MIRb	SINE	MIR	LTR12	1706579
397.226	4.2924	0.304648	-14.0897	4.39275e-45	0	ENSG00000163531.15_5	chr1	204797779	204991950	+	protein_coding	NFASC	1	GC_rich	Low_complexity	Low_complexity	LTR12C	927287
399.363	4.6137	0.327921	-14.0695	5.84606e-45	0	ENSG00000166446.14_3	chr16	80631803	80838226	-	protein_coding	CDYL2	3310	MLT1K	LTR	ERVL-MaLR	LTR12C	3019386
290.942	5.4451	0.3873	-14.0592	6.76765e-45	0	ENSG00000170703.15_2	chr17	46839597	46894576	-	protein_coding	TTLL6	2065	AluSg	SINE	Alu	LTR12C	1759361
212.389	4.606	0.3285	-14.0212	1.156e-44	0	ENSG00000185681.12_3	chr9	124922187	124962367	+	protein_coding	MORN5	542	MIRb	SINE	MIR	LTR12C	1412416
358.56	4.2222	0.301796	-13.9901	1.79134e-44	0	ENSG00000215246.5_5	chr5	987295	997423	-	antisense	AC116351.1	2870	MER45A	DNA	hAT-Tip100	LTR12_	140738
669.885	4.0029	0.286523	-13.9708	2.35129e-44	0	ENSG00000175274.18_5	chr11	44907454	44972857	-	protein_coding	TP53I11	11	MIR	SINE	MIR	LTR12_	1182288
4741.91	1.1075	0.0794408	-13.9414	3.54813e-44	0	ENSG00000168781.22_4	chr15	43825660	43882451	-	protein_coding	PPIP5K1	1651	Plat_L3	LINE	CR1	LTR12C	115809
1333.95	4.6534	0.333843	-13.9389	3.67667e-44	0	ENSG00000250584.2_5	chr5	1363697	1380182	-	lincRNA	LINC01511	0	LTR12D	LTR	ERV1	LTR12D	0
513.148	3.9775	0.286984	-13.8597	1.11205e-43	0	ENSG00000092068.19_4	chr14	23594504	23652883	-	protein_coding	SLC7A8	2671	AluSg	SINE	Alu	LTR12C	400224
7273.89	4.7298	0.342852	-13.7956	2.71006e-43	0	ENSG00000100867.14_3	chr14	24099324	24114848	+	protein_coding	DHRS2	166	LTR38C	LTR	ERV1	LTR12D	5510
959.968	3.0326	0.219864	-13.7929	2.81122e-43	0	ENSG00000119508.17_2	chr9	102584137	102629173	+	protein_coding	NR4A3	100	(CA)n	Simple_repeat	Simple_repeat	LTR12E	648607
166.672	3.3235	0.241377	-13.7689	3.92405e-43	0	ENSG00000159450.12_2	chr1	152078793	152087930	-	protein_coding	TCHH	7280	LTR37A	LTR	ERV1	LTR12	895508
59635.8	-1.098	0.0799957	13.7254	7.15357e-43	0	ENSG00000135318.11_3	chr6	86159302	86205509	+	protein_coding	NT5E	296	(TAAAA)n	Simple_repeat	Simple_repeat	LTR12C	122132
21419.8	-1.0969	0.0801336	13.6888	1.18511e-42	0	ENSG00000171793.14_3	chr1	41445007	41478237	+	protein_coding	CTPS1	138	L2b	LINE	L2	LTR12C	590179
554.326	3.1131	0.228385	-13.631	2.61964e-42	0	ENSG00000177875.4_2	chr12	48577367	48579709	+	protein_coding	CCDC184	942	GA-rich	Low_complexity	Low_complexity	LTR12C	848842
230.525	5.3901	0.395733	-13.6205	3.02285e-42	0	ENSG00000140600.16_3	chr15	84115980	84287495	+	protein_coding	SH3GL3	182	GC_rich	Low_complexity	Low_complexity	LTR12F	1858323
229.956	4.6944	0.345586	-13.5838	4.99644e-42	0	ENSG00000120278.16_4	chr6	150921019	151164801	+	protein_coding	PLEKHG1	38	GC_rich	Low_complexity	Low_complexity	LTR12_	249242
153.998	4.6216	0.34127	-13.5425	8.77595e-42	0	ENSG00000101349.16_5	chr20	9518036	9819689	-	protein_coding	PAK5	316	MER5A1	DNA	hAT-Charlie	LTR12C	196885
4295.94	-1.8701	0.138129	13.5391	9.1932e-42	0	ENSG00000076248.10_3	chr12	109535379	109548797	+	protein_coding	UNG	538	AluSx	SINE	Alu	LTR12D	1276207
287.943	4.3887	0.324574	-13.5214	1.16886e-41	0	ENSG00000158164.6_2	chrX	101768604	101771712	-	protein_coding	TMSB15A	1039	L2a	LINE	L2	LTR12C	589497
1864.08	-1.5445	0.114313	13.5107	1.35219e-41	0	ENSG00000116132.11_3	chr1	170631869	170708560	+	protein_coding	PRRX1	273	CT-rich	Low_complexity	Low_complexity	LTR12F	22982
4991.26	6.0185	0.446586	-13.4768	2.14296e-41	0	ENSG00000064300.8_3	chr17	47572655	47592379	+	protein_coding	NGFR	36	GC_rich	Low_complexity	Low_complexity	LTR12F	1391714
376.397	5.5603	0.413399	-13.4502	3.07069e-41	0	ENSG00000169439.11_3	chr8	97505579	97624008	+	protein_coding	SDC2	42	GA-rich	Low_complexity	Low_complexity	LTR12C	39862
861.001	3.7656	0.280932	-13.4038	5.74609e-41	0	ENSG00000087258.14_4	chr16	56225259	56391369	+	protein_coding	GNAO1	9	GC_rich	Low_complexity	Low_complexity	LTR12C	1360271
336.828	3.2838	0.245322	-13.3855	7.34801e-41	0	ENSG00000117643.14_3	chr1	25943959	26112698	+	protein_coding	MAN1C1	0	MER52A	LTR	ERV1	LTR12C	894721
10064.1	-1.2097	0.0904301	13.377	8.24455e-41	0	ENSG00000136827.11_3	chr9	132575223	132586413	-	protein_coding	TOR1A	503	L1MC3	LINE	L1	LTR12C	4984847
3912.11	4.2865	0.320519	-13.3737	8.61847e-41	0	ENSG00000255363.2_6	chr11	76318897	76341471	-	lincRNA	AP001189.5	168	L1MC5	LINE	L1	LTR12C	20832
6459.62	1.4179	0.106052	-13.3699	9.06147e-41	0	ENSG00000164949.7_4	chr8	95261481	95274578	-	protein_coding	GEM	697	AluJo	SINE	Alu	LTR12C	37164
193.046	5.3522	0.400625	-13.3597	1.03999e-40	0	ENSG00000174837.14_4	chr19	6887577	6940470	+	protein_coding	ADGRE1	372	MIRb	SINE	MIR	LTR12F	204747
1083.54	2.0916	0.156729	-13.3456	1.25673e-40	0	ENSG00000164683.16_3	chr8	80676245	80680098	-	protein_coding	HEY1	1507	AluSx	SINE	Alu	LTR12C	390075
819.378	2.7833	0.209446	-13.289	2.68194e-40	0	ENSG00000171450.5_2	chr2	219824377	219826884	+	protein_coding	CDK5R2	50	GC_rich	Low_complexity	Low_complexity	LTR12C	352981
361.043	2.4809	0.186977	-13.2686	3.52156e-40	0	ENSG00000231233.1_5	chr10	106111349	106113333	-	antisense	CFAP58-DT	985	MER91A	DNA	hAT-Tip100	LTR12C	2152150
1183.4	4.94	0.37263	-13.2571	4.10512e-40	0	ENSG00000278811.4_4	chr1	146730539	146989699	-	antisense	LINC00624	0	LTR12_	LTR	ERV1	LTR12_	0
2866.66	1.8494	0.139642	-13.2437	4.90963e-40	0	ENSG00000064309.14_2	chr11	125825691	125933230	-	protein_coding	CDON	813	AluSx	SINE	Alu	LTR12C	358067
1698.98	4.0819	0.308773	-13.2197	6.75411e-40	0	ENSG00000280639.1_4	chr15	70863297	70878945	-	lincRNA	LINC02204	0	LTR12C	LTR	ERV1	LTR12C	0
1182.97	2.4794	0.187752	-13.2057	8.13688e-40	0	ENSG00000124374.8_2	chr2	71409869	71454213	-	protein_coding	PAIP2B	1659	L2a	LINE	L2	LTR12C	134031
481.036	4.8856	0.370488	-13.1869	1.04397e-39	0	ENSG00000187833.7_2	chr2	74011316	74044274	+	protein_coding	C2orf78	296	MIRc	SINE	MIR	LTR12C	860774
2158.55	2.2182	0.168813	-13.1398	1.94669e-39	0	ENSG00000053254.15_4	chr14	89591215	90085493	-	protein_coding	FOXN3	1359	MIRc	SINE	MIR	LTR12C	1883831
33291.2	-1.1117	0.0846219	13.1378	2.00057e-39	0	ENSG00000136193.16_3	chr7	29959719	30029905	-	protein_coding	SCRN1	0	MIRb	SINE	MIR	LTR12D	516314
457.608	4.0944	0.314135	-13.0339	7.84471e-39	0	ENSG00000137198.9_2	chr6	16238811	16295780	+	protein_coding	GMPR	32	(CCCCG)n	Simple_repeat	Simple_repeat	LTR12C	19472
329.48	5.1536	0.398159	-12.9437	2.55034e-38	0	ENSG00000055118.14_2	chr7	150642049	150675403	-	protein_coding	KCNH2	1568	MIR3	SINE	MIR	LTR12D	1049325
500.596	3.9755	0.307177	-12.9421	2.60266e-38	0	ENSG00000168824.14_4	chr4	4349867	4420785	+	protein_coding	NSG1	316	LTR48B	LTR	ERV1	LTR12C	231524
391.987	2.6723	0.206638	-12.9324	2.95507e-38	0	ENSG00000205683.11_2	chr14	73086004	73360824	-	protein_coding	DPF3	2688	AluSq	SINE	Alu	LTR12C	671346
266.373	3.8429	0.298462	-12.8756	6.17923e-38	0	ENSG00000144406.18_4	chr2	210636717	210864024	+	protein_coding	UNC80	225	(CCG)n	Simple_repeat	Simple_repeat	LTR12C	383490
2738.74	-1.1844	0.0920011	12.8741	6.29298e-38	0	ENSG00000129255.15_3	chr17	7486847	7496107	+	protein_coding	MPDU1	1179	AluSq2	SINE	Alu	LTR12C	57183
755.338	3.6998	0.289216	-12.7925	1.80677e-37	0	ENSG00000104267.9_2	chr8	86376081	86393722	+	protein_coding	CA2	0	GC_rich	Low_complexity	Low_complexity	LTR12C	186293
519.579	1.9356	0.151515	-12.7747	2.26984e-37	0	ENSG00000121454.5_2	chr1	180199421	180248117	+	protein_coding	LHX4	37	G-rich	Low_complexity	Low_complexity	LTR12C	278145
622.081	2.8305	0.221899	-12.7558	2.89496e-37	0	ENSG00000147082.17_2	chrX	49967364	50094909	+	protein_coding	CCNB3	56	(CAAAAA)n	Simple_repeat	Simple_repeat	LTR12	1254683
420.217	4.8363	0.37958	-12.7413	3.48736e-37	0	ENSG00000101445.9_2	chr20	37434348	37551667	+	protein_coding	PPP1R16B	247	MIRb	SINE	MIR	LTR12E	2105449
3642.86	2.8724	0.225931	-12.7134	4.98258e-37	0	ENSG00000260103.2_5	chr15	74770411	74782627	-	transcribed_processed_pseudogene	AC012435.1	719	AluJo	SINE	Alu	LTR12C	9376
1189.26	2.6511	0.208931	-12.6891	6.79873e-37	0	ENSG00000236453.5_2	chr7	93652145	93695973	+	lincRNA	AC003092.1	0	THE1C	LTR	ERVL-MaLR	LTR12C	77886
1000.24	2.6981	0.2127	-12.6849	7.17125e-37	0	ENSG00000151690.14_3	chr2	191273081	191373931	+	protein_coding	MFSD6	6	(CCTCG)n	Simple_repeat	Simple_repeat	LTR12	757155
593.169	2.6166	0.206408	-12.677	7.92737e-37	0	ENSG00000185634.11_2	chr15	49115932	49255641	-	protein_coding	SHC4	2510	MIRb	SINE	MIR	LTR12F	2015065
151.143	4.6562	0.368167	-12.6469	1.16376e-36	0	ENSG00000179935.9_4	chr20	18766709	18774979	-	lincRNA	LINC00652	582	MER49	LTR	ERV1	LTR12C	844398
6533.55	1.9631	0.155327	-12.6385	1.2958e-36	0	ENSG00000132718.8_2	chr1	155829300	155854990	+	protein_coding	SYT11	1769	AluSx	SINE	Alu	LTR12F	58395
477.168	6.0668	0.480596	-12.6235	1.56772e-36	0	ENSG00000255375.2_5	chr11	32154245	32165265	+	processed_transcript	AL078612.2	0	THE1B	LTR	ERVL-MaLR	LTR12_	982748
241.872	3.555	0.282025	-12.6052	1.97664e-36	0	ENSG00000065675.14_2	chr10	6469105	6622263	-	protein_coding	PRKCQ	2023	MIRb	SINE	MIR	LTR12_	353699
126.128	4.431	0.35336	-12.5397	4.52505e-36	0	ENSG00000169427.7_4	chr8	140613081	140716352	-	protein_coding	KCNK9	1970	MIR3	SINE	MIR	LTR12C	783320
2122.9	1.5563	0.124783	-12.4724	1.05544e-35	0	ENSG00000227674.2_4	chr13	64425330	64650177	-	lincRNA	LINC00355	0	MER52A	LTR	ERV1	LTR12C	733
82.2008	4.1369	0.331872	-12.4654	1.15323e-35	0	ENSG00000254656.2_3	chr14	101346090	101370059	-	protein_coding	RTL1	42	MIRb	SINE	MIR	LTR12C	695024
1642.53	2.4788	0.198843	-12.4659	1.14594e-35	0	ENSG00000121101.15_3	chr17	56634039	56769416	-	protein_coding	TEX14	899	AluJb	SINE	Alu	LTR12F	1982358
233.276	4.4461	0.356952	-12.4557	1.30283e-35	0	ENSG00000183508.4_3	chr1	118148556	118170994	+	protein_coding	TENT5C	1257	L1ME3	LINE	L1	LTR12B	267819
218.861	4.4383	0.356495	-12.4499	1.39989e-35	0	ENSG00000047634.14_3	chrX	17755569	17773108	+	protein_coding	SCML1	0	(C)n	Simple_repeat	Simple_repeat	LTR12C	346170
280.27	6.9721	0.560233	-12.4451	1.48767e-35	0	ENSG00000110076.18_3	chr11	64373646	64490660	-	protein_coding	NRXN2	3059	MIRb	SINE	MIR	LTR12C	1716633
305.925	3.7107	0.298391	-12.4358	1.67096e-35	0	ENSG00000143028.8_2	chr1	110009250	110024759	+	protein_coding	SYPL2	42	(CAGC)n	Simple_repeat	Simple_repeat	LTR12C	797905
1300.69	3.7513	0.301704	-12.4336	1.71773e-35	0	ENSG00000174844.14_3	chr3	57327727	57530071	-	protein_coding	DNAH12	595	L2c	LINE	L2	LTR12C	94432
858.639	5.5144	0.44369	-12.4286	1.82867e-35	0	ENSG00000064787.13_4	chr20	52553316	52687133	-	protein_coding	BCAS1	235	MIRb	SINE	MIR	LTR12D	1342147
1285.29	5.2007	0.418773	-12.4189	2.06335e-35	0	ENSG00000079112.9_3	chr8	95139399	95229531	-	protein_coding	CDH17	233	MIRb	SINE	MIR	LTR12C	82211
1125.35	3.1351	0.253042	-12.3896	2.97454e-35	0	ENSG00000166670.9_2	chr11	102641234	102651359	-	protein_coding	MMP10	2692	AluSz6	SINE	Alu	LTR12_	849821
210.628	6.0363	0.487303	-12.3872	3.06628e-35	0	ENSG00000243742.5_2	chr11	61382508	61406921	+	transcribed_processed_pseudogene	RPLP0P2	0	THE1B	LTR	ERVL-MaLR	LTR12B	198428
336.769	3.4263	0.276703	-12.3824	3.25396e-35	0	ENSG00000237686.6_5	chr6	43963460	44042389	-	antisense	AL109615.3	2206	MIRb	SINE	MIR	LTR12C	2330392
532.752	4.7042	0.380073	-12.3772	3.47359e-35	0	ENSG00000183044.11_3	chr16	8768422	8878432	+	protein_coding	ABAT	867	(CACCC)n	Simple_repeat	Simple_repeat	LTR12B	6751857
738.602	4.2247	0.341696	-12.3639	4.09714e-35	0	ENSG00000233098.8_6	chr17	20771746	20905589	+	antisense	CCDC144NL-AS1	1593	AT_rich	Low_complexity	Low_complexity	LTR12C	850874
1101.11	5.1365	0.415553	-12.3606	4.26779e-35	0	ENSG00000130294.16_4	chr2	241653178	241760453	-	protein_coding	KIF1A	411	L1M4b	LINE	L1	LTR12_	298737
11188.5	-0.8856	0.0717029	12.3512	4.8015e-35	0	ENSG00000109917.10_3	chr11	116644515	116658766	-	protein_coding	ZPR1	649	MIRc	SINE	MIR	LTR12C	321567
5920.21	1.3121	0.106316	-12.342	5.38001e-35	0	ENSG00000101236.16_2	chr20	3907956	3996229	-	protein_coding	RNF24	1099	MamGypLTR1a	LTR	Gypsy	LTR12C	3605652
881.864	4.096	0.332359	-12.3241	6.71865e-35	0	ENSG00000142619.4_2	chr1	17575593	17610728	+	protein_coding	PADI3	444	AluSp	SINE	Alu	LTR12C	3808727
656.623	2.7815	0.226186	-12.2973	9.36629e-35	0	ENSG00000124766.6_3	chr6	21592999	21598850	+	protein_coding	SOX4	677	(CA)n	Simple_repeat	Simple_repeat	LTR12C	168208
12600.1	-1.5793	0.12843	12.2967	9.43334e-35	0	ENSG00000081041.8_2	chr4	74962752	74965010	-	protein_coding	CXCL2	1070	MIR	SINE	MIR	LTR12C	299051
495.552	3.4503	0.281312	-12.2649	1.39807e-34	0	ENSG00000170153.10_5	chr4	141780961	142134031	-	protein_coding	RNF150	0	MSTA	LTR	ERVL-MaLR	LTR12C	119336
114.075	4.0127	0.327632	-12.2476	1.7311e-34	0	ENSG00000179314.14_4	chr17	5961127	6027747	+	protein_coding	WSCD1	294	(TG)n	Simple_repeat	Simple_repeat	LTR12C	285073
227.821	2.2523	0.184021	-12.2395	1.91192e-34	0	ENSG00000178977.3_2	chr17	8123960	8127361	-	lincRNA	LINC00324	786	AluSx3	SINE	Alu	LTR12C	122723
274.463	3.0641	0.250976	-12.2087	2.79279e-34	0	ENSG00000084628.9_2	chr1	31652592	31712401	-	protein_coding	NKAIN1	1303	L2a	LINE	L2	LTR12F	1256501
101.827	4.2168	0.345445	-12.207	2.8527e-34	0	ENSG00000066468.22_5	chr10	123237848	123357972	-	protein_coding	FGFR2	511	MIRb	SINE	MIR	LTR12C	378921
862.603	2.0382	0.167769	-12.149	5.81028e-34	0	ENSG00000116990.10_3	chr1	40361098	40367928	-	protein_coding	MYCL	670	FRAM	SINE	Alu	LTR12D	290410
4817.51	-1.509	0.124258	12.1437	6.1932e-34	0	ENSG00000173917.10_2	chr17	46618256	46622351	-	protein_coding	HOXB2	4646	MER5A1	DNA	hAT-Charlie	LTR12C	1487136
907.449	2.3633	0.195111	-12.1123	9.08558e-34	0	ENSG00000136842.13_2	chr9	100263462	100364030	+	protein_coding	TMOD1	114	(A)n	Simple_repeat	Simple_repeat	LTR12C	72855
708.333	2.0136	0.166471	-12.0957	1.11247e-33	0	ENSG00000163132.6_2	chr4	4861393	4865663	+	protein_coding	MSX1	93	GC_rich	Low_complexity	Low_complexity	LTR12C	743050
28992.3	-1.2072	0.0998161	12.094	1.13592e-33	0	ENSG00000136813.14_6	chr9	114122972	114247025	-	protein_coding	ECPAS	1129	MamRep1879	DNA	hAT?	LTR12C	4982896
50537.4	-1.4406	0.119336	12.0716	1.49258e-33	0	ENSG00000169908.11_3	chr3	149086809	149095652	-	protein_coding	TM4SF1	3554	MIRb	SINE	MIR	LTR12C	279450
224.742	2.662	0.221125	-12.0383	2.23578e-33	0	ENSG00000204128.5_2	chr2	231902205	231914434	+	protein_coding	C2orf72	0	GC_rich	Low_complexity	Low_complexity	LTR12C	1185546
168.89	3.7691	0.313244	-12.0325	2.3966e-33	0	ENSG00000111181.12_2	chr12	299243	323736	-	protein_coding	SLC6A12	2278	MIRb	SINE	MIR	LTR12C	25947
1501.84	-1.8095	0.150469	12.0256	2.606e-33	0	ENSG00000221963.5_2	chr22	36044442	36064456	+	protein_coding	APOL6	379	(TAA)n	Simple_repeat	Simple_repeat	LTR12_	407445
4458.79	2.1047	0.175501	-11.9926	3.88663e-33	0	ENSG00000113140.10_4	chr5	151040657	151066726	-	protein_coding	SPARC	3	MIR3	SINE	MIR	LTR12D	279517
386.307	2.7014	0.225432	-11.9832	4.35192e-33	0	ENSG00000119915.4_2	chr10	103986085	103989346	+	protein_coding	ELOVL3	352	GC_rich	Low_complexity	Low_complexity	LTR12C	2018658
44263.2	-1.6059	0.134209	11.9655	5.38762e-33	0	ENSG00000138119.16_3	chr10	95066186	95242074	-	protein_coding	MYOF	789	MIR3	SINE	MIR	LTR12C	976213
425.397	2.4803	0.208228	-11.9115	1.0313e-32	0	ENSG00000021826.15_4	chr2	211342406	211543831	+	protein_coding	CPS1	1210	C-rich	Low_complexity	Low_complexity	LTR12_	257197
612.905	1.9583	0.164743	-11.8871	1.38141e-32	0	ENSG00000170379.20_3	chr7	143318045	143427502	+	protein_coding	TCAF2	0	(CCCCG)n	Simple_repeat	Simple_repeat	LTR12C	1029296
236.642	3.5023	0.294961	-11.8736	1.62274e-32	0	ENSG00000197565.15_4	chrX	107398837	107682727	-	protein_coding	COL4A6	3139	MamSINE1	SINE	tRNA	LTR12_	837998
659.283	2.5568	0.215344	-11.8731	1.63348e-32	0	ENSG00000280278.1_4	chr16	86588926	86590905	+	TEC	FLJ30679	913	LTR12C	LTR	ERV1	LTR12C	913
156.262	2.7771	0.234331	-11.8514	2.11701e-32	0	ENSG00000189320.8_3	chr7	135413096	135433594	-	protein_coding	FAM180A	1240	MIR	SINE	MIR	LTR12C	263862
1058.85	3.6414	0.307288	-11.8501	2.14998e-32	0	ENSG00000127824.13_3	chr2	220114433	220142892	-	protein_coding	TUBA4A	46	MLT1N2	LTR	ERVL-MaLR	LTR12C	76178
378.304	5.0284	0.424671	-11.8407	2.40332e-32	0	ENSG00000105641.3_2	chr19	17982782	18005983	+	protein_coding	SLC5A5	253	MIRc	SINE	MIR	LTR12F	705294
1257.02	-1.5295	0.129195	11.8385	2.4689e-32	0	ENSG00000123609.10_3	chr2	152126979	152146571	-	protein_coding	NMI	550	AluJr	SINE	Alu	LTR12C	746935
1274.37	5.2786	0.446604	-11.8193	3.10084e-32	0	ENSG00000106236.3_2	chr7	98246609	98259180	+	protein_coding	NPTX2	121	(CCCCG)n	Simple_repeat	Simple_repeat	LTR12C	680161
1395.95	2.0267	0.171505	-11.8175	3.17102e-32	0	ENSG00000104081.13_3	chr15	40380091	40401093	-	protein_coding	BMF	730	L2b	LINE	L2	LTR12C	33557
324.334	5.5252	0.468322	-11.798	3.99874e-32	0	ENSG00000167434.9_4	chr17	58227297	58248260	+	protein_coding	CA4	360	(CCCCCA)n	Simple_repeat	Simple_repeat	LTR12C	463503
1514.13	2.2985	0.19496	-11.7897	4.40978e-32	0	ENSG00000260231.2_5	chr7	139876984	139879440	+	bidirectional_promoter_lncRNA	KDM7A-DT	110	GC_rich	Low_complexity	Low_complexity	LTR12C	2044798
1053.62	1.6118	0.136716	-11.7892	4.43609e-32	0	ENSG00000103723.13_4	chr15	83328033	83378666	-	protein_coding	AP3B2	2496	MIRb	SINE	MIR	LTR12F	359152
166.658	5.5081	0.467896	-11.7721	5.43783e-32	0	ENSG00000133687.15_5	chr12	29653773	29937692	-	protein_coding	TMTC1	2388	MER31A	LTR	ERV1	LTR12D	103212
145.302	3.9746	0.33804	-11.7577	6.44389e-32	0	ENSG00000107731.12_3	chr10	72972327	73062621	+	protein_coding	UNC5B	49	GC_rich	Low_complexity	Low_complexity	LTR12C	349662
311.161	4.009	0.341736	-11.7311	8.82623e-32	0	ENSG00000259370.2_5	chr15	63119874	63176233	-	antisense	AC103740.1	280	MIRb	SINE	MIR	LTR12_	221084
596.68	4.3625	0.371901	-11.7303	8.9123e-32	0	ENSG00000010030.13_3	chr6	36321868	36355577	-	protein_coding	ETV7	1468	AluJr	SINE	Alu	LTR12C	23004
36893.2	1.686	0.143745	-11.7291	9.04594e-32	0	ENSG00000075223.13_2	chr7	80371854	80551675	-	protein_coding	SEMA3C	1374	L1PA13	LINE	L1	LTR12	4254
136.429	3.6869	0.314526	-11.7222	9.81195e-32	0	ENSG00000169071.14_4	chr9	94325373	94712444	-	protein_coding	ROR2	1985	MLT1F	LTR	ERVL-MaLR	LTR12B	34220
280.524	5.9698	0.509303	-11.7214	9.8975e-32	0	ENSG00000103522.15_2	chr16	27413483	27463363	+	protein_coding	IL21R	239	MIR3	SINE	MIR	LTR12C	1033021
360.108	3.662	0.313521	-11.6801	1.61075e-31	0	ENSG00000169891.17_2	chrX	16964814	17171403	+	protein_coding	REPS2	0	GC_rich	Low_complexity	Low_complexity	LTR12C	369974
606.714	1.5808	0.135455	-11.6705	1.80371e-31	0	ENSG00000177599.12_2	chr19	11908482	11920437	+	protein_coding	ZNF491	524	(GCCTG)n	Simple_repeat	Simple_repeat	LTR12C	2248454
357.401	4.8456	0.416179	-11.6431	2.48839e-31	0	ENSG00000009694.13_5	chrX	123509753	124097666	-	protein_coding	TENM1	1277	AluY	SINE	Alu	LTR12C	190780
419.431	6.9678	0.598987	-11.6326	2.81451e-31	0	ENSG00000165929.12_3	chr14	92246095	92333880	-	protein_coding	TC2N	195	LTR1B	LTR	ERV1	LTR12	299330
1524.34	1.4849	0.127689	-11.6293	2.9232e-31	0	ENSG00000131015.4_2	chr6	150263136	150270371	+	protein_coding	ULBP2	444	AluSq	SINE	Alu	LTR12_	907125
334.78	3.3051	0.285249	-11.5869	4.80382e-31	0	ENSG00000151623.14_3	chr4	148999913	149365850	-	protein_coding	NR3C2	3550	MIR3	SINE	MIR	LTR12	2908222
345.133	4.1497	0.358267	-11.5828	5.04025e-31	0	ENSG00000264451.1_5	chr17	46537732	46543402	+	lincRNA	AC036222.1	0	MLT1I	LTR	ERVL-MaLR	LTR12F	356791
602.571	2.6824	0.231995	-11.5625	6.38426e-31	0	ENSG00000162545.5_2	chr1	20808884	20812713	-	protein_coding	CAMK2N1	1597	MIR3	SINE	MIR	LTR12C	501203
270.502	3.6378	0.316483	-11.4944	1.4079e-30	0	ENSG00000236669.1	chr7	157318477	157320019	+	protein_coding	AC006372.1	54	L1MA3	LINE	L1	LTR12C	536602
1900.45	-1.1715	0.101916	11.4945	1.40616e-30	0	ENSG00000132846.5_5	chr5	76367897	76383148	-	protein_coding	ZBED3	278	MLT1I	LTR	ERVL-MaLR	LTR12D	1955988
3171.89	-0.9858	0.0859303	11.4718	1.82921e-30	0	ENSG00000213965.3_2	chr19	33182867	33204702	+	protein_coding	NUDT19	1434	MIR	SINE	MIR	LTR12C	118846
1231.07	2.3096	0.201908	-11.4389	2.67282e-30	0	ENSG00000185664.14_5	chr12	56347889	56367101	-	protein_coding	PMEL	332	MIRc	SINE	MIR	LTR12C	26076
1606.54	1.4185	0.124011	-11.4381	2.69738e-30	0	ENSG00000197653.15_4	chr12	124246735	124420753	+	protein_coding	DNAH10	219	MIR3	SINE	MIR	LTR12C	184573
269.341	3.031	0.265173	-11.4304	2.94608e-30	0	ENSG00000206077.10_2	chr5	710475	767067	-	protein_coding	ZDHHC11B	962	MER20	DNA	hAT-Charlie	LTR12D	10075
125.845	6.1726	0.540646	-11.417	3.43748e-30	0	ENSG00000187672.12_2	chr3	55542336	56502391	-	protein_coding	ERC2	1156	AluSg7	SINE	Alu	LTR12C	931449
1183.38	4.685	0.411474	-11.386	4.91161e-30	0	ENSG00000162645.12_3	chr1	89571815	89616139	-	protein_coding	GBP2	385	MER45A	DNA	hAT-Tip100	LTR12C	21846
157.566	4.7601	0.418227	-11.3815	5.16818e-30	0	ENSG00000165899.11_4	chr12	80493317	80774659	+	protein_coding	OTOGL	219	AT_rich	Low_complexity	Low_complexity	LTR12C	387284
737.324	8.4775	0.748269	-11.3295	9.37182e-30	0	ENSG00000235643.1_4	chr1	11669588	11673412	+	lincRNA	LINC01647	0	LTR12C	LTR	ERV1	LTR12C	0
544.831	2.3449	0.206975	-11.3294	9.38412e-30	0	ENSG00000224189.7_4	chr2	177028779	177053686	-	antisense	HAGLR	2063	AluSx	SINE	Alu	LTR12C	931399
505.985	2.4526	0.216837	-11.3106	1.16264e-29	0	ENSG00000150907.7_3	chr13	41044090	41240734	-	protein_coding	FOXO1	2300	L1MC	LINE	L1	LTR12C	1230962
1384.96	-1.616	0.143279	11.2789	1.66903e-29	0	ENSG00000186684.12_2	chr2	127941696	127977654	-	protein_coding	CYP27C1	1164	AluSx	SINE	Alu	LTR12F	833548
2404.43	2.7272	0.241835	-11.2772	1.70013e-29	0	ENSG00000118402.5_2	chr6	80624529	80657297	-	protein_coding	ELOVL4	2225	AluJr4	SINE	Alu	LTR12B	929957
964.916	4.659	0.413671	-11.2625	2.01035e-29	0	ENSG00000110799.13_2	chr12	6058040	6233936	-	protein_coding	VWF	1721	AluSx3	SINE	Alu	LTR12C	65257
654.681	2.9334	0.260519	-11.2598	2.07261e-29	0	ENSG00000124406.16_4	chr4	42410390	42659122	-	protein_coding	ATP8A1	1943	L2b	LINE	L2	LTR12_	282983
101.963	4.4901	0.399438	-11.2411	2.56048e-29	0	ENSG00000119514.6_3	chr9	101569981	101612363	+	protein_coding	GALNT12	75	(CGGGG)n	Simple_repeat	Simple_repeat	LTR12E	365469
649.302	3.0014	0.26721	-11.2325	2.82233e-29	0	ENSG00000146411.5_2	chr6	134309835	134373774	-	protein_coding	SLC2A12	880	MIR	SINE	MIR	LTR12C	580252
287.787	4.2282	0.37647	-11.231	2.87067e-29	0	ENSG00000159784.17_3	chr7	143050493	143059863	-	protein_coding	FAM131B	2285	L2	LINE	L2	LTR12C	60444
452.171	2.8607	0.255117	-11.2133	3.50793e-29	0	ENSG00000150551.10_2	chr2	133402426	133429152	-	protein_coding	LYPD1	2648	MIRb	SINE	MIR	LTR12C	1436887
1389.37	2.5773	0.230108	-11.2003	4.06367e-29	0	ENSG00000171368.11_2	chr5	659977	693510	-	protein_coding	TPPP	2087	MLT1C	LTR	ERVL-MaLR	LTR12D	83632
162.423	4.1047	0.367431	-11.1712	5.64054e-29	0	ENSG00000135636.13_3	chr2	71680852	71913898	+	protein_coding	DYSF	467	L1ME4a	LINE	L1	LTR12F	231517
368.833	5.0373	0.451238	-11.1632	6.17032e-29	0	ENSG00000076641.4_2	chr8	81880045	82024303	-	protein_coding	PAG1	515	MER5A1	DNA	hAT-Charlie	LTR12	978684
375.459	4.3763	0.392225	-11.1576	6.57163e-29	0	ENSG00000110042.7_2	chr11	58938903	58976060	+	protein_coding	DTX4	704	MIRb	SINE	MIR	LTR12C	638189
164.461	3.75	0.336594	-11.1411	7.91457e-29	0	ENSG00000227482.1_5	chr9	116413236	116445135	+	lincRNA	AL157702.2	0	MIR	SINE	MIR	LTR12C	4200885
334.638	2.4137	0.216956	-11.1252	9.45942e-29	0	ENSG00000107282.7_3	chr9	72042446	72287222	-	protein_coding	APBA1	1312	Charlie16a	DNA	hAT-Charlie	LTR12F	691275
517.491	5.6095	0.504307	-11.1232	9.67055e-29	0	ENSG00000178033.5_3	chr6	116832809	116845955	+	protein_coding	CALHM5	419	AT_rich	Low_complexity	Low_complexity	LTR12	414691
25142.8	-1.541	0.138666	11.1133	1.08069e-28	0	ENSG00000134531.9_3	chr12	13349650	13372873	+	protein_coding	EMP1	776	AluSx1	SINE	Alu	LTR12F	1019826
163.159	3.1258	0.281804	-11.0921	1.37085e-28	0	ENSG00000171860.4_3	chr12	8210898	8219067	-	protein_coding	C3AR1	1015	L1ME4a	LINE	L1	LTR12C	184972
78.2913	4.9062	0.442685	-11.0828	1.52123e-28	0	ENSG00000181908.5_5	chr11	64216546	64219129	+	lincRNA	AP003774.1	269	LTR78	LTR	ERV1	LTR12C	897485
165.951	7.2175	0.651685	-11.0751	1.65708e-28	0	ENSG00000127863.15_4	chr13	24144509	24250243	+	protein_coding	TNFRSF19	819	AT_rich	Low_complexity	Low_complexity	LTR12C	37512
72.5367	5.2827	0.477237	-11.0694	1.7662e-28	0	ENSG00000115461.4_3	chr2	217536828	217560248	-	protein_coding	IGFBP5	2211	L1PA5	LINE	L1	LTR12E	1080083
713.125	-8.3389	0.754515	11.052	2.14384e-28	0	ENSG00000144485.10_4	chr2	239146908	239149303	-	protein_coding	HES6	4568	L2	LINE	L2	LTR12C	182238
21916.2	-1.5148	0.137124	11.0467	2.27342e-28	0	ENSG00000176890.15_2	chr18	657604	673578	+	protein_coding	TYMS	717	AluSx	SINE	Alu	LTR12C	440429
5789.11	1.6826	0.152336	-11.0453	2.31083e-28	0	ENSG00000132688.10_2	chr1	156638555	156647189	-	protein_coding	NES	878	MIR	SINE	MIR	LTR12E	709092
295.288	5.7497	0.521339	-11.0288	2.7765e-28	0	ENSG00000263567.1_5	chr17	30089459	30096067	+	lincRNA	AC007923.1	0	LTR12	LTR	ERV1	LTR12	0
3458.45	2.0806	0.18921	-10.9965	3.97359e-28	0	ENSG00000106537.7_2	chr7	16793160	16824161	+	protein_coding	TSPAN13	260	GC_rich	Low_complexity	Low_complexity	LTR12C	189279
30779.2	-1.3701	0.124625	10.9934	4.10967e-28	0	ENSG00000136938.8_2	chr9	100745643	100778225	+	protein_coding	ANP32B	49	GC_rich	Low_complexity	Low_complexity	LTR12C	407905
1198.58	2.3271	0.211868	-10.9836	4.5849e-28	0	ENSG00000153132.12_5	chr4	141309609	141349122	-	protein_coding	CLGN	246	MIR	SINE	MIR	LTR12C	904245
11124.4	-0.7755	0.0706731	10.9724	5.18578e-28	0	ENSG00000163125.15_4	chr1	150335567	150449042	+	protein_coding	RPRD2	0	L2a	LINE	L2	LTR12_	536732
5538.87	-1.646	0.150226	10.957	6.15057e-28	0	ENSG00000155115.6_2	chr6	111279763	111289093	+	protein_coding	GTF3C6	591	AluSp	SINE	Alu	LTR12F	2873057
53811.9	-1.4471	0.13226	10.9416	7.28853e-28	0	ENSG00000144136.10_3	chr2	113403434	113421404	+	protein_coding	SLC20A1	0	GC_rich	Low_complexity	Low_complexity	LTR12C	962603
312.065	2.7669	0.253407	-10.9188	9.37e-28	0	ENSG00000153993.13_2	chr7	84624869	84816171	-	protein_coding	SEMA3D	845	Arthur1C	DNA	hAT-Tip100	LTR12C	1095246
116.68	5.5403	0.507553	-10.9157	9.6998e-28	0	ENSG00000155719.17_4	chr16	21675292	21773256	+	protein_coding	OTOA	152	C-rich	Low_complexity	Low_complexity	LTR12	373385
295.424	2.551	0.233819	-10.9101	1.03192e-27	0	ENSG00000105711.11_4	chr19	35521370	35531353	+	protein_coding	SCN1B	0	(CCG)n	Simple_repeat	Simple_repeat	LTR12C	361233
1863.89	3.1973	0.293124	-10.9077	1.05959e-27	0	ENSG00000170500.12_3	chr2	100889753	100939195	-	protein_coding	LONRF2	2750	L1ME3A	LINE	L1	LTR12D	4661818
1424.1	2.6836	0.246303	-10.8955	1.2113e-27	0	ENSG00000076706.16_3	chr11	119179239	119192231	-	protein_coding	MCAM	864	L1MB5	LINE	L1	LTR12C	631983
1021.22	1.5852	0.145705	-10.8793	1.44687e-27	0	ENSG00000123364.4_2	chr12	54332549	54340328	+	protein_coding	HOXC13	0	G-rich	Low_complexity	Low_complexity	LTR12_	1185760
1298.76	-1.2577	0.11568	10.8721	1.56481e-27	0	ENSG00000108379.9_2	chr17	44839872	44910520	-	protein_coding	WNT3	1830	AluJr	SINE	Alu	LTR12C	223268
568.5	3.5269	0.324561	-10.8667	1.66157e-27	0	ENSG00000118777.11_5	chr4	89011416	89152474	-	protein_coding	ABCG2	612	AluJr	SINE	Alu	LTR12E	24382
116.889	3.6308	0.334402	-10.8574	1.83852e-27	0	ENSG00000261949.5_2	chr19	49927006	49932075	+	protein_coding	GFY	0	GA-rich	Low_complexity	Low_complexity	LTR12	2175224
1003	1.8429	0.169857	-10.8499	1.99549e-27	0	ENSG00000138650.8_3	chr4	134070470	134129761	+	protein_coding	PCDH10	362	CT-rich	Low_complexity	Low_complexity	LTR12C	1352182
353.677	3.0711	0.283388	-10.837	2.29841e-27	0	ENSG00000158813.17_1	chrX	68835911	69259319	+	protein_coding	EDA	17	C-rich	Low_complexity	Low_complexity	LTR12C	198013
3725.72	1.6706	0.154449	-10.8166	2.87245e-27	0	ENSG00000153162.8_2	chr6	7727030	7881655	+	protein_coding	BMP6	225	(CCG)n	Simple_repeat	Simple_repeat	LTR12C	268986
148.897	3.6874	0.340942	-10.8153	2.91228e-27	0	ENSG00000137674.3_2	chr11	102447566	102496063	-	protein_coding	MMP20	1606	MER58A	DNA	hAT-Charlie	LTR12_	694525
1022.74	3.1881	0.295628	-10.7842	4.09006e-27	0	ENSG00000248596.7_6	chr5	175570088	175612158	-	processed_transcript	AC139491.2	50	HSATI	Satellite	Satellite	LTR12C	35767
130.351	3.0813	0.285763	-10.7828	4.15163e-27	0	ENSG00000184599.13_2	chr1	113263041	113269857	+	protein_coding	FAM19A3	556	MIRb	SINE	MIR	LTR12C	174105
4787.49	-0.9727	0.0903196	10.7697	4.78425e-27	0	ENSG00000166938.12_3	chr15	66585555	66626236	+	protein_coding	DIS3L	129	FLAM_C	SINE	Alu	LTR12	953347
1267.17	3.9732	0.369045	-10.7663	4.96707e-27	0	ENSG00000108821.13_3	chr17	48260650	48278993	-	protein_coding	COL1A1	3475	L2	LINE	L2	LTR12F	2371965
14485.9	-0.7779	0.072417	10.7424	6.43518e-27	0	ENSG00000141385.9_3	chr18	12328943	12377313	-	protein_coding	AFG3L2	687	FRAM	SINE	Alu	LTR12C	179113
2073.75	-1.3476	0.125503	10.7372	6.80526e-27	0	ENSG00000178409.13_2	chr6	107386386	107436473	-	protein_coding	BEND3	1581	L2a	LINE	L2	LTR12C	171269
532.216	1.7199	0.160337	-10.7269	7.61139e-27	0	ENSG00000203711.13_4	chr6	159290971	159340137	+	lincRNA	C6orf99	48	GC_rich	Low_complexity	Low_complexity	LTR12F	1559
5379.39	1.8852	0.175937	-10.7151	8.64585e-27	0	ENSG00000128567.16_2	chr7	131185021	131242976	-	protein_coding	PODXL	509	MamSINE1	SINE	tRNA	LTR12C	1339602
2785.78	-1.3687	0.127809	10.709	9.23551e-27	0	ENSG00000169857.7_3	chr15	34158428	34331377	-	protein_coding	AVEN	577	MIR	SINE	MIR	LTR12	19989
205.592	5.9601	0.557071	-10.6991	1.02815e-26	0	ENSG00000134827.7_2	chr11	59620273	59634048	-	protein_coding	TCN1	2030	L1MA3	LINE	L1	LTR12C	152811
592.581	4.5928	0.429288	-10.6986	1.03297e-26	0	ENSG00000165548.10_3	chr14	77582911	77725838	+	protein_coding	TMEM63C	1663	MIR3	SINE	MIR	LTR12C	2119862
680.84	2.8947	0.270648	-10.6955	1.06793e-26	0	ENSG00000188505.4_2	chr19	39687601	39692524	+	protein_coding	NCCRP1	102	(CCG)n	Simple_repeat	Simple_repeat	LTR12C	373655
152.828	4.5309	0.423747	-10.6925	1.10333e-26	0	ENSG00000113389.15_4	chr5	32689176	32791830	+	protein_coding	NPR3	1119	LTR33B	LTR	ERVL	LTR12C	910319
102.713	4.0546	0.380523	-10.6553	1.64749e-26	0	ENSG00000158716.8_2	chr1	159750722	159752333	+	protein_coding	DUSP23	377	L3	LINE	CR1	LTR12F	1469196
240.902	2.1659	0.203292	-10.6539	1.67187e-26	0	ENSG00000169918.9_3	chr15	31767601	32162992	-	protein_coding	OTUD7A	730	L1MC3	LINE	L1	LTR12F	362886
506.488	3.3331	0.312995	-10.649	1.7616e-26	0	ENSG00000268223.5_4	chr5	115368021	115395815	+	protein_coding	ARL14EPL	99	Tigger7	DNA	TcMar-Tigger	LTR12D	1032217
101.256	4.4016	0.413843	-10.6359	2.02859e-26	0	ENSG00000185052.11_2	chr20	19193290	19703581	+	protein_coding	SLC24A3	0	GA-rich	Low_complexity	Low_complexity	LTR12C	984622
173.111	3.439	0.323625	-10.6265	2.2434e-26	0	ENSG00000120251.19_4	chr4	158125334	158287227	+	protein_coding	GRIA2	38	AluSg	SINE	Alu	LTR12D	617649
393.378	3.3716	0.317358	-10.6241	2.30219e-26	0	ENSG00000134042.12_4	chr18	48321490	48351772	-	protein_coding	MRO	347	MIR3	SINE	MIR	LTR12C	285407
282.048	5.3933	0.508222	-10.6121	2.61742e-26	0	ENSG00000105696.8_2	chr19	18718240	18731849	+	protein_coding	TMEM59L	473	C-rich	Low_complexity	Low_complexity	LTR12F	19518
944.967	5.5994	0.528961	-10.5857	3.47132e-26	0	ENSG00000157765.12_5	chr4	25649633	25680370	+	protein_coding	SLC34A2	707	MIRb	SINE	MIR	LTR12C	2464584
2501.35	-1.3519	0.127708	10.5857	3.47079e-26	0	ENSG00000111877.17_3	chr6	119134605	119256327	-	protein_coding	MCM9	151	L1M4	LINE	L1	LTR12	1299717
171.729	8.0459	0.760512	-10.5796	3.70583e-26	0	ENSG00000149294.16_5	chr11	112831969	113149158	+	protein_coding	NCAM1	946	AluSg	SINE	Alu	LTR12C	1738019
220.368	3.1216	0.295139	-10.5768	3.81836e-26	0	ENSG00000164841.4_2	chr8	109619079	109799844	-	protein_coding	TMEM74	262	MIRb	SINE	MIR	LTR12D	282530
384.911	2.2357	0.211692	-10.5609	4.52188e-26	0	ENSG00000198879.11_3	chr10	7200586	7453448	-	protein_coding	SFMBT2	5701	MIR3	SINE	MIR	LTR12_	476922
93.4597	3.7792	0.357841	-10.5612	4.51034e-26	0	ENSG00000250303.3_5	chr11	112141472	112233257	+	lincRNA	AP002884.1	85	MIR	SINE	MIR	LTR12C	1047522
998.372	2.5044	0.237349	-10.5514	5.00387e-26	0	ENSG00000138356.13_3	chr2	201450591	201541787	+	protein_coding	AOX1	537	L1ME4a	LINE	L1	LTR12C	409951
315.781	3.2183	0.30504	-10.5506	5.04927e-26	0	ENSG00000184408.9_2	chr7	119913722	120390385	+	protein_coding	KCND2	43	G-rich	Low_complexity	Low_complexity	LTR12C	786118
213.898	2.6738	0.254756	-10.4956	9.04572e-26	0	ENSG00000249896.2_6	chr4	6202460	6241664	+	transcribed_unprocessed_pseudogene	LINC02495	44	(CCCCCG)n	Simple_repeat	Simple_repeat	LTR12C	471806
542.491	3.0235	0.288175	-10.492	9.39705e-26	0	ENSG00000170439.6_3	chr12	56075330	56078395	+	protein_coding	METTL7B	276	L2a	LINE	L2	LTR12_	555865
518.084	2.4515	0.233871	-10.4822	1.04299e-25	0	ENSG00000149564.11_2	chr11	124622479	124632186	-	protein_coding	ESAM	4291	AluSz	SINE	Alu	LTR12C	590215
613.273	6.3718	0.608297	-10.4748	1.12774e-25	0	ENSG00000223638.3_4	chr19	56270380	56274541	+	protein_coding	RFPL4A	158	AT_rich	Low_complexity	Low_complexity	LTR12C	2398113
329.659	4.3574	0.416031	-10.4738	1.13995e-25	0	ENSG00000196376.10_3	chr6	118228689	118638839	+	protein_coding	SLC35F1	14	GC_rich	Low_complexity	Low_complexity	LTR12D	58208
1127.09	5.0214	0.479647	-10.469	1.19908e-25	0	ENSG00000278965.1_5	chr5	179505357	179508691	-	TEC	AC122713.2	609	LTR12_	LTR	ERV1	LTR12_	609
369.953	3.9991	0.382871	-10.445	1.54404e-25	0	ENSG00000158825.5_2	chr1	20915441	20945401	+	protein_coding	CDA	1614	L2b	LINE	L2	LTR12E	3900881
129.275	3.9257	0.37651	-10.4267	1.87349e-25	0	ENSG00000285600.1_1	chr3	127338949	127347892	-	antisense	AC023593.1	269	MIR3	SINE	MIR	LTR12F	523606
15401.3	-0.8721	0.0837188	10.4172	2.07052e-25	0	ENSG00000065060.16_2	chr6	34759792	34850915	+	protein_coding	UHRF1BP1	28	GC_rich	Low_complexity	Low_complexity	LTR12	351943
328.826	3.3722	0.324004	-10.4079	2.28088e-25	0	ENSG00000178695.5_2	chr13	77454301	77460525	-	protein_coding	KCTD12	2612	L2a	LINE	L2	LTR12C	588085
207.482	4.0529	0.389415	-10.4076	2.2893e-25	0	ENSG00000231638.1_5	chr7	43548327	43562141	-	antisense	LUARIS	451	AluSq2	SINE	Alu	LTR12F	311963
1388.25	2.1373	0.205594	-10.3959	2.58897e-25	0	ENSG00000187957.7_2	chr2	230222345	230579274	-	protein_coding	DNER	2987	MIRc	SINE	MIR	LTR12C	1248819
341.897	4.4851	0.431802	-10.3868	2.8465e-25	0	ENSG00000109832.13_3	chr11	125773243	125813597	+	protein_coding	DDX25	730	AluJr	SINE	Alu	LTR12C	812492
122.576	4.2671	0.411307	-10.3746	3.23541e-25	0	ENSG00000134716.10_3	chr1	60358980	60392462	-	protein_coding	CYP2J2	274	MIR	SINE	MIR	LTR12C	42010
351.084	4.8708	0.469538	-10.3736	3.27018e-25	0	ENSG00000175084.11_3	chr2	220283099	220291461	+	protein_coding	DES	22	C-rich	Low_complexity	Low_complexity	LTR12C	104371
12331.2	-1.1868	0.114504	10.3643	3.60221e-25	0	ENSG00000169410.9_4	chr15	75755592	75871630	-	protein_coding	PTPN9	921	AluSg	SINE	Alu	LTR12C	462777
545.908	2.1485	0.207488	-10.3549	3.97563e-25	0	ENSG00000142621.19_4	chr1	15573768	15726779	+	protein_coding	FHAD1	178	MIR	SINE	MIR	LTR12C	1806902
2991.54	2.0599	0.199183	-10.3419	4.55465e-25	0	ENSG00000248323.6_5	chr5	90350651	90610364	-	antisense	LUCAT1	144	AluSx	SINE	Alu	LTR12C	466524
1542.55	1.7588	0.170429	-10.3198	5.73644e-25	0	ENSG00000103811.16_3	chr15	79213400	79241916	-	protein_coding	CTSH	164	MIR	SINE	MIR	LTR12C	702871
344.938	4.4439	0.431271	-10.3043	6.73949e-25	0	ENSG00000196730.12_3	chr9	90112143	90323548	+	protein_coding	DAPK1	153	L2a	LINE	L2	LTR12B	611543
430.315	1.879	0.182395	-10.3019	6.90783e-25	0	ENSG00000185112.5_2	chr3	194407273	194409766	+	protein_coding	FAM43A	229	GC_rich	Low_complexity	Low_complexity	LTR12D	153898
219.399	3.2249	0.313147	-10.2984	7.16451e-25	0	ENSG00000154099.17_2	chr16	84178892	84212373	+	protein_coding	DNAAF1	147	GC_rich	Low_complexity	Low_complexity	LTR12F	112934
233.563	1.673	0.162522	-10.2938	7.51225e-25	0	ENSG00000270175.1_5	chr12	53893946	53894720	-	antisense	AC023509.4	1662	MIRc	SINE	MIR	LTR12C	2498457
220.101	3.9409	0.382999	-10.2895	7.85766e-25	0	ENSG00000170231.15_2	chr5	159614374	159665742	+	protein_coding	FABP6	19	FRAM	SINE	Alu	LTR12C	1066948
938.187	2.3747	0.231037	-10.2786	8.80341e-25	0	ENSG00000131242.17_3	chr17	29718642	29865236	+	protein_coding	RAB11FIP4	0	C-rich	Low_complexity	Low_complexity	LTR12	251513
93.8484	5.714	0.556143	-10.2743	9.19967e-25	0	ENSG00000171533.11_4	chr11	75297963	75380165	-	protein_coding	MAP6	2238	MIR	SINE	MIR	LTR12C	938803
328.561	2.8637	0.279175	-10.2579	1.09092e-24	0	ENSG00000139044.11_4	chr12	569530	672675	+	protein_coding	B4GALNT3	0	GC_rich	Low_complexity	Low_complexity	LTR12F	1249674
701.805	3.1421	0.306587	-10.2488	1.19863e-24	0	ENSG00000092421.16_3	chr5	115779312	115910630	-	protein_coding	SEMA6A	2733	MIR3	SINE	MIR	LTR12_	832001
4996.73	-0.9536	0.0931547	10.2368	1.35712e-24	0	ENSG00000114480.12_3	chr3	81538850	81811312	-	protein_coding	GBE1	1041	MER5A1	DNA	hAT-Charlie	LTR12C	4333
148.662	2.0156	0.196923	-10.2356	1.37295e-24	0	ENSG00000186973.10_2	chr1	43610824	43622067	+	protein_coding	FAM183A	512	L1M5	LINE	L1	LTR12	115590
6398.91	1.4004	0.137067	-10.217	1.66403e-24	0	ENSG00000136770.10_4	chr10	22045466	22292698	-	protein_coding	DNAJC1	816	AluSq2	SINE	Alu	LTR12C	2171803
2040.39	3.6692	0.359392	-10.2095	1.79746e-24	0	ENSG00000150782.11_3	chr11	112013974	112034840	-	protein_coding	IL18	1108	AluJb	SINE	Alu	LTR12C	1484204
2742.44	2.5547	0.250284	-10.2071	1.84351e-24	0	ENSG00000156535.14_6	chr6	74405508	74538040	+	protein_coding	CD109	62	(TG)n	Simple_repeat	Simple_repeat	LTR12C	207194
189.448	2.9463	0.288717	-10.2049	1.88435e-24	0	ENSG00000164418.20_3	chr6	101629133	102517958	+	protein_coding	GRIK2	1260	(CA)n	Simple_repeat	Simple_repeat	LTR12C	109584
1753.92	2.2109	0.216647	-10.205	1.88405e-24	0	ENSG00000181634.7_2	chr9	117546915	117568406	-	protein_coding	TNFSF15	444	MIR3	SINE	MIR	LTR12C	2835769
4407.16	2.1966	0.215392	-10.198	2.02353e-24	0	ENSG00000163536.12_2	chr3	167453031	167543356	+	protein_coding	SERPINI1	1062	MIRb	SINE	MIR	LTR12C	758503
179.274	4.1766	0.40957	-10.1976	2.03202e-24	0	ENSG00000260604.2_5	chr6	3905154	3912213	-	lincRNA	AL590004.3	1725	MER4B	LTR	ERV1	LTR12B	12647
470.361	2.1526	0.211292	-10.1877	2.24951e-24	0	ENSG00000164932.12_2	chr8	104383743	104395225	+	protein_coding	CTHRC1	337	AluY	SINE	Alu	LTR12	2625126
135.3	2.3377	0.229529	-10.1849	2.31701e-24	0	ENSG00000150873.11_2	chr2	11273179	11286916	+	protein_coding	C2orf50	10	(CA)n	Simple_repeat	Simple_repeat	LTR12C	1040194
386.421	5.6348	0.553648	-10.1775	2.49831e-24	0	ENSG00000175946.8_2	chr8	124657767	124665190	-	protein_coding	KLHL38	2103	MER5B	DNA	hAT-Charlie	LTR12C	1984973
625.925	3.9257	0.385886	-10.1732	2.61276e-24	0	ENSG00000139971.15_6	chr14	58466453	58764857	-	protein_coding	ARMH4	2138	HSMAR1	DNA	TcMar-Mariner	LTR12C	388278
215.838	1.6498	0.162204	-10.1713	2.66378e-24	0	ENSG00000137142.4_2	chr9	38408991	38424444	-	protein_coding	IGFBPL1	143	MIR3	SINE	MIR	LTR12F	471956
1769.05	2.0103	0.197691	-10.1688	2.73161e-24	0	ENSG00000221955.10_3	chr3	124801480	124931708	-	protein_coding	SLC12A8	809	L1MB4	LINE	L1	LTR12C	544884
376.417	2.7438	0.269989	-10.1626	2.91076e-24	0	ENSG00000074317.10_3	chr5	176047085	176057557	-	protein_coding	SNCB	303	L2a	LINE	L2	LTR12C	407965
587.968	2.7557	0.271159	-10.1626	2.91082e-24	0	ENSG00000230269.6_5	chr6	3182978	3195990	-	lincRNA	LINC02525	0	MSTA	LTR	ERVL-MaLR	LTR12F	308919
184.012	5.3626	0.529017	-10.137	3.78714e-24	0	ENSG00000156076.9_3	chr12	65444406	65515346	-	protein_coding	WIF1	1576	MIR	SINE	MIR	LTR12C	1181440
5672.63	2.623	0.259976	-10.0892	6.16391e-24	0	ENSG00000172061.8_3	chr3	194075976	194090472	-	protein_coding	LRRC15	1379	AluSc8	SINE	Alu	LTR12	1433495
120.081	3.1502	0.312525	-10.0799	6.7817e-24	0	ENSG00000166106.3_2	chr11	130318869	130346536	+	protein_coding	ADAMTS15	1026	(TATG)n	Simple_repeat	Simple_repeat	LTR12C	426122
944.77	1.8953	0.188108	-10.0758	7.06544e-24	0	ENSG00000169252.5_2	chr5	148204808	148208250	+	protein_coding	ADRB2	315	MIRb	SINE	MIR	LTR12_	1817282
43341.4	-0.8575	0.0851383	10.0716	7.37656e-24	0	ENSG00000162909.17_2	chr1	223889295	223963720	+	protein_coding	CAPN2	122	polypurine	Low_complexity	Low_complexity	LTR12C	1664963
80.0355	5.4478	0.542224	-10.047	9.46616e-24	0	ENSG00000110328.5_3	chr11	11292423	11643552	-	protein_coding	GALNT18	4290	L2b	LINE	L2	LTR12B	209314
203.679	3.3549	0.334061	-10.0427	9.88943e-24	0	ENSG00000028277.21_5	chr19	42590262	42700737	-	protein_coding	POU2F2	564	AluSx	SINE	Alu	LTR12C	1024350
5366.77	-2.4335	0.242428	10.0379	1.03848e-23	0	ENSG00000151012.13_2	chr4	139085251	139163503	-	protein_coding	SLC7A11	3446	AluJb	SINE	Alu	LTR12C	153099
585.691	1.6511	0.164602	-10.031	1.11388e-23	0	ENSG00000145491.11_2	chr5	10441636	10472141	+	protein_coding	ROPN1L	1290	L2a	LINE	L2	LTR12C	65000
72.2612	5.9015	0.588409	-10.0296	1.12932e-23	0	ENSG00000177614.10_4	chr1	230450228	230562117	-	protein_coding	PGBD5	2434	Kanga1a	DNA	TcMar-Tc2	LTR12C	862254
3029.69	-1.3518	0.134794	10.0287	1.13987e-23	0	ENSG00000037965.5_3	chr12	54402890	54406146	+	protein_coding	HOXC8	22	(CAGCC)n	Simple_repeat	Simple_repeat	LTR12_	1115419
7181.76	-1.8571	0.185256	10.0246	1.18844e-23	0	ENSG00000285517.1_1	chr12	30948392	31032202	+	lincRNA	LINC00941	773	GC_rich	Low_complexity	Low_complexity	LTR12C	232460
183.276	3.8609	0.385247	-10.0217	1.2232e-23	0	ENSG00000073861.2_2	chr17	45810610	45823485	+	protein_coding	TBX21	45	(CGGGG)n	Simple_repeat	Simple_repeat	LTR12F	369749
285.918	6.8277	0.681702	-10.0157	1.30098e-23	0	ENSG00000060566.13_2	chr19	4153598	4173051	+	protein_coding	CREB3L3	204	AluSg	SINE	Alu	LTR12F	1000403
1569.56	1.2483	0.124643	-10.0152	1.30763e-23	0	ENSG00000166578.9_2	chr12	113633246	113658899	-	protein_coding	IQCD	542	AluSz	SINE	Alu	LTR12C	700639
114.091	4.7392	0.473537	-10.008	1.40579e-23	0	ENSG00000205835.8_2	chr3	190570666	190610218	-	protein_coding	GMNC	1588	THE1C	LTR	ERVL-MaLR	LTR12C	423793
1039.83	-1.6732	0.167257	10.004	1.46362e-23	0	ENSG00000257167.2_5	chr12	98906751	98910200	-	antisense	TMPO-AS1	375	AluSp	SINE	Alu	LTR12C	1003119
139.757	7.1258	0.713169	-9.99176	1.65614e-23	0	ENSG00000139988.9_3	chr14	68168603	68201169	+	protein_coding	RDH12	228	AT_rich	Low_complexity	Low_complexity	LTR12_	2498422
80.1937	4.2533	0.426007	-9.98414	1.78846e-23	0	ENSG00000061337.15_3	chr8	20103676	20161474	-	protein_coding	LZTS1	2739	L2c	LINE	L2	LTR12C	1552661
138.144	5.864	0.588378	-9.96643	2.13765e-23	0	ENSG00000168481.8_2	chr8	22004338	22014597	-	protein_coding	LGI3	254	MIR3	SINE	MIR	LTR12C	912851
624.191	1.856	0.186415	-9.95632	2.36653e-23	0	ENSG00000114541.14_3	chr3	69219141	69591734	-	protein_coding	FRMD4B	550	MIRb	SINE	MIR	LTR12C	756741
231.801	2.8145	0.28286	-9.95005	2.52053e-23	0	ENSG00000184838.14_3	chr5	119799973	120023027	+	protein_coding	PRR16	539	AT_rich	Low_complexity	Low_complexity	LTR12_	353834
4925.08	-1.2919	0.129935	9.94244	2.72089e-23	0	ENSG00000113273.16_4	chr5	78073032	78281910	-	protein_coding	ARSB	376	MIRc	SINE	MIR	LTR12C	1323115
114.387	4.0937	0.41184	-9.94007	2.78622e-23	0	ENSG00000164287.12_3	chr5	54408823	54469003	-	protein_coding	CDC20B	1275	AluJo	SINE	Alu	LTR12	81782
1052.93	1.2606	0.126903	-9.93391	2.96397e-23	0	ENSG00000258655.2_5	chr14	32544152	32545999	-	antisense	ARHGAP5-AS1	3732	L2c	LINE	L2	LTR12D	364103
128.01	4.2056	0.423445	-9.93178	3.02805e-23	0	ENSG00000253585.1_5	chr8	95109992	95116550	-	lincRNA	AP003351.1	0	MLT2B1	LTR	ERVL	LTR12C	195192
3096.49	1.3626	0.137316	-9.92308	3.30412e-23	0	ENSG00000177675.8_3	chr12	7499281	7632493	-	protein_coding	CD163L1	1366	L1MC	LINE	L1	LTR12E	271476
206.115	5.4863	0.553214	-9.91709	3.50838e-23	0	ENSG00000185275.6_4	chrY	21154353	21154595	-	processed_pseudogene	CD24P4	1800	LTR67B	LTR	ERVL	LTR12C	52946
2641.63	-1.1338	0.114829	9.87336	5.43153e-23	0	ENSG00000132773.11_2	chr1	45805342	45809647	+	protein_coding	TOE1	0	L2c	LINE	L2	LTR12C	1061656
483.883	1.7703	0.179343	-9.87124	5.54741e-23	0	ENSG00000139344.7_3	chr12	96337071	96362494	+	protein_coding	AMDHD1	151	MIRb	SINE	MIR	LTR12C	25656
2814.66	-1.1413	0.115729	9.86145	6.1157e-23	0	ENSG00000183605.16_3	chr10	120900279	120925179	-	protein_coding	SFXN4	406	MER45A	DNA	hAT-Tip100	LTR12C	404953
106.698	5.1267	0.520609	-9.84761	7.01956e-23	0	ENSG00000149596.6_2	chr20	42740335	42816218	-	protein_coding	JPH2	1367	MIRb	SINE	MIR	LTR12_	733960
189.635	3.0946	0.314264	-9.847	7.0623e-23	0	ENSG00000160588.9_2	chr11	118097405	118123065	-	protein_coding	MPZL3	1465	AluSq2	SINE	Alu	LTR12C	273295
7874.32	-0.87	0.0885494	9.825	8.78698e-23	0	ENSG00000111906.17_2	chr6	125541108	125623224	-	protein_coding	HDDC2	369	L2	LINE	L2	LTR12C	1911686
981.282	2.5521	0.259919	-9.81886	9.33971e-23	0	ENSG00000069020.18_3	chr5	65892189	66465423	+	protein_coding	MAST4	132	GC_rich	Low_complexity	Low_complexity	LTR12C	91808
221.021	2.7218	0.27744	-9.81036	1.01605e-22	0	ENSG00000169418.9_2	chr1	153651113	153666468	+	protein_coding	NPR1	152	(TC)n	Simple_repeat	Simple_repeat	LTR12C	56954
284.328	-1.8762	0.191765	9.78364	1.3236e-22	0	ENSG00000213569.4_5	chrX	106374889	106375499	+	processed_pseudogene	AL390039.1	497	HAL1	LINE	L1	LTR12	66381
179.207	2.2456	0.229525	-9.78347	1.32584e-22	0	ENSG00000105880.6_4	chr7	96649704	96654262	-	protein_coding	DLX5	3277	AluSx1	SINE	Alu	LTR12C	817115
636.408	2.1613	0.221126	-9.77386	1.45792e-22	0	ENSG00000128872.9_3	chr15	52043758	52108565	+	protein_coding	TMOD2	0	GC_rich	Low_complexity	Low_complexity	LTR12F	30420
7869.38	-1.3352	0.13662	9.77277	1.47369e-22	0	ENSG00000110427.15_4	chr11	33398012	33695648	+	protein_coding	KIAA1549L	108	GC_rich	Low_complexity	Low_complexity	LTR12C	613450
439.646	2.8667	0.293376	-9.77127	1.49567e-22	0	ENSG00000064042.17_3	chr4	41361624	41702061	+	protein_coding	LIMCH1	281	L2a	LINE	L2	LTR12	337472
28431.4	-1.012	0.103609	9.76787	1.54674e-22	0	ENSG00000138363.14_3	chr2	216176540	216214496	+	protein_coding	ATIC	175	A-rich	Low_complexity	Low_complexity	LTR12C	85368
1517.67	1.5452	0.158396	-9.75536	1.74973e-22	0	ENSG00000125657.4_2	chr19	6531010	6535939	+	protein_coding	TNFSF9	137	(CTG)n	Simple_repeat	Simple_repeat	LTR12F	561314
239.488	1.9923	0.204556	-9.73985	2.0385e-22	0	ENSG00000234996.4_5	chr1	202830882	202844369	+	transcribed_processed_pseudogene	AC098934.2	2204	AluSx1	SINE	Alu	LTR12C	1038296
4705.25	-0.7549	0.0775148	9.73882	2.05925e-22	0	ENSG00000114021.11_2	chr3	100053545	100080479	+	protein_coding	NIT2	175	MER63B	DNA	hAT-Blackjack	LTR12_	3393124
4246.46	-1.2214	0.125473	9.73441	2.15057e-22	0	ENSG00000104689.9_3	chr8	23047965	23082639	-	protein_coding	TNFRSF10A	351	AluSg4	SINE	Alu	LTR12C	50773
100.518	4.1869	0.430197	-9.7325	2.19131e-22	0	ENSG00000068615.18_4	chr2	86441116	86565206	-	protein_coding	REEP1	420	AluSg	SINE	Alu	LTR12D	408639
109.441	4.8516	0.498532	-9.73176	2.20743e-22	0	ENSG00000143502.14_3	chr1	223394161	223537544	-	protein_coding	SUSD4	1741	L3	LINE	CR1	LTR12C	246710
279.754	4.256	0.437743	-9.72265	2.41413e-22	0	ENSG00000169302.15_3	chr5	146614526	146767415	+	protein_coding	STK32A	43	(CAGCC)n	Simple_repeat	Simple_repeat	LTR12_	227000
5121.4	2.6141	0.269086	-9.71463	2.61186e-22	0	ENSG00000249790.2_5	chr12	8940853	8948385	+	lincRNA	AC092490.1	0	LTR12C	LTR	ERV1	LTR12C	0
607.26	-1.5342	0.158262	9.69433	3.18729e-22	0	ENSG00000188916.8_4	chr10	128933690	128994422	-	protein_coding	INSYN2	3957	MER41C	LTR	ERV1	LTR12	262781
511.716	3.7975	0.391758	-9.69343	3.21544e-22	0	ENSG00000006016.10_2	chr19	18683030	18718551	-	protein_coding	CRLF1	4150	L2a	LINE	L2	LTR12C	2998532
490.703	2.7267	0.281288	-9.69356	3.21123e-22	0	ENSG00000204060.7_4	chr1	41827594	41849262	+	protein_coding	FOXO6	254	(CGG)n	Simple_repeat	Simple_repeat	LTR12C	972766
262.586	1.9388	0.200651	-9.6628	4.33856e-22	0	ENSG00000053108.16_3	chr5	132532147	132948255	-	protein_coding	FSTL4	996	L2a	LINE	L2	LTR12C	2031977
428.178	3.5205	0.364596	-9.65581	4.64452e-22	0	ENSG00000123612.15_2	chr2	158383279	158485517	-	protein_coding	ACVR1C	2736	AluJr4	SINE	Alu	LTR12C	338103
5476.36	3.2375	0.335497	-9.65001	4.9149e-22	0	ENSG00000118407.14_3	chr6	76001575	76203454	-	protein_coding	FILIP1	1803	MER133B	DNA?	DNA?	LTR12C	1502543
228.569	1.639	0.169963	-9.64318	5.2534e-22	0	ENSG00000137331.11_2	chr6	30710976	30712331	-	protein_coding	IER3	269	L1PA16	LINE	L1	LTR12C	62162
711.205	1.9118	0.198357	-9.63816	5.51665e-22	0	ENSG00000234028.3_4	chr2	88927057	88931339	+	antisense	AC062029.1	302	(CAG)n	Simple_repeat	Simple_repeat	LTR12C	123135
138.767	5.2597	0.545746	-9.63771	5.54124e-22	0	ENSG00000152932.7_3	chr5	57878048	58155221	+	protein_coding	RAB3C	629	MER5A	DNA	hAT-Charlie	LTR12C	1833051
3138.92	1.2331	0.127966	-9.63589	5.64034e-22	0	ENSG00000102003.10_3	chrX	49044257	49056718	-	protein_coding	SYP	211	MIR	SINE	MIR	LTR12C	870034
173.267	5.4271	0.564149	-9.61998	6.58467e-22	0	ENSG00000164684.13_3	chr8	81540686	81787016	-	protein_coding	ZNF704	526	AluSq2	SINE	Alu	LTR12	1215971
413.38	2.0787	0.216145	-9.61717	6.76672e-22	0	ENSG00000157064.10_2	chr1	183217372	183387737	-	protein_coding	NMNAT2	800	L2a	LINE	L2	LTR12C	1902311
5218.52	-1.3421	0.139607	9.61336	7.02201e-22	0	ENSG00000164548.10_2	chr7	23544399	23571660	-	protein_coding	TRA2A	267	AluJb	SINE	Alu	LTR12_	125087
2297.09	2.0188	0.210752	-9.57883	9.81474e-22	0	ENSG00000106976.20_2	chr9	130953934	131017527	+	protein_coding	DNM1	53	GC_rich	Low_complexity	Low_complexity	LTR12C	2831389
532.884	5.6035	0.585121	-9.57661	1.00286e-21	0	ENSG00000197142.10_2	chr10	114133776	114188138	+	protein_coding	ACSL5	786	AluSz	SINE	Alu	LTR12C	1347
214.252	1.7934	0.187664	-9.55653	1.21775e-21	0	ENSG00000230183.4_4	chr15	56297913	56299374	-	processed_pseudogene	CNOT6LP1	1139	AluSx	SINE	Alu	LTR12_	1861062
299.212	3.073	0.321705	-9.55214	1.27044e-21	0	ENSG00000282851.2_4	chr19	17516495	17530133	+	lincRNA	BISPR	610	MIRb	SINE	MIR	LTR12F	1171581
503.828	4.4936	0.471011	-9.54027	1.42466e-21	0	ENSG00000155657.26_3	chr2	179390716	179695529	-	protein_coding	TTN	0	L2c	LINE	L2	LTR12D	2313968
161.554	8.6609	0.908065	-9.53772	1.46004e-21	0	ENSG00000081479.13_3	chr2	169983619	170219195	-	protein_coding	LRP2	3309	MER74A	LTR	ERVL	LTR12C	637221
2371.11	1.5969	0.167503	-9.53356	1.51978e-21	0	ENSG00000115468.11_3	chr2	233470767	233547491	+	protein_coding	EFHD1	87	MIR3	SINE	MIR	LTR12C	238922
248.871	3.7069	0.389999	-9.50493	2.00174e-21	0	ENSG00000079931.14_2	chr6	132617194	132722684	-	protein_coding	MOXD1	2924	HAL1b	LINE	L1	LTR12D	473408
253.831	2.8872	0.304244	-9.48975	2.31595e-21	0	ENSG00000163803.12_5	chr2	28680012	28866654	+	protein_coding	PLB1	0	THE1A	LTR	ERVL-MaLR	LTR12C	15367
87.6006	4.6057	0.48562	-9.48425	2.44122e-21	0	ENSG00000075673.11_3	chr13	25254549	25286631	+	protein_coding	ATP12A	1428	(TG)n	Simple_repeat	Simple_repeat	LTR12C	55824
4940.58	1.6733	0.176596	-9.47551	2.65453e-21	0	ENSG00000006459.10_2	chr7	139784546	139876835	-	protein_coding	KDM7A	1267	AluSq	SINE	Alu	LTR12C	93622
166.402	7.7602	0.819152	-9.47351	2.70597e-21	0	ENSG00000138759.18_3	chr4	78978724	79465423	+	protein_coding	FRAS1	532	(TG)n	Simple_repeat	Simple_repeat	LTR12C	485421
1546.98	-1.1587	0.122317	9.47318	2.71456e-21	0	ENSG00000214425.7_5	chr17	43584107	43627701	-	transcribed_unprocessed_pseudogene	LRRC37A4P	1604	Tigger3c	DNA	TcMar-Tigger	LTR12F	120337
1298.28	1.5729	0.166055	-9.4722	2.74013e-21	0	ENSG00000204789.4_5	chr6	27325604	27328000	-	processed_pseudogene	ZNF204P	795	HAL1	LINE	L1	LTR12C	19953
309.342	3.1312	0.330563	-9.47226	2.73852e-21	0	ENSG00000205413.7_3	chr7	92728826	92747336	-	protein_coding	SAMD9	444	AluJr4	SINE	Alu	LTR12	94478
7273.15	-0.9272	0.097966	9.46493	2.93757e-21	0	ENSG00000116679.15_2	chr1	185265520	185286461	-	protein_coding	IVNS1ABP	1901	Tigger7	DNA	TcMar-Tigger	LTR12C	3587
90.2674	6.496	0.686357	-9.46447	2.95046e-21	0	ENSG00000196562.14_4	chr20	46285092	46415360	-	protein_coding	SULF2	221	MIR	SINE	MIR	LTR12C	764491
252.935	3.6275	0.383319	-9.46341	2.98064e-21	0	ENSG00000232783.5_2	chr3	197836983	197838749	+	transcribed_unprocessed_pseudogene	FRG2FP	1765	(GGGA)n	Simple_repeat	Simple_repeat	LTR12D	3275140
100.575	3.8438	0.406502	-9.45572	3.20813e-21	0	ENSG00000137225.12_2	chr6	44126548	44152139	+	protein_coding	CAPN11	122	L2c	LINE	L2	LTR12C	159529
101.615	6.7778	0.717395	-9.44785	3.45869e-21	0	ENSG00000120162.9_2	chr9	27325207	27529779	-	protein_coding	MOB3B	6946	L1ME4a	LINE	L1	LTR12	391204
173.29	3.6498	0.386317	-9.4477	3.46345e-21	0	ENSG00000260903.2_3	chr20	30555805	30591190	+	protein_coding	XKR7	11	GC_rich	Low_complexity	Low_complexity	LTR12F	383212
57.6134	5.0031	0.529815	-9.44308	3.61967e-21	0	ENSG00000178462.11_2	chr10	5435061	5446793	-	protein_coding	TUBAL3	536	L1MEe	LINE	L1	LTR12F	5827
434.786	2.1586	0.228921	-9.42959	4.11698e-21	0	ENSG00000155974.12_4	chr12	66741211	67462942	-	protein_coding	GRIP1	4051	L1PA3	LINE	L1	LTR12C	649190
17836.8	-0.8921	0.0946222	9.42836	4.16556e-21	0	ENSG00000137547.8_3	chr8	55047770	55060461	+	protein_coding	MRPL15	356	(T)n	Simple_repeat	Simple_repeat	LTR12C	29710
13624.1	-1.1233	0.119177	9.42547	4.28189e-21	0	ENSG00000053372.4_3	chr1	19578033	19586622	+	protein_coding	MRTO4	207	MER45A	DNA	hAT-Tip100	LTR12E	5238289
1073	2.2078	0.234271	-9.42406	4.33968e-21	0	ENSG00000176533.12_3	chr19	2511217	2702707	-	protein_coding	GNG7	346	MIRb	SINE	MIR	LTR12F	2455389
30775.9	-1.1487	0.121928	9.42091	4.47175e-21	0	ENSG00000263001.5_4	chr7	74071994	74175022	+	protein_coding	GTF2I	0	(A)n	Simple_repeat	Simple_repeat	LTR12F	3248790
1110.56	1.4716	0.156425	-9.40759	5.07659e-21	0	ENSG00000267475.1_5	chr19	33177995	33182656	-	lincRNA	AC008736.1	834	AluSz6	SINE	Alu	LTR12	1354
70.7108	3.538	0.376098	-9.40708	5.10109e-21	0	ENSG00000185630.18_3	chr1	164524821	164868533	+	protein_coding	PBX1	201	MIRb	SINE	MIR	LTR12F	1328141
244.518	4.0521	0.431442	-9.39205	5.88415e-21	0	ENSG00000131771.13_2	chr17	37782993	37792879	+	protein_coding	PPP1R1B	228	G-rich	Low_complexity	Low_complexity	LTR12C	384015
75.9084	5.5375	0.590172	-9.38278	6.42583e-21	0	ENSG00000142623.10_3	chr1	17531621	17572500	+	protein_coding	PADI1	490	MIRc	SINE	MIR	LTR12C	3764755
628.614	5.8846	0.627739	-9.37422	6.96898e-21	0	ENSG00000237693.4_2	chr5	150226085	150280298	+	protein_coding	IRGM	0	LTR12C	LTR	ERV1	LTR12C	0
431.561	2.1816	0.232839	-9.36945	7.29086e-21	0	ENSG00000128203.6_2	chr22	26825239	26840981	+	protein_coding	ASPHD2	21	GC_rich	Low_complexity	Low_complexity	LTR12_	337493
328.428	3.3767	0.360817	-9.35849	8.08865e-21	0	ENSG00000203722.7_2	chr6	150238014	150244257	-	protein_coding	RAET1G	504	AluSz	SINE	Alu	LTR12D	192045
400.996	2.2911	0.244886	-9.35591	8.28825e-21	0	ENSG00000158553.4_4	chr6	27253682	27279949	-	protein_coding	POM121L2	4040	L1MA7	LINE	L1	LTR12C	68004
1202.14	-1.1704	0.125091	9.35609	8.27442e-21	0	ENSG00000184937.13_4	chr11	32409321	32457176	-	protein_coding	WT1	2836	MIR3	SINE	MIR	LTR12C	451847
95.4835	4.9345	0.527467	-9.35507	8.35453e-21	0	ENSG00000146005.3_2	chr5	139175406	139224051	+	protein_coding	PSD2	0	C-rich	Low_complexity	Low_complexity	LTR12C	244863
2271.81	5.1767	0.553735	-9.34865	8.87747e-21	0	ENSG00000183813.6_2	chr3	32993066	32997841	+	protein_coding	CCR4	218	AluJr4	SINE	Alu	LTR12C	10418
112.192	3.7611	0.402452	-9.34559	9.13808e-21	0	ENSG00000160505.15_4	chr19	56347944	56393220	+	protein_coding	NLRP4	462	AluSz	SINE	Alu	LTR12C	2320549
580.357	2.0535	0.219786	-9.34337	9.33154e-21	0	ENSG00000138735.15_3	chr4	120415550	120550146	-	protein_coding	PDE5A	1278	Tigger3a	DNA	TcMar-Tigger	LTR12C	651380
1882.82	2.9918	0.320278	-9.34132	9.51362e-21	0	ENSG00000185339.8_3	chr22	31002825	31023265	+	protein_coding	TCN2	639	L2c	LINE	L2	LTR12C	8438
809.847	2.0804	0.222757	-9.33932	9.69513e-21	0	ENSG00000060140.8_3	chr12	10771538	10826917	-	protein_coding	STYK1	762	MIRb	SINE	MIR	LTR12F	357055
66.1091	7.522	0.805684	-9.33614	9.99136e-21	0	ENSG00000121361.3_2	chr12	21917889	21928515	-	protein_coding	KCNJ8	508	L2c	LINE	L2	LTR12C	100963
488.413	2.8811	0.309037	-9.3227	1.13414e-20	0	ENSG00000164199.17_6	chr5	89825161	90460254	+	protein_coding	ADGRV1	1067	Charlie4z	DNA	hAT-Charlie	LTR12C	1387749
106.312	7.4146	0.795317	-9.32277	1.1334e-20	0	ENSG00000160862.12_4	chr7	99564343	99573780	-	protein_coding	AZGP1	473	FLAM_C	SINE	Alu	LTR12C	2101058
2010.02	4.4969	0.482974	-9.31094	1.2671e-20	0	ENSG00000128510.11_3	chr7	129932974	129964020	+	protein_coding	CPA4	179	MIR3	SINE	MIR	LTR12C	61905
107.185	4.5087	0.48438	-9.30824	1.29969e-20	0	ENSG00000125378.15_3	chr14	54416454	54425479	-	protein_coding	BMP4	1409	MIRb	SINE	MIR	LTR12C	433292
1068.04	-3.0671	0.329804	9.29966	1.40889e-20	0	ENSG00000128965.12_4	chr15	41245160	41248717	+	protein_coding	CHAC1	190	GC_rich	Low_complexity	Low_complexity	LTR12C	8469
611.178	2.9426	0.316618	-9.29398	1.48627e-20	0	ENSG00000116991.10_2	chr1	232533711	232697304	-	protein_coding	SIPA1L2	538	L2a	LINE	L2	LTR12_	247100
1521.17	0.979	0.10536	-9.29201	1.51402e-20	0	ENSG00000105991.8_3	chr7	27132612	27135615	-	protein_coding	HOXA1	8872	AluSq2	SINE	Alu	LTR12C	760050
52.2814	4.9582	0.534084	-9.2836	1.6384e-20	0	ENSG00000176402.5_2	chr7	99520892	99527243	-	protein_coding	GJC3	1436	AluSc	SINE	Alu	LTR12C	2054521
693.22	1.9594	0.211143	-9.27993	1.69587e-20	0	ENSG00000281189.1_2	chr7	148684619	148686524	+	lincRNA	GHET1	276	L3	LINE	CR1	LTR12C	37079
83.2901	3.6548	0.39413	-9.27304	1.80912e-20	0	ENSG00000143119.13_3	chr1	111413810	111442550	+	protein_coding	CD53	625	(CA)n	Simple_repeat	Simple_repeat	LTR12C	2023336
107.834	6.7553	0.729223	-9.26372	1.97438e-20	0	ENSG00000139946.9_2	chr14	56584532	56768244	+	protein_coding	PELI2	347	GC_rich	Low_complexity	Low_complexity	LTR12E	277152
243.669	1.7807	0.192709	-9.24029	2.45836e-20	0	ENSG00000258884.1_5	chr14	91288709	91294472	-	lincRNA	LINC02321	547	MIR3	SINE	MIR	LTR12	739105
329.908	3.1981	0.346149	-9.23902	2.48757e-20	0	ENSG00000179148.9_2	chr17	7999218	8022365	-	protein_coding	ALOXE3	328	MER33	DNA	hAT-Charlie	LTR12C	227719
756.268	2.2476	0.243462	-9.23196	2.65728e-20	0	ENSG00000205269.5_2	chr6	11538511	11583757	+	protein_coding	TMEM170B	36	GC_rich	Low_complexity	Low_complexity	LTR12C	366019
432.945	1.7353	0.188377	-9.2117	3.20986e-20	0	ENSG00000173930.8_2	chr5	101569690	101632253	-	protein_coding	SLCO4C1	360	MER51B	LTR	ERV1	LTR12C	193959
712.166	4.118	0.447373	-9.20479	3.42328e-20	0	ENSG00000011347.9_4	chr11	61282785	61348620	-	protein_coding	SYT7	2262	MIR3	SINE	MIR	LTR12B	233297
222.254	1.4683	0.159753	-9.19099	3.89226e-20	0	ENSG00000273102.1_5	chr21	35339403	35340874	-	lincRNA	AP000569.1	0	MLT1J	LTR	ERVL-MaLR	LTR12C	99688
2689.07	2.1	0.228536	-9.18902	3.96437e-20	0	ENSG00000106789.12_2	chr9	100883257	100954922	-	protein_coding	CORO2A	187	MIR3	SINE	MIR	LTR12C	798163
1463.49	3.0436	0.331277	-9.18755	4.01909e-20	0	ENSG00000198910.13_4	chrX	153126969	153151628	-	protein_coding	L1CAM	1654	MIR	SINE	MIR	LTR12_	3826
368.941	-1.6634	0.181181	9.18082	4.27804e-20	0	ENSG00000242282.6_6	chr2	3579403	3584463	-	lincRNA	AC108488.1	0	MLT1A	LTR	ERVL-MaLR	LTR12B	181792
397.354	2.3722	0.258814	-9.16577	4.91966e-20	0	ENSG00000087253.12_3	chr16	55542910	55620582	+	protein_coding	LPCAT2	364	MLT1K	LTR	ERVL-MaLR	LTR12C	677922
484.959	1.6138	0.176132	-9.16254	5.06885e-20	0	ENSG00000260563.3_5	chr17	80251592	80252786	+	lincRNA	AC132872.1	145	AluSx1	SINE	Alu	LTR12C	5448020
807.685	3.4922	0.381159	-9.16206	5.09182e-20	0	ENSG00000196361.9_3	chr19	11562141	11591861	-	protein_coding	ELAVL3	1721	MIR3	SINE	MIR	LTR12C	459222
395.172	-1.1206	0.122333	9.16015	5.18261e-20	0	ENSG00000256751.5_5	chr12	14720684	14772689	+	antisense	PLBD1-AS1	57	GC_rich	Low_complexity	Low_complexity	LTR12C	246221
209.729	1.9372	0.211494	-9.15979	5.19979e-20	0	ENSG00000238045.9_6	chr16	29819957	29832573	-	antisense	AC009133.1	1471	AluSx1	SINE	Alu	LTR12C	1027254
113.357	5.3752	0.586921	-9.15834	5.27031e-20	0	ENSG00000050030.14_5	chrX	73952691	74145320	-	protein_coding	NEXMIF	1457	MIR	SINE	MIR	LTR12C	247050
2303.13	2.1619	0.236075	-9.15759	5.30701e-20	0	ENSG00000156587.15_3	chr11	57319129	57335757	-	protein_coding	UBE2L6	112	MamRep1879	DNA	hAT?	LTR12F	743950
125.223	4.2666	0.466182	-9.15228	5.57451e-20	0	ENSG00000136235.16_4	chr7	23275586	23314727	+	protein_coding	GPNMB	241	AluSz	SINE	Alu	LTR12C	1144280
5944.67	-1.1339	0.123927	9.14985	5.70105e-20	0	ENSG00000159259.7_3	chr21	37757676	37791313	+	protein_coding	CHAF1B	190	GC_rich	Low_complexity	Low_complexity	LTR12C	4118550
143.182	2.7803	0.303937	-9.14758	5.82237e-20	0	ENSG00000108375.12_4	chr17	56429861	56494956	-	protein_coding	RNF43	1249	AluJb	SINE	Alu	LTR12F	2256818
2799.6	1.6625	0.18179	-9.14493	5.96689e-20	0	ENSG00000242732.4_5	chrX	71346960	71351751	-	protein_coding	RTL5	4797	MER5B	DNA	hAT-Charlie	LTR12	600961
179.72	3.3064	0.361656	-9.14237	6.10984e-20	0	ENSG00000138411.12_4	chr2	197053823	197458416	-	protein_coding	HECW2	2209	L3	LINE	CR1	LTR12C	996849
370.694	-1.2878	0.14093	9.13761	6.38456e-20	0	ENSG00000138738.10_4	chr4	121606074	121844025	-	protein_coding	PRDM5	1014	FLAM_C	SINE	Alu	LTR12C	113739
95.206	3.4326	0.375848	-9.13288	6.67008e-20	0	ENSG00000113946.3_3	chr3	190040330	190129932	+	protein_coding	CLDN16	461	(CA)n	Simple_repeat	Simple_repeat	LTR12_	355332
371.32	2.2935	0.251281	-9.12718	7.03041e-20	0	ENSG00000173376.13_2	chr4	121956768	121994176	-	protein_coding	NDNF	78	AmnSINE1	SINE	Deu	LTR12C	263890
137.903	5.4712	0.600255	-9.11479	7.88261e-20	0	ENSG00000129521.13_3	chr14	34393437	34931980	-	protein_coding	EGLN3	935	L2c	LINE	L2	LTR12C	116430
261.189	1.958	0.215218	-9.09772	9.22446e-20	0	ENSG00000187686.4_4	chr11	124983057	124996677	+	transcribed_processed_pseudogene	KRT18P59	2108	AluSx	SINE	Alu	LTR12C	22306
7762.35	-0.7413	0.0815059	9.09541	9.42318e-20	0	ENSG00000104472.9_3	chr8	141521397	141527236	+	protein_coding	CHRAC1	550	L2	LINE	L2	LTR12C	565205
347.243	5.0511	0.555657	-9.09026	9.88022e-20	0	ENSG00000230392.1_5	chrX	118425492	118469573	+	lincRNA	AC004835.1	0	MSTA	LTR	ERVL-MaLR	LTR12C	8351
1561.39	1.3703	0.150776	-9.08825	1.00646e-19	0	ENSG00000151320.10_4	chr14	32798479	33306887	+	protein_coding	AKAP6	1093	AT_rich	Low_complexity	Low_complexity	LTR12C	627427
187.409	4.2121	0.463706	-9.08354	1.05098e-19	0	ENSG00000253130.1_6	chr8	8418901	8427198	+	lincRNA	AC114550.1	325	L1MB5	LINE	L1	LTR12C	341271
1153.52	2.8697	0.316242	-9.07429	1.14422e-19	0	ENSG00000108813.10_3	chr17	48046334	48052323	+	protein_coding	DLX4	905	G-rich	Low_complexity	Low_complexity	LTR12E	1699624
131.609	2.8487	0.31409	-9.06976	1.19275e-19	0	ENSG00000036530.8_2	chr14	100150641	100193638	+	protein_coding	CYP46A1	10	(CGGGG)n	Simple_repeat	Simple_repeat	LTR12C	2004602
207.547	1.9021	0.209838	-9.06484	1.24784e-19	0	ENSG00000136250.11_5	chr7	36552557	36764154	-	protein_coding	AOAH	843	MIRb	SINE	MIR	LTR12	219500
472.161	-1.2716	0.140295	9.0639	1.25872e-19	0	ENSG00000230074.1_5	chr9	34665662	34681295	+	antisense	AL162231.2	247	(CGGGG)n	Simple_repeat	Simple_repeat	LTR12C	226400
386.96	3.1466	0.347163	-9.06363	1.2618e-19	0	ENSG00000101298.14_4	chr20	1246924	1289972	+	protein_coding	SNPH	1239	MIR3	SINE	MIR	LTR12C	8765221
861.476	1.9574	0.216216	-9.05316	1.38891e-19	0	ENSG00000111907.20_6	chr6	125440195	125585553	+	protein_coding	TPD52L1	113	MER57B1	LTR	ERV1	LTR12C	6621
15904.1	-0.6908	0.076336	9.04977	1.43268e-19	0	ENSG00000002549.12_3	chr4	17578815	17609595	+	protein_coding	LAP3	0	(CG)n	Simple_repeat	Simple_repeat	LTR12_	1147716
345.054	3.6476	0.403688	-9.03559	1.63127e-19	0	ENSG00000182575.7_3	chr17	47653220	47661189	+	protein_coding	NXPH3	43	GC_rich	Low_complexity	Low_complexity	LTR12F	1472279
1078.83	1.8374	0.203512	-9.02835	1.74275e-19	0	ENSG00000116016.13_2	chr2	46520806	46613842	+	protein_coding	EPAS1	231	(A)n	Simple_repeat	Simple_repeat	LTR12C	805881
708.457	1.8298	0.202876	-9.01941	1.89108e-19	0	ENSG00000185055.10_4	chr7	105205567	105241322	-	protein_coding	EFCAB10	0	THE1D	LTR	ERVL-MaLR	LTR12C	354168
63.2938	4.4703	0.496226	-9.00849	2.08909e-19	0	ENSG00000142149.8_3	chr21	33245628	33416946	+	protein_coding	HUNK	0	GC_rich	Low_complexity	Low_complexity	LTR12C	217977
451.964	6.7458	0.749118	-9.00499	2.1569e-19	0	ENSG00000255314.3_6	chr11	46144582	46198657	+	lincRNA	AC024475.4	1001	(CGG)n	Simple_repeat	Simple_repeat	LTR12F	1330394
54.9514	3.4928	0.388052	-9.00089	2.23895e-19	0	ENSG00000172575.11_2	chr15	38780304	38857776	-	protein_coding	RASGRP1	17	MIRb	SINE	MIR	LTR12C	1508374
1701.05	1.9756	0.219583	-8.99701	2.31939e-19	0	ENSG00000266401.1_5	chr18	3653410	3656282	+	antisense	AP002478.1	1226	AluSx	SINE	Alu	LTR12B	65524
66.8393	2.931	0.32581	-8.99598	2.34134e-19	0	ENSG00000198223.16_4	chrX	1387693	1429274	+	protein_coding	CSF2RA	148	(TG)n	Simple_repeat	Simple_repeat	LTR12	801075
185.16	1.861	0.207008	-8.9899	2.47454e-19	0	ENSG00000171817.16_4	chr19	38042308	38104998	+	protein_coding	ZNF540	0	SST1	Satellite	centr	LTR12F	898604
98.2548	2.4925	0.277316	-8.98781	2.52213e-19	0	ENSG00000204131.9_4	chrX	71130668	71381600	+	protein_coding	NHSL2	0	(GGA)n	Simple_repeat	Simple_repeat	LTR12B	396626
236.528	9.8918	1.10064	-8.98729	2.53409e-19	0	ENSG00000177098.8_2	chr11	118004092	118023603	-	protein_coding	SCN4B	2423	MIR3	SINE	MIR	LTR12C	173833
119.822	4.5699	0.508771	-8.98228	2.65222e-19	0	ENSG00000095739.10_2	chr10	28966271	28971868	+	protein_coding	BAMBI	100	(CGGGG)n	Simple_repeat	Simple_repeat	LTR12C	688668
413.803	2.6045	0.290161	-8.97608	2.80593e-19	0	ENSG00000113721.13_2	chr5	149493400	149535435	-	protein_coding	PDGFRB	439	L2b	LINE	L2	LTR12D	1250918
101.035	4.6734	0.521069	-8.96887	2.99577e-19	0	ENSG00000070601.9_3	chr9	37650997	37746901	+	protein_coding	FRMPD1	75	GC_rich	Low_complexity	Low_complexity	LTR12C	100703
4596.67	-1.1757	0.131115	8.96723	3.04057e-19	0	ENSG00000181472.4_2	chr6	151685252	151712683	-	protein_coding	ZBTB2	2881	FLAM_C	SINE	Alu	LTR12_	1079905
2522.98	-1.2017	0.13424	8.95172	3.49999e-19	0	ENSG00000120942.13_3	chr1	11333263	11356106	+	protein_coding	UBIAD1	14	C-rich	Low_complexity	Low_complexity	LTR12C	335361
17550.3	-1.0551	0.117885	8.95068	3.53286e-19	0	ENSG00000196363.9_2	chr9	137000487	137025090	+	protein_coding	WDR5	771	GC_rich	Low_complexity	Low_complexity	LTR12C	3213742
127.635	4.9458	0.552631	-8.94956	3.56897e-19	0	ENSG00000160307.9_2	chr21	48018875	48025121	-	protein_coding	S100B	528	MIR3	SINE	MIR	LTR12	462161
1023.45	1.424	0.159129	-8.94892	3.58986e-19	0	ENSG00000231770.5_5	chr3	194304740	194310989	+	antisense	TMEM44-AS1	89	(CGG)n	Simple_repeat	Simple_repeat	LTR12D	256431
15777	-1.1861	0.132663	8.94077	3.86458e-19	0	ENSG00000196141.13_5	chr2	201170604	201346986	+	protein_coding	SPATS2L	22	(TAAA)n	Simple_repeat	Simple_repeat	LTR12C	129964
4183.84	0.807	0.0902822	-8.9383	3.95202e-19	0	ENSG00000102096.9_2	chrX	48770459	48776301	-	protein_coding	PIM2	1987	MIRb	SINE	MIR	LTR12C	1150451
360.773	1.9698	0.220376	-8.93823	3.95445e-19	0	ENSG00000248383.4_4	chr5	140305954	140391929	+	protein_coding	PCDHAC1	690	(TAA)n	Simple_repeat	Simple_repeat	LTR12C	1375411
173.263	4.2593	0.476727	-8.93443	4.09299e-19	0	ENSG00000141968.7_2	chr19	6772725	6857377	+	protein_coding	VAV1	873	(GGAA)n	Simple_repeat	Simple_repeat	LTR12F	319599
120.223	2.5067	0.280828	-8.92621	4.4084e-19	0	ENSG00000244588.5_3	chr20	1206700	1277065	+	protein_coding	RAD21L1	26	(CCCCG)n	Simple_repeat	Simple_repeat	LTR12C	8805445
397.979	2.9512	0.331072	-8.91416	4.91535e-19	0	ENSG00000228549.3_6	chr1	17197440	17200587	+	lincRNA	BX284668.2	159	MLT1A0	LTR	ERVL-MaLR	LTR12C	3430574
8035.2	-0.7518	0.0844212	8.90552	5.31376e-19	0	ENSG00000100387.8_2	chr22	41347351	41369313	+	protein_coding	RBX1	163	(CCCCG)n	Simple_repeat	Simple_repeat	LTR12C	642004
26510.7	-1.6755	0.188153	8.90522	5.32818e-19	0	ENSG00000135069.13_2	chr9	80912059	80945009	+	protein_coding	PSAT1	913	Charlie16a	DNA	hAT-Charlie	LTR12C	112670
14630.2	0.6432	0.0722808	-8.89799	5.6868e-19	0	ENSG00000160785.13_2	chr1	156163723	156182587	+	protein_coding	SLC25A44	494	AluJr4	SINE	Alu	LTR12F	392818
114.949	4.8437	0.544559	-8.89464	5.86112e-19	0	ENSG00000149131.15_4	chr11	57364860	57382326	+	protein_coding	SERPING1	53	MIRb	SINE	MIR	LTR12C	750894
188.52	2.4934	0.280644	-8.88472	6.408e-19	0	ENSG00000122877.15_4	chr10	64571756	64679660	-	protein_coding	EGR2	199	AluSx1	SINE	Alu	LTR12C	1276178
884.681	2.4921	0.280576	-8.8821	6.56093e-19	0	ENSG00000102409.9_2	chrX	102470020	102472174	+	protein_coding	BEX4	253	GC_rich	Low_complexity	Low_complexity	LTR12C	120663
6297.33	-1.6035	0.18058	8.87994	6.68979e-19	0	ENSG00000183421.11_2	chr21	43159529	43187266	-	protein_coding	RIPK4	193	L1MD1	LINE	L1	LTR12	2591396
512.04	1.387	0.156383	-8.86914	7.37161e-19	0	ENSG00000006740.16_2	chr17	12692856	12894960	+	protein_coding	ARHGAP44	1850	MER3	DNA	hAT-Charlie	LTR12_	404855
1040.47	-1.9776	0.223056	8.86571	7.60158e-19	0	ENSG00000049246.14_2	chr1	7844380	7905237	+	protein_coding	PER3	0	G-rich	Low_complexity	Low_complexity	LTR12	1113985
98.0708	7.1275	0.803938	-8.86569	7.60306e-19	0	ENSG00000070182.20_4	chr14	65213001	65346625	-	protein_coding	SPTB	2209	L2c	LINE	L2	LTR12E	1076079
250.309	3.8654	0.436103	-8.8635	7.75394e-19	0	ENSG00000283235.1_5	chr5	175600348	175626298	-	processed_transcript	AC139493.2	809	LOR1a	LTR	ERV1	LTR12C	21627
1203.41	1.0052	0.113415	-8.86342	7.76e-19	0	ENSG00000036672.15_3	chr11	119225925	119252436	-	protein_coding	USP2	839	AluSx	SINE	Alu	LTR12C	692188
182.402	2.3214	0.261968	-8.86146	7.89713e-19	0	ENSG00000135363.11_2	chr11	33880122	33913836	-	protein_coding	LMO2	1438	MIRb	SINE	MIR	LTR12C	459981
4042.74	-0.8751	0.0987819	8.85881	8.0874e-19	0	ENSG00000263711.5_5	chr18	70818476	70931715	-	processed_transcript	AC079062.1	543	L1MEe	LINE	L1	LTR12C	2051437
485.768	2.6926	0.304443	-8.84434	9.20682e-19	0	ENSG00000260896.5_4	chr16	80862632	80926492	-	lincRNA	ARLNC1	0	THE1B	LTR	ERVL-MaLR	LTR12C	3107652
5009.17	1.7776	0.201018	-8.8429	9.32676e-19	0	ENSG00000103534.16_4	chr16	19421818	19510435	+	protein_coding	TMC5	748	MIR	SINE	MIR	LTR12_	1365532
3285.01	-1.0036	0.113509	8.84151	9.44356e-19	0	ENSG00000158023.9_3	chr12	122355768	122441833	+	protein_coding	WDR66	1130	MIRc	SINE	MIR	LTR12C	542151
2353.13	-1.2077	0.136615	8.84018	9.55664e-19	0	ENSG00000185760.15_5	chr6	73331520	73908574	+	protein_coding	KCNQ5	454	GC_rich	Low_complexity	Low_complexity	LTR12_	829366
17586.5	-0.8376	0.0947646	8.8388	9.67512e-19	0	ENSG00000176871.8_3	chr12	118470499	118500235	-	protein_coding	WSB2	1783	MIR	SINE	MIR	LTR12C	533785
3253.91	1.099	0.124385	-8.83513	9.99775e-19	0	ENSG00000140876.11_3	chr16	77756389	77776157	+	protein_coding	NUDT7	14	C-rich	Low_complexity	Low_complexity	LTR12F	277807
505.039	1.464	0.165846	-8.82757	1.06972e-18	0	ENSG00000023839.11_3	chr10	101542397	101612351	+	protein_coding	ABCC2	555	AluJr	SINE	Alu	LTR12C	4462346
2645.55	-1.1604	0.131455	8.82699	1.07531e-18	0	ENSG00000164038.14_3	chr4	103941025	104006986	-	protein_coding	SLC9B2	492	MER58A	DNA	hAT-Charlie	LTR12C	834977
78.1981	4.3054	0.488043	-8.8217	1.12734e-18	0	ENSG00000198074.9_2	chr7	134212344	134226160	+	protein_coding	AKR1B10	0	AluSx1	SINE	Alu	LTR12	35977
897.818	-1.0844	0.123161	8.8045	1.31433e-18	0	ENSG00000175772.10_4	chr2	111132715	111142019	-	lincRNA	LINC01106	3076	AluSz6	SINE	Alu	LTR12F	139698
121.091	5.7239	0.650257	-8.80259	1.33692e-18	0	ENSG00000108176.14_2	chr10	69556423	69597924	-	protein_coding	DNAJC12	321	AluJb	SINE	Alu	LTR12	147440
10935.8	-1.1394	0.129482	8.79951	1.37412e-18	0	ENSG00000244509.3_2	chr22	39410088	39416357	+	protein_coding	APOBEC3C	931	AluSx1	SINE	Alu	LTR12C	343273
401.581	2.6486	0.301265	-8.79171	1.473e-18	0	ENSG00000180616.8_3	chr17	71161151	71172772	+	protein_coding	SSTR2	282	(TG)n	Simple_repeat	Simple_repeat	LTR12F	1102006
459.965	1.3717	0.15605	-8.7901	1.49431e-18	0	ENSG00000247121.6_5	chr5	96149731	96271513	-	antisense	AC009126.1	1216	L2a	LINE	L2	LTR12C	148687
123.824	2.7521	0.313538	-8.77768	1.66876e-18	0	ENSG00000246763.6_5	chr5	98105322	98109173	-	antisense	RGMB-AS1	4909	MIR3	SINE	MIR	LTR12_	303893
60.177	4.4794	0.510507	-8.77433	1.71926e-18	0	ENSG00000233077.1_4	chr20	48927248	48937879	-	lincRNA	LINC01271	447	MIR	SINE	MIR	LTR12C	1756713
91.5901	2.7031	0.30826	-8.76879	1.80604e-18	0	ENSG00000126010.5_2	chrX	16141679	16171144	+	protein_coding	GRPR	1696	L2a	LINE	L2	LTR12C	451714
382.758	2.0745	0.236659	-8.76577	1.85511e-18	0	ENSG00000111834.12_3	chr6	116937642	116954148	+	protein_coding	RSPH4A	354	C-rich	Low_complexity	Low_complexity	LTR12C	398098
161.157	4.9315	0.562577	-8.76586	1.85348e-18	0	ENSG00000145934.16_3	chr5	166711804	167691162	+	protein_coding	TENM2	2777	AluSq	SINE	Alu	LTR12C	3927803
1170.09	1.5062	0.171844	-8.7652	1.86439e-18	0	ENSG00000163359.15_3	chr2	238232646	238323018	-	protein_coding	COL6A3	1002	MIRb	SINE	MIR	LTR12C	642808
440.876	2.4045	0.274331	-8.76492	1.86908e-18	0	ENSG00000197959.13_4	chr1	171810638	172387606	+	protein_coding	DNM3	61	GC_rich	Low_complexity	Low_complexity	LTR12F	528581
4630.82	-1.1268	0.128643	8.75893	1.97106e-18	0	ENSG00000156853.12_3	chr16	30613879	30635333	-	protein_coding	ZNF689	0	LTR3B_	LTR	ERVK	LTR12C	1830014
106.709	7.5021	0.856913	-8.75476	2.04541e-18	0	ENSG00000134363.11_3	chr5	52776239	52782964	+	protein_coding	FST	135	GC_rich	Low_complexity	Low_complexity	LTR12C	356377
5081.88	-1.2082	0.138153	8.74571	2.21621e-18	0	ENSG00000120669.15_3	chr13	36742345	36788752	-	protein_coding	SOHLH2	3128	L2a	LINE	L2	LTR12B	529343
50946.2	-1.2732	0.145676	8.73992	2.33275e-18	0	ENSG00000071054.16_4	chr2	102313312	102511151	+	protein_coding	MAP4K4	200	MER5A	DNA	hAT-Charlie	LTR12B	460191
267.406	3.5105	0.401727	-8.73844	2.36357e-18	0	ENSG00000118160.13_3	chr19	47931274	47975425	-	protein_coding	SLC8A2	289	AluJb	SINE	Alu	LTR12C	2908422
7144.66	-1.0265	0.117688	8.72247	2.72206e-18	0	ENSG00000079482.12_3	chrX	67262186	67653755	-	protein_coding	OPHN1	717	MLT1D	LTR	ERVL-MaLR	LTR12F	107376
2092.17	1.5589	0.178817	-8.7177	2.83918e-18	0	ENSG00000143878.9_2	chr2	20646835	20649206	+	protein_coding	RHOB	201	GC_rich	Low_complexity	Low_complexity	LTR12C	1762196
241.106	2.701	0.309845	-8.7171	2.85406e-18	0	ENSG00000128917.7_3	chr15	41221531	41231271	+	protein_coding	DLL4	3929	(TG)n	Simple_repeat	Simple_repeat	LTR12C	32098
685.846	1.6792	0.19275	-8.71175	2.9922e-18	0	ENSG00000140465.13_3	chr15	75011883	75017951	-	protein_coding	CYP1A1	1438	L2a	LINE	L2	LTR12C	244700
14541.3	-1.1534	0.132576	8.69995	3.32033e-18	0	ENSG00000168003.16_4	chr11	62623574	62656347	+	protein_coding	SLC3A2	1323	AluJb	SINE	Alu	LTR12C	693918
49.0071	3.9188	0.450495	-8.69891	3.351e-18	0	ENSG00000224109.3_5	chrX	51359876	51361820	-	protein_coding	CENPVL3	954	L1PB4	LINE	L1	LTR12C	1433277
379.978	2.8886	0.332246	-8.69406	3.49718e-18	0	ENSG00000141750.6_2	chr17	37366789	37382125	-	protein_coding	STAC2	789	AluJr	SINE	Alu	LTR12C	3775627
117.24	10.8281	1.2467	-8.68543	3.77314e-18	0	ENSG00000164330.16_2	chr5	158122924	158526769	-	protein_coding	EBF1	5013	MIR3	SINE	MIR	LTR12C	1093281
945.566	1.1917	0.137259	-8.68195	3.89051e-18	0	ENSG00000213853.9_3	chr16	10622279	10674555	-	protein_coding	EMP2	1058	L1MB4	LINE	L1	LTR12C	1395970
94.0463	3.2772	0.37752	-8.68097	3.92404e-18	0	ENSG00000072201.13_3	chr4	54325468	54567572	-	protein_coding	LNX1	0	THE1A	LTR	ERVL-MaLR	LTR12C	346772
89.7441	4.0786	0.470006	-8.67777	4.03618e-18	0	ENSG00000153012.11_4	chr4	25000469	25032501	-	protein_coding	LGI2	606	MER5A1	DNA	hAT-Charlie	LTR12C	207552
80.4772	5.207	0.600293	-8.67413	4.1674e-18	0	ENSG00000152315.4_3	chr14	90528109	90652201	+	protein_coding	KCNK13	13	(CCCCG)n	Simple_repeat	Simple_repeat	LTR12C	948920
203.985	2.5365	0.292438	-8.67352	4.18974e-18	0	ENSG00000164440.14_3	chr6	139561198	139613276	-	protein_coding	TXLNB	955	AluSx1	SINE	Alu	LTR12C	404918
206.277	3.4381	0.396717	-8.66639	4.46042e-18	0	ENSG00000133392.17_4	chr16	15797029	15950890	-	protein_coding	MYH11	1754	MIR3	SINE	MIR	LTR12C	246785
78.7369	4.3926	0.507272	-8.65921	4.75025e-18	0	ENSG00000064989.12_2	chr2	188207856	188313187	-	protein_coding	CALCRL	657	X7C_LINE	LINE	CR1	LTR12C	1157149
4159.93	-0.9517	0.109944	8.65623	4.87623e-18	0	ENSG00000173068.17_4	chr9	16409501	16870841	-	protein_coding	BNC2	4772	AluSz	SINE	Alu	LTR12C	5117
164.669	3.9628	0.458074	-8.65104	5.10314e-18	0	ENSG00000115590.13_2	chr2	102608306	102645006	+	protein_coding	IL1R2	201	GA-rich	Low_complexity	Low_complexity	LTR12B	755185
228.767	3.105	0.359369	-8.64008	5.61748e-18	0	ENSG00000184497.12_4	chr13	114462213	114519968	+	protein_coding	TMEM255B	42	G-rich	Low_complexity	Low_complexity	LTR12C	1567817
110.183	3.9893	0.46224	-8.63032	6.1181e-18	0	ENSG00000135373.12_3	chr11	34642640	34682604	+	protein_coding	EHF	2433	(TCTA)n	Simple_repeat	Simple_repeat	LTR12C	629517
8223.5	-1.2757	0.14784	8.62897	6.19096e-18	0	ENSG00000109320.11_5	chr4	103422486	103538459	+	protein_coding	NFKB1	125	(CCG)n	Simple_repeat	Simple_repeat	LTR12C	16672
390.133	1.9149	0.222049	-8.62355	6.491e-18	0	ENSG00000273320.1_5	chr7	105925926	105926772	+	antisense	AC007032.1	715	C-rich	Low_complexity	Low_complexity	LTR12	1119422
650.644	-2.1128	0.245055	8.62177	6.59263e-18	0	ENSG00000272711.1_5	chr2	75059782	75061114	-	lincRNA	AC019069.1	464	AluJr	SINE	Alu	LTR12F	949954
18677	-0.8465	0.0982333	8.61729	6.85555e-18	0	ENSG00000075142.13_3	chr7	87834433	87856308	-	protein_coding	SRI	206	MIR3	SINE	MIR	LTR12C	1001009
314.822	1.5334	0.178089	-8.61036	7.28294e-18	0	ENSG00000183496.5_2	chr15	82334119	82338482	-	protein_coding	MEX3B	3717	L2b	LINE	L2	LTR12	391927
2123.65	2.2155	0.257444	-8.60589	7.57245e-18	0	ENSG00000171724.2_4	chr16	77822427	78014004	+	protein_coding	VAT1L	1129	(T)n	Simple_repeat	Simple_repeat	LTR12F	211769
65.7233	2.8219	0.328244	-8.59689	8.19077e-18	0	ENSG00000198223.16_4_PAR_Y	chrY	1337693	1379274	+	protein_coding	CSF2RA	148	(TG)n	Simple_repeat	Simple_repeat	LTR12	801075
15323.7	-0.9404	0.109441	8.59242	8.5157e-18	0	ENSG00000111252.10_2	chr12	111843752	111889427	+	protein_coding	SH2B3	51	GC_rich	Low_complexity	Low_complexity	LTR12C	429522
4098.75	-0.9873	0.114948	8.58919	8.75809e-18	0	ENSG00000143222.11_2	chr1	161122566	161128646	+	protein_coding	UFC1	0	AluSp	SINE	Alu	LTR12F	97352
6453.64	2.425	0.282551	-8.58264	9.27217e-18	0	ENSG00000081181.7_2	chr14	68086515	68118437	+	protein_coding	ARG2	687	MIRc	SINE	MIR	LTR12_	2416334
760.326	6.3217	0.736792	-8.58007	9.4816e-18	0	ENSG00000223601.2_2	chr10	22497743	22498950	-	protein_coding	EBLN1	235	MER96B	DNA	hAT	LTR12C	1965551
97.2749	7.3544	0.858087	-8.57069	1.0287e-17	0	ENSG00000172379.20_4	chr15	80696692	80890278	+	protein_coding	ARNT2	0	GC_rich	Low_complexity	Low_complexity	LTR12C	386517
147.667	2.3799	0.277789	-8.56725	1.05982e-17	0	ENSG00000279164.1_5	chr20	23128723	23130576	+	TEC	AL118508.3	263	L1ME4a	LINE	L1	LTR12_	587663
273.762	5.5464	0.648089	-8.55809	1.14756e-17	0	ENSG00000159307.18_2	chr22	43593289	43739394	-	protein_coding	SCUBE1	2682	MIR3	SINE	MIR	LTR12C	4143885
347.989	-2.4556	0.287181	8.55055	1.22504e-17	0	ENSG00000248498.4_3	chr8	47490835	47550508	-	transcribed_unprocessed_pseudogene	ASNSP1	0	BSR/Beta	Satellite	Satellite	LTR12E	2078011
170.223	1.9967	0.23362	-8.54698	1.26348e-17	0	ENSG00000163380.15_2	chr3	69156023	69172183	-	protein_coding	LMOD3	481	AluJb	SINE	Alu	LTR12C	337190
81.7801	3.5655	0.41716	-8.54713	1.26182e-17	0	ENSG00000154930.14_2	chr20	24986866	25039616	-	protein_coding	ACSS1	509	AluJo	SINE	Alu	LTR12_	199913
77.2407	4.3528	0.509333	-8.54611	1.27307e-17	0	ENSG00000136928.6_3	chr9	101050364	101471479	-	protein_coding	GABBR2	954	MIRb	SINE	MIR	LTR12C	281606
201.717	2.1319	0.249495	-8.54492	1.28627e-17	0	ENSG00000163623.9_2	chr4	85413140	85419603	-	protein_coding	NKX6-1	5915	L1ME4a	LINE	L1	LTR12D	1054444
1588.19	2.8217	0.330467	-8.53853	1.35941e-17	0	ENSG00000186481.16_3	chr18	14179096	14252139	+	transcribed_unprocessed_pseudogene	ANKRD20A5P	126	(TTGGGG)n	Simple_repeat	Simple_repeat	LTR12D	943382
972.897	-1.2202	0.143143	8.52467	1.53243e-17	0	ENSG00000232445.1_5	chr7	100951627	100954266	+	antisense	AC006329.1	0	L1M2	LINE	L1	LTR12C	40046
135.582	2.3794	0.279586	-8.51039	1.73345e-17	0	ENSG00000116106.11_3	chr2	222282747	222438922	-	protein_coding	EPHA4	1727	AluJb	SINE	Alu	LTR12F	595859
113.115	4.9736	0.584879	-8.5036	1.83792e-17	0	ENSG00000276397.1_4	chr18	74401986	74405592	+	lincRNA	LINC01879	1777	AluJb	SINE	Alu	LTR12C	87033
1763.19	0.8849	0.10419	-8.49346	2.00577e-17	0	ENSG00000255874.2_2	chr13	111516334	111522598	-	lincRNA	LINC00346	467	AluJb	SINE	Alu	LTR12C	212785
31858.5	-1.1204	0.13193	8.49259	2.02084e-17	0	ENSG00000076003.4_2	chr2	136597196	136633996	-	protein_coding	MCM6	866	AluSx1	SINE	Alu	LTR12C	210822
660.181	2.2495	0.264945	-8.49031	2.06087e-17	0	ENSG00000122870.11_3	chr10	60272900	60591197	+	protein_coding	BICC1	115	(CGG)n	Simple_repeat	Simple_repeat	LTR12	670935
3741.68	-0.9616	0.11328	8.4889	2.08608e-17	0	ENSG00000184254.16_3	chr15	101417919	101456831	+	protein_coding	ALDH1A3	101	MIRb	SINE	MIR	LTR12F	224003
373.854	1.2827	0.151363	-8.47417	2.3676e-17	0	ENSG00000271646.1_5	chr4	185395956	185398458	+	bidirectional_promoter_lncRNA	AC099343.3	108	GC_rich	Low_complexity	Low_complexity	LTR12C	116923
356.363	2.6074	0.307783	-8.47152	2.42213e-17	0	ENSG00000144339.11_2	chr2	192813769	193060435	-	protein_coding	TMEFF2	2462	MIRb	SINE	MIR	LTR12_	582791
1092.8	1.3519	0.15958	-8.4717	2.41833e-17	0	ENSG00000164675.10_2	chr7	123092454	123175131	-	protein_coding	IQUB	352	L4	LINE	RTE	LTR12C	227176
79.3577	7.4513	0.87992	-8.46815	2.49328e-17	0	ENSG00000167613.15_3	chr19	54862991	54882165	-	protein_coding	LAIR1	775	AluSx	SINE	Alu	LTR12B	283970
165.491	-1.6884	0.19942	8.46635	2.53195e-17	0	ENSG00000260953.1_5	chr16	29273594	29275800	-	lincRNA	AC009093.4	0	L1MC1	LINE	L1	LTR12C	470481
54026.8	-0.8364	0.0989751	8.45051	2.90032e-17	0	ENSG00000004478.7_2	chr12	2904119	2914589	+	protein_coding	FKBP4	138	(A)n	Simple_repeat	Simple_repeat	LTR12F	1078802
92.8137	3.2858	0.388867	-8.44956	2.92403e-17	0	ENSG00000103175.10_2	chr16	84328252	84363457	+	protein_coding	WFDC1	383	(CA)n	Simple_repeat	Simple_repeat	LTR12F	35961
316.99	2.0848	0.247368	-8.42787	3.52013e-17	0	ENSG00000157152.16_4	chr3	12045876	12232900	+	protein_coding	SYN2	85	GC_rich	Low_complexity	Low_complexity	LTR12	85336
170.87	5.0584	0.601325	-8.41211	4.02709e-17	0	ENSG00000110436.12_4	chr11	35272752	35441610	-	protein_coding	SLC1A2	1998	MER5B	DNA	hAT-Charlie	LTR12	379961
257.255	2.859	0.340067	-8.40719	4.19968e-17	0	ENSG00000168843.13_3	chr4	162305049	163085187	-	protein_coding	FSTL5	5447	AluY	SINE	Alu	LTR12	435858
574.993	3.5104	0.417652	-8.40512	4.27422e-17	0	ENSG00000105289.14_3	chr19	3708107	3750811	+	protein_coding	TJP3	357	AluSz	SINE	Alu	LTR12F	554912
1001.68	1.6989	0.20224	-8.40058	4.44292e-17	0	ENSG00000183111.11_2	chr5	148931510	149014531	+	protein_coding	ARHGEF37	270	(A)n	Simple_repeat	Simple_repeat	LTR12C	1293332
81.1396	3.4224	0.407737	-8.3936	4.71474e-17	0	ENSG00000111335.12_2	chr12	113416200	113449528	+	protein_coding	OAS2	447	MIR3	SINE	MIR	LTR12C	1141584
5636.5	-0.8024	0.0956059	8.39228	4.76804e-17	0	ENSG00000103047.7_3	chr16	68877507	69119083	+	protein_coding	TANGO6	175	MER20B	DNA	hAT-Charlie	LTR12C	315367
200.403	3.6578	0.435912	-8.39105	4.81823e-17	0	ENSG00000272695.1_3	chr13	114567141	114569806	+	lincRNA	GAS6-DT	23	GC_rich	Low_complexity	Low_complexity	LTR12C	1672745
139.506	3.3641	0.401847	-8.37159	5.68483e-17	0	ENSG00000256916.1_5	chr11	102477647	102498801	+	antisense	AP000851.1	0	MIR	SINE	MIR	LTR12F	735179
70.2707	3.9681	0.474369	-8.365	6.01168e-17	0	ENSG00000242574.8_3	chr6	32902406	32908847	-	protein_coding	HLA-DMB	418	L2b	LINE	L2	LTR12	360869
87.5987	2.3764	0.284099	-8.36461	6.03116e-17	0	ENSG00000149380.11_2	chr11	73946846	74022702	-	protein_coding	P4HA3	490	L2b	LINE	L2	LTR12C	2296266
64.5205	4.1114	0.491725	-8.36123	6.20694e-17	0	ENSG00000176723.9_2	chr16	31443914	31454481	-	protein_coding	ZNF843	119	MER96B	DNA	hAT	LTR12C	2649162
716.519	1.7115	0.204939	-8.35122	6.75638e-17	0	ENSG00000118997.13_3	chr2	196602427	196933536	-	protein_coding	DNAH7	400	MIRb	SINE	MIR	LTR12C	520945
8701.63	1.939	0.232196	-8.35068	6.78733e-17	0	ENSG00000126878.12_2	chr9	133971863	133998539	+	protein_coding	AIF1L	10	G-rich	Low_complexity	Low_complexity	LTR12C	185118
86.4102	10.2074	1.22303	-8.34596	7.06383e-17	0	ENSG00000179344.16_4	chr6	32627244	32636160	-	protein_coding	HLA-DQB1	633	Zaphod	DNA	hAT-Tip100	LTR12	88182
778.542	2.9598	0.354732	-8.34375	7.19738e-17	0	ENSG00000008086.11_3	chrX	18443703	18671749	+	protein_coding	CDKL5	684	(TG)n	Simple_repeat	Simple_repeat	LTR12C	340415
4109.19	-1.1302	0.135465	8.34277	7.2569e-17	0	ENSG00000178761.14_3	chr15	75192328	75199462	-	protein_coding	FAM219B	89	MIRb	SINE	MIR	LTR12C	208003
2956.47	-0.6654	0.0798478	8.33387	7.82433e-17	0	ENSG00000162419.12_2	chr1	28995244	29045865	+	protein_coding	GMEB1	59	(CCCG)n	Simple_repeat	Simple_repeat	LTR12F	3433539
1897.93	0.75	0.0900018	-8.33301	7.88133e-17	0	ENSG00000154553.14_4	chr4	186421814	186456766	-	protein_coding	PDLIM3	310	FLAM_C	SINE	Alu	LTR12C	544959
113.468	9.0096	1.08143	-8.33123	8.00072e-17	0	ENSG00000145721.11_2	chr5	96427571	96478576	-	protein_coding	LIX1	611	AluJr	SINE	Alu	LTR12C	57085
72.5301	5.322	0.638843	-8.33069	8.03707e-17	0	ENSG00000169442.8_2	chr1	26644448	26647014	+	protein_coding	CD52	713	AluSx3	SINE	Alu	LTR12C	1595210
116.525	4.2148	0.505986	-8.32992	8.08962e-17	0	ENSG00000135144.7_2	chr12	113494514	113535833	+	protein_coding	DTX1	3	(CCCCCT)n	Simple_repeat	Simple_repeat	LTR12C	1219898
1307.92	1.7181	0.206318	-8.32752	8.25504e-17	0	ENSG00000173083.14_2	chr4	84213614	84256306	-	protein_coding	HPSE	541	MIRb	SINE	MIR	LTR12	995850
193.562	4.4644	0.537077	-8.31241	9.37798e-17	0	ENSG00000120279.6_3	chr6	153019030	153045702	+	protein_coding	MYCT1	174	(CA)n	Simple_repeat	Simple_repeat	LTR12C	136263
11668.2	-0.6165	0.0742004	8.30884	9.66421e-17	0	ENSG00000148834.12_4	chr10	105995114	106027217	+	protein_coding	GSTO1	0	MER41-int	LTR	ERV1	LTR12C	9629
63.4693	6.2936	0.757614	-8.30719	9.79918e-17	0	ENSG00000140022.11_5	chr14	81727000	81902809	-	protein_coding	STON2	686	MIR	SINE	MIR	LTR12_	177698
146.556	4.67	0.562184	-8.3069	9.82365e-17	0	ENSG00000100604.12_4	chr14	93389425	93401638	+	protein_coding	CHGA	610	L3	LINE	CR1	LTR12	171960
238.691	3.4618	0.416756	-8.30645	9.86113e-17	0	ENSG00000196972.8_3	chrX	134229017	134232664	-	protein_coding	SMIM10L2B	1291	AluJo	SINE	Alu	LTR12C	3852538
326.509	3.6356	0.437917	-8.30206	1.0232e-16	0	ENSG00000124557.12_2	chr6	26501449	26510650	+	protein_coding	BTN1A1	283	AluSx3	SINE	Alu	LTR12C	511432
1087.96	0.969	0.116724	-8.30143	1.02861e-16	0	ENSG00000179859.9_6	chr17	7816642	7819594	-	protein_coding	RNF227	1113	AluY	SINE	Alu	LTR12C	430490
329.443	4.1986	0.506074	-8.29649	1.07233e-16	0	ENSG00000164434.11_2	chr6	123100620	123105219	+	protein_coding	FABP7	433	L4	LINE	RTE	LTR12_	332249
383.092	1.4702	0.177252	-8.2947	1.08863e-16	0	ENSG00000268129.1_5	chr3	142719749	142720309	-	lincRNA	AC026304.1	2205	AluSx3	SINE	Alu	LTR12B	1824552
284.568	2.5755	0.310787	-8.28718	1.15961e-16	0	ENSG00000261115.5_4	chr7	140774032	141180180	+	protein_coding	TMEM178B	36	GC_rich	Low_complexity	Low_complexity	LTR12C	2941846
971.667	2.4999	0.30191	-8.2802	1.22971e-16	0	ENSG00000171246.5_2	chr17	78440948	78451643	-	protein_coding	NPTX1	0	MIR3	SINE	MIR	LTR12C	873325
16678	-1.4358	0.17344	8.27834	1.24901e-16	0	ENSG00000131459.12_3	chr5	179727690	179780387	-	protein_coding	GFPT2	1213	L2b	LINE	L2	LTR12F	6558
8057.72	-0.7651	0.0924661	8.27437	1.29136e-16	0	ENSG00000125485.17_4	chr9	135468384	135545788	-	protein_coding	DDX31	902	MER4E1	LTR	ERV1	LTR12C	2336234
115.73	10.3902	1.25579	-8.27385	1.29699e-16	0	ENSG00000104043.14_2	chr15	50150435	50475014	-	protein_coding	ATP8B4	249	MIRb	SINE	MIR	LTR12F	3234438
541.429	8.5817	1.03729	-8.2732	1.30411e-16	0	ENSG00000167654.17_2	chr19	3879862	3928077	+	protein_coding	ATCAY	289	(GAAA)n	Simple_repeat	Simple_repeat	LTR12F	726667
628.91	1.887	0.228109	-8.27258	1.31093e-16	0	ENSG00000130224.14_2	chrX	114345179	114468635	-	protein_coding	LRCH2	1910	L2c	LINE	L2	LTR12	274972
92.3487	3.7016	0.447795	-8.26627	1.3822e-16	0	ENSG00000169758.12_2	chr15	76352178	76521462	+	protein_coding	TMEM266	0	G-rich	Low_complexity	Low_complexity	LTR12C	2005956
74.3255	2.7484	0.332742	-8.25985	1.4585e-16	0	ENSG00000176771.16_6	chr2	133429372	134326034	-	protein_coding	NCKAP5	2513	L2c	LINE	L2	LTR12C	540005
981.201	1.0301	0.124792	-8.25489	1.52048e-16	0	ENSG00000249839.1_5	chr15	43955852	43976537	-	unprocessed_pseudogene	AC011330.1	335	AluSx1	SINE	Alu	LTR12C	209895
5814.65	-1.0542	0.128026	8.23391	1.81206e-16	0	ENSG00000197905.8_5	chr12	3068496	3149839	+	protein_coding	TEAD4	43	(CCCGG)n	Simple_repeat	Simple_repeat	LTR12F	1243179
193.859	2.0851	0.25366	-8.21993	2.0362e-16	0	ENSG00000182240.15_3	chr21	42539728	42654445	+	protein_coding	BACE2	231	C-rich	Low_complexity	Low_complexity	LTR12_	124784
2861.5	-1.0788	0.131264	8.2182	2.06582e-16	0	ENSG00000102390.10_3	chrX	75392771	75398039	+	protein_coding	PBDC1	243	L2a	LINE	L2	LTR12	3318937
1142.2	-1.8786	0.229091	8.20025	2.39897e-16	0	ENSG00000179598.5_3	chr17	17104309	17109629	-	protein_coding	PLD6	1999	AluSg7	SINE	Alu	LTR12D	425830
171.538	2.9944	0.365153	-8.20027	2.39847e-16	0	ENSG00000140678.16_2	chr16	31366455	31394318	+	protein_coding	ITGAX	340	(TGAA)n	Simple_repeat	Simple_repeat	LTR12D	138711
110.513	8.7881	1.0726	-8.19321	2.5435e-16	0	ENSG00000196353.11_5	chr3	131252399	132004254	-	protein_coding	CPNE4	0	LTR1	LTR	ERV1	LTR12_	841340
2573.42	-1.1026	0.134682	8.18686	2.68134e-16	0	ENSG00000114315.3_2	chr3	193853934	193856521	+	protein_coding	HES1	910	GC_rich	Low_complexity	Low_complexity	LTR12D	707237
225.996	2.0246	0.247299	-8.18683	2.682e-16	0	ENSG00000280237.3_5	chr11	133766333	133771496	-	TEC	MIR4697HG	7577	AluY	SINE	Alu	LTR12C	100463
217.381	3.1439	0.384101	-8.18515	2.71971e-16	0	ENSG00000163492.15_4	chr2	179694484	179914813	-	protein_coding	CCDC141	1505	LTR7	LTR	ERV1	LTR12D	2094684
8084.99	-0.9861	0.120615	8.17573	2.94092e-16	0	ENSG00000141510.17_5	chr17	7565097	7590868	-	protein_coding	TP53	1813	AluSq2	SINE	Alu	LTR12C	586455
2382.37	1.2066	0.147603	-8.17452	2.97039e-16	0	ENSG00000110002.15_3	chr11	123986069	124018428	+	protein_coding	VWA5A	403	MamRep488	DNA	hAT	LTR12	343159
561.022	2.1503	0.26306	-8.17426	2.97689e-16	0	ENSG00000160179.18_5	chr21	43619799	43717354	+	protein_coding	ABCG1	496	MIR	SINE	MIR	LTR12_	954681
256.005	1.7071	0.209039	-8.1665	3.17462e-16	0	ENSG00000204044.6_5	chr20	44642139	44650712	-	antisense	SLC12A5-AS1	1045	MIR3	SINE	MIR	LTR12C	2529139
637.469	1.6622	0.20372	-8.15926	3.3707e-16	0	ENSG00000170873.18_4	chr8	125563031	125740670	-	protein_coding	MTSS1	2147	AluSx	SINE	Alu	LTR12C	1985184
567.366	1.2456	0.152685	-8.15775	3.4133e-16	0	ENSG00000181626.11_2	chr18	12093852	12129748	+	protein_coding	ANKRD62	479	(GGGTG)n	Simple_repeat	Simple_repeat	LTR12F	845059
4629.97	-0.6661	0.0817187	8.15089	3.61254e-16	0	ENSG00000168575.9_3	chr8	42273993	42397069	-	protein_coding	SLC20A2	3246	L2a	LINE	L2	LTR12_	17780
6807.24	-1.4956	0.183558	8.14808	3.69758e-16	0	ENSG00000015171.19_3	chr10	180405	300577	+	protein_coding	ZMYND11	447	GC_rich	Low_complexity	Low_complexity	LTR12F	2195
5947.31	-1.0166	0.124887	8.13984	3.95813e-16	0	ENSG00000112186.11_2	chr6	17393447	17558023	+	protein_coding	CAP2	253	C-rich	Low_complexity	Low_complexity	LTR12C	187330
77.0082	2.8458	0.349657	-8.1389	3.98898e-16	0	ENSG00000168672.3_2	chr8	127564687	127570638	-	protein_coding	FAM84B	2912	L2c	LINE	L2	LTR12C	155216
58.2874	9.9327	1.22076	-8.13647	4.0697e-16	0	ENSG00000183019.7_5	chr19	7741514	7744712	+	protein_coding	MCEMP1	595	FLAM_C	SINE	Alu	LTR12F	648698
531.692	1.625	0.199856	-8.13089	4.26137e-16	0	ENSG00000246898.1_4	chr16	66442427	66446038	+	lincRNA	LINC00920	323	MER81	DNA	hAT-Blackjack	LTR12C	565571
116.234	3.636	0.447347	-8.12801	4.36404e-16	0	ENSG00000003987.13_2	chr8	17155539	17271037	-	protein_coding	MTMR7	3249	AluSx1	SINE	Alu	LTR12C	376145
2902.49	-0.7125	0.0876902	8.12488	4.4779e-16	0	ENSG00000011376.10_5	chr3	45429998	45590913	+	protein_coding	LARS2	20	GC_rich	Low_complexity	Low_complexity	LTR12C	80427
1701.07	3.1704	0.390216	-8.12465	4.48668e-16	0	ENSG00000103196.11_3	chr16	84853590	84954374	+	protein_coding	CRISPLD2	95	GC_rich	Low_complexity	Low_complexity	LTR12F	39003
762.327	0.8134	0.100131	-8.12379	4.51829e-16	0	ENSG00000239213.5_5	chr3	136560568	136580896	-	antisense	NCK1-DT	895	L2c	LINE	L2	LTR12C	27182
375.707	1.4596	0.179702	-8.12216	4.57958e-16	0	ENSG00000261335.1_5	chr17	74668024	74669740	+	antisense	AC005837.1	272	AluYc	SINE	Alu	LTR12C	134004
61.8153	3.4638	0.42651	-8.12117	4.61693e-16	0	ENSG00000076258.9_2	chr1	171283347	171311223	+	protein_coding	FMO4	697	MER102a	DNA	hAT-Charlie	LTR12F	1290
130.686	2.858	0.351999	-8.11942	4.68426e-16	0	ENSG00000119686.9_3	chr14	76044960	76129557	+	protein_coding	FLVCR2	1096	MIRb	SINE	MIR	LTR12C	581911
4924.14	-0.7453	0.0917905	8.11959	4.67744e-16	0	ENSG00000214113.10_4	chr6	5102827	5261172	-	protein_coding	LYRM4	1330	AluSx	SINE	Alu	LTR12	140014
6572.26	1.2446	0.153375	-8.11499	4.85833e-16	0	ENSG00000186472.19_2	chr7	82383329	82792246	-	protein_coding	PCLO	2669	MIRc	SINE	MIR	LTR12C	1725277
260.756	3.2455	0.400263	-8.10836	5.1307e-16	0	ENSG00000153789.12_3	chr16	85131964	85146114	-	protein_coding	FAM92B	1104	MIR	SINE	MIR	LTR12C	907361
579.707	2.4366	0.300576	-8.10655	5.20777e-16	0	ENSG00000135424.16_4	chr12	56078352	56109827	-	protein_coding	ITGA7	708	MIR3	SINE	MIR	LTR12C	283350
72.8743	5.9985	0.740194	-8.10394	5.32092e-16	0	ENSG00000077080.9_2	chr7	100240720	100254084	-	protein_coding	ACTL6B	250	AluJr	SINE	Alu	LTR12C	2419738
6678.51	-1.0665	0.131615	8.10324	5.35123e-16	0	ENSG00000108179.13_2	chr10	81107225	81115093	+	protein_coding	PPIF	282	MIRb	SINE	MIR	LTR12F	9783
12805.5	-1.2089	0.149216	8.10192	5.41005e-16	0	ENSG00000112118.18_3	chr6	52128807	52149679	-	protein_coding	MCM3	821	L1ME3	LINE	L1	LTR12B	353715
356.653	1.5695	0.193775	-8.09945	5.52072e-16	0	ENSG00000182791.4_2	chr11	66357647	66360554	-	protein_coding	CCDC87	672	MIR3	SINE	MIR	LTR12C	151785
2481.17	1.7997	0.222263	-8.09723	5.62267e-16	0	ENSG00000167306.19_3	chr18	47349183	47721463	-	protein_coding	MYO5B	1027	MER5B	DNA	hAT-Charlie	LTR12C	742445
165.775	3.5553	0.43926	-8.09393	5.77702e-16	0	ENSG00000157514.16_5	chrX	106956451	107020572	-	protein_coding	TSC22D3	1415	L2c	LINE	L2	LTR12	1286732
668.918	-2.2079	0.27326	8.07985	6.48451e-16	0	ENSG00000132326.11_3	chr2	239152679	239198743	-	protein_coding	PER2	591	L2c	LINE	L2	LTR12C	231678
87.3452	3.7217	0.460788	-8.07687	6.6448e-16	0	ENSG00000073910.21_6	chr13	32420850	32873259	+	protein_coding	FRY	55	(CAGCG)n	Simple_repeat	Simple_repeat	LTR12_	504144
3469.62	-0.9444	0.116981	8.07284	6.86797e-16	0	ENSG00000172113.9_4	chr3	48332212	48343175	-	protein_coding	NME6	2099	AluSx1	SINE	Alu	LTR12C	29205
2761.72	3.0636	0.379653	-8.06934	7.0682e-16	0	ENSG00000106034.17_4	chr7	120628731	120937498	+	protein_coding	CPED1	68	(TG)n	Simple_repeat	Simple_repeat	LTR12C	71109
128.003	3.6169	0.448679	-8.06116	7.55748e-16	0	ENSG00000163092.19_4	chr2	167744997	168116263	+	protein_coding	XIRP2	909	AT_rich	Low_complexity	Low_complexity	LTR12C	2952860
6766	1.1794	0.146388	-8.05672	7.837e-16	0	ENSG00000163683.11_6	chr4	39547950	39640710	-	protein_coding	SMIM14	1607	AluY	SINE	Alu	LTR12C	78572
229.379	2.5878	0.321581	-8.04724	8.4685e-16	0	ENSG00000227268.3_3	chr10	89618918	89623194	-	protein_coding	KLLN	5752	MLT1H2	LTR	ERVL-MaLR	LTR12C	831915
13087.5	-0.798	0.0991589	8.04739	8.45762e-16	0	ENSG00000143179.15_4	chr1	165796768	165880855	+	protein_coding	UCK2	17	GC_rich	Low_complexity	Low_complexity	LTR12F	56194
144.747	2.8916	0.359453	-8.04457	8.65505e-16	0	ENSG00000109846.7_2	chr11	111779289	111794446	-	protein_coding	CRYAB	801	L1ME4a	LINE	L1	LTR12C	1622251
279.636	3.6709	0.45634	-8.04415	8.6848e-16	0	ENSG00000244310.1_5	chr2	9255326	9257013	+	lincRNA	AC093904.3	6	MIR	SINE	MIR	LTR12C	976044
1254.04	2.586	0.321523	-8.04305	8.76306e-16	0	ENSG00000135406.13_3	chr12	49687035	49692469	+	protein_coding	PRPH	712	(TG)n	Simple_repeat	Simple_repeat	LTR12F	1629676
594.537	1.7474	0.217295	-8.04162	8.86571e-16	0	ENSG00000184005.10_3	chr1	76540404	77100286	+	protein_coding	ST6GALNAC3	1	G-rich	Low_complexity	Low_complexity	LTR12	315508
515.812	2.4294	0.302385	-8.03427	9.41349e-16	0	ENSG00000116299.16_2	chr1	109656301	109749403	+	protein_coding	KIAA1324	210	(GA)n	Simple_repeat	Simple_repeat	LTR12C	444956
7909.14	-0.7204	0.089667	8.03436	9.40711e-16	0	ENSG00000147872.9_3	chr9	19108373	19149288	-	protein_coding	PLIN2	1517	AluSz	SINE	Alu	LTR12F	79141
166.871	-2.0535	0.25562	8.03343	9.47886e-16	0	ENSG00000272269.1_5	chr6	17706488	17707575	+	antisense	AL138724.1	206	GC_rich	Low_complexity	Low_complexity	LTR12C	22332
2255.35	-0.9123	0.113805	8.01615	1.09115e-15	0	ENSG00000135776.4_2	chr1	229652329	229694442	-	protein_coding	ABCB10	723	AluSx	SINE	Alu	LTR12C	1729929
102.947	3.5057	0.437403	-8.01471	1.10401e-15	0	ENSG00000246465.1_5	chr16	28296206	28303385	-	lincRNA	AC138904.1	1757	L2c	LINE	L2	LTR12C	386333
4433.84	1.1968	0.149333	-8.01423	1.10832e-15	0	ENSG00000128512.15	chr7	111366166	111846466	-	protein_coding	DOCK4	2262	AluY	SINE	Alu	LTR12C	623903
2684.52	-1.2705	0.158528	8.01439	1.10682e-15	0	ENSG00000164430.15_4	chr6	74123238	74161999	-	protein_coding	CGAS	988	AluJb	SINE	Alu	LTR12C	119266
3566.46	-0.7779	0.0972087	8.00223	1.22181e-15	0	ENSG00000112343.10_2	chr6	25963030	25991454	+	protein_coding	TRIM38	1028	LTR9	LTR	ERV1	LTR12C	1049851
125.332	3.2745	0.409201	-8.00206	1.22352e-15	0	ENSG00000184507.15_2	chr15	34635516	34649938	+	protein_coding	NUTM1	453	L1M5	LINE	L1	LTR12_	819764
144.716	2.2639	0.283089	-7.99723	1.27245e-15	0	ENSG00000117594.9_3	chr1	209859523	209908295	+	protein_coding	HSD11B1	0	GA-rich	Low_complexity	Low_complexity	LTR12C	945257
341.87	3.1591	0.395073	-7.99635	1.28163e-15	0	ENSG00000107738.19_4	chr10	73507316	73533255	-	protein_coding	VSIR	813	MIR3	SINE	MIR	LTR12B	1831227
463.076	1.6957	0.212208	-7.99093	1.33928e-15	0	ENSG00000013619.13_4	chrX	149529689	149682448	+	protein_coding	MAMLD1	987	(TCTCC)n	Simple_repeat	Simple_repeat	LTR12C	688081
526.583	2.3733	0.297019	-7.99032	1.34591e-15	0	ENSG00000056972.18_4	chr6	111877657	111927481	-	protein_coding	TRAF3IP2	1157	AluJr	SINE	Alu	LTR12	770609
49.5853	6.5463	0.820049	-7.98278	1.43077e-15	0	ENSG00000151615.3_3	chr4	147560045	147563626	+	protein_coding	POU4F2	30	G-rich	Low_complexity	Low_complexity	LTR12	1211034
105.657	1.6072	0.201486	-7.97652	1.50521e-15	0	ENSG00000225039.1_4	chr13	30993656	30996374	-	lincRNA	LINC01058	2574	AluJr	SINE	Alu	LTR12C	759950
2718.29	0.9872	0.12388	-7.96916	1.59757e-15	0	ENSG00000070540.12_4	chr17	66417089	66453654	-	protein_coding	WIPI1	662	MIRb	SINE	MIR	LTR12C	148041
4575.96	-0.8229	0.103282	7.9677	1.61655e-15	0	ENSG00000090470.14_4	chr15	65409717	65426174	-	protein_coding	PDCD7	240	L2c	LINE	L2	LTR12C	166373
115.074	3.4689	0.435637	-7.96278	1.68217e-15	0	ENSG00000122733.12_2	chr9	34957605	34982541	+	protein_coding	PHF24	340	L2a	LINE	L2	LTR12C	518343
437.265	1.5245	0.191556	-7.95873	1.73816e-15	0	ENSG00000153237.17_3	chr2	159027593	159313265	-	protein_coding	CCDC148	4194	MER34A	LTR	ERV1	LTR12C	488317
118.237	1.9212	0.241524	-7.95467	1.79609e-15	0	ENSG00000169856.8_2	chr15	53049186	53083275	-	protein_coding	ONECUT1	8170	HAL1-3A_ME	LINE	L1	LTR12_	5077161
59.1049	9.7572	1.22661	-7.95463	1.79671e-15	0	ENSG00000169218.13_2	chr1	38076951	38100595	-	protein_coding	RSPO1	1590	MIRb	SINE	MIR	LTR12	1342759
103.519	2.4326	0.305831	-7.9542	1.80289e-15	0	ENSG00000256008.2_5	chr12	121067414	121079394	-	antisense	AC125616.1	1248	L2b	LINE	L2	LTR12C	307849
59.2376	2.5778	0.324191	-7.95165	1.84047e-15	0	ENSG00000089127.12_3	chr12	113344582	113371027	+	protein_coding	OAS1	109	L1ME4a	LINE	L1	LTR12C	1069966
189.674	1.7149	0.215693	-7.95082	1.85287e-15	0	ENSG00000267226.2_5	chr18	56337241	56339109	-	bidirectional_promoter_lncRNA	AC104971.1	596	Charlie1b	DNA	hAT-Charlie	LTR12D	155292
2935.18	0.9347	0.117637	-7.94538	1.93589e-15	0	ENSG00000163521.15_3	chr2	220101328	220110200	-	protein_coding	GLB1L	405	MIR	SINE	MIR	LTR12C	43486
439.433	1.7383	0.218892	-7.94133	2.0003e-15	0	ENSG00000158560.14_4	chr7	95401818	95739634	+	protein_coding	DYNC1I1	334	(CA)n	Simple_repeat	Simple_repeat	LTR12F	65577
121.84	3.8479	0.484755	-7.93775	2.0588e-15	0	ENSG00000205978.5_2	chr14	24867992	24888494	+	protein_coding	NYNRIN	42	C-rich	Low_complexity	Low_complexity	LTR12C	74178
2718.39	2.3655	0.298162	-7.93363	2.12832e-15	0	ENSG00000140450.8_2	chr15	98503928	98517068	+	protein_coding	ARRDC4	1066	(TCC)n	Simple_repeat	Simple_repeat	LTR12D	83960
133.865	4.6977	0.592247	-7.93199	2.15665e-15	0	ENSG00000015520.14_5	chr7	44552134	44580914	-	protein_coding	NPC1L1	1240	LTR16C	LTR	ERVL	LTR12F	706514
1252.3	-1.5089	0.190237	7.93178	2.16035e-15	0	ENSG00000146858.7_2	chr7	138710452	138720775	-	protein_coding	ZC3HAV1L	425	AluJo	SINE	Alu	LTR12	983855
134.716	1.9711	0.248661	-7.92675	2.24957e-15	0	ENSG00000168811.6_3	chr3	159706537	159713806	+	protein_coding	IL12A	748	AluSx1	SINE	Alu	LTR12C	71581
608.164	1.8467	0.233071	-7.92315	2.3156e-15	0	ENSG00000133069.16_5	chr1	205197304	205254760	+	protein_coding	TMCC2	0	GC_rich	Low_complexity	Low_complexity	LTR12C	1326812
478.503	1.3002	0.164151	-7.92102	2.35566e-15	0	ENSG00000174871.10_3	chr11	66045661	66052772	+	protein_coding	CNIH2	4	GC_rich	Low_complexity	Low_complexity	LTR12C	710431
60.9853	4.4385	0.560357	-7.92092	2.35763e-15	0	ENSG00000105383.14_2	chr19	51728320	51747115	+	protein_coding	CD33	466	L2c	LINE	L2	LTR12	373910
249.377	2.1899	0.27648	-7.9208	2.35991e-15	0	ENSG00000213344.2_4	chr12	66039772	66040242	-	processed_pseudogene	PCNPP3	691	LTR45B	LTR	ERV1	LTR12C	656544
7313.76	-0.7379	0.0932735	7.91089	2.55551e-15	0	ENSG00000142686.7_2	chr1	36179476	36185073	-	protein_coding	C1orf216	969	AluSg	SINE	Alu	LTR12	3258281
44614.8	-1.4515	0.183638	7.90434	2.69348e-15	0	ENSG00000116285.12_2	chr1	8064464	8086368	-	protein_coding	ERRFI1	1743	L2c	LINE	L2	LTR12	126750
53.8402	6.3956	0.809214	-7.90341	2.71371e-15	0	ENSG00000103489.11_3	chr16	17195626	17564738	-	protein_coding	XYLT1	1298	L2c	LINE	L2	LTR12C	1365689
75473	-1.6818	0.212827	7.90235	2.73692e-15	0	ENSG00000149948.13_5	chr12	66217911	66360075	+	protein_coding	HMGA2	271	(CA)n	Simple_repeat	Simple_repeat	LTR12C	78401
4557.52	1.513	0.19152	-7.9	2.78914e-15	0	ENSG00000165434.7_2	chr11	74041363	74109518	-	protein_coding	PGM2L1	759	MADE1	DNA	TcMar-Mariner	LTR12C	2209450
178.051	2.9587	0.374707	-7.89616	2.8762e-15	0	ENSG00000128918.14_3	chr15	58245622	58790065	-	protein_coding	ALDH1A2	358	MER5A	DNA	hAT-Charlie	LTR12_	629059
48.5904	3.6834	0.466709	-7.89227	2.96728e-15	0	ENSG00000160188.9_2	chr21	43892596	43916464	-	protein_coding	RSPH1	1015	LTR16A1	LTR	ERVL	LTR12	1862198
49.7627	4.1792	0.529832	-7.88777	3.07628e-15	0	ENSG00000135063.19_5	chr9	71939483	72007474	+	protein_coding	FAM189A2	210	(T)n	Simple_repeat	Simple_repeat	LTR12C	706399
108.335	5.1983	0.659299	-7.88459	3.15571e-15	0	ENSG00000258927.1_5	chr14	96087251	96109622	+	lincRNA	AL133467.2	195	MIRc	SINE	MIR	LTR12C	29492
218.455	-1.5468	0.196208	7.88336	3.18696e-15	0	ENSG00000236449.1_6	chr2	175411869	175639555	+	antisense	AC010894.3	0	LTR78	LTR	ERV1	LTR12F	1310210
197.788	2.3498	0.298069	-7.88342	3.1854e-15	0	ENSG00000233705.6_5	chr7	107294413	107302596	-	antisense	SLC26A4-AS1	245	L1MC5	LINE	L1	LTR12C	619269
753.985	1.7225	0.218537	-7.88177	3.22775e-15	0	ENSG00000145147.19_5	chr4	20254883	20622184	+	protein_coding	SLIT2	1223	(CGG)n	Simple_repeat	Simple_repeat	LTR12C	248207
1241.29	1.7434	0.221326	-7.87709	3.35096e-15	0	ENSG00000230359.5_4	chr7	128695277	128697293	+	transcribed_processed_pseudogene	TPI1P2	1708	AluSx1	SINE	Alu	LTR12C	1174402
85.2693	3.4172	0.434026	-7.87328	3.45456e-15	0	ENSG00000127084.18_3	chr9	95709733	95798518	+	protein_coding	FGD3	372	(CA)n	Simple_repeat	Simple_repeat	LTR12C	400715
584.32	1.9901	0.252968	-7.86701	3.63208e-15	0	ENSG00000197580.11_4	chr11	112046190	112095422	+	protein_coding	BCO2	962	AluSz6	SINE	Alu	LTR12C	952240
1455.71	1.4123	0.179619	-7.8628	3.75655e-15	0	ENSG00000163909.7_2	chr1	40089825	40105617	-	protein_coding	HEYL	1063	MIRb	SINE	MIR	LTR12D	28099
755.291	-2.0679	0.263037	7.86182	3.78578e-15	0	ENSG00000175505.10_3	chr11	67131639	67141648	-	protein_coding	CLCF1	3697	L2c	LINE	L2	LTR12C	442749
407.589	1.231	0.156602	-7.8606	3.82302e-15	0	ENSG00000272476.1_5	chr6	108278617	108281190	+	antisense	AL024507.2	743	(CCG)n	Simple_repeat	Simple_repeat	LTR12	872033
23253.4	-0.8162	0.103835	7.86031	3.83188e-15	0	ENSG00000001036.13_2	chr6	143815948	143832827	-	protein_coding	FUCA2	496	MER5A	DNA	hAT-Charlie	LTR12C	982431
535.51	1.4624	0.186101	-7.85801	3.90296e-15	0	ENSG00000134242.15_2	chr1	114356433	114414381	-	protein_coding	PTPN22	1407	MIRc	SINE	MIR	LTR12C	1016674
10978.8	-0.8902	0.113298	7.85707	3.9322e-15	0	ENSG00000165029.15_2	chr9	107543283	107690518	-	protein_coding	ABCA1	905	MER115	DNA	hAT-Tip100	LTR12F	563842
283.317	2.521	0.320956	-7.8546	4.01035e-15	0	ENSG00000253848.1_5	chr8	94753421	94756762	+	antisense	AC010834.2	196	AluSq	SINE	Alu	LTR12F	257856
122.441	2.2659	0.28853	-7.85322	4.05498e-15	0	ENSG00000259343.6_6	chr15	81616718	81810541	+	antisense	TMC3-AS1	942	AluJb	SINE	Alu	LTR12	84854
98.5418	2.6788	0.341169	-7.85186	4.09902e-15	0	ENSG00000229191.1_5	chr1	200993077	200997920	+	antisense	AL358473.1	8	(TGGGGG)n	Simple_repeat	Simple_repeat	LTR12F	409158
747.832	1.5159	0.193059	-7.85192	4.09729e-15	0	ENSG00000119771.14_3	chr2	23608088	23931481	+	protein_coding	KLHL29	6	(CCG)n	Simple_repeat	Simple_repeat	LTR12E	1017466
33787.1	-0.9424	0.120022	7.85218	4.08883e-15	0	ENSG00000159217.9_3	chr17	47074774	47133012	+	protein_coding	IGF2BP1	28	(T)n	Simple_repeat	Simple_repeat	LTR12F	893833
127.555	2.7969	0.356285	-7.85027	4.15147e-15	0	ENSG00000163075.12_3	chr2	120302008	120419827	+	protein_coding	CFAP221	345	L1MC5	LINE	L1	LTR12C	452367
136.771	8.7134	1.11014	-7.84891	4.19675e-15	0	ENSG00000086570.12_3	chr5	150883654	150948505	-	protein_coding	FAT2	225	THE1B	LTR	ERVL-MaLR	LTR12D	161296
22420.3	-0.7123	0.0907893	7.84604	4.2938e-15	0	ENSG00000178445.9_3	chr9	6532464	6645783	-	protein_coding	GLDC	973	AluSc8	SINE	Alu	LTR12_	803390
129.109	9.7972	1.25051	-7.83453	4.70591e-15	0	ENSG00000171487.14_4	chr19	56511092	56573179	+	protein_coding	NLRP5	981	(TA)n	Simple_repeat	Simple_repeat	LTR12C	2157401
1559.84	-1.367	0.17452	7.83317	4.75722e-15	0	ENSG00000048342.15_4	chr4	15471489	15603180	+	protein_coding	CC2D2A	536	(CA)n	Simple_repeat	Simple_repeat	LTR12C	144864
2054.34	-1.5043	0.192148	7.82875	4.92745e-15	0	ENSG00000074219.13_4	chr19	49843852	49865714	-	protein_coding	TEAD2	128	MSR1	Satellite	Satellite	LTR12	2084648
261.238	1.9637	0.250869	-7.82752	4.97598e-15	0	ENSG00000148734.7_2	chr10	72007085	72043432	-	protein_coding	NPFFR1	899	MIR	SINE	MIR	LTR12D	1460570
22120.4	-1.1562	0.147726	7.82668	5.00936e-15	0	ENSG00000102007.10_2	chrX	49028273	49031588	+	protein_coding	PLP2	350	MER46C	DNA	TcMar-Tigger	LTR12	2193774
70.7545	9.6066	1.22782	-7.82411	5.1126e-15	0	ENSG00000080573.6_2	chr19	10070237	10121147	-	protein_coding	COL5A3	380	AluJo	SINE	Alu	LTR12C	468581
215.509	4.5167	0.577463	-7.82159	5.21593e-15	0	ENSG00000146966.12_2	chr7	140218220	140373793	-	protein_coding	DENND2A	886	MLT1J2	LTR	ERVL-MaLR	LTR12C	281974
69.607	4.0153	0.513464	-7.82006	5.2798e-15	0	ENSG00000213931.6_4	chr11	5289575	5526882	-	protein_coding	HBE1	0	THE1B	LTR	ERVL-MaLR	LTR12C	210697
69652	0.9399	0.120201	-7.81933	5.31032e-15	0	ENSG00000167552.13_2	chr12	49578579	49583107	-	protein_coding	TUBA1A	2420	AluSx1	SINE	Alu	LTR12	565941
6608.79	-0.9183	0.117478	7.81673	5.42121e-15	0	ENSG00000186283.13_3	chr1	179050512	179067158	+	protein_coding	TOR3A	1504	AluSx	SINE	Alu	LTR12C	57278
57.5276	4.5677	0.584382	-7.81636	5.43728e-15	0	ENSG00000107187.16_3	chr9	139088096	139096974	-	protein_coding	LHX3	7019	MIRc	SINE	MIR	LTR12C	1213548
14750.3	-1.6261	0.20816	7.812	5.62878e-15	0	ENSG00000120800.4_2	chr12	101673887	101780394	+	protein_coding	UTP20	328	AluSx1	SINE	Alu	LTR12C	719408
450.122	1.0332	0.132299	-7.80994	5.72175e-15	0	ENSG00000238197.5_6	chr21	34100426	34115433	+	antisense	PAXBP1-AS1	138	(TCC)n	Simple_repeat	Simple_repeat	LTR12C	461300
3685.75	-0.9877	0.126645	7.79862	6.25858e-15	0	ENSG00000189223.14_3	chr2	113969099	114034158	+	processed_transcript	PAX8-AS1	291	(TGAA)n	Simple_repeat	Simple_repeat	LTR12C	995501
71.2349	3.5634	0.457054	-7.79641	6.36947e-15	0	ENSG00000128253.13_2	chr22	32586422	32599464	-	protein_coding	RFPL2	0	REP522	Satellite	telo	LTR12	1090505
1996.56	1.2073	0.15495	-7.79138	6.62804e-15	0	ENSG00000143344.15_3	chr1	183605220	183897665	+	protein_coding	RGL1	906	MIRc	SINE	MIR	LTR12	1428922
132.09	2.1152	0.271515	-7.79049	6.67519e-15	0	ENSG00000071575.11_2	chr2	12857015	12882860	+	protein_coding	TRIB2	0	G-rich	Low_complexity	Low_complexity	LTR12C	2624030
238.798	2.4901	0.319709	-7.7886	6.77537e-15	0	ENSG00000104112.8_3	chr15	51973550	52013228	+	protein_coding	SCG3	1078	AT_rich	Low_complexity	Low_complexity	LTR12F	39270
3969.04	1.3354	0.17148	-7.78754	6.83256e-15	0	ENSG00000145569.5_3	chr5	14581884	14615116	+	protein_coding	OTULINL	30	GC_rich	Low_complexity	Low_complexity	LTR12C	3113
752.851	1.1257	0.144566	-7.78657	6.88514e-15	0	ENSG00000157510.13_2	chr5	148651434	148721365	+	protein_coding	AFAP1L1	39	GC_rich	Low_complexity	Low_complexity	LTR12C	1573408
5058.2	-0.9276	0.119143	7.78538	6.9504e-15	0	ENSG00000176834.13_3	chr12	118501398	118573831	-	protein_coding	VSIG10	135	LSU-rRNA_Hsa	rRNA	rRNA	LTR12C	460189
2949.29	1.2486	0.160378	-7.78537	6.95091e-15	0	ENSG00000198794.11_3	chr15	75249560	75313837	+	protein_coding	SCAMP5	350	C-rich	Low_complexity	Low_complexity	LTR12C	903338
180.317	5.1014	0.655293	-7.78499	6.97206e-15	0	ENSG00000153233.12_4	chr12	71031853	71314623	-	protein_coding	PTPRR	2282	MIR3	SINE	MIR	LTR12C	244333
201.861	1.7075	0.219391	-7.78291	7.08765e-15	0	ENSG00000197826.11_4	chr4	81256874	81884910	+	protein_coding	CFAP299	383	AT_rich	Low_complexity	Low_complexity	LTR12C	31674
260.624	1.5902	0.204442	-7.77827	7.35248e-15	0	ENSG00000276509.1_5	chr1	145200338	145202337	-	lincRNA	AC239799.2	195	MLT1C	LTR	ERVL-MaLR	LTR12C	807212
266.724	2.8339	0.364599	-7.77255	7.69246e-15	0	ENSG00000186648.14_5	chr14	24521209	24538937	+	protein_coding	CARMIL3	91	GC_rich	Low_complexity	Low_complexity	LTR12C	158877
314.373	1.6557	0.213173	-7.76697	8.03879e-15	0	ENSG00000127152.17_2	chr14	99635624	99737861	-	protein_coding	BCL11B	2649	MIR3	SINE	MIR	LTR12C	935801
1632.73	1.6188	0.208438	-7.76625	8.08452e-15	0	ENSG00000221890.3_2	chr22	39214457	39239987	-	protein_coding	NPTXR	452	MIR	SINE	MIR	LTR12C	1125575
170.543	9.4625	1.21919	-7.76128	8.40781e-15	0	ENSG00000117215.14_2	chr1	20438432	20446059	-	protein_coding	PLA2G2D	132	AluJr4	SINE	Alu	LTR12C	134549
2173.17	1.5273	0.196887	-7.75718	8.68368e-15	0	ENSG00000180354.15_4	chr7	30174426	30202378	+	protein_coding	MTURN	16	GC_rich	Low_complexity	Low_complexity	LTR12	435240
68.8917	3.7933	0.489587	-7.74799	9.3358e-15	0	ENSG00000101850.12_3	chrX	9693386	9754337	-	protein_coding	GPR143	1097	MIR3	SINE	MIR	LTR12B	1651
1015.89	1.2443	0.160621	-7.74657	9.44063e-15	0	ENSG00000196391.10_3	chr15	90895477	90912378	+	protein_coding	ZNF774	834	AluY	SINE	Alu	LTR12_	22883
1378.3	1.0629	0.137356	-7.73829	1.00762e-14	0	ENSG00000162511.7_2	chr1	31205316	31230667	-	protein_coding	LAPTM5	180	MIRb	SINE	MIR	LTR12F	774767
140.992	9.6234	1.24381	-7.73706	1.01745e-14	0	ENSG00000135248.15_2	chr7	128349115	128371797	+	protein_coding	FAM71F1	0	MLT1J	LTR	ERVL-MaLR	LTR12C	1278542
421.522	6.0849	0.787134	-7.73045	1.07163e-14	0	ENSG00000249357.2	chr5	17604866	17605486	+	pseudogene	RP11-432M8.8	207	MLT1E3	LTR	ERVL-MaLR	LTR12C	463756
56.4794	4.1827	0.541085	-7.73014	1.07424e-14	0	ENSG00000075290.7_2	chr10	102222798	102243501	+	protein_coding	WNT8B	322	(TG)n	Simple_repeat	Simple_repeat	LTR12C	3781945
137.478	1.744	0.225672	-7.72798	1.09267e-14	0	ENSG00000230615.6_6	chr1	44496115	44581585	+	lincRNA	AL139220.2	3	C-rich	Low_complexity	Low_complexity	LTR12	768528
4366.67	1.6889	0.21856	-7.7276	1.09594e-14	0	ENSG00000143162.8_3	chr1	167498354	167523042	-	protein_coding	CREG1	180	MIRc	SINE	MIR	LTR12F	794663
15692.6	1.9146	0.247963	-7.72136	1.15095e-14	0	ENSG00000244468.1_5	chr3	149002569	149051440	+	antisense	AC093001.1	0	LTR12C	LTR	ERV1	LTR12C	0
123.713	5.1102	0.66195	-7.71994	1.16385e-14	0	ENSG00000280002.1_5	chr12	131472857	131474573	-	TEC	AC078925.4	972	MLT1K	LTR	ERVL-MaLR	LTR12_	351917
12501.6	-0.7489	0.097017	7.71954	1.1675e-14	0	ENSG00000149532.15_4	chr11	61170113	61197503	-	protein_coding	CPSF7	507	L1MA6	LINE	L1	LTR12E	190287
40130.2	-0.9667	0.125288	7.71614	1.19902e-14	0	ENSG00000134684.10_2	chr1	33240838	33283754	-	protein_coding	YARS	1608	L2a	LINE	L2	LTR12F	2827854
84.0068	9.6759	1.25415	-7.71508	1.20905e-14	0	ENSG00000226887.7_3	chr4	53588785	53617807	-	protein_coding	ERVMER34-1	815	MER74B	LTR	ERVL	LTR12C	341330
3728.34	-0.6739	0.0873577	7.71473	1.21239e-14	0	ENSG00000137038.7_5	chr9	7796490	7888380	-	protein_coding	DMAC1	0	THE1D	LTR	ERVL-MaLR	LTR12_	2045987
1642.61	1.6913	0.219276	-7.71294	1.22952e-14	0	ENSG00000132026.13_5	chr19	12936292	12946242	-	protein_coding	RTBDN	330	AluSx	SINE	Alu	LTR12C	350299
9856.34	-0.9615	0.124752	7.70744	1.28368e-14	0	ENSG00000129187.14_5	chr4	183811213	183839089	-	protein_coding	DCTD	1857	MIRb	SINE	MIR	LTR12	545770
3647.56	-1.0163	0.131898	7.70485	1.30998e-14	0	ENSG00000101452.14_4	chr20	37590942	37668366	+	protein_coding	DHX35	491	MIR	SINE	MIR	LTR12E	1948855
2380.71	1.382	0.179391	-7.7038	1.32074e-14	0	ENSG00000136828.18_4	chr9	129677053	129985445	+	protein_coding	RALGPS1	80	C-rich	Low_complexity	Low_complexity	LTR12C	4108270
297.876	1.9539	0.253702	-7.7014	1.34582e-14	0	ENSG00000130768.14_3	chr1	28261504	28285668	+	protein_coding	SMPDL3B	123	L2c	LINE	L2	LTR12C	3212266
10501.2	-0.7923	0.102896	7.69988	1.36197e-14	0	ENSG00000087269.15_2	chr4	2939660	2965112	-	protein_coding	NOP14	1148	MIRb	SINE	MIR	LTR12E	199973
7233.12	-0.6825	0.0886495	7.69889	1.37256e-14	0	ENSG00000136158.11_3	chr13	80910111	80915086	-	protein_coding	SPRY2	3142	AluSq2	SINE	Alu	LTR12C	61765
127.156	1.8243	0.237006	-7.69729	1.3898e-14	0	ENSG00000036448.9_2	chr8	1993155	2113475	+	protein_coding	MYOM2	1184	MLT1A0	LTR	ERVL-MaLR	LTR12E	592037
5859.45	-1.1071	0.143863	7.6953	1.41167e-14	0	ENSG00000144354.13_3	chr2	174219548	174233725	+	protein_coding	CDCA7	1132	MIRb	SINE	MIR	LTR12	668012
54.8976	6.0964	0.792549	-7.69216	1.44666e-14	0	ENSG00000135324.5_2	chr6	84743475	84800600	+	protein_coding	MRAP2	17	GC_rich	Low_complexity	Low_complexity	LTR12C	155427
99.3834	5.7946	0.753431	-7.69097	1.46028e-14	0	ENSG00000103089.8_2	chr16	74746853	74808729	-	protein_coding	FA2H	338	MER96B	DNA	hAT	LTR12F	1495882
4474.49	-0.6957	0.090476	7.68953	1.47676e-14	0	ENSG00000180098.9_2	chr1	28879597	28905057	+	protein_coding	TRNAU1AP	662	(TATATG)n	Simple_repeat	Simple_repeat	LTR12F	3549186
174.704	-1.6196	0.210851	7.68107	1.5776e-14	0	ENSG00000063127.15_4	chr19	49792895	49828482	-	protein_coding	SLC6A16	467	Charlie1b	DNA	hAT-Charlie	LTR12	2121880
517.428	1.7552	0.228566	-7.67924	1.60029e-14	0	ENSG00000239474.6_3	chr2	170366212	170382772	+	protein_coding	KLHL41	650	L4	LINE	RTE	LTR12C	331645
1233.67	-0.7362	0.0958736	7.67883	1.6055e-14	0	ENSG00000226419.7_5	chr1	113499037	113589677	+	antisense	SLC16A1-AS1	26	GC_rich	Low_complexity	Low_complexity	LTR12C	60458
803.642	1.0453	0.136166	-7.6768	1.63109e-14	0	ENSG00000178184.15_2	chr18	77915115	78005429	-	protein_coding	PARD6G	941	L1ME4a	LINE	L1	LTR12C	3504387
71.756	10.1402	1.32124	-7.67474	1.6575e-14	0	ENSG00000185352.8_3	chr13	96743093	97491816	+	protein_coding	HS6ST3	3	(CCG)n	Simple_repeat	Simple_repeat	LTR12C	1454253
312.623	1.702	0.221774	-7.67429	1.66341e-14	0	ENSG00000155849.15_3	chr7	36893966	37488852	-	protein_coding	ELMO1	1364	L3	LINE	CR1	LTR12_	95347
553.776	1.547	0.201595	-7.67363	1.67196e-14	0	ENSG00000224046.1_5	chr7	86780739	86781736	-	antisense	AC005076.1	1116	MIRb	SINE	MIR	LTR12C	869711
424.378	1.1161	0.145455	-7.67319	1.6777e-14	0	ENSG00000102385.12_2	chrX	100474758	100519486	+	protein_coding	DRP2	0	C-rich	Low_complexity	Low_complexity	LTR12C	1874099
56.7158	4.7097	0.614031	-7.67007	1.71901e-14	0	ENSG00000187068.2_2	chr3	184795838	184870802	-	protein_coding	C3orf70	2593	L1MC5	LINE	L1	LTR12C	2048703
1006.38	-1.2245	0.159655	7.66996	1.72052e-14	0	ENSG00000169126.15_3	chr10	28101093	28287977	-	protein_coding	ARMC4	891	AluSz	SINE	Alu	LTR12F	312928
5416.44	0.7235	0.094375	-7.66571	1.77844e-14	0	ENSG00000008083.13_2	chr6	15246527	15522271	+	protein_coding	JARID2	228	(CCG)n	Simple_repeat	Simple_repeat	LTR12C	329142
254.059	1.6513	0.215491	-7.66313	1.81451e-14	0	ENSG00000272143.1_4	chr13	103046980	103048053	+	lincRNA	FGF14-AS2	730	MIR3	SINE	MIR	LTR12C	324793
48.8594	4.4254	0.57778	-7.65927	1.86993e-14	0	ENSG00000231256.7_4	chr17	41857803	41864980	+	protein_coding	CFAP97D1	393	MIR3	SINE	MIR	LTR12C	577269
12674.1	-0.7648	0.0998791	7.65741	1.89714e-14	0	ENSG00000150760.12_3	chr10	128593978	129250781	+	protein_coding	DOCK1	51	GC_rich	Low_complexity	Low_complexity	LTR12F	4759275
1363.11	1.307	0.170811	-7.65148	1.98679e-14	0	ENSG00000121743.3_2	chr13	20712394	20735188	-	protein_coding	GJA3	1704	L2b	LINE	L2	LTR12_	63575
2237.25	3.3219	0.434241	-7.64988	2.01174e-14	0	ENSG00000126752.7_2	chrX	48114752	48126879	+	protein_coding	SSX1	1020	AT_rich	Low_complexity	Low_complexity	LTR12	2639444
80.4102	6.147	0.80398	-7.64576	2.07722e-14	0	ENSG00000198729.4_2	chr6	150464212	150571493	+	protein_coding	PPP1R14C	50	GC_rich	Low_complexity	Low_complexity	LTR12_	706049
107.014	2.6316	0.344553	-7.63782	2.20928e-14	0	ENSG00000153923.10_2	chr1	87099956	87121059	+	transcribed_unprocessed_pseudogene	CLCA3P	1923	AluJo	SINE	Alu	LTR12D	172673
1026.22	1.4434	0.189043	-7.63526	2.25363e-14	0	ENSG00000118096.7_3	chr11	118415243	118443685	-	protein_coding	IFT46	831	L1MB7	LINE	L1	LTR12C	115263
1135.29	1.5977	0.209257	-7.63518	2.25506e-14	0	ENSG00000170542.5_2	chr6	2887500	2903514	-	protein_coding	SERPINB9	462	AluSz	SINE	Alu	LTR12C	32642
82011.5	-0.9577	0.125599	7.62495	2.4412e-14	0	ENSG00000164251.4_3	chr5	76114758	76131140	+	protein_coding	F2RL1	421	MIRb	SINE	MIR	LTR12_	95324
1404.42	1.9299	0.253196	-7.62234	2.49125e-14	0	ENSG00000152078.9_3	chr1	95582894	95663163	+	protein_coding	TMEM56	442	GC_rich	Low_complexity	Low_complexity	LTR12C	24537
78.5924	3.8452	0.504555	-7.62093	2.51846e-14	0	ENSG00000115616.2_2	chr2	103236166	103327777	+	protein_coding	SLC9A2	178	GC_rich	Low_complexity	Low_complexity	LTR12F	996798
648.263	2.9284	0.384272	-7.62069	2.52329e-14	0	ENSG00000112769.18_4	chr6	112429963	112576141	-	protein_coding	LAMA4	630	MIRb	SINE	MIR	LTR12	121949
208.767	3.0945	0.406118	-7.61975	2.54166e-14	0	ENSG00000107518.17_4	chr10	116853124	117708503	+	protein_coding	ATRNL1	2	GC_rich	Low_complexity	Low_complexity	LTR12_	50592
200.778	2.3572	0.309579	-7.61417	2.65384e-14	0	ENSG00000132357.13_3	chr5	40841286	40860277	+	protein_coding	CARD6	525	(CATATA)n	Simple_repeat	Simple_repeat	LTR12C	401262
536.423	2.7259	0.358024	-7.61382	2.66113e-14	0	ENSG00000165272.15_3	chr9	33441152	33447631	-	protein_coding	AQP3	897	AluSz	SINE	Alu	LTR12D	301235
132.859	4.0648	0.533876	-7.61375	2.66249e-14	0	ENSG00000120875.8_2	chr8	29190581	29208185	-	protein_coding	DUSP4	5083	L2c	LINE	L2	LTR12F	1857790
85.0429	3.9655	0.520978	-7.61164	2.70633e-14	0	ENSG00000185972.5_2	chr9	36169391	36171331	+	protein_coding	CCIN	300	MIR3	SINE	MIR	LTR12_	288747
349.254	2.348	0.308489	-7.61135	2.71242e-14	0	ENSG00000093072.16_6	chr22	17659680	17739125	-	protein_coding	ADA2	1099	AluSx1	SINE	Alu	LTR12B	167326
11052.2	-2.3498	0.308827	7.60891	2.76418e-14	0	ENSG00000157227.12_2	chr14	23305766	23318236	+	protein_coding	MMP14	1694	AluSx3	SINE	Alu	LTR12C	743885
557.503	1.4571	0.191511	-7.60836	2.77585e-14	0	ENSG00000140873.15_3	chr16	77281710	77469011	-	protein_coding	ADAMTS18	317	MIRb	SINE	MIR	LTR12C	348404
3922.11	0.8707	0.114464	-7.60655	2.81511e-14	0	ENSG00000203778.7_2	chr6	112408802	112423993	+	protein_coding	FAM229B	1689	HAL1b	LINE	L1	LTR12F	1744018
46.9641	6.3265	0.832306	-7.60119	2.93414e-14	0	ENSG00000177301.14_2	chr1	111062459	111174096	-	protein_coding	KCNA2	144	L2c	LINE	L2	LTR12C	234569
710.259	1.2417	0.163506	-7.59418	3.09738e-14	0	ENSG00000155465.18_3	chr14	23242431	23299029	-	protein_coding	SLC7A7	322	AluJb	SINE	Alu	LTR12C	754078
561.275	-1.1337	0.149421	7.58751	3.26103e-14	0	ENSG00000148942.14_2	chr11	26688566	26744974	-	protein_coding	SLC5A12	1304	AluY	SINE	Alu	LTR12_	234334
88.3522	4.4164	0.582057	-7.58749	3.26154e-14	0	ENSG00000112053.13_3	chr6	35911291	35992645	-	protein_coding	SLC26A8	397	L2b	LINE	L2	LTR12C	338265
106.285	9.4703	1.24822	-7.58707	3.27214e-14	0	ENSG00000144285.19_5	chr2	166841151	167005724	-	protein_coding	SCN1A	1137	MIR3	SINE	MIR	LTR12E	191590
163.894	2.4005	0.316468	-7.58541	3.31447e-14	0	ENSG00000154734.14_5	chr21	28208066	28217728	-	protein_coding	ADAMTS1	3886	MIR3	SINE	MIR	LTR12	905833
5288.65	-1.1177	0.147358	7.58511	3.32215e-14	0	ENSG00000151474.22_5	chr10	13685706	14504141	-	protein_coding	FRMD4A	0	THE1B	LTR	ERVL-MaLR	LTR12C	963054
36.1674	3.9824	0.525046	-7.58491	3.32708e-14	0	ENSG00000262921.1_5	chr17	4469047	4475055	+	lincRNA	AC118754.2	33	MLT1N2	LTR	ERVL-MaLR	LTR12	862955
235.678	2.1298	0.280959	-7.58048	3.44288e-14	0	ENSG00000102362.15_2	chrX	99929488	99987110	-	protein_coding	SYTL4	2185	L2c	LINE	L2	LTR12C	1359533
866.553	1.7347	0.228934	-7.57716	3.532e-14	0	ENSG00000156466.9_2	chr8	97154558	97173020	-	protein_coding	GDF6	1304	MIRc	SINE	MIR	LTR12C	372141
212.529	2.1814	0.287982	-7.57476	3.598e-14	0	ENSG00000129757.13_3	chr11	2904443	2907003	-	protein_coding	CDKN1C	2968	MIRb	SINE	MIR	LTR12C	548359
117.904	2.5064	0.330987	-7.57245	3.66253e-14	0	ENSG00000127329.15_5	chr12	70909646	71031220	-	protein_coding	PTPRB	545	L4	LINE	RTE	LTR12C	527736
12419.4	-1.2301	0.162454	7.57204	3.67407e-14	0	ENSG00000033867.16_4	chr3	27414212	27525911	-	protein_coding	SLC4A7	606	AluSx	SINE	Alu	LTR12C	715016
3686.13	-1.199	0.15841	7.56923	3.75441e-14	0	ENSG00000102780.16_3	chr13	42614172	42830714	+	protein_coding	DGKH	316	GC_rich	Low_complexity	Low_complexity	LTR12	341207
125.042	5.1868	0.685233	-7.56934	3.75124e-14	0	ENSG00000143195.12_4	chr1	166864948	166944719	-	protein_coding	ILDR2	685	MIRc	SINE	MIR	LTR12F	485194
156.717	3.1429	0.415254	-7.56857	3.77357e-14	0	ENSG00000105642.15_4	chr19	18062102	18110889	+	protein_coding	KCNN1	547	MIR3	SINE	MIR	LTR12F	625974
165.271	3.7533	0.495991	-7.56734	3.80937e-14	0	ENSG00000178233.17_4	chr6	44238203	44275243	+	protein_coding	TMEM151B	47	C-rich	Low_complexity	Low_complexity	LTR12C	271184
90.0829	3.5409	0.467983	-7.56627	3.84086e-14	0	ENSG00000140297.12_5	chr15	59887074	59932438	+	protein_coding	GCNT3	59	MIR	SINE	MIR	LTR12D	2612486
175.155	1.8497	0.244476	-7.56583	3.85395e-14	0	ENSG00000260086.2_6	chr16	48657347	48778832	+	lincRNA	AC007611.1	472	AT_rich	Low_complexity	Low_complexity	LTR12C	113595
2095.12	-0.5852	0.0773784	7.56305	3.93728e-14	0	ENSG00000083457.11_2	chr17	3617922	3704537	-	protein_coding	ITGAE	3482	AluSz	SINE	Alu	LTR12C	854398
53.8465	4.2576	0.563112	-7.56081	4.00576e-14	0	ENSG00000227115.7_5	chr18	48872619	49170309	+	lincRNA	LINC01630	468	MIRc	SINE	MIR	LTR12C	1892582
51.6698	6.2144	0.822236	-7.55795	4.09478e-14	0	ENSG00000205002.3_2	chr8	117950438	117956726	+	protein_coding	AARD	285	(CGG)n	Simple_repeat	Simple_repeat	LTR12C	405946
13131	-0.874	0.11565	7.55747	4.10998e-14	0	ENSG00000278540.4_4	chr17	35441923	35766909	-	protein_coding	ACACA	835	AluSz	SINE	Alu	LTR12C	2160411
329.932	2.7977	0.37023	-7.55667	4.13521e-14	0	ENSG00000141293.15_3	chr17	46210802	46507637	-	protein_coding	SKAP1	2882	L1ME4a	LINE	L1	LTR12C	1372422
157.232	1.8248	0.241487	-7.5564	4.14379e-14	0	ENSG00000035664.11_4	chr15	64199235	64364232	-	protein_coding	DAPK2	0	MLT1F	LTR	ERVL-MaLR	LTR12_	966222
9272.11	-0.6928	0.0916927	7.55618	4.15068e-14	0	ENSG00000164466.12_5	chr5	174904065	174956745	+	protein_coding	SFXN1	263	MLT1H	LTR	ERVL-MaLR	LTR12C	574289
4401.49	-0.908	0.120173	7.55581	4.16275e-14	0	ENSG00000166439.5_3	chr11	74459913	74553458	+	protein_coding	RNF169	71	GC_rich	Low_complexity	Low_complexity	LTR12C	349154
215.22	2.3676	0.313443	-7.55355	4.23549e-14	0	ENSG00000243978.8_6	chrX	109602044	109699562	+	protein_coding	RTL9	729	AT_rich	Low_complexity	Low_complexity	LTR12F	1560288
88.6065	4.6674	0.618032	-7.55208	4.28358e-14	0	ENSG00000188883.4_2	chr7	139137436	139168458	-	protein_coding	KLRG2	547	AluSc	SINE	Alu	LTR12C	801999
38.5435	4.0459	0.535723	-7.55219	4.28007e-14	0	ENSG00000140470.13_4	chr15	100511794	100882210	-	protein_coding	ADAMTS17	474	MIRc	SINE	MIR	LTR12C	409064
5269.38	-0.9759	0.12926	7.55016	4.34708e-14	0	ENSG00000099290.16_4	chr10	51827648	51893266	+	protein_coding	WASHC2A	1256	AluSx3	SINE	Alu	LTR12B	837364
8896.8	-0.7524	0.0996605	7.54965	4.36426e-14	0	ENSG00000122642.10_3	chr7	32997016	33046543	+	protein_coding	FKBP9	400	AT_rich	Low_complexity	Low_complexity	LTR12C	261387
154.707	6.1315	0.812495	-7.54655	4.46945e-14	0	ENSG00000168309.17_4	chr3	58549844	58613337	-	protein_coding	FAM107A	1021	MIR	SINE	MIR	LTR12C	1177698
61.8745	9.2531	1.22624	-7.54594	4.49035e-14	0	ENSG00000151224.12_2	chr10	82031576	82049440	-	protein_coding	MAT1A	1614	MER20	DNA	hAT-Charlie	LTR12C	69067
3080.15	-0.8787	0.116464	7.54518	4.51658e-14	0	ENSG00000172059.10_2	chr2	10182976	10194963	+	protein_coding	KLF11	329	(CCG)n	Simple_repeat	Simple_repeat	LTR12C	48394
24792.6	-1.3177	0.17481	7.53804	4.77083e-14	0	ENSG00000170004.16_5	chr17	7788124	7816078	+	protein_coding	CHD3	12	G-rich	Low_complexity	Low_complexity	LTR12C	242528
52.4807	3.132	0.415514	-7.53761	4.78653e-14	0	ENSG00000270490.1_5	chr15	67100742	67102898	+	processed_pseudogene	AC110048.1	16	(GGA)n	Simple_repeat	Simple_repeat	LTR12	438160
168.599	3.7783	0.501462	-7.53452	4.90125e-14	0	ENSG00000130176.7_2	chr19	11649532	11661138	+	protein_coding	CNN1	439	AluJo	SINE	Alu	LTR12C	1989504
202.793	4.9965	0.663495	-7.53051	5.05445e-14	0	ENSG00000104892.16_3	chr19	45836692	45854778	+	protein_coding	KLC3	59	(TTTTTA)n	Simple_repeat	Simple_repeat	LTR12	6265538
330.15	3.1331	0.41644	-7.52358	5.32951e-14	0	ENSG00000010610.9_3	chr12	6896024	6929974	+	protein_coding	CD4	0	L2a	LINE	L2	LTR12C	69560
110.591	9.2547	1.23052	-7.52099	5.4362e-14	0	ENSG00000101276.15_3	chr20	740724	756658	-	protein_coding	SLC52A3	378	MIR	SINE	MIR	LTR12C	6845223
145.622	3.1247	0.415696	-7.51671	5.61738e-14	0	ENSG00000273199.1_5	chr21	37692090	37692968	-	antisense	AP000692.2	551	L1M5	LINE	L1	LTR12C	961659
80.0063	2.8141	0.374416	-7.51607	5.64481e-14	0	ENSG00000108001.13_2	chr10	131633547	131762105	-	protein_coding	EBF3	10662	MIRb	SINE	MIR	LTR12C	891924
2388.67	1.5072	0.200564	-7.51481	5.69921e-14	0	ENSG00000169432.15_4	chr2	167051695	167232511	-	protein_coding	SCN9A	1384	L1MC1	LINE	L1	LTR12C	235164
6287.95	1.2885	0.171493	-7.51348	5.75759e-14	0	ENSG00000130066.16_2	chrX	23801290	23804343	+	protein_coding	SAT1	633	L1MEg	LINE	L1	LTR12C	266335
39.6559	9.4061	1.25218	-7.51177	5.83311e-14	0	ENSG00000246528.3_5	chr8	70746346	70767206	+	antisense	AC079089.1	0	(CA)n	Simple_repeat	Simple_repeat	LTR12D	833988
933.552	1.4508	0.193276	-7.5062	6.08677e-14	0	ENSG00000079150.17_4	chr2	179328391	179343327	-	protein_coding	FKBP7	671	MIRb	SINE	MIR	LTR12D	2666170
12031.9	-0.9352	0.124629	7.50378	6.20041e-14	0	ENSG00000116830.11_2	chr1	117602925	117650075	+	protein_coding	TTF2	427	MIR3	SINE	MIR	LTR12_	112413
356.52	5.8563	0.780729	-7.50109	6.3289e-14	0	ENSG00000198947.15_4	chrX	31115794	33357558	-	protein_coding	DMD	1627	L1MA9	LINE	L1	LTR12_	755916
137.026	4.1299	0.550659	-7.49987	6.38796e-14	0	ENSG00000163810.11_3	chr3	44916100	44956482	+	protein_coding	TGM4	1330	AluJb	SINE	Alu	LTR12C	431876
998.231	-1.1977	0.15984	7.49295	6.7345e-14	0	ENSG00000234171.2_5	chr2	3606082	3609335	+	antisense	RNASEH1-AS1	585	AluSg	SINE	Alu	LTR12C	1325558
69.3337	9.0087	1.20234	-7.49258	6.75324e-14	0	ENSG00000235750.9_2	chr1	175126123	175162135	-	protein_coding	KIAA0040	1385	MIRb	SINE	MIR	LTR12C	83976
94.2289	3.7105	0.495287	-7.49169	6.79938e-14	0	ENSG00000131914.10_2	chr1	26737269	26756213	+	protein_coding	LIN28A	78	(GGGGA)n	Simple_repeat	Simple_repeat	LTR12C	1688031
104.022	3.4047	0.454622	-7.48917	6.93122e-14	0	ENSG00000179603.17_4	chr7	126078652	126893348	-	protein_coding	GRM8	1048	MIRb	SINE	MIR	LTR12D	446238
11106.4	-1.1981	0.160068	7.48462	7.17519e-14	0	ENSG00000108312.14_3	chr17	42282401	42298994	-	protein_coding	UBTF	2634	AluSp	SINE	Alu	LTR12B	316121
544.28	1.6857	0.225224	-7.48473	7.16922e-14	0	ENSG00000177359.20_5	chr12	31264586	31354169	-	transcribed_unprocessed_pseudogene	AC024940.1	560	AluSx	SINE	Alu	LTR12C	603441
26092.9	-0.7145	0.0954708	7.48402	7.20821e-14	0	ENSG00000110841.13_5	chr12	27676364	27848497	+	protein_coding	PPFIBP1	307	AluSx1	SINE	Alu	LTR12C	683983
85.3943	2.5981	0.347214	-7.48286	7.27241e-14	0	ENSG00000126856.14_3	chr16	90122974	90158480	-	protein_coding	PRDM7	69	THE1B	LTR	ERVL-MaLR	LTR12C	5919727
2799.88	-1.1571	0.154699	7.47984	7.4415e-14	0	ENSG00000106610.15_5	chr7	66767608	66827937	+	transcribed_unprocessed_pseudogene	STAG3L4	466	AluSx1	SINE	Alu	LTR12	666169
102.716	2.2448	0.300221	-7.47716	7.59476e-14	0	ENSG00000158055.15_2	chr1	24645812	24690972	+	protein_coding	GRHL3	385	MIRc	SINE	MIR	LTR12E	170510
469.989	3.4274	0.458611	-7.47335	7.81791e-14	0	ENSG00000198624.12_2	chr5	150560613	150603706	-	protein_coding	CCDC69	205	MIRb	SINE	MIR	LTR12D	182647
130.708	4.142	0.554827	-7.46547	8.30006e-14	0	ENSG00000171502.14_3	chr1	86194916	86622626	-	protein_coding	COL24A1	1182	L1MC4a	LINE	L1	LTR12C	366184
100.533	3.7417	0.501444	-7.46185	8.53188e-14	0	ENSG00000266304.1_5	chr18	68003165	68004546	-	lincRNA	LIVAR	0	MIR3	SINE	MIR	LTR12C	691911
164.216	7.0173	0.941031	-7.45704	8.84847e-14	0	ENSG00000183018.8_3	chr17	4402133	4442330	+	protein_coding	SPNS2	162	GC_rich	Low_complexity	Low_complexity	LTR12	796041
1655.7	-0.8074	0.108303	7.45493	8.99125e-14	0	ENSG00000075643.5_3	chr18	33767482	33852120	+	protein_coding	MOCOS	1396	(TC)n	Simple_repeat	Simple_repeat	LTR12D	122343
98.1961	2.3189	0.311362	-7.44765	9.50177e-14	0	ENSG00000171227.6_4	chr2	120187477	120196096	+	protein_coding	TMEM37	336	MER5A	DNA	hAT-Charlie	LTR12C	566898
4506.37	-0.95	0.127606	7.44508	9.68833e-14	0	ENSG00000018699.12_3	chr2	32853099	33046118	+	protein_coding	TTC27	901	(TCCC)n	Simple_repeat	Simple_repeat	LTR12C	425430
25794.3	-1.1643	0.156485	7.44024	1.00505e-13	0	ENSG00000111371.15_3	chr12	46576846	46663800	-	protein_coding	SLC38A1	908	MIR	SINE	MIR	LTR12D	1766965
2363.61	0.7408	0.099571	-7.4399	1.00759e-13	0	ENSG00000153363.12_3	chr1	211556145	211608675	+	lincRNA	LINC00467	120	(TCCCC)n	Simple_repeat	Simple_repeat	LTR12_	153293
25141.1	-0.5932	0.0797694	7.4363	1.03545e-13	0	ENSG00000048828.16_3	chr9	96214004	96328389	+	protein_coding	FAM120A	2	(CGG)n	Simple_repeat	Simple_repeat	LTR12C	428036
66.1505	2.2224	0.298884	-7.43574	1.03984e-13	0	ENSG00000033122.18_3	chr1	70034081	70617628	+	protein_coding	LRRC7	90	(CCG)n	Simple_repeat	Simple_repeat	LTR12C	749430
61.0347	9.3949	1.26405	-7.43238	1.06664e-13	0	ENSG00000267909.2_2	chr14	70036533	70041554	-	protein_coding	CCDC177	898	L2	LINE	L2	LTR12C	2517604
323.372	7.7858	1.04767	-7.43153	1.07347e-13	0	ENSG00000154451.14_2	chr1	89724633	89738487	-	protein_coding	GBP5	0	LTR12C	LTR	ERV1	LTR12C	0
66.4774	9.7006	1.30735	-7.42004	1.17087e-13	0	ENSG00000284862.1_2	chr3	180320646	180397288	-	protein_coding	CCDC39	831	MIR3	SINE	MIR	LTR12C	502708
1356.96	-1.1024	0.148654	7.41593	1.20773e-13	0	ENSG00000151353.14_4	chr2	667335	677439	-	protein_coding	TMEM18	984	AluSz	SINE	Alu	LTR12C	452100
74.0244	5.8954	0.79512	-7.41445	1.22129e-13	0	ENSG00000107295.9_2	chr9	17579080	17797127	+	protein_coding	SH3GL2	311	GC_rich	Low_complexity	Low_complexity	LTR12C	223902
7533.87	-0.9405	0.127064	7.40163	1.34519e-13	0	ENSG00000100473.16_3	chr14	31343720	31364271	+	protein_coding	COCH	83	GC_rich	Low_complexity	Low_complexity	LTR12C	825855
38.0122	5.8357	0.788567	-7.40041	1.35764e-13	0	ENSG00000157103.11_4	chr3	11033872	11080935	+	protein_coding	SLC6A1	203	G-rich	Low_complexity	Low_complexity	LTR12C	69021
167.225	3.0899	0.417609	-7.39902	1.37192e-13	0	ENSG00000171864.4_2	chr20	4702556	4709106	+	protein_coding	PRND	458	GC_rich	Low_complexity	Low_complexity	LTR12C	5309589
5401.3	2.2648	0.306501	-7.38924	1.47668e-13	0	ENSG00000073282.12_3	chr3	189349205	189615068	+	protein_coding	TP63	460	(CAAAA)n	Simple_repeat	Simple_repeat	LTR12C	34255
6598.61	-0.7516	0.101723	7.38918	1.47736e-13	0	ENSG00000140577.15_3	chr15	91073157	91188577	+	protein_coding	CRTC3	0	GC_rich	Low_complexity	Low_complexity	LTR12D	18185
6485.56	0.9057	0.122718	-7.3804	1.5781e-13	0	ENSG00000012822.15_3	chr12	54102301	54121529	-	protein_coding	CALCOCO1	39	MIRc	SINE	MIR	LTR12C	2271648
84.0185	4.4753	0.60645	-7.3795	1.58883e-13	0	ENSG00000188176.11_3	chr17	4487294	4511614	+	protein_coding	SMTNL2	450	GC_rich	Low_complexity	Low_complexity	LTR12	881202
605.303	1.9579	0.265376	-7.3778	1.60928e-13	0	ENSG00000086619.13_2	chr1	236378855	236445285	-	protein_coding	ERO1B	898	MLT1D	LTR	ERVL-MaLR	LTR12C	687036
6246.91	1.0179	0.138022	-7.37519	1.64106e-13	0	ENSG00000158457.5_2	chr7	128784732	128809538	+	protein_coding	TSPAN33	56	GC_rich	Low_complexity	Low_complexity	LTR12C	1084947
765.269	1.4337	0.194475	-7.37221	1.67826e-13	0	ENSG00000166046.10_4	chr12	106695707	106740793	+	protein_coding	TCP11L2	343	C-rich	Low_complexity	Low_complexity	LTR12C	67809
1462.5	-0.7727	0.104832	7.37123	1.69057e-13	0	ENSG00000047230.14_2	chrX	16606126	16731059	-	protein_coding	CTPS2	0	L2a	LINE	L2	LTR12C	1480641
66.9044	7.9055	1.07262	-7.37031	1.70234e-13	0	ENSG00000169862.18_4	chr5	10971952	11904155	-	protein_coding	CTNND2	3535	L2a	LINE	L2	LTR12_	143498
640.087	1.7094	0.232166	-7.36281	1.80074e-13	0	ENSG00000176244.6_2	chr10	15119522	15130775	-	protein_coding	ACBD7	956	FLAM_C	SINE	Alu	LTR12C	336420
3123.76	0.6891	0.0937254	-7.35267	1.94291e-13	0	ENSG00000132970.12_4	chr13	27131840	27263085	+	protein_coding	WASF3	19	GC_rich	Low_complexity	Low_complexity	LTR12_	244978
1557.35	1.4687	0.19981	-7.35032	1.97738e-13	0	ENSG00000233396.7_4	chr1	145373054	145382434	-	lincRNA	LINC01719	809	AluSx	SINE	Alu	LTR12C	627115
922.634	1.4831	0.2018	-7.34924	1.99332e-13	0	ENSG00000196154.11_3	chr1	153516089	153522612	-	protein_coding	S100A4	519	L1MEd	LINE	L1	LTR12_	532597
5090.4	-0.7781	0.105972	7.34253	2.09587e-13	0	ENSG00000136100.13_3	chr13	52986737	53024763	-	protein_coding	VPS36	1699	L1ME4a	LINE	L1	LTR12C	41982
420.453	8.8436	1.20474	-7.34066	2.1254e-13	0	ENSG00000169291.9_2	chr1	154442248	154474589	-	protein_coding	SHE	1741	L1MB7	LINE	L1	LTR12C	29189
301.026	3.1678	0.431609	-7.33958	2.14258e-13	0	ENSG00000054356.13_4	chr2	220154345	220174370	-	protein_coding	PTPRN	420	AluSx	SINE	Alu	LTR12C	107656
2452.49	1.3015	0.177336	-7.33928	2.14738e-13	0	ENSG00000104332.11_3	chr8	41119477	41167016	-	protein_coding	SFRP1	325	AluSq2	SINE	Alu	LTR12	263342
95.6499	4.2002	0.572337	-7.33874	2.15614e-13	0	ENSG00000169783.12_5	chr15	77905369	78113242	-	protein_coding	LINGO1	11	MIRc	SINE	MIR	LTR12C	73299
79.5305	3.9325	0.536114	-7.33521	2.21371e-13	0	ENSG00000186198.3_2	chr15	65337708	65345734	+	protein_coding	SLC51B	314	L1MC3	LINE	L1	LTR12C	29470
3653.84	0.9176	0.125191	-7.32948	2.31051e-13	0	ENSG00000087884.14_5	chr11	77532155	77629478	+	protein_coding	AAMDC	396	(CCG)n	Simple_repeat	Simple_repeat	LTR12C	817562
91.6394	1.9278	0.263099	-7.32734	2.34771e-13	0	ENSG00000124479.9_4	chrX	43808022	43832750	-	protein_coding	NDP	792	L2c	LINE	L2	LTR12C	1690410
102.118	9.1335	1.24705	-7.3241	2.40508e-13	0	ENSG00000166961.14_3	chr11	60524426	60544205	+	protein_coding	MS4A15	1332	HERVK22-int	LTR	ERVK	LTR12	191790
1797.95	1.9686	0.269008	-7.31808	2.5154e-13	0	ENSG00000186522.14_4	chr2	110300559	110371783	-	protein_coding	SEPT10	1064	Charlie1	DNA	hAT-Charlie	LTR12F	117727
65.1852	6.1115	0.835623	-7.31373	2.5982e-13	0	ENSG00000131831.17_2	chrX	17818169	17879457	-	protein_coding	RAI2	463	L2a	LINE	L2	LTR12C	2504616
114.153	3.6087	0.493489	-7.31264	2.61948e-13	0	ENSG00000159618.15_2	chr16	57576333	57625593	+	protein_coding	ADGRG5	356	MIR3	SINE	MIR	LTR12C	1206245
300.033	2.7634	0.377912	-7.31219	2.62827e-13	0	ENSG00000147689.16_4	chr8	124191200	124222319	+	protein_coding	FAM83A	72	MIR3	SINE	MIR	LTR12C	1229418
3650.55	-1.4688	0.200899	7.31116	2.64838e-13	0	ENSG00000064763.10_3	chr12	29302036	29493913	+	protein_coding	FAR2	7	GC_rich	Low_complexity	Low_complexity	LTR12C	107358
127.736	3.2672	0.446893	-7.31085	2.65461e-13	0	ENSG00000250722.5_5	chr5	42799982	42887494	-	protein_coding	SELENOP	182	MER3	DNA	hAT-Charlie	LTR12	224969
3069.12	1.3853	0.189515	-7.30977	2.67607e-13	0	ENSG00000173221.13_2	chr5	95087023	95158709	-	protein_coding	GLRX	1100	MIR3	SINE	MIR	LTR12C	1261491
548.241	2.9502	0.403954	-7.30319	2.81019e-13	0	ENSG00000170290.3_2	chr11	107578104	107590419	-	protein_coding	SLN	331	LTR16B2	LTR	ERVL	LTR12D	40476
2216.98	1.2375	0.169453	-7.30268	2.82084e-13	0	ENSG00000116741.7_2	chr1	192778169	192781413	+	protein_coding	RGS2	351	GC_rich	Low_complexity	Low_complexity	LTR12C	23818
146.492	3.6757	0.503362	-7.30226	2.82983e-13	0	ENSG00000145794.16_2	chr5	126626523	126801429	+	protein_coding	MEGF10	1371	MIR	SINE	MIR	LTR12	107481
1377.24	1.2285	0.168244	-7.30182	2.83902e-13	0	ENSG00000119938.8_2	chr10	93388199	93392811	-	protein_coding	PPP1R3C	1473	MIR	SINE	MIR	LTR12C	800313
50.5548	2.4374	0.333906	-7.2997	2.88416e-13	0	ENSG00000196890.4_2	chr1	228645808	228648171	+	protein_coding	HIST3H2BB	547	(TG)n	Simple_repeat	Simple_repeat	LTR12C	263460
8344.81	-0.753	0.103253	7.29301	3.03107e-13	0	ENSG00000171824.13_3	chr1	11126675	11159938	-	protein_coding	EXOSC10	294	FLAM_A	SINE	Alu	LTR12C	672956
1307.15	1.8462	0.253223	-7.29063	3.08502e-13	0	ENSG00000065809.13_5	chr10	14560556	14816896	-	protein_coding	FAM107B	1292	MIRb	SINE	MIR	LTR12C	650299
3100.8	0.8125	0.111542	-7.28394	3.242e-13	0	ENSG00000130449.5_3	chr5	60628100	60841997	+	protein_coding	ZSWIM6	52	(CGG)n	Simple_repeat	Simple_repeat	LTR12	787276
2466.08	-1.0334	0.141928	7.28117	3.30945e-13	0	ENSG00000231365.5_5	chr1	119683019	119818596	+	antisense	AL359915.2	2340	L2a	LINE	L2	LTR12C	30966
9187.86	1.1509	0.158107	-7.27918	3.35847e-13	0	ENSG00000100784.11_5	chr14	91314206	91526980	-	protein_coding	RPS6KA5	1370	MER58B	DNA	hAT-Charlie	LTR12	506597
105.728	8.8795	1.21991	-7.27887	3.36631e-13	0	ENSG00000109321.10_3	chr4	75310851	75320726	+	protein_coding	AREG	52	GC_rich	Low_complexity	Low_complexity	LTR12_	1118655
387.058	1.2444	0.171038	-7.27544	3.45302e-13	0	ENSG00000154065.16_2	chr18	21178890	21242849	-	protein_coding	ANKRD29	1435	AluSq	SINE	Alu	LTR12C	84689
205.918	1.5921	0.218836	-7.2751	3.46172e-13	0	ENSG00000115423.18_3	chr2	84743579	85046713	+	protein_coding	DNAH6	351	MER33	DNA	hAT-Charlie	LTR12	53783
6290.31	-0.7721	0.106171	7.27269	3.52388e-13	0	ENSG00000005156.11_5	chr17	33307513	33336762	+	protein_coding	LIG3	138	(CGCGG)n	Simple_repeat	Simple_repeat	LTR12	3208365
55.923	7.7726	1.06881	-7.27225	3.53556e-13	0	ENSG00000104921.14_3	chr19	7753644	7767032	-	protein_coding	FCER2	2	MIR	SINE	MIR	LTR12C	577355
71.7391	3.1278	0.430167	-7.27116	3.5642e-13	0	ENSG00000271225.1_2	chr9	69823283	69823847	-	processed_pseudogene	BNIP3P4	737	AluSx1	SINE	Alu	LTR12F	759569
366.679	2.0427	0.280967	-7.27017	3.59025e-13	0	ENSG00000264448.5_6	chr8	94927962	94928910	-	lincRNA	AC084346.2	562	MIRc	SINE	MIR	LTR12C	382832
73.7863	7.9634	1.09538	-7.27003	3.5942e-13	0	ENSG00000117707.15_5	chr1	214156524	214214845	+	protein_coding	PROX1	1099	MER5A	DNA	hAT-Charlie	LTR12C	2092463
135.722	5.6003	0.770626	-7.26715	3.67148e-13	0	ENSG00000169116.11_3	chr4	75858305	75975325	+	protein_coding	PARM1	6	(CGG)n	Simple_repeat	Simple_repeat	LTR12F	1035111
362.251	2.529	0.348081	-7.26565	3.71243e-13	0	ENSG00000130600.18_4	chr11	2016406	2022700	-	processed_transcript	H19	3275	AluY	SINE	Alu	LTR12C	1432662
212.852	1.8815	0.259089	-7.26198	3.81459e-13	0	ENSG00000163995.19_4	chr4	7967037	8160559	-	protein_coding	ABLIM2	361	MIR3	SINE	MIR	LTR12C	331411
477.018	3.3033	0.456086	-7.24273	4.39758e-13	0	ENSG00000160282.13_2	chr21	47556176	47575481	-	protein_coding	FTCD	365	MIRc	SINE	MIR	LTR12	12521
105.695	3.6397	0.502749	-7.23953	4.5023e-13	0	ENSG00000120658.13_3	chr13	43787654	44361044	-	protein_coding	ENOX1	1550	AluSx1	SINE	Alu	LTR12	669155
1601.48	-1.1107	0.153444	7.23856	4.53488e-13	0	ENSG00000119699.7_2	chr14	76424442	76449334	-	protein_coding	TGFB3	208	MIR	SINE	MIR	LTR12C	552995
5255.09	-0.8242	0.113893	7.23629	4.61123e-13	0	ENSG00000103544.14_5	chr16	19566562	19718115	+	protein_coding	VPS35L	245	AT_rich	Low_complexity	Low_complexity	LTR12_	1510276
52.5598	8.8763	1.22685	-7.23506	4.65326e-13	0	ENSG00000070729.13_3	chr16	57916244	58005020	-	protein_coding	CNGB1	262	MER5A	DNA	hAT-Charlie	LTR12_	429967
52377.3	-1.1931	0.164926	7.23436	4.67736e-13	0	ENSG00000128272.14_2	chr22	39915700	39918690	+	protein_coding	ATF4	526	MIR3	SINE	MIR	LTR12C	160903
55.5288	3.2056	0.443565	-7.22681	4.94463e-13	0	ENSG00000205809.9_4	chr12	10579453	10594899	-	protein_coding	KLRC2	23	MLT1A1	LTR	ERVL-MaLR	LTR12C	216102
135.983	2.4756	0.342639	-7.22516	5.00503e-13	0	ENSG00000151812.14_2	chr14	58030640	58448912	-	protein_coding	SLC35F4	519	L1PA7	LINE	L1	LTR12F	81954
52.7657	3.898	0.539577	-7.22421	5.04017e-13	0	ENSG00000274286.1_2	chr2	96778623	96781984	-	protein_coding	ADRA2B	4698	MER117	DNA	hAT-Charlie	LTR12D	504607
5683.84	-0.5972	0.0826941	7.2222	5.11514e-13	0	ENSG00000089022.13_2	chr12	112279782	112340042	+	protein_coding	MAPKAPK5	218	GC_rich	Low_complexity	Low_complexity	LTR12C	5166
58.2067	8.9245	1.23585	-7.22134	5.14787e-13	0	ENSG00000185291.11_2_PAR_Y	chrY	1405509	1451582	+	protein_coding	IL3RA	430	Charlie5	DNA	hAT-Charlie	LTR12	733259
189.256	1.7201	0.238317	-7.21787	5.28081e-13	0	ENSG00000230943.2_5	chr6	113938129	113971292	-	lincRNA	LINC02541	307	MIRc	SINE	MIR	LTR12C	890537
8612.77	1.1814	0.163756	-7.21423	5.42394e-13	0	ENSG00000166963.12_3	chr15	43803156	43823818	+	protein_coding	MAP1A	1077	(CAAAA)n	Simple_repeat	Simple_repeat	LTR12F	1499340
27481.4	-0.8859	0.122811	7.21365	5.44719e-13	0	ENSG00000167721.10_3	chr17	2225797	2240801	-	protein_coding	TSR1	2610	AluSc5	SINE	Alu	LTR12C	193606
838.584	-0.949	0.131605	7.21115	5.54821e-13	0	ENSG00000174428.16_2	chr7	74508364	74565623	+	protein_coding	GTF2IRD2B	0	A-rich	Low_complexity	Low_complexity	LTR12F	3685160
137.853	4.5517	0.63147	-7.20803	5.67659e-13	0	ENSG00000170006.11_3	chr4	153539784	153601317	-	protein_coding	TMEM154	1871	X6B_LINE	LINE	CR1	LTR12	1326392
44.5743	9.3093	1.29164	-7.20734	5.70553e-13	0	ENSG00000144847.12_4	chr3	118619404	118864915	-	protein_coding	IGSF11	984	L2a	LINE	L2	LTR12C	72103
17087.5	-0.7041	0.0977326	7.20468	5.81783e-13	0	ENSG00000143612.20_3	chr1	154179172	154193113	-	protein_coding	C1orf43	1302	L2c	LINE	L2	LTR12_	137220
9146.76	-0.6563	0.0911142	7.20314	5.88406e-13	0	ENSG00000159921.15_3	chr9	36214438	36277053	-	protein_coding	GNE	608	FLAM_C	SINE	Alu	LTR12_	190282
1329.81	1.0647	0.148071	-7.19043	6.45862e-13	0	ENSG00000277738.1_5	chr12	92028664	92029421	+	lincRNA	AC126175.1	0	LTR12C	LTR	ERV1	LTR12C	0
176.599	2.3166	0.322302	-7.18772	6.58824e-13	0	ENSG00000116329.10_2	chr1	29138654	29197779	+	protein_coding	OPRD1	111	GC_rich	Low_complexity	Low_complexity	LTR12F	3290129
6010.4	-1.1517	0.160238	7.18755	6.59621e-13	0	ENSG00000166228.8_2	chr10	72642037	72648541	-	protein_coding	PCBD1	46	L1ME1	LINE	L1	LTR12D	2065679
6371.11	-0.9994	0.139079	7.18564	6.68915e-13	0	ENSG00000007968.6_2	chr1	23832922	23857712	-	protein_coding	E2F2	568	MIRb	SINE	MIR	LTR12	1165896
43.4029	3.2039	0.44656	-7.17465	7.24909e-13	0	ENSG00000228408.6_6	chr6	149539062	149566690	+	lincRNA	AL031056.1	0	MLT1J	LTR	ERVL-MaLR	LTR12_	1631199
171.989	2.9124	0.406162	-7.17045	7.47534e-13	0	ENSG00000159247.13_2	chr9	141044527	141071885	+	transcribed_unprocessed_pseudogene	TUBBP5	463	CT-rich	Low_complexity	Low_complexity	LTR12C	7257782
75.948	2.9635	0.413371	-7.16914	7.547e-13	0	ENSG00000145861.7_2	chr5	159774758	159797648	-	protein_coding	C1QTNF2	1151	L2b	LINE	L2	LTR12C	176170
234.713	2.249	0.31395	-7.16346	7.86637e-13	0	ENSG00000198185.11_3	chr20	45128269	45142198	-	protein_coding	ZNF334	408	HAL1b	LINE	L1	LTR12C	2037653
1325.1	-1.1771	0.164339	7.16245	7.92454e-13	0	ENSG00000146054.17_2	chr5	180620924	180632293	-	protein_coding	TRIM7	2429	AluY	SINE	Alu	LTR12C	235368
277.559	2.1747	0.303745	-7.15956	8.09336e-13	0	ENSG00000183578.7_4	chr15	51348795	51397473	-	protein_coding	TNFAIP8L3	2544	MIR3	SINE	MIR	LTR12F	4156897
16178.6	-1.2708	0.177514	7.15881	8.13783e-13	0	ENSG00000101955.14_4	chrX	38008589	38080177	-	protein_coding	SRPX	326	MIRb	SINE	MIR	LTR12D	809302
150.947	8.9367	1.2484	-7.15854	8.15437e-13	0	ENSG00000229292.1_3	chr19	56280507	56284545	+	protein_coding	RFPL4AL1	285	AT_rich	Low_complexity	Low_complexity	LTR12C	2387986
51.1534	5.2405	0.732977	-7.14956	8.70562e-13	0	ENSG00000089250.18_4	chr12	117645947	117889975	-	protein_coding	NOS1	227	AluJb	SINE	Alu	LTR12C	1144045
6212.33	-0.6391	0.0894806	7.14249	9.16543e-13	0	ENSG00000247315.3_2	chr20	277609	280965	+	protein_coding	ZCCHC3	0	L1ME2z	LINE	L1	LTR12C	9734536
103.135	9.0281	1.26427	-7.14094	9.26915e-13	0	ENSG00000174123.10_2	chr4	38773860	38784611	-	protein_coding	TLR10	106	L1MB3	LINE	L1	LTR12B	457241
1498.55	0.7843	0.109839	-7.14079	9.27948e-13	0	ENSG00000162817.6_2	chr1	220863187	220872499	+	protein_coding	C1orf115	729	GC_rich	Low_complexity	Low_complexity	LTR12C	276338
413.46	1.2248	0.171607	-7.13697	9.54077e-13	0	ENSG00000259802.1_5	chr5	10352813	10353713	-	antisense	AC012640.2	1390	MIRc	SINE	MIR	LTR12_	1693940
79.0684	3.871	0.542536	-7.13505	9.67492e-13	0	ENSG00000198795.10_3	chr18	22641890	22932154	-	protein_coding	ZNF521	5615	Tigger14a	DNA	TcMar-Tigger	LTR12F	879483
156.759	2.4962	0.349895	-7.1342	9.73502e-13	0	ENSG00000224940.8_5	chr7	127990379	128001739	-	protein_coding	PRRT4	407	MIRb	SINE	MIR	LTR12D	1554629
637.218	1.6959	0.237896	-7.12881	1.0124e-12	0	ENSG00000139160.13_5	chr12	31800094	31826048	+	protein_coding	ETFBKMT	211	MIR	SINE	MIR	LTR12	235544
11272.3	1.7107	0.240007	-7.12779	1.01995e-12	0	ENSG00000242265.5_4	chr7	94285637	94299007	+	protein_coding	PEG10	34	C-rich	Low_complexity	Low_complexity	LTR12C	48986
1151.16	1.2195	0.171128	-7.126	1.03324e-12	0	ENSG00000163328.13_3	chr2	175296299	175351822	-	protein_coding	GPR155	3027	MIRc	SINE	MIR	LTR12C	60331
763.104	1.0222	0.143474	-7.12494	1.04129e-12	0	ENSG00000279227.1_5	chr2	118771750	118773249	+	TEC	AC009303.4	40	(CCG)n	Simple_repeat	Simple_repeat	LTR12F	1724559
54.0302	4.2574	0.597979	-7.11972	1.08145e-12	0	ENSG00000144891.17_3	chr3	148415571	148460795	+	protein_coding	AGTR1	1726	MIR3	SINE	MIR	LTR12	79374
831.114	6.3394	0.891067	-7.11443	1.12373e-12	0	ENSG00000169067.3_3	chr5	56775843	56778636	-	protein_coding	ACTBL2	674	MIR	SINE	MIR	LTR12C	585475
628.864	8.5791	1.20591	-7.11417	1.12585e-12	0	ENSG00000236719.3_4	chr1	180521885	180535656	+	lincRNA	OVAAL	997	ERVL-E-int	LTR	ERVL	LTR12C	42935
77.0376	2.9078	0.408947	-7.11054	1.15586e-12	0	ENSG00000132965.9_2	chr13	31287615	31338563	+	protein_coding	ALOX5AP	907	(TA)n	Simple_repeat	Simple_repeat	LTR12_	464294
189.221	1.6231	0.228274	-7.11037	1.15732e-12	0	ENSG00000273456.1_5	chr2	203239655	203240327	-	lincRNA	AC064836.3	1436	MER44C	DNA	TcMar-Tigger	LTR12D	238716
349.263	1.3678	0.19237	-7.11012	1.15944e-12	0	ENSG00000126947.12_4	chrX	100805514	100809683	+	protein_coding	ARMCX1	42	L1MD	LINE	L1	LTR12C	1543343
65.7675	3.4901	0.490887	-7.10982	1.16199e-12	0	ENSG00000174469.21_5	chr7	145813094	148118090	+	protein_coding	CNTNAP2	94	(GGA)n	Simple_repeat	Simple_repeat	LTR12	530393
121.197	3.9899	0.561296	-7.10838	1.17409e-12	0	ENSG00000206113.10_4	chr4	2420701	2464669	+	protein_coding	CFAP99	167	GC_rich	Low_complexity	Low_complexity	LTR12C	256458
13500.5	-0.4907	0.0690388	7.10695	1.18634e-12	0	ENSG00000136709.11_4	chr2	128458596	128568761	-	protein_coding	WDR33	1307	AluJo	SINE	Alu	LTR12F	242441
18100.9	-0.7772	0.109451	7.10121	1.23673e-12	0	ENSG00000162736.16_4	chr1	160313062	160328742	+	protein_coding	NCSTN	681	(T)n	Simple_repeat	Simple_repeat	LTR12F	906856
8013.82	-0.923	0.130069	7.09648	1.27975e-12	0	ENSG00000092470.11_2	chr15	44119161	44160617	+	protein_coding	WDR76	396	MER5A	DNA	hAT-Charlie	LTR12F	1183335
1118.23	1.6039	0.226037	-7.09575	1.28652e-12	0	ENSG00000184226.14_5	chr13	66876966	67804577	-	protein_coding	PCDH9	3639	MIRc	SINE	MIR	LTR12C	541524
140.457	2.5585	0.360704	-7.09302	1.31215e-12	0	ENSG00000171873.7_2	chr20	4201278	4229721	-	protein_coding	ADRA1D	2195	L2b	LINE	L2	LTR12C	3372160
65.998	8.8703	1.25095	-7.09081	1.33333e-12	0	ENSG00000148204.11_2	chr9	126118449	126142603	+	protein_coding	CRB2	764	L3b	LINE	CR1	LTR12C	2608678
166.452	3.4821	0.491112	-7.09028	1.33839e-12	0	ENSG00000005844.17_4	chr16	30483979	30534506	+	protein_coding	ITGAL	490	AluSz6	SINE	Alu	LTR12C	723337
5416.69	-0.8528	0.120283	7.08968	1.34419e-12	0	ENSG00000172661.18_3	chr10	46222648	46288409	+	protein_coding	WASHC2C	1255	AluSx3	SINE	Alu	LTR12C	125262
1707.37	1.2138	0.171238	-7.08857	1.35504e-12	0	ENSG00000122694.15_2	chr9	36136533	36163910	+	protein_coding	GLIPR2	113	GC_rich	Low_complexity	Low_complexity	LTR12_	321605
1949.34	2.3677	0.334349	-7.08155	1.42552e-12	0	ENSG00000100167.20_3	chr22	42365479	42394225	+	protein_coding	SEPT3	200	(TGGG)n	Simple_repeat	Simple_repeat	LTR12C	168645
212.863	2.6833	0.379045	-7.079	1.452e-12	0	ENSG00000250748.6_5	chr12	65860600	66036152	-	lincRNA	AC025419.1	0	MLT1J	LTR	ERVL-MaLR	LTR12C	660634
52.6011	8.6305	1.2192	-7.07881	1.45395e-12	0	ENSG00000179776.18_4	chr16	66400525	66438689	+	protein_coding	CDH5	201	MIRc	SINE	MIR	LTR12C	607473
135.75	1.9659	0.277766	-7.07771	1.46557e-12	0	ENSG00000122574.10_2	chr7	29846102	29956682	+	protein_coding	WIPF3	38	GC_rich	Low_complexity	Low_complexity	LTR12	763564
142.199	1.5148	0.214022	-7.07769	1.46574e-12	0	ENSG00000229891.1_4	chr22	42760406	42765242	-	lincRNA	LINC01315	518	MIR	SINE	MIR	LTR12C	4650830
17973.7	-1.4771	0.208717	7.07694	1.47377e-12	0	ENSG00000187678.9_4	chr5	141689992	141706020	-	protein_coding	SPRY4	787	MamRep488	DNA	hAT	LTR12_	2091390
2705.42	-1.1834	0.167306	7.0731	1.5151e-12	0	ENSG00000170854.17_4	chr3	97660662	97691301	-	protein_coding	RIOX2	159	AluJb	SINE	Alu	LTR12C	884492
52.8021	8.7326	1.23518	-7.06994	1.54997e-12	0	ENSG00000185291.11_2	chrX	1455509	1501582	+	protein_coding	IL3RA	430	Charlie5	DNA	hAT-Charlie	LTR12	733259
15798.8	-1.9201	0.271598	7.06966	1.55315e-12	0	ENSG00000103257.8_2	chr16	87863629	87903094	-	protein_coding	SLC7A5	1600	MIRc	SINE	MIR	LTR12C	3664341
324.828	4.222	0.597865	-7.06172	1.64454e-12	0	ENSG00000233421.4_4	chr1	16860381	16862667	-	lincRNA	LINC01783	0	MER20	DNA	hAT-Charlie	LTR12D	947419
87.6435	3.1087	0.44027	-7.06089	1.6544e-12	0	ENSG00000139220.16_4	chr12	81651754	82153332	-	protein_coding	PPFIA2	948	MER5A1	DNA	hAT-Charlie	LTR12C	601196
322.288	1.123	0.159162	-7.05592	1.71463e-12	0	ENSG00000233058.1_5	chr3	194208183	194239008	+	antisense	LINC00884	685	GC_rich	Low_complexity	Low_complexity	LTR12D	352988
63.1158	7.6392	1.08393	-7.04772	1.81876e-12	0	ENSG00000137571.10_3	chr8	70579282	70747299	-	protein_coding	SLCO5A1	837	L2	LINE	L2	LTR12C	208034
55.2707	9.1587	1.2999	-7.04573	1.84498e-12	0	ENSG00000196139.13_4	chr10	5077546	5149878	+	protein_coding	AKR1C3	0	LTR14A	LTR	ERVK	LTR12B	827757
117.396	5.1452	0.730296	-7.04537	1.84965e-12	0	ENSG00000072952.18_4	chr11	10594638	10715535	-	protein_coding	MRVI1	490	MER53	DNA	hAT	LTR12C	560117
407.495	2.7463	0.389857	-7.04449	1.86141e-12	0	ENSG00000168918.13_3	chr2	233924677	234116549	+	protein_coding	INPP5D	267	(TC)n	Simple_repeat	Simple_repeat	LTR12C	692832
38901.8	-0.8525	0.12113	7.03815	1.94815e-12	0	ENSG00000110092.3_2	chr11	69455855	69469242	+	protein_coding	CCND1	24	(CCCCCG)n	Simple_repeat	Simple_repeat	LTR12F	218220
82.7295	4.158	0.591143	-7.03379	2.00995e-12	0	ENSG00000173482.16_4	chr18	7566780	8406859	+	protein_coding	PTPRM	385	GC_rich	Low_complexity	Low_complexity	LTR12F	178689
340.023	-1.199	0.170485	7.03296	2.02193e-12	0	ENSG00000141391.13_3	chr18	12407895	12432237	+	protein_coding	PRELID3A	0	GC_rich	Low_complexity	Low_complexity	LTR12F	1159102
1463.3	1.0657	0.151675	-7.02633	2.12032e-12	0	ENSG00000168646.12_4	chr17	63524681	63557765	-	protein_coding	AXIN2	4216	MIR3	SINE	MIR	LTR12	1420351
63.6227	4.0973	0.583214	-7.02536	2.13508e-12	0	ENSG00000163393.12_2	chr1	116519119	116612675	+	protein_coding	SLC22A15	0	(CCCCG)n	Simple_repeat	Simple_repeat	LTR12_	1196219
7194.54	-0.6348	0.0903826	7.02392	2.15726e-12	0	ENSG00000165819.11_3	chr14	21966277	21979517	-	protein_coding	METTL3	257	AluSx3	SINE	Alu	LTR12C	2073590
4867.26	1.4453	0.205812	-7.02229	2.18267e-12	0	ENSG00000088367.21_4	chr20	34679426	34820721	+	protein_coding	EPB41L1	57	MIRc	SINE	MIR	LTR12B	745075
44.7336	3.9707	0.565722	-7.01875	2.2386e-12	0	ENSG00000162552.14_2	chr1	22443798	22470462	-	protein_coding	WNT4	569	MER115	DNA	hAT-Tip100	LTR12C	2158952
8962.34	-0.9385	0.133713	7.01843	2.24372e-12	0	ENSG00000152990.13_3	chr4	22346694	22517677	-	protein_coding	ADGRA3	791	MER115	DNA	hAT-Tip100	LTR12C	261661
59.9101	3.2127	0.457784	-7.01788	2.25266e-12	0	ENSG00000147234.10_3	chrX	106765680	106848481	+	protein_coding	FRMPD3	188	MIRc	SINE	MIR	LTR12	323565
23703.5	-0.7301	0.104034	7.01765	2.25623e-12	0	ENSG00000139613.11_3	chr12	56556767	56583351	-	protein_coding	SMARCC2	882	AluSx	SINE	Alu	LTR12C	188857
48.2413	3.5178	0.501314	-7.01709	2.26538e-12	0	ENSG00000187726.8_2	chr11	73661364	73681411	+	protein_coding	DNAJB13	0	L1MC3	LINE	L1	LTR12C	1147703
512.928	1.4493	0.206569	-7.01622	2.27958e-12	0	ENSG00000276644.4_2	chr13	72012098	72441330	-	protein_coding	DACH1	6232	MER131	SINE?	SINE?	LTR12F	575986
50.6822	6.3456	0.904718	-7.01386	2.31825e-12	0	ENSG00000168675.18_3	chr18	13217497	13652754	+	protein_coding	LDLRAD4	31	GC_rich	Low_complexity	Low_complexity	LTR12D	1904981
72.5409	8.5943	1.2255	-7.01288	2.33464e-12	0	ENSG00000179593.15_2	chr17	7942335	7952452	+	protein_coding	ALOX15B	292	AluSc	SINE	Alu	LTR12C	396739
282.924	2.4365	0.347465	-7.01213	2.34715e-12	0	ENSG00000132205.10_2	chr18	2847028	2915991	+	protein_coding	EMILIN2	108	GC_rich	Low_complexity	Low_complexity	LTR12B	740328
49.8747	8.7449	1.24721	-7.01156	2.35683e-12	0	ENSG00000183644.13_3	chr11	111385510	111407756	+	protein_coding	C11orf88	1181	AT_rich	Low_complexity	Low_complexity	LTR12C	291560
12487.7	-0.7574	0.108038	7.01056	2.37374e-12	0	ENSG00000155090.14_2	chr8	103661007	103668130	-	protein_coding	KLF10	2504	L2b	LINE	L2	LTR12C	169826
60.2695	4.4823	0.639562	-7.00844	2.40989e-12	0	ENSG00000168079.16_3	chr8	27727399	27850244	-	protein_coding	SCARA5	1094	MIR	SINE	MIR	LTR12F	499849
100.147	6.3361	0.904109	-7.00813	2.41532e-12	0	ENSG00000205595.3	chr4	75480629	75490486	+	protein_coding	AREGB	50	GC_rich	Low_complexity	Low_complexity	LTR12_	1288433
5430.01	-0.6181	0.0882664	7.00314	2.50285e-12	0	ENSG00000196975.15_2	chr2	69871557	70054232	+	protein_coding	ANXA4	647	GC_rich	Low_complexity	Low_complexity	LTR12C	21096
2467.13	-1.2807	0.182912	7.00157	2.53109e-12	0	ENSG00000100906.10_2	chr14	35870717	35873955	-	protein_coding	NFKBIA	1864	MIRb	SINE	MIR	LTR12C	1058405
369.441	1.2882	0.184289	-6.9901	2.74683e-12	0	ENSG00000273783.1_5	chr14	81687562	81688804	+	antisense	AL136040.1	264	(CCG)n	Simple_repeat	Simple_repeat	LTR12C	14709
502.257	1.038	0.148519	-6.98874	2.77372e-12	0	ENSG00000265763.3_2	chr10	48355089	48373866	+	protein_coding	ZNF488	205	C-rich	Low_complexity	Low_complexity	LTR12F	89612
347.262	1.9078	0.273048	-6.9869	2.8103e-12	0	ENSG00000186231.16_2	chr6	97372496	97588630	+	protein_coding	KLHL32	13	G-rich	Low_complexity	Low_complexity	LTR12C	1253284
43.9787	8.6692	1.24211	-6.97941	2.96414e-12	0	ENSG00000179902.12_3	chr1	109648573	109656479	-	protein_coding	C1orf194	1603	AluJo	SINE	Alu	LTR12_	347308
2017.71	3.6384	0.521359	-6.97867	2.97979e-12	0	ENSG00000175155.8_3	chr17	57409050	57479090	+	protein_coding	YPEL2	150	GC_rich	Low_complexity	Low_complexity	LTR12C	157950
103.765	2.5208	0.361243	-6.97816	2.99076e-12	0	ENSG00000198944.5_3	chr5	132149279	132152489	+	protein_coding	SOWAHA	151	GC_rich	Low_complexity	Low_complexity	LTR12D	233785
94.2502	2.5298	0.362644	-6.97586	3.03999e-12	0	ENSG00000224939.1_4	chr1	234765057	234770526	+	lincRNA	LINC00184	79	MLT1J2	LTR	ERVL-MaLR	LTR12C	538360
63.1375	2.652	0.380327	-6.97283	3.10618e-12	0	ENSG00000214273.4_2	chr4	190962497	190964569	+	processed_pseudogene	AGGF1P1	83	GC_rich	Low_complexity	Low_complexity	LTR12C	348757
207.66	5.8298	0.836152	-6.97221	3.12009e-12	0	ENSG00000165181.16_3	chr9	114448453	114557288	-	protein_coding	C9orf84	854	AluSx	SINE	Alu	LTR12C	5293159
50.8884	3.0246	0.43382	-6.97211	3.1223e-12	0	ENSG00000125850.10_3	chr20	17937623	18039832	-	protein_coding	OVOL2	499	MamRep1879	DNA	hAT?	LTR12C	1579545
372.847	1.6423	0.235745	-6.96636	3.25254e-12	0	ENSG00000257839.1_5	chr12	76426438	76427677	+	antisense	AC011611.4	1285	AluJo	SINE	Alu	LTR12	1217496
31.7305	8.7885	1.26196	-6.96413	3.30431e-12	0	ENSG00000132185.16_4	chr1	161676762	161684142	+	protein_coding	FCRLA	565	L2c	LINE	L2	LTR12C	226677
117.377	4.2424	0.609241	-6.9634	3.32164e-12	0	ENSG00000091536.17_4	chr17	18012020	18083120	+	protein_coding	MYO15A	1650	MIR	SINE	MIR	LTR12C	620989
98.8426	5.4328	0.780489	-6.96076	3.38434e-12	0	ENSG00000139364.10_5	chr12	125671382	126146923	+	protein_coding	TMEM132B	8	GC_rich	Low_complexity	Low_complexity	LTR12C	1238729
182.109	8.4221	1.21014	-6.95967	3.41069e-12	0	ENSG00000105929.16_3	chr7	138391039	138484305	-	protein_coding	ATP6V0A4	958	MLT1B	LTR	ERVL-MaLR	LTR12	747385
1647.56	1.0985	0.157869	-6.95854	3.43825e-12	0	ENSG00000166033.12_3	chr10	124218067	124274424	+	protein_coding	HTRA1	998	L2b	LINE	L2	LTR12F	383364
3106.92	1.1829	0.169992	-6.95837	3.44228e-12	0	ENSG00000084764.11_5	chr2	27193480	27250064	+	protein_coding	MAPRE3	88	(CCG)n	Simple_repeat	Simple_repeat	LTR12C	155024
579.775	2.8172	0.404952	-6.95686	3.47929e-12	0	ENSG00000105419.17_4	chr19	47906381	47922780	-	protein_coding	MEIS3	3019	MIR	SINE	MIR	LTR12C	2855777
74.5058	7.7377	1.1137	-6.94772	3.71249e-12	0	ENSG00000105675.8_3	chr19	36040945	36054560	-	protein_coding	ATP4A	215	MIR	SINE	MIR	LTR12C	126660
81.209	3.4037	0.489958	-6.94701	3.73108e-12	0	ENSG00000144668.11_3	chr3	37493606	37865005	+	protein_coding	ITGA9	14	GC_rich	Low_complexity	Low_complexity	LTR12C	217846
163.003	1.8578	0.267678	-6.94034	3.91158e-12	0	ENSG00000160219.11_2	chrX	153903526	153979858	-	protein_coding	GAB3	251	MIRb	SINE	MIR	LTR12_	823902
2984.26	-0.7581	0.109259	6.93876	3.95567e-12	0	ENSG00000134070.4_3	chr3	10206549	10285427	+	protein_coding	IRAK2	198	L2a	LINE	L2	LTR12C	896344
24.4424	8.9529	1.29149	-6.93219	4.14369e-12	0	ENSG00000166736.11_4	chr11	113845603	113861035	+	protein_coding	HTR3A	175	AT_rich	Low_complexity	Low_complexity	LTR12C	2751653
87.4465	3.4439	0.496962	-6.92997	4.20928e-12	0	ENSG00000179292.4_2	chr11	66059341	66064135	+	protein_coding	TMEM151A	0	(CCG)n	Simple_repeat	Simple_repeat	LTR12C	696751
2954.39	1.0992	0.15863	-6.92933	4.22849e-12	0	ENSG00000080503.23_5	chr9	1980290	2193624	+	protein_coding	SMARCA2	2600	AluSp	SINE	Alu	LTR12C	1753339
163.561	3.1679	0.457211	-6.92876	4.24539e-12	0	ENSG00000160471.12_3	chr19	55860674	55866182	-	protein_coding	COX6B2	1413	AluJr	SINE	Alu	LTR12B	1267987
263.427	1.9501	0.281473	-6.92826	4.26041e-12	0	ENSG00000261787.1_2	chr8	67858736	67874825	-	protein_coding	TCF24	852	AluJb	SINE	Alu	LTR12C	984254
862.857	1.6078	0.232131	-6.92634	4.31881e-12	0	ENSG00000129675.15_2	chrX	135747706	135864247	-	protein_coding	ARHGEF6	14	MER117	DNA	hAT-Charlie	LTR12C	2220955
164.784	1.3493	0.194874	-6.92387	4.39458e-12	0	ENSG00000267666.2_5	chr19	663482	669500	+	lincRNA	AC004156.1	0	L2a	LINE	L2	LTR12C	1729082
3655.09	-1.4042	0.202839	6.92263	4.43346e-12	0	ENSG00000051180.16_2	chr15	40986972	41024537	+	protein_coding	RAD51	1404	(TTTG)n	Simple_repeat	Simple_repeat	LTR12C	266657
3494.53	1.2766	0.184421	-6.92247	4.43836e-12	0	ENSG00000146072.6_2	chr6	47199268	47277641	-	protein_coding	TNFRSF21	385	MER5B	DNA	hAT-Charlie	LTR12C	903574
328.573	4.2194	0.609775	-6.91953	4.53132e-12	0	ENSG00000165495.15_3	chr11	125034583	125303285	+	protein_coding	PKNOX2	0	G-rich	Low_complexity	Low_complexity	LTR12C	73832
65.395	2.4265	0.350715	-6.9187	4.558e-12	0	ENSG00000267325.1_4	chr18	53443958	53448952	-	lincRNA	LINC01415	986	AluJb	SINE	Alu	LTR12C	58159
646.101	-1.1991	0.173441	6.91356	4.72644e-12	0	ENSG00000257122.5_4	chr16	22429993	22449036	-	transcribed_unprocessed_pseudogene	RRN3P3	1243	MER5B	DNA	hAT-Charlie	LTR12C	284419
148.313	4.7218	0.683096	-6.91241	4.76474e-12	0	ENSG00000183674.11_4	chr6	10429488	10435107	-	lincRNA	LINC00518	0	MLT1B	LTR	ERVL-MaLR	LTR12C	46823
74.8988	4.6398	0.6715	-6.90966	4.85811e-12	0	ENSG00000065609.14_4	chr6	84262599	84419410	-	protein_coding	SNAP91	2115	HAL1-3A_ME	LINE	L1	LTR12C	326673
4019.87	0.868	0.125635	-6.90917	4.87485e-12	0	ENSG00000173727.12_6	chr11	65222729	65234191	+	transcribed_unprocessed_pseudogene	AP000769.1	335	Charlie8	DNA	hAT-Charlie	LTR12C	1533363
84.2148	8.5063	1.23176	-6.9058	4.9923e-12	0	ENSG00000165646.13_4	chr10	119000584	119038941	+	protein_coding	SLC18A2	19	GC_rich	Low_complexity	Low_complexity	LTR12C	846329
1346.61	-1.963	0.284477	6.90042	5.18472e-12	0	ENSG00000102870.5_2	chr16	30789770	30798523	-	protein_coding	ZNF629	686	MIRb	SINE	MIR	LTR12C	1993204
863.449	2.917	0.422735	-6.90029	5.18981e-12	0	ENSG00000102996.4_2	chr16	58059470	58080805	+	protein_coding	MMP15	163	GC_rich	Low_complexity	Low_complexity	LTR12C	723108
149.912	2.1297	0.308713	-6.89868	5.24874e-12	0	ENSG00000273274.1_3	chr1	32930670	32962287	+	protein_coding	ZBTB8B	604	L2a	LINE	L2	LTR12F	501807
47.4889	3.8144	0.553124	-6.89617	5.3422e-12	0	ENSG00000156475.18_4	chr5	145960709	146464347	-	protein_coding	PPP2R2B	0	MIR3	SINE	MIR	LTR12	2236749
441.415	3.1461	0.456367	-6.89377	5.43323e-12	0	ENSG00000110934.10_4	chr12	51674822	51718452	-	protein_coding	BIN2	774	L2c	LINE	L2	LTR12	2701286
1174.66	-2.1244	0.308313	6.89055	5.55766e-12	0	ENSG00000130433.7_2	chr19	54495542	54515923	+	protein_coding	CACNG6	573	G-rich	Low_complexity	Low_complexity	LTR12	2315208
1445.75	1.469	0.213216	-6.8899	5.58325e-12	0	ENSG00000273117.1_3	chr7	155087628	155089251	-	lincRNA	AC144652.1	1951	L2c	LINE	L2	LTR12C	100965
56.197	9.2173	1.33788	-6.88947	5.60018e-12	0	ENSG00000166793.10_2	chr11	57412560	57417417	-	protein_coding	YPEL4	3799	AluSx	SINE	Alu	LTR12F	662290
1257.2	2.1256	0.308776	-6.88391	5.82304e-12	0	ENSG00000049249.8_3	chr1	7975954	8003225	-	protein_coding	TNFRSF9	1711	MIRb	SINE	MIR	LTR12	209893
7092.4	-0.7033	0.102188	6.88246	5.88264e-12	0	ENSG00000106785.14_2	chr9	100831557	100881494	-	protein_coding	TRIM14	390	MER65A	LTR	ERV1	LTR12D	847555
4900.13	0.6734	0.0978917	-6.8795	6.00646e-12	0	ENSG00000070159.13_2	chr9	112137746	112260593	-	protein_coding	PTPN3	205	L2b	LINE	L2	LTR12C	2996464
37.7565	5.9244	0.861192	-6.87933	6.01328e-12	0	ENSG00000263155.5_6	chr15	57884139	57977562	+	protein_coding	MYZAP	0	GC_rich	Low_complexity	Low_complexity	LTR12C	811072
117.518	3.2714	0.475536	-6.87939	6.01084e-12	0	ENSG00000261812.6_2	chr16	90159562	90162762	+	transcribed_unprocessed_pseudogene	TUBB8P7	0	PRIMA41-int	LTR	ERV1	LTR12	657462
136.343	1.7541	0.255031	-6.87803	6.06871e-12	0	ENSG00000163064.6_2	chr2	119599747	119605254	-	protein_coding	EN1	6926	MIR3	SINE	MIR	LTR12B	36064
41.0197	9.2227	1.34087	-6.8781	6.06541e-12	0	ENSG00000133665.12_3	chr10	82104501	82127829	+	protein_coding	DYDC2	0	THE1A	LTR	ERVL-MaLR	LTR12C	28117
1864.66	-0.7221	0.104992	6.8778	6.07831e-12	0	ENSG00000188070.9_3	chr11	63527364	63536247	-	protein_coding	C11orf95	1195	L2a	LINE	L2	LTR12B	1953912
991.43	-1.1137	0.161933	6.87749	6.0916e-12	0	ENSG00000205485.13_5	chr7	76178677	76257299	+	transcribed_unprocessed_pseudogene	AC004980.1	908	MER4D	LTR	ERV1	LTR12_	3066927
31.7244	4.365	0.634848	-6.87559	6.17339e-12	0	ENSG00000229356.1_5	chr21	45870869	45875167	-	antisense	LRRC3-DT	2260	MIRb	SINE	MIR	LTR12_	95579
24100	-0.5169	0.0751993	6.87412	6.23715e-12	0	ENSG00000170275.14_3	chr3	33155471	33189265	+	protein_coding	CRTAP	28	CT-rich	Low_complexity	Low_complexity	LTR12C	172823
214.998	2.7075	0.39397	-6.87246	6.31031e-12	0	ENSG00000173320.11_3	chr4	184718845	184944679	+	protein_coding	STOX2	97	GC_rich	Low_complexity	Low_complexity	LTR12D	70315
1563.08	-1.061	0.154413	6.87102	6.37457e-12	0	ENSG00000184675.10_4	chrX	63404997	63425624	-	protein_coding	AMER1	580	MIR3	SINE	MIR	LTR12F	3263317
13114.2	-0.805	0.117206	6.86859	6.48402e-12	0	ENSG00000079739.16_4	chr1	64058947	64125916	+	protein_coding	PGM1	426	MIRb	SINE	MIR	LTR12C	830614
46.3437	8.9408	1.30178	-6.86811	6.50598e-12	0	ENSG00000198650.10_2	chr16	71599563	71611033	-	protein_coding	TAT	961	MER44B	DNA	TcMar-Tigger	LTR12C	1125768
192.503	2.9248	0.425909	-6.86713	6.55063e-12	0	ENSG00000184574.9_2	chr12	6728001	6745613	-	protein_coding	LPAR5	1089	MIR3	SINE	MIR	LTR12C	445011
592.711	1.5357	0.223739	-6.8637	6.70972e-12	0	ENSG00000030419.16_4	chr2	213864415	214017151	-	protein_coding	IKZF2	1792	AluSx1	SINE	Alu	LTR12C	430814
924.849	-0.8938	0.130231	6.86321	6.73303e-12	0	ENSG00000144741.17_2	chr3	66119285	66438540	+	protein_coding	SLC25A26	7	Tigger3c	DNA	TcMar-Tigger	LTR12C	582526
9846.52	-0.5992	0.0873024	6.86327	6.73003e-12	0	ENSG00000139651.10_2	chr12	53574484	53588925	+	protein_coding	ZNF740	181	GC_rich	Low_complexity	Low_complexity	LTR12_	1943825
10118	-1.2457	0.181611	6.85943	6.91363e-12	0	ENSG00000262001.1_5	chr18	3602998	3608334	+	antisense	DLGAP1-AS2	376	AluY	SINE	Alu	LTR12B	15112
255.402	2.7816	0.405576	-6.85836	6.96533e-12	0	ENSG00000183091.19_6	chr2	152341850	152591001	-	protein_coding	NEB	1646	L1MC	LINE	L1	LTR12C	1069582
51.9136	3.8851	0.566731	-6.85535	7.11393e-12	0	ENSG00000260430.1_5	chr16	19098178	19109432	+	lincRNA	AC099518.1	915	MER5A	DNA	hAT-Charlie	LTR12_	1041892
169.383	2.7759	0.404986	-6.85435	7.16361e-12	0	ENSG00000108309.13_3	chr17	42385781	42396039	+	protein_coding	RUNDC3A	38	(CGAGG)n	Simple_repeat	Simple_repeat	LTR12C	60225
158.453	1.8361	0.267942	-6.85275	7.24442e-12	0	ENSG00000115919.14_3	chr2	143635067	143813401	+	protein_coding	KYNU	2083	L2a	LINE	L2	LTR12C	330217
49545.6	-1.4324	0.209022	6.85284	7.23992e-12	0	ENSG00000070669.16_3	chr7	97481430	97501854	-	protein_coding	ASNS	573	Charlie23a	DNA	hAT-Charlie	LTR12C	29132
34.1213	5.2208	0.762015	-6.85125	7.32087e-12	0	ENSG00000174279.4_2	chr2	176942200	176948641	-	protein_coding	EVX2	2963	MIRb	SINE	MIR	LTR12C	826354
4628.11	1.9474	0.284276	-6.85052	7.35803e-12	0	ENSG00000106366.8_2	chr7	100770370	100782547	+	protein_coding	SERPINE1	140	(CA)n	Simple_repeat	Simple_repeat	LTR12C	221303
40353.5	-0.6642	0.0969862	6.8486	7.45784e-12	0	ENSG00000148672.8_2	chr10	88810243	88854623	-	protein_coding	GLUD1	1164	AluSz	SINE	Alu	LTR12C	63344
7887.02	-0.6629	0.0968327	6.84539	7.6267e-12	0	ENSG00000049541.10_3	chr7	73645829	73668788	-	protein_coding	RFC2	422	MIRb	SINE	MIR	LTR12_	1791181
1804.83	-0.8442	0.123407	6.84057	7.88783e-12	0	ENSG00000152726.14	chr10	47894023	47949412	+	protein_coding	FAM21B	816	AluSx	SINE	Alu	LTR12F	550678
5926.08	1.2631	0.184641	-6.8406	7.88615e-12	0	ENSG00000248810.1_5	chr4	142240604	142253772	-	lincRNA	LINC02432	0	LTR12C	LTR	ERV1	LTR12C	0
835.86	1.2401	0.181319	-6.83926	7.96007e-12	0	ENSG00000141294.9_2	chr17	45908993	45915079	+	protein_coding	LRRC46	613	MIRb	SINE	MIR	LTR12F	271366
1511.73	0.8458	0.123676	-6.83875	7.98857e-12	0	ENSG00000144893.12_5	chr3	150803484	151154860	+	protein_coding	MED12L	506	MIRb	SINE	MIR	LTR12C	761922
45.6415	5.5462	0.811275	-6.83636	8.12328e-12	0	ENSG00000106123.11_2	chr7	142552823	142568847	+	protein_coding	EPHB6	106	GC_rich	Low_complexity	Low_complexity	LTR12C	1794518
25338	-1.113	0.162822	6.83578	8.15574e-12	0	ENSG00000104738.17_4	chr8	48872745	48890720	+	protein_coding	MCM4	254	AluJo	SINE	Alu	LTR12B	272639
156.203	2.0495	0.29984	-6.83517	8.19085e-12	0	ENSG00000197587.10_3	chr1	46972668	46979898	+	protein_coding	DMBX1	159	(TGAA)n	Simple_repeat	Simple_repeat	LTR12C	105567
745.843	0.8245	0.120632	-6.83521	8.18866e-12	0	ENSG00000159388.5_3	chr1	203274619	203278730	+	protein_coding	BTG2	88	G-rich	Low_complexity	Low_complexity	LTR12C	594559
1453.06	-0.9131	0.133611	6.83386	8.26585e-12	0	ENSG00000146021.14_4	chr5	136953189	137071779	-	protein_coding	KLHL3	3124	MIRb	SINE	MIR	LTR12C	6155501
8708.41	-0.6359	0.0930844	6.831	8.43273e-12	0	ENSG00000135842.16_2	chr1	184759858	184943682	-	protein_coding	FAM129A	2539	AluSc	SINE	Alu	LTR12C	346366
291.213	5.306	0.776806	-6.83059	8.45689e-12	0	ENSG00000164122.8_3	chr4	177134824	177198722	-	protein_coding	ASB5	173	L2c	LINE	L2	LTR12	198302
146.549	2.6801	0.39244	-6.82941	8.52664e-12	0	ENSG00000229847.8_4	chr10	119232726	119304579	-	antisense	EMX2OS	5880	MIRb	SINE	MIR	LTR12_	1042510
3789.81	-0.927	0.135758	6.82862	8.57338e-12	0	ENSG00000113621.14_4	chr5	134209493	134237215	+	protein_coding	TXNDC15	50	MER53	DNA	hAT	LTR12C	1478243
47.7649	5.3906	0.789496	-6.82789	8.61741e-12	0	ENSG00000187479.6_4	chr11	43964055	43965888	+	protein_coding	C11orf96	19	GC_rich	Low_complexity	Low_complexity	LTR12C	991348
52.0594	2.6323	0.385631	-6.82585	8.74059e-12	0	ENSG00000251301.6_6	chr12	68726668	68845443	-	lincRNA	LINC02384	1028	MLT1A0	LTR	ERVL-MaLR	LTR12C	731866
147.302	1.4954	0.219074	-6.82587	8.73935e-12	0	ENSG00000224358.1_5	chr1	165738166	165744413	+	antisense	AL451074.2	1257	L2c	LINE	L2	LTR12F	114796
26.0007	8.6371	1.2661	-6.82183	8.98856e-12	0	ENSG00000172985.10_2	chr2	109745804	110262209	+	protein_coding	SH3RF3	281	GC_rich	Low_complexity	Low_complexity	LTR12C	1096328
24.3609	4.5094	0.661233	-6.81973	9.12138e-12	0	ENSG00000171051.8_3	chr19	52248425	52307363	-	protein_coding	FPR1	584	LTR3A	LTR	ERVK	LTR12	356173
224.782	2.0284	0.297818	-6.8108	9.70542e-12	0	ENSG00000138449.10_3	chr2	190425305	190448484	-	protein_coding	SLC40A1	394	L3	LINE	CR1	LTR12_	421154
541.287	7.2112	1.05902	-6.80936	9.80316e-12	0	ENSG00000163694.14_3	chr4	40425284	40632892	-	protein_coding	RBM47	815	MIRc	SINE	MIR	LTR12C	912205
17062.4	-0.7743	0.113765	6.80629	1.00148e-11	0	ENSG00000140396.12_4	chr8	71021997	71316040	-	protein_coding	NCOA2	1179	MIRb	SINE	MIR	LTR12C	68437
44.2789	4.7395	0.696332	-6.8064	1.00073e-11	0	ENSG00000075891.21_3	chr10	102495360	102589698	+	protein_coding	PAX2	3205	CT-rich	Low_complexity	Low_complexity	LTR12C	3509383
1258.24	1.1015	0.161857	-6.80565	1.00592e-11	0	ENSG00000272831.1_5	chr7	66204816	66205372	-	antisense	AC027644.3	148	AluJr	SINE	Alu	LTR12C	508480
5952.34	-0.695	0.102138	6.80486	1.0115e-11	0	ENSG00000141698.16_2	chr17	39981433	39992515	-	protein_coding	NT5C3B	909	AluSc	SINE	Alu	LTR12B	2622600
1630.24	2.0377	0.299462	-6.80455	1.01364e-11	0	ENSG00000021300.13_5	chr11	73357223	73373864	+	protein_coding	PLEKHB1	248	CT-rich	Low_complexity	Low_complexity	LTR12C	1451844
580.504	1.8082	0.26586	-6.80143	1.03589e-11	0	ENSG00000003436.15_4	chr2	188328957	188430487	-	protein_coding	TFPI	0	LTR7	LTR	ERV1	LTR12C	1039849
330.563	2.1216	0.311938	-6.80136	1.03635e-11	0	ENSG00000170396.7_3	chr2	185463093	185804219	+	protein_coding	ZNF804A	0	GC_rich	Low_complexity	Low_complexity	LTR12C	148882
25.4845	8.8487	1.30112	-6.80087	1.0399e-11	0	ENSG00000089169.14_3	chr12	113008184	113336686	+	protein_coding	RPH3A	0	MLT1K	LTR	ERVL-MaLR	LTR12C	733568
183.531	2.0312	0.298729	-6.79936	1.05084e-11	0	ENSG00000259727.1_5	chr15	63188011	63191742	+	lincRNA	AC103740.2	523	(CA)n	Simple_repeat	Simple_repeat	LTR12C	563077
10010.5	1.3794	0.202927	-6.79771	1.06298e-11	0	ENSG00000189060.5_2	chr22	38201100	38203443	+	protein_coding	H1F0	71	GC_rich	Low_complexity	Low_complexity	LTR12C	1552261
66.7166	8.5228	1.25402	-6.79636	1.07295e-11	0	ENSG00000104490.17_3	chr8	102698771	103137135	-	protein_coding	NCALD	71	L2b	LINE	L2	LTR12C	244334
2196.87	-0.619	0.0911028	6.79405	1.0903e-11	0	ENSG00000171160.17_2	chr10	99374310	99393257	-	protein_coding	MORN4	808	MER4D1	LTR	ERV1	LTR12_	1991445
28811.7	-0.6682	0.0983427	6.79412	1.08977e-11	0	ENSG00000128829.11_2	chr15	40226347	40327792	+	protein_coding	EIF2AK4	54	GC_rich	Low_complexity	Low_complexity	LTR12B	465257
66.1092	3.2561	0.479316	-6.7933	1.096e-11	0	ENSG00000183873.15_5	chr3	38589548	38691164	-	protein_coding	SCN5A	2279	AluSx3	SINE	Alu	LTR12	203214
54.5882	3.8606	0.568537	-6.79036	1.11854e-11	0	ENSG00000214803.3_5	chr8	125204912	125259639	-	lincRNA	AC090921.1	365	L2b	LINE	L2	LTR12C	2466215
62.4248	3.2576	0.479907	-6.78794	1.13747e-11	0	ENSG00000146147.14_4	chr6	53794780	54131078	+	protein_coding	MLIP	314	MIRb	SINE	MIR	LTR12C	1049071
46.503	5.5207	0.81339	-6.78733	1.1423e-11	0	ENSG00000168952.15_2	chr14	25278862	25519503	-	protein_coding	STXBP6	278	MER102b	DNA	hAT-Charlie	LTR12F	389881
31.2435	4.7615	0.701663	-6.78607	1.15233e-11	0	ENSG00000078549.14_5	chr7	31092076	31151093	+	protein_coding	ADCYAP1R1	58	GC_rich	Low_complexity	Low_complexity	LTR12	481557
23.0332	5.6838	0.838006	-6.78249	1.18124e-11	0	ENSG00000077264.14_4	chrX	110187513	110470589	+	protein_coding	PAK3	141	CT-rich	Low_complexity	Low_complexity	LTR12F	974819
4413.77	7.2441	1.06851	-6.77962	1.20492e-11	0	ENSG00000130957.4_2	chr9	97321002	97356075	-	protein_coding	FBP2	960	AluSc	SINE	Alu	LTR12E	2160
79.8211	2.4911	0.367741	-6.77404	1.25235e-11	0	ENSG00000264569.1_5	chr17	79995781	79997256	+	antisense	AC137723.1	41	GC_rich	Low_complexity	Low_complexity	LTR12C	5192209
36.867	4.2488	0.627399	-6.77211	1.26921e-11	0	ENSG00000079308.18_5	chr2	218664311	218898705	-	protein_coding	TNS1	1316	MIR3	SINE	MIR	LTR12_	67147
1479.17	1.044	0.154208	-6.7699	1.28874e-11	0	ENSG00000165868.14_4	chr10	118430703	118609747	-	protein_coding	HSPA12A	494	MIRb	SINE	MIR	LTR12_	347678
5275.77	1.317	0.194569	-6.76891	1.29758e-11	0	ENSG00000175175.5_3	chr17	56833230	57062537	+	protein_coding	PPM1E	52	GC_rich	Low_complexity	Low_complexity	LTR12C	416480
33741	-0.8037	0.118731	6.76894	1.29733e-11	0	ENSG00000033050.8_3	chr7	150909576	150924316	-	protein_coding	ABCF2	1178	L2c	LINE	L2	LTR12D	800412
78.3251	8.7669	1.29603	-6.76438	1.33883e-11	0	ENSG00000130377.13_3	chr19	6135258	6193105	+	protein_coding	ACSBG2	0	AluSx3	SINE	Alu	LTR12F	957066
93.9525	2.0269	0.299651	-6.76416	1.34083e-11	0	ENSG00000181322.13_4	chr3	137980279	138048728	-	protein_coding	NME9	303	Arthur1C	DNA	hAT-Tip100	LTR12C	614826
731.016	1.5599	0.230731	-6.76066	1.3736e-11	0	ENSG00000260922.2_5	chr16	77268774	77333847	+	antisense	AC009139.1	0	MSTA	LTR	ERVL-MaLR	LTR12_	372759
130.891	2.2646	0.335058	-6.75883	1.39107e-11	0	ENSG00000228496.1_2	chr2	11821586	11823454	+	sense_intronic	AC106875.1	0	MSTA	LTR	ERVL-MaLR	LTR12C	1588601
4276.25	-0.7906	0.117002	6.75714	1.4074e-11	0	ENSG00000272602.5_3	chr4	53179	88099	+	protein_coding	ZNF595	247	(TG)n	Simple_repeat	Simple_repeat	LTR12C	713983
344.098	1.7148	0.253794	-6.75653	1.41332e-11	0	ENSG00000167037.18_3	chr22	25202136	25323545	+	protein_coding	SGSM1	55	(CCG)n	Simple_repeat	Simple_repeat	LTR12C	946516
3011.62	1.2142	0.179769	-6.75403	1.43797e-11	0	ENSG00000145819.16_5	chr5	142149942	142608576	+	protein_coding	ARHGAP26	322	GC_rich	Low_complexity	Low_complexity	LTR12D	1824579
412.271	3.1453	0.465698	-6.75405	1.4377e-11	0	ENSG00000198576.3_2	chr8	143692405	143695833	-	protein_coding	ARC	3861	MIRb	SINE	MIR	LTR12C	2194654
101.76	2.4377	0.361112	-6.75061	1.47222e-11	0	ENSG00000174498.13_5	chr15	65619465	65670378	-	protein_coding	IGDCC3	2278	MIRc	SINE	MIR	LTR12C	76401
179.204	2.3948	0.354819	-6.74941	1.48451e-11	0	ENSG00000137474.20_3	chr11	76839310	76926286	+	protein_coding	MYO7A	567	MIRb	SINE	MIR	LTR12C	1066442
4004.98	-0.7398	0.109664	6.74573	1.52257e-11	0	ENSG00000139131.12_3	chr12	32880424	32908836	-	protein_coding	YARS2	768	LTR16A	LTR	ERVL	LTR12F	29786
209.769	-1.6197	0.240127	6.74538	1.52632e-11	0	ENSG00000227946.1_5	chr2	206949329	206951288	+	lincRNA	AC007383.2	330	(CA)n	Simple_repeat	Simple_repeat	LTR12C	106175
49.8155	5.1069	0.757111	-6.74523	1.52788e-11	0	ENSG00000176641.10_5	chr18	59475296	59561480	-	protein_coding	RNF152	1238	AluSx	SINE	Alu	LTR12	1715589
35.8238	8.7762	1.30117	-6.74485	1.53189e-11	0	ENSG00000182771.18_3	chr10	87359312	88126250	-	protein_coding	GRID1	1344	L2b	LINE	L2	LTR12F	171714
2999.4	-1.0112	0.149921	6.74469	1.53349e-11	0	ENSG00000048162.20_3	chr5	175810941	175815976	-	protein_coding	NOP16	866	MER5A	DNA	hAT-Charlie	LTR12C	166384
39.5843	6.2501	0.926843	-6.74343	1.54691e-11	0	ENSG00000163581.13_3	chr3	170714137	170744539	-	protein_coding	SLC2A2	425	L1MC4	LINE	L1	LTR12C	879450
2060.23	-1.126	0.167029	6.74139	1.56879e-11	0	ENSG00000196954.13_3	chr11	104813593	104840163	-	protein_coding	CASP4	1600	MIR3	SINE	MIR	LTR12C	403944
50.2607	5.7505	0.853111	-6.74065	1.57676e-11	0	ENSG00000157766.16_4	chr15	89346673	89418585	+	protein_coding	ACAN	0	C-rich	Low_complexity	Low_complexity	LTR12B	190507
74.8194	4.0241	0.597083	-6.73953	1.58905e-11	0	ENSG00000152377.13_2	chr5	136310987	136934068	-	protein_coding	SPOCK1	249	MIRb	SINE	MIR	LTR12C	6017790
194.34	1.9258	0.285837	-6.73736	1.61287e-11	0	ENSG00000282849.1_5	chr1	200447148	200452732	-	lincRNA	AL359834.1	625	AluSq	SINE	Alu	LTR12F	1110481
2926.57	-1.0531	0.156406	6.73327	1.65897e-11	0	ENSG00000183696.13_2	chr7	48128225	48148330	+	protein_coding	UPP1	423	G-rich	Low_complexity	Low_complexity	LTR12	336429
80.6216	8.2016	1.21845	-6.73114	1.68336e-11	0	ENSG00000163817.15_3	chr3	45796942	45838027	-	protein_coding	SLC6A20	237	MIRb	SINE	MIR	LTR12C	809873
169.243	2.8043	0.41678	-6.72855	1.71362e-11	0	ENSG00000105699.16_5	chr19	35739233	35758867	+	protein_coding	LSR	329	GC_rich	Low_complexity	Low_complexity	LTR12C	579096
151.924	1.5249	0.226806	-6.72355	1.77351e-11	0	ENSG00000225806.7_6	chr20	57438583	57463864	-	antisense	AL121917.1	3511	L4	LINE	RTE	LTR12F	1901319
320.843	-2.4453	0.363801	6.7216	1.79739e-11	0	ENSG00000223949.6_5	chr1	64560125	64636980	-	antisense	ROR1-AS1	0	THE1B	LTR	ERVL-MaLR	LTR12F	2245688
382.973	8.0684	1.20069	-6.71978	1.81996e-11	0	ENSG00000268009.5_2	chrX	48242957	48252789	+	protein_coding	SSX4	235	AluSx	SINE	Alu	LTR12	2767649
18584.1	1.1634	0.173176	-6.71799	1.84248e-11	0	ENSG00000117461.14_3	chr1	46505812	46598708	-	protein_coding	PIK3R3	3405	L2	LINE	L2	LTR12C	644449
5535.2	-1.1658	0.173598	6.71537	1.87594e-11	0	ENSG00000160818.16_3	chr1	156564279	156571288	-	protein_coding	GPATCH4	439	AluSz6	SINE	Alu	LTR12E	633191
7401.83	1.4384	0.214232	-6.7143	1.88971e-11	0	ENSG00000050438.16_2	chr12	51785101	51909547	+	protein_coding	SLC4A8	130	GA-rich	Low_complexity	Low_complexity	LTR12F	468298
49.6717	6.4315	0.958063	-6.71308	1.90565e-11	0	ENSG00000166863.11_5	chr12	57403784	57422667	-	protein_coding	TAC3	3384	L2a	LINE	L2	LTR12C	232478
16912.4	-1.0107	0.150598	6.71146	1.92689e-11	0	ENSG00000085733.15_2	chr11	70244510	70282690	+	protein_coding	CTTN	267	L2c	LINE	L2	LTR12F	569934
79.9773	3.1888	0.475415	-6.70748	1.9802e-11	0	ENSG00000141977.9_2	chr19	16272179	16284336	-	protein_coding	CIB3	1052	AluSx3	SINE	Alu	LTR12C	564317
1201.53	1.0652	0.15908	-6.69599	2.14218e-11	0	ENSG00000255824.1	chr9	132500629	132501902	-	pseudogene	AL590369.1	580	MIRb	SINE	MIR	LTR12C	4900336
143.252	6.4995	0.970786	-6.6951	2.15519e-11	0	ENSG00000135346.8_4	chr6	87795216	87805124	-	protein_coding	CGA	743	AluSz	SINE	Alu	LTR12C	35085
1351.08	0.9343	0.139595	-6.693	2.18647e-11	0	ENSG00000240891.7_4	chr3	111393523	111565294	+	protein_coding	PLCXD2	465	MIRb	SINE	MIR	LTR12E	218485
2454.45	-0.8407	0.125618	6.69233	2.19639e-11	0	ENSG00000144935.14_3	chr3	142442916	142526730	+	protein_coding	TRPC1	204	GC_rich	Low_complexity	Low_complexity	LTR12	1095093
309.095	0.8125	0.121486	-6.68834	2.2571e-11	0	ENSG00000249572.1_5	chr5	33424131	33440725	-	antisense	AC034231.1	515	L2	LINE	L2	LTR12C	73905
87.6284	3.9327	0.587996	-6.68839	2.2564e-11	0	ENSG00000141433.12_2	chr18	904944	912173	+	protein_coding	ADCYAP1	1799	T-rich	Low_complexity	Low_complexity	LTR12C	193089
26679.7	-0.8341	0.124766	6.68522	2.30574e-11	0	ENSG00000197451.11_3	chr5	177631508	177638164	+	protein_coding	HNRNPAB	320	MIRc	SINE	MIR	LTR12C	514783
4357.76	-0.5942	0.0888856	6.68529	2.3047e-11	0	ENSG00000272886.5_5	chr3	53317448	53381637	-	protein_coding	DCP1A	436	LTR23	LTR	ERV1	LTR12C	4052203
32.6071	3.6107	0.540161	-6.68448	2.31741e-11	0	ENSG00000268654.1_3	chr19	57352270	57359924	+	lincRNA	MIMT1	242	GC_rich	Low_complexity	Low_complexity	LTR12C	1316223
197.976	1.4262	0.213388	-6.68359	2.33156e-11	0	ENSG00000175147.12_5	chr1	15438311	15479733	-	antisense	TMEM51-AS1	1310	L2a	LINE	L2	LTR12D	434752
57358.9	-0.6493	0.0971574	6.68255	2.34822e-11	0	ENSG00000155561.14_3	chr7	135242667	135333505	+	protein_coding	NUP205	531	AT_rich	Low_complexity	Low_complexity	LTR12	994190
72.7274	6.1457	0.919911	-6.68078	2.37674e-11	0	ENSG00000149654.9_2	chr20	44802372	44937137	-	protein_coding	CDH22	1826	FLAM_A	SINE	Alu	LTR12C	2242714
382.19	8.0699	1.20809	-6.67986	2.3917e-11	0	ENSG00000269791.5_2	chrX	48261520	48271355	-	protein_coding	SSX4B	236	AluSx	SINE	Alu	LTR12C	1300382
640.671	1.6862	0.252935	-6.66658	2.61825e-11	0	ENSG00000273702.1_5	chr17	57695914	57697075	-	lincRNA	AC091271.1	833	AluYc	SINE	Alu	LTR12F	1054699
677.466	1.5529	0.232961	-6.66579	2.63243e-11	0	ENSG00000106733.20_2	chr9	77675489	77703133	-	protein_coding	NMRK1	546	MER58B	DNA	hAT-Charlie	LTR12C	811721
38.2211	4.7415	0.711522	-6.6639	2.66656e-11	0	ENSG00000185272.13_2	chr21	15588451	15600693	+	protein_coding	RBM11	20	GC_rich	Low_complexity	Low_complexity	LTR12F	3080798
29.4255	8.2614	1.23976	-6.6637	2.67024e-11	0	ENSG00000233123.1_4	chr7	101206059	101212286	-	lincRNA	LINC01007	0	MLT1J2	LTR	ERVL-MaLR	LTR12C	1461536
278.832	-1.3824	0.207488	6.66273	2.68794e-11	0	ENSG00000183032.11_3	chr14	37147636	37642071	-	protein_coding	SLC25A21	659	MADE2	DNA	TcMar-Mariner	LTR12D	2215641
15812.1	-1.7626	0.264766	6.65707	2.79346e-11	0	ENSG00000122861.15_2	chr10	75668935	75677255	+	protein_coding	PLAU	185	FLAM_C	SINE	Alu	LTR12C	35274
855.847	1.0619	0.15952	-6.65682	2.79816e-11	0	ENSG00000117477.12_3	chr1	169364108	169429907	-	protein_coding	CCDC181	1083	MIRb	SINE	MIR	LTR12C	123026
61.3255	3.2606	0.489854	-6.65633	2.8074e-11	0	ENSG00000141485.16_3	chr17	6588032	6616886	-	protein_coding	SLC13A5	678	L2b	LINE	L2	LTR12C	386364
597.894	4.683	0.703872	-6.6532	2.86793e-11	0	ENSG00000256615.1_6	chr12	21815247	21912966	+	antisense	AC010197.1	0	LTR12C	LTR	ERV1	LTR12C	0
140.782	3.8667	0.581206	-6.65285	2.87474e-11	0	ENSG00000134802.17_3	chr11	57174427	57195053	-	protein_coding	SLC43A3	81	Charlie19a	DNA	hAT-Charlie	LTR12F	884654
3558.75	1.0206	0.153443	-6.65117	2.90773e-11	0	ENSG00000060762.18_2	chr6	166778407	166796501	-	protein_coding	MPC1	2323	MIRb	SINE	MIR	LTR12C	9626
189.232	1.6692	0.251004	-6.64993	2.93228e-11	0	ENSG00000134532.16_3	chr12	23682434	24715478	-	protein_coding	SOX5	45	HAL1-3A_ME	LINE	L1	LTR12C	1024641
94.383	1.9049	0.286474	-6.64947	2.94155e-11	0	ENSG00000253882.6_5	chr7	143458883	143534026	-	transcribed_unprocessed_pseudogene	AC099548.2	2395	L3	LINE	CR1	LTR12C	411974
145.931	2.7238	0.409624	-6.64956	2.93962e-11	0	ENSG00000134853.11_3	chr4	55095264	55164414	+	protein_coding	PDGFRA	825	G-rich	Low_complexity	Low_complexity	LTR12C	403256
5852.68	0.7161	0.107724	-6.6476	2.97905e-11	0	ENSG00000184205.14_2	chrX	53111549	53117722	+	protein_coding	TSPYL2	202	(CCG)n	Simple_repeat	Simple_repeat	LTR12_	1885363
1966.85	-0.7069	0.106423	6.64246	3.08487e-11	0	ENSG00000185973.10_2	chrX	154719776	154899605	-	protein_coding	TMLHE	32	MIR	SINE	MIR	LTR12_	1743649
281.476	2.1024	0.316507	-6.64236	3.08697e-11	0	ENSG00000111816.7_2	chr6	116252312	116381921	-	protein_coding	FRK	2361	MIRb	SINE	MIR	LTR12C	132155
8500.89	0.6428	0.0968249	-6.63869	3.16487e-11	0	ENSG00000130956.13_3	chr9	99212483	99253618	+	protein_coding	HABP4	1	(CGGGG)n	Simple_repeat	Simple_repeat	LTR12F	419406
1147.2	-0.8778	0.132282	6.63587	3.2259e-11	0	ENSG00000233328.3_4	chr1	171639657	171640079	-	processed_pseudogene	PFN1P1	227	MLT1C	LTR	ERVL-MaLR	LTR12_	279825
56.496	2.2453	0.338462	-6.63396	3.26794e-11	0	ENSG00000250073.2_5	chr11	124629025	124635832	+	antisense	AP000866.2	1689	AluJb	SINE	Alu	LTR12	299147
340.968	1.4596	0.220118	-6.63109	3.33225e-11	0	ENSG00000155792.9_2	chr8	120885957	121063152	+	protein_coding	DEPTOR	586	MIRb	SINE	MIR	LTR12F	689071
77.8371	3.1684	0.477983	-6.62861	3.38866e-11	0	ENSG00000213023.10_3	chr19	51124564	51143084	-	protein_coding	SYT3	683	MIRb	SINE	MIR	LTR12	807278
3080.12	0.9745	0.147028	-6.62798	3.40311e-11	0	ENSG00000111110.11_2	chr12	63037762	63328817	-	protein_coding	PPM1H	1898	AluSx3	SINE	Alu	LTR12C	473238
49.9713	3.3234	0.501452	-6.62748	3.41457e-11	0	ENSG00000257219.5_5	chr12	76653619	76698911	+	lincRNA	LINC02407	1160	MLT1A0	LTR	ERVL-MaLR	LTR12	1444677
236.928	4.7097	0.710859	-6.62538	3.46347e-11	0	ENSG00000156510.12_2	chr10	70980059	71027315	+	protein_coding	HKDC1	563	AluSq2	SINE	Alu	LTR12F	44404
2096.88	-1.2542	0.189371	6.62277	3.52531e-11	0	ENSG00000250899.3_5	chr12	3150603	3154116	+	lincRNA	AC125807.2	49	MIRb	SINE	MIR	LTR12F	1325286
93.4239	7.2297	1.09171	-6.62239	3.53435e-11	0	ENSG00000080644.15_5	chr15	78885394	78913637	-	protein_coding	CHRNA3	531	LTR14A	LTR	ERVK	LTR12C	374592
85.8395	1.6162	0.244125	-6.62029	3.5849e-11	0	ENSG00000230530.1_4	chr3	45720535	45730626	-	bidirectional_promoter_lncRNA	LIMD1-AS1	62	tRNA-Arg-CGY_	tRNA	tRNA	LTR12C	702472
31.6639	8.7883	1.32795	-6.61795	3.64225e-11	0	ENSG00000221818.8_2	chr8	25699246	25902913	-	protein_coding	EBF2	3832	MIR3	SINE	MIR	LTR12F	1447055
35.6683	8.0589	1.21794	-6.61681	3.67035e-11	0	ENSG00000136352.17_4	chr14	36985597	36990354	-	protein_coding	NKX2-1	2381	L2a	LINE	L2	LTR12C	2174804
1461.66	2.9134	0.440367	-6.61581	3.69532e-11	0	ENSG00000137801.10_3	chr15	39873280	39891667	+	protein_coding	THBS1	559	(TC)n	Simple_repeat	Simple_repeat	LTR12B	818324
34.4908	3.2906	0.497402	-6.61549	3.70331e-11	0	ENSG00000249196.6_5	chr12	129594174	129597839	+	antisense	TMEM132D-AS1	0	THE1A	LTR	ERVL-MaLR	LTR12C	861168
8352.84	-0.7598	0.114849	6.61537	3.70633e-11	0	ENSG00000048649.13_4	chr11	77371041	77532063	-	protein_coding	RSF1	2649	L4	LINE	RTE	LTR12C	642933
392.594	1.3134	0.198546	-6.61499	3.71576e-11	0	ENSG00000178568.14_4	chr2	212240442	213403565	-	protein_coding	ERBB4	4587	MLT1A0	LTR	ERVL-MaLR	LTR12C	181316
40.8944	5.0604	0.765192	-6.61326	3.75945e-11	0	ENSG00000137968.16_2	chr1	75667816	76076801	-	protein_coding	SLC44A5	440	MLT1F	LTR	ERVL-MaLR	LTR12C	658504
184.919	22.3802	3.38479	-6.61201	3.79142e-11	0	ENSG00000268643.1_6	chr19	42738735	42759284	-	protein_coding	AC006486.1	1458	MIRb	SINE	MIR	LTR12C	965803
69.49	3.5846	0.542164	-6.61168	3.79986e-11	0	ENSG00000187554.12_3	chr1	223282748	223316624	-	protein_coding	TLR5	198	MIRc	SINE	MIR	LTR12C	25790
175.096	2.6483	0.400604	-6.61067	3.82577e-11	0	ENSG00000137673.8_2	chr11	102391239	102401484	-	protein_coding	MMP7	315	MIR	SINE	MIR	LTR12_	599946
3710.09	0.627	0.0948814	-6.60833	3.88679e-11	0	ENSG00000144401.14_2	chr2	208445355	208490652	-	protein_coding	METTL21A	476	AluSx	SINE	Alu	LTR12C	600953
92.8638	5.4423	0.824002	-6.60467	3.98398e-11	0	ENSG00000196593.9_2	chr13	24513696	24520921	-	transcribed_unprocessed_pseudogene	ANKRD20A19P	1196	MIRc	SINE	MIR	LTR12D	5386
44.6216	3.4634	0.524427	-6.60412	3.99879e-11	0	ENSG00000180305.4_2	chr20	44258165	44259835	+	protein_coding	WFDC10A	281	AT_rich	Low_complexity	Low_complexity	LTR12C	106196
1314.65	-0.6952	0.105287	6.60286	4.03308e-11	0	ENSG00000162676.11_2	chr1	92940319	92952433	-	protein_coding	GFI1	2230	AluJr	SINE	Alu	LTR12F	323201
780.334	1.774	0.268793	-6.60002	4.11104e-11	0	ENSG00000123977.9_4	chr2	228735770	228789060	+	protein_coding	DAW1	0	MIR	SINE	MIR	LTR12C	548767
1292.92	-0.8922	0.135201	6.59932	4.13035e-11	0	ENSG00000151025.10_3	chr10	25463731	25891155	+	protein_coding	GPR158	199	GC_rich	Low_complexity	Low_complexity	LTR12F	291231
7112.15	-0.7024	0.106439	6.59928	4.13152e-11	0	ENSG00000143157.11_2	chr1	166808684	166825581	+	protein_coding	POGK	52	GC_rich	Low_complexity	Low_complexity	LTR12	38742
36748.9	-0.6917	0.104866	6.59608	4.22176e-11	0	ENSG00000143569.18_4	chr1	154192655	154243986	+	protein_coding	UBAP2L	661	G-rich	Low_complexity	Low_complexity	LTR12C	450387
1367.11	1.6249	0.246389	-6.59498	4.25323e-11	0	ENSG00000076864.19_4	chr1	21922708	21995856	-	protein_coding	RAP1GAP	124	MIR3	SINE	MIR	LTR12C	1684346
129.247	1.5229	0.230927	-6.59479	4.25869e-11	0	ENSG00000227258.5_5	chr13	44684587	44814653	+	antisense	SMIM2-AS1	686	(TTTTG)n	Simple_repeat	Simple_repeat	LTR12	108392
692.435	1.3228	0.200586	-6.59449	4.26724e-11	0	ENSG00000145990.10_2	chr6	13358062	13487894	-	protein_coding	GFOD1	350	MIRb	SINE	MIR	LTR12C	22555
260.298	2.2509	0.341361	-6.59388	4.28487e-11	0	ENSG00000261135.1_5	chr1	16841140	16842249	+	lincRNA	AL137802.2	675	MER41E	LTR	ERV1	LTR12C	3074274
37.1501	3.4921	0.529979	-6.5891	4.42493e-11	0	ENSG00000240086.6_5	chr3	134857311	135158730	-	antisense	AC092969.1	27	L1P1	LINE	L1	LTR12C	399904
70.4575	5.0576	0.767653	-6.58843	4.44498e-11	0	ENSG00000134548.10_3	chr12	21679241	21694183	+	protein_coding	SPX	340	L2a	LINE	L2	LTR12C	135039
367.738	2.0276	0.3079	-6.5854	4.53676e-11	0	ENSG00000115290.9_3	chr2	165349322	165478358	-	protein_coding	GRB14	318	MIRb	SINE	MIR	LTR12C	372089
177.813	2.6067	0.395875	-6.58462	4.56037e-11	0	ENSG00000137878.17_5	chr15	57884106	58006943	+	protein_coding	GCOM1	22	(CCCGG)n	Simple_repeat	Simple_repeat	LTR12C	811039
449.681	-1.2694	0.192842	6.58283	4.61583e-11	0	ENSG00000119917.13_2	chr10	91087651	91100728	+	protein_coding	IFIT3	314	AluSx1	SINE	Alu	LTR12	78321
26.4275	4.9441	0.75125	-6.58117	4.66745e-11	0	ENSG00000234233.1_5	chr1	211305930	211306716	-	sense_intronic	KCNH1-IT1	4751	L2c	LINE	L2	LTR12C	740027
5834.25	-0.8933	0.135738	6.58075	4.68082e-11	0	ENSG00000166582.9_2	chr17	16245848	16256970	-	protein_coding	CENPV	432	AluSq	SINE	Alu	LTR12D	1278489
92.4797	5.8238	0.885538	-6.57661	4.81283e-11	0	ENSG00000198796.6_3	chr18	56148479	56296189	-	protein_coding	ALPK2	1852	MIRb	SINE	MIR	LTR12D	198212
2200.29	-1.2251	0.186296	6.57621	4.82605e-11	0	ENSG00000120616.15_3	chr10	32556679	32667726	-	protein_coding	EPC1	1448	MER94	DNA	hAT-Blackjack	LTR12D	790974
71975.3	-0.5803	0.0882426	6.57569	4.84285e-11	0	ENSG00000107581.12_2	chr10	120793182	120840335	-	protein_coding	EIF3A	841	AluYc	SINE	Alu	LTR12C	320109
1027.18	-1.1599	0.176521	6.57064	5.00978e-11	0	ENSG00000078487.17_4	chr7	99998449	100026615	-	protein_coding	ZCWPW1	4232	AluSc	SINE	Alu	LTR12C	2553893
51639.2	-0.9028	0.137409	6.57053	5.01371e-11	0	ENSG00000090861.15_3	chr16	70286198	70323446	-	protein_coding	AARS	676	AluSx	SINE	Alu	LTR12C	160387
3398.05	1.1915	0.181366	-6.56961	5.04489e-11	0	ENSG00000067992.13_5	chrX	24483338	24559979	+	protein_coding	PDK3	674	AT_rich	Low_complexity	Low_complexity	LTR12C	414072
6908.87	0.9256	0.140896	-6.56921	5.05823e-11	0	ENSG00000179163.11_2	chr1	24171567	24194784	-	protein_coding	FUCA1	627	MIR3	SINE	MIR	LTR12	828824
180.343	2.3845	0.362989	-6.56895	5.0672e-11	0	ENSG00000170608.2_3	chr19	46367247	46377055	+	protein_coding	FOXA3	855	(CCG)n	Simple_repeat	Simple_repeat	LTR12	5734983
744.467	1.5963	0.243128	-6.5656	5.18251e-11	0	ENSG00000171766.15_3	chr15	45653322	45694525	-	protein_coding	GATM	1477	L3	LINE	CR1	LTR12C	247925
142.119	5.9123	0.901037	-6.56162	5.32274e-11	0	ENSG00000164398.12_5	chr5	131285666	131347936	-	protein_coding	ACSL6	1611	MIR	SINE	MIR	LTR12C	431658
47.1324	8.3373	1.27107	-6.55927	5.40733e-11	0	ENSG00000227471.8_2	chr7	134233888	134264627	+	protein_coding	AKR1B15	0	HERVS71-int	LTR	ERV1	LTR12	14433
367.537	4.1319	0.62997	-6.55895	5.41873e-11	0	ENSG00000159871.14_3	chr19	44300081	44331358	-	protein_coding	LYPD5	919	L2	LINE	L2	LTR12C	604710
74.1809	3.5022	0.53415	-6.55664	5.50351e-11	0	ENSG00000131746.12_2	chr17	38632080	38657849	-	protein_coding	TNS4	1411	MIR	SINE	MIR	LTR12B	3957266
38.9485	8.0152	1.22247	-6.55651	5.50817e-11	0	ENSG00000184012.11_4	chr21	42836478	42903043	-	protein_coding	TMPRSS2	236	MER4E1	LTR	ERV1	LTR12	2875619
9261.37	-1.1578	0.176683	6.55319	5.63203e-11	0	ENSG00000091127.13_2	chr7	105080108	105162714	-	protein_coding	PUS7	460	AluJb	SINE	Alu	LTR12C	432776
1855.76	1.2282	0.187434	-6.55279	5.6473e-11	0	ENSG00000071282.11_2	chr3	8543393	8616359	+	protein_coding	LMCD1	558	(TA)n	Simple_repeat	Simple_repeat	LTR12C	931733
376.782	2.9369	0.448464	-6.54883	5.7988e-11	0	ENSG00000155265.10_2	chr10	99609996	99631337	+	protein_coding	GOLGA7B	63	GC_rich	Low_complexity	Low_complexity	LTR12C	4003813
61.0539	3.4945	0.534003	-6.54395	5.99137e-11	0	ENSG00000163565.18_3	chr1	158969758	159024945	+	protein_coding	IFI16	4	MSTB	LTR	ERVL-MaLR	LTR12F	2250160
186.681	6.869	1.05045	-6.53909	6.18943e-11	0	ENSG00000185467.7_2	chr7	98771197	98805129	-	protein_coding	KPNA7	116	AluSg	SINE	Alu	LTR12C	1332407
47.1657	5.5241	0.844952	-6.53776	6.24453e-11	0	ENSG00000259289.2_4	chr15	67223875	67248856	-	lincRNA	LINC02206	1064	AluJb	SINE	Alu	LTR12C	1654879
204.237	1.521	0.232685	-6.53665	6.29129e-11	0	ENSG00000253390.1_5	chr8	23316114	23342484	+	lincRNA	AC104561.1	438	AluSx	SINE	Alu	LTR12F	30572
55.9316	7.5978	1.16281	-6.53404	6.40201e-11	0	ENSG00000137727.12_2	chr11	110447766	110583912	-	protein_coding	ARHGAP20	1889	MIR	SINE	MIR	LTR12C	411717
2712.78	-0.607	0.0929018	6.53375	6.41415e-11	0	ENSG00000157933.9_2	chr1	2160134	2241558	+	protein_coding	SKI	0	G-rich	Low_complexity	Low_complexity	LTR12C	569528
119.207	4.3126	0.660317	-6.53111	6.52842e-11	0	ENSG00000101680.14_2	chr18	6941743	7117813	-	protein_coding	LAMA1	3120	MIR	SINE	MIR	LTR12C	59869
2787.35	-0.7114	0.108968	6.52856	6.64059e-11	0	ENSG00000183978.7_4	chr17	40947165	40950722	-	protein_coding	COA3	614	L2c	LINE	L2	LTR12B	1664393
1279.01	1.2746	0.195247	-6.52822	6.65572e-11	0	ENSG00000108830.9_2	chr17	41177258	41184053	+	protein_coding	RND2	0	G-rich	Low_complexity	Low_complexity	LTR12C	101424
17819.7	-0.8026	0.12296	6.52769	6.67933e-11	0	ENSG00000082516.8_2	chr5	154266976	154317769	-	protein_coding	GEMIN5	318	MIR	SINE	MIR	LTR12	37538
76.3137	3.4927	0.535269	-6.52513	6.79438e-11	0	ENSG00000110448.10_2	chr11	60869867	60895324	+	protein_coding	CD5	441	(CA)n	Simple_repeat	Simple_repeat	LTR12	537231
51883.1	-0.8383	0.128494	6.52377	6.85639e-11	0	ENSG00000133706.17_2	chr5	145492601	145562223	-	protein_coding	LARS	418	AluSc8	SINE	Alu	LTR12	1334625
2299.14	-0.5741	0.0880008	6.52332	6.87661e-11	0	ENSG00000110536.13_3	chr11	47586982	47595013	+	protein_coding	PTPMT1	616	AluSx	SINE	Alu	LTR12F	111524
3780.11	-0.4875	0.0747494	6.52232	6.9226e-11	0	ENSG00000168778.11_2	chr12	124155660	124192950	+	protein_coding	TCTN2	510	AT_rich	Low_complexity	Low_complexity	LTR12C	275648
35.2911	8.3777	1.28451	-6.52211	6.93263e-11	0	ENSG00000163833.7_2	chr3	121311966	121349142	+	protein_coding	FBXO40	280	MIR3	SINE	MIR	LTR12C	1302056
2292.84	1.7031	0.261197	-6.52043	7.01071e-11	0	ENSG00000100626.16_3	chr14	69725994	69823750	+	protein_coding	GALNT16	18	MIR3	SINE	MIR	LTR12C	995265
249.912	1.2236	0.187665	-6.52012	7.02533e-11	0	ENSG00000272288.5_5	chr6	34664094	34665247	+	antisense	AL451165.2	327	GC_rich	Low_complexity	Low_complexity	LTR12	256245
302.049	3.7085	0.568814	-6.51966	7.04687e-11	0	ENSG00000009950.15_4	chr7	73007524	73038873	-	protein_coding	MLXIPL	1457	AluSx1	SINE	Alu	LTR12_	1161266
1106.94	1.5095	0.231649	-6.51645	7.19912e-11	0	ENSG00000151470.12_2	chr4	130014472	130037795	+	protein_coding	C4orf33	475	(CAAA)n	Simple_repeat	Simple_repeat	LTR12_	350899
3954.86	-0.593	0.0910518	6.51229	7.40141e-11	0	ENSG00000170468.7_2	chr14	73957669	73960096	+	protein_coding	RIOX1	9	GC_rich	Low_complexity	Low_complexity	LTR12_	76368
33.2376	3.2493	0.49898	-6.51196	7.41772e-11	0	ENSG00000183287.14_5	chr18	57098171	57364894	-	protein_coding	CCBE1	983	AluSz	SINE	Alu	LTR12C	15495
3330.33	-0.7763	0.119263	6.50924	7.55309e-11	0	ENSG00000089094.18_3	chr12	121866900	122018920	-	protein_coding	KDM2B	642	MIRc	SINE	MIR	LTR12C	487052
6674.66	1.0135	0.155742	-6.50772	7.63004e-11	0	ENSG00000089199.9_3	chr20	5892076	5906007	+	protein_coding	CHGB	1198	(TG)n	Simple_repeat	Simple_repeat	LTR12C	4120069
35.5748	4.3547	0.66921	-6.50716	7.65826e-11	0	ENSG00000253880.1_5	chr8	5901875	6115058	-	lincRNA	AC009435.1	0	MSTA	LTR	ERVL-MaLR	LTR12C	211953
83.1887	1.8514	0.284645	-6.5042	7.81091e-11	0	ENSG00000237499.6_5	chr6	138144810	138189370	-	antisense	AL357060.1	2057	AluJb	SINE	Alu	LTR12C	1828824
41.9943	3.2254	0.495929	-6.50376	7.83364e-11	0	ENSG00000163485.16_2	chr1	203059782	203136533	+	protein_coding	ADORA1	226	(GGGTG)n	Simple_repeat	Simple_repeat	LTR12C	809396
6339.12	-0.6042	0.0929047	6.50298	7.87451e-11	0	ENSG00000188021.8_3	chrX	56590072	56594301	+	protein_coding	UBQLN2	185	CT-rich	Low_complexity	Low_complexity	LTR12C	203669
107.917	6.2845	0.966432	-6.50283	7.88223e-11	0	ENSG00000176049.15_2	chr5	146965002	147162411	-	protein_coding	JAKMIP2	1043	MIR	SINE	MIR	LTR12	2934813
8032.59	1.1493	0.176749	-6.50224	7.91322e-11	0	ENSG00000168280.12	chr2	149632819	149883273	+	protein_coding	KIF5C	91	(CGGGG)n	Simple_repeat	Simple_repeat	LTR12	879359
96.1004	3.7895	0.582848	-6.50168	7.94285e-11	0	ENSG00000095303.15_5	chr9	125132809	125157982	+	protein_coding	PTGS1	177	MIR3	SINE	MIR	LTR12C	1623038
79.3565	7.3986	1.13806	-6.50107	7.97532e-11	0	ENSG00000003137.8_3	chr2	72356367	72375167	-	protein_coding	CYP26B1	4052	MER115	DNA	hAT-Tip100	LTR12C	1054985
3645.2	0.754	0.116009	-6.49991	8.03667e-11	0	ENSG00000267100.1_4	chr19	10762538	10764520	-	lincRNA	ILF3-DT	677	AluSx3	SINE	Alu	LTR12D	114674
4295.92	-0.8043	0.123752	6.49934	8.06758e-11	0	ENSG00000112837.16_5	chr6	85397069	85474237	-	protein_coding	TBX18	10290	AluSx	SINE	Alu	LTR12C	726524
2037.07	-0.9625	0.148091	6.49912	8.07921e-11	0	ENSG00000043039.6_2	chr11	129245835	129322174	+	protein_coding	BARX2	0	GC_rich	Low_complexity	Low_complexity	LTR12	64409
4073.25	-0.7488	0.115265	6.49657	8.21726e-11	0	ENSG00000173226.16_4	chr3	121488610	121553926	-	protein_coding	IQCB1	886	L3	LINE	CR1	LTR12C	391015
213.629	2.7188	0.418498	-6.49661	8.21516e-11	0	ENSG00000214456.8_3	chr19	4522543	4535236	-	protein_coding	PLIN5	247	MIR3	SINE	MIR	LTR12F	622860
117.275	4.4024	0.6778	-6.49509	8.29864e-11	0	ENSG00000121075.10_3	chr17	59529765	59562471	+	protein_coding	TBX4	2750	L4	LINE	RTE	LTR12_	167829
13152.5	-1.0319	0.158903	6.4938	8.36958e-11	0	ENSG00000139514.12_3	chr13	30083547	30169825	-	protein_coding	SLC7A1	479	FLAM_C	SINE	Alu	LTR12C	1586499
6621.08	-0.6255	0.096385	6.48945	8.61518e-11	0	ENSG00000177463.15_3	chr3	14989091	15095107	+	protein_coding	NR2C2	20	GC_rich	Low_complexity	Low_complexity	LTR12C	652876
179.416	1.9329	0.297873	-6.48912	8.63411e-11	0	ENSG00000183346.7_5	chr10	63422719	63526524	+	protein_coding	CABCOCO1	265	GC_rich	Low_complexity	Low_complexity	LTR12C	204500
59.1856	-2.4109	0.371588	6.48807	8.6943e-11	0	ENSG00000233611.3_5	chr2	237076090	237203570	+	antisense	AC019068.1	335	(CGG)n	Simple_repeat	Simple_repeat	LTR12C	1918666
4768.7	1.0245	0.15791	-6.48762	8.72024e-11	0	ENSG00000183935.5_4	chr12	13153354	13157764	+	transcribed_processed_pseudogene	HTR7P1	0	(CGGGG)n	Simple_repeat	Simple_repeat	LTR12F	1216122
2396.71	1.5469	0.23847	-6.48687	8.76385e-11	0	ENSG00000091986.15_3	chr3	112315641	112368377	-	protein_coding	CCDC80	542	L1MB3	LINE	L1	LTR12C	1587609
2284.92	0.9934	0.153254	-6.48202	9.05009e-11	0	ENSG00000121236.20_4	chr11	5617339	5634188	+	protein_coding	TRIM6	382	C-rich	Low_complexity	Low_complexity	LTR12C	5092
26789.1	-0.5294	0.0816901	6.48044	9.14552e-11	0	ENSG00000147010.17_3	chrX	19552093	19905719	-	protein_coding	SH3KBP1	1483	L2c	LINE	L2	LTR12C	478354
28.1538	2.963	0.457424	-6.47752	9.32429e-11	0	ENSG00000275234.1_5	chr19	6469476	6470163	+	antisense	AC010503.4	640	AT_rich	Low_complexity	Low_complexity	LTR12F	622848
109.735	2.1866	0.337563	-6.47751	9.32474e-11	0	ENSG00000198929.12_5	chr1	162039564	162340265	+	protein_coding	NOS1AP	0	(CCG)n	Simple_repeat	Simple_repeat	LTR12C	363196
169.326	2.235	0.345056	-6.47726	9.34004e-11	0	ENSG00000229563.6_4	chrX	45364633	45489447	+	lincRNA	LINC01204	440	(GGGAGA)n	Simple_repeat	Simple_repeat	LTR12	110026
13776.9	-1.9229	0.296985	6.47469	9.50084e-11	0	ENSG00000043143.20_3	chr5	133860003	133918920	+	protein_coding	JADE2	1281	MIRb	SINE	MIR	LTR12C	1128753
127.255	2.3243	0.35902	-6.47406	9.54028e-11	0	ENSG00000229021.2_6	chr1	151967007	152015250	+	antisense	AL450992.1	5	AluSx	SINE	Alu	LTR12C	87147
4291.02	-1.2193	0.188376	6.47244	9.64312e-11	0	ENSG00000135632.11_3	chr2	73441350	73454365	+	protein_coding	SMYD5	226	AluSz	SINE	Alu	LTR12C	790829
255.024	1.594	0.246323	-6.47105	9.73225e-11	0	ENSG00000146233.7_2	chr6	46517317	46620567	-	protein_coding	CYP39A1	1042	L2c	LINE	L2	LTR12C	246500
298.832	2.1459	0.331654	-6.47035	9.77773e-11	0	ENSG00000187123.14_4	chr2	150186499	150330662	+	protein_coding	LYPD6	500	GC_rich	Low_complexity	Low_complexity	LTR12	1433039
959.888	-0.979	0.151313	6.4698	9.81332e-11	0	ENSG00000198455.4_2	chrX	57618085	57623978	+	protein_coding	ZXDB	48	(CAGC)n	Simple_repeat	Simple_repeat	LTR12C	824004
134466	-0.5075	0.0784967	6.46512	1.01217e-10	0	ENSG00000196419.12_2	chr22	42017123	42060052	+	protein_coding	XRCC6	1503	AT_rich	Low_complexity	Low_complexity	LTR12C	26294
1274.12	2.6191	0.40548	-6.45928	1.05204e-10	0	ENSG00000173801.16_3	chr17	39910856	39943183	-	protein_coding	JUP	583	MIRc	SINE	MIR	LTR12B	2671932
609.869	4.0996	0.634707	-6.45899	1.05407e-10	0	ENSG00000123496.7_2	chrX	114238538	114254540	-	protein_coding	IL13RA2	100	MIR3	SINE	MIR	LTR12	489067
98.6434	3.061	0.474022	-6.45742	1.06506e-10	0	ENSG00000261175.6_4	chr16	86743728	86775689	+	lincRNA	LINC02188	0	THE1B	LTR	ERVL-MaLR	LTR12C	155715
95.6814	2.2147	0.343076	-6.45544	1.07903e-10	0	ENSG00000233435.2_2	chr10	135454293	135456398	+	processed_pseudogene	AGGF1P2	40	GC_rich	Low_complexity	Low_complexity	LTR12F	324486
57.2684	4.1427	0.642949	-6.44332	1.16884e-10	0	ENSG00000111452.12_4	chr12	131438452	131626014	+	protein_coding	ADGRD1	151	(CA)n	Simple_repeat	Simple_repeat	LTR12C	273720
529.569	1.3634	0.211631	-6.4423	1.17674e-10	0	ENSG00000069812.11_2	chr1	6472478	6484730	-	protein_coding	HES2	1157	L2b	LINE	L2	LTR12E	28376
53.5767	3.7879	0.588045	-6.44156	1.18249e-10	0	ENSG00000153563.15_3	chr2	87011733	87035519	-	protein_coding	CD8A	0	MIR3	SINE	MIR	LTR12D	878952
1168.82	0.7493	0.116328	-6.44127	1.18474e-10	0	ENSG00000125388.19_5	chr4	2965335	3042474	+	protein_coding	GRK4	21	GC_rich	Low_complexity	Low_complexity	LTR12C	200058
9812.05	-0.7737	0.120125	6.44113	1.18585e-10	0	ENSG00000170876.7_3	chr3	14166440	14185179	+	protein_coding	TMEM43	338	GC_rich	Low_complexity	Low_complexity	LTR12C	86483
1043.31	2.1478	0.333516	-6.43981	1.19622e-10	0	ENSG00000133083.14_3	chr13	36342789	36705443	-	protein_coding	DCLK1	2135	MIRb	SINE	MIR	LTR12B	446034
26244.1	-0.7268	0.11286	6.43957	1.19812e-10	0	ENSG00000182768.8_3	chr15	90808891	90821373	+	protein_coding	NGRN	1814	AT_rich	Low_complexity	Low_complexity	LTR12_	109469
47.8984	4.9226	0.764576	-6.43831	1.20812e-10	0	ENSG00000007264.14_4	chr19	3777968	3802127	-	protein_coding	MATK	41	AluSq2	SINE	Alu	LTR12F	1355969
39.4644	8.1181	1.26124	-6.43658	1.22192e-10	0	ENSG00000162344.3_2	chr11	69513000	69519410	-	protein_coding	FGF19	934	UCON16	Unknown	Unknown	LTR12	602183
178.391	6.735	1.04674	-6.43431	1.24036e-10	0	ENSG00000165731.18_3	chr10	43572475	43625799	+	protein_coding	RET	0	(CCCCG)n	Simple_repeat	Simple_repeat	LTR12C	2523549
721.041	1.327	0.206381	-6.42985	1.27731e-10	0	ENSG00000135951.14_3	chr2	99613724	99771427	-	protein_coding	TSGA10	1321	AluSx1	SINE	Alu	LTR12D	3494050
1972.87	-0.8905	0.138511	6.42932	1.28177e-10	0	ENSG00000145287.10_2	chr4	84011201	84058228	-	protein_coding	PLAC8	310	THE1B	LTR	ERVL-MaLR	LTR12	797772
2704.83	1.7698	0.275285	-6.42896	1.28483e-10	0	ENSG00000253368.3_4	chr1	27320198	27327389	+	protein_coding	TRNP1	103	GC_rich	Low_complexity	Low_complexity	LTR12C	2270960
513.748	0.7911	0.123092	-6.42686	1.30263e-10	0	ENSG00000203780.10_3	chr10	127585108	127698161	+	protein_coding	FANK1	121	(CTGGGG)n	Simple_repeat	Simple_repeat	LTR12F	3750405
2000.32	-2.08	0.323779	6.42426	1.32514e-10	0	ENSG00000123689.5_2	chr1	209848765	209849733	+	protein_coding	G0S2	104	CT-rich	Low_complexity	Low_complexity	LTR12C	934499
86.4808	3.0169	0.469871	-6.42069	1.35657e-10	0	ENSG00000198846.5_3	chr8	59717977	60031767	-	protein_coding	TOX	2827	MER5B	DNA	hAT-Charlie	LTR12C	641888
208.771	2.1547	0.335802	-6.41654	1.39407e-10	0	ENSG00000198142.4_3	chr2	110371911	110376567	+	protein_coding	SOWAHC	0	GC_rich	Low_complexity	Low_complexity	LTR12F	810375
170.882	1.586	0.247469	-6.40872	1.46744e-10	0	ENSG00000100351.16_3	chr22	40297086	40369725	+	protein_coding	GRAP2	1084	AluSq2	SINE	Alu	LTR12C	542289
149.753	1.5417	0.240572	-6.40831	1.47141e-10	0	ENSG00000128610.11_3	chr7	121941448	121950745	-	protein_coding	FEZF1	5339	MIRc	SINE	MIR	LTR12C	362139
54766.6	-0.735	0.11472	6.40653	1.48869e-10	0	ENSG00000095319.14_3	chr9	131709978	131769375	+	protein_coding	NUP188	21	GC_rich	Low_complexity	Low_complexity	LTR12C	2075345
10103.9	-0.8501	0.132721	6.40497	1.50402e-10	0	ENSG00000111300.9_3	chr12	112464493	112546826	-	protein_coding	NAA25	541	PABL_A	LTR	ERV1	LTR12C	410037
2154.83	1.1396	0.17798	-6.40311	1.52242e-10	0	ENSG00000169548.3_3	chr22	22868060	22874613	-	protein_coding	ZNF280A	299	Tigger7	DNA	TcMar-Tigger	LTR12C	483650
76.5883	3.5909	0.560868	-6.40232	1.53029e-10	0	ENSG00000198125.12_3	chr22	36002811	36033998	-	protein_coding	MB	7	MLT1C	LTR	ERVL-MaLR	LTR12_	2071078
288.374	1.9931	0.311343	-6.40163	1.53723e-10	0	ENSG00000128849.10_2	chr15	57668165	57842925	+	protein_coding	CGNL1	0	MIRb	SINE	MIR	LTR12C	595098
1067.42	-1.0782	0.168466	6.4003	1.55069e-10	0	ENSG00000278948.1_5	chr22	38339057	38340905	+	TEC	AL031587.5	1567	AluSq	SINE	Alu	LTR12C	1414304
4849	0.5777	0.0903654	-6.39321	1.62443e-10	0	ENSG00000146416.18_4	chr6	143381633	143661441	+	protein_coding	AIG1	0	GC_rich	Low_complexity	Low_complexity	LTR12F	1093
230.893	-1.1824	0.184953	6.39315	1.62504e-10	0	ENSG00000148057.15_3	chr9	86237964	86259045	+	protein_coding	IDNK	0	G-rich	Low_complexity	Low_complexity	LTR12C	785256
72.6323	3.4831	0.544818	-6.39314	1.62512e-10	0	ENSG00000163273.3_2	chr2	232786530	232791113	-	protein_coding	NPPC	213	MIRb	SINE	MIR	LTR12C	961590
90.1898	1.8716	0.292822	-6.39167	1.64086e-10	0	ENSG00000085465.12_2	chr1	111956936	111970399	-	protein_coding	OVGP1	262	MER5B	DNA	hAT-Charlie	LTR12B	252330
38.0876	8.0587	1.26135	-6.38899	1.66982e-10	0	ENSG00000159289.6_2	chr15	74362198	74374891	-	protein_coding	GOLGA6A	1203	Charlie16a	DNA	hAT-Charlie	LTR12C	349853
158.184	2.0916	0.327433	-6.38802	1.68046e-10	0	ENSG00000136404.15_4	chr15	83776159	83813606	+	protein_coding	TM6SF1	372	GC_rich	Low_complexity	Low_complexity	LTR12F	1518502
1958.58	-0.7325	0.114676	6.38721	1.6894e-10	0	ENSG00000131944.9_4	chr19	33463115	33469128	+	protein_coding	FAAP24	534	AluJr	SINE	Alu	LTR12C	64245
62.1785	8.689	1.36142	-6.38236	1.74379e-10	0	ENSG00000152779.13_3	chr10	91190056	91316398	-	protein_coding	SLC16A12	344	MIRb	SINE	MIR	LTR12C	537499
3151.06	0.8351	0.13084	-6.38242	1.74315e-10	0	ENSG00000165757.8_5	chr10	30301729	30404423	-	protein_coding	JCAD	1496	AluJr	SINE	Alu	LTR12C	652869
101.817	4.2514	0.666221	-6.38139	1.75484e-10	0	ENSG00000186517.13_3	chr1	161016736	161039760	-	protein_coding	ARHGAP30	2945	L3	LINE	CR1	LTR12_	159435
3591.6	-1.7335	0.271671	6.38092	1.76031e-10	0	ENSG00000285043.1_2	chr16	30064411	30081741	+	protein_coding	AC093512.2	333	AluSx	SINE	Alu	LTR12C	303769
377.217	1.3779	0.216151	-6.37455	1.83503e-10	0	ENSG00000278238.1_5	chr13	53028910	53029466	-	lincRNA	AL359513.1	1179	L1MB5	LINE	L1	LTR12C	46685
57.9355	4.0258	0.631758	-6.37235	1.86152e-10	0	ENSG00000254237.5_5	chr8	9229480	9293715	-	lincRNA	AC021242.2	0	L2c	LINE	L2	LTR12C	410878
38.0152	8.0496	1.26333	-6.37169	1.86957e-10	0	ENSG00000138622.3_2	chr15	73612200	73661605	-	protein_coding	HCN4	2169	MADE2	DNA	TcMar-Mariner	LTR12C	362097
2347.91	1.1845	0.185916	-6.37102	1.87779e-10	0	ENSG00000078081.7_3	chr3	182840001	182881627	-	protein_coding	LAMP3	117	AluSx	SINE	Alu	LTR12C	59528
177.064	1.6277	0.25555	-6.36934	1.89844e-10	0	ENSG00000261211.1_5	chr6	6680542	6683866	-	lincRNA	AL031123.2	0	LTR16E2	LTR	ERVL	LTR12E	61316
5061.74	-1.091	0.171298	6.36911	1.90131e-10	0	ENSG00000160299.16_3	chr21	47744036	47865682	+	protein_coding	PCNT	368	LTR16A	LTR	ERVL	LTR12_	5078918
40.1914	7.7845	1.22248	-6.36782	1.91729e-10	0	ENSG00000006611.15_3	chr11	17515442	17565963	-	protein_coding	USH1C	329	AluY	SINE	Alu	LTR12C	730824
7004.81	-0.9551	0.149996	6.36783	1.91721e-10	0	ENSG00000169871.12_5	chr7	100728720	100741248	+	protein_coding	TRIM56	6	(CGGGG)n	Simple_repeat	Simple_repeat	LTR12C	262953
49.3699	2.828	0.444343	-6.36434	1.96126e-10	0	ENSG00000254477.2_5	chr11	59520051	59522448	-	processed_transcript	AP000640.1	1431	L2b	LINE	L2	LTR12C	264411
6362.36	-0.7963	0.12516	6.36247	1.98541e-10	0	ENSG00000057935.13_3	chr2	42721709	42984087	+	protein_coding	MTA3	534	GC_rich	Low_complexity	Low_complexity	LTR12C	1157873
4904.21	-0.6529	0.102627	6.36163	1.99624e-10	0	ENSG00000146909.7_2	chr7	156742417	156765876	+	protein_coding	NOM1	47	GC_rich	Low_complexity	Low_complexity	LTR12C	1112662
1608.01	0.7997	0.1257	-6.36165	1.99595e-10	0	ENSG00000203867.7_2	chr10	112404155	112599227	+	protein_coding	RBM20	132	GC_rich	Low_complexity	Low_complexity	LTR12C	311497
1010.86	-0.9753	0.153325	6.36079	2.00725e-10	0	ENSG00000263535.2_4	chr17	29672537	29673208	+	processed_pseudogene	AK4P1	374	AluSz6	SINE	Alu	LTR12	297618
14211.7	-0.9063	0.142539	6.35852	2.03701e-10	0	ENSG00000071539.13_4	chr5	892758	919472	+	protein_coding	TRIP13	13	GC_rich	Low_complexity	Low_complexity	LTR12C	126736
32391.2	-0.9094	0.143105	6.35507	2.08333e-10	0	ENSG00000101361.16_4	chr20	2632791	2639039	+	protein_coding	NOP56	121	(A)n	Simple_repeat	Simple_repeat	LTR12C	7379354
189.133	5.6937	0.896322	-6.35229	2.12129e-10	0	ENSG00000231056.1_5	chr6	10474733	10478735	-	lincRNA	LINC02522	701	AluSx	SINE	Alu	LTR12C	3195
20815.8	-0.9079	0.142987	6.34939	2.16167e-10	0	ENSG00000029153.14_5	chr12	27485787	27578222	+	protein_coding	ARNTL2	129	GC_rich	Low_complexity	Low_complexity	LTR12C	493406
18364.4	-0.674	0.106172	6.34779	2.18434e-10	0	ENSG00000057704.12_4	chr12	94960900	95044338	-	protein_coding	TMCC3	325	L2a	LINE	L2	LTR12F	794372
54.0371	5.9777	0.941725	-6.34765	2.18632e-10	0	ENSG00000185518.11_2	chr15	91643180	91844539	+	protein_coding	SV2B	212	GC_rich	Low_complexity	Low_complexity	LTR12C	273119
225.561	2.2601	0.3561	-6.34688	2.19726e-10	0	ENSG00000007314.12_2	chr17	62015914	62050278	-	protein_coding	SCN4A	1301	MER91C	DNA	hAT-Tip100	LTR12B	1073479
6810.85	1.1737	0.184956	-6.34589	2.2115e-10	0	ENSG00000162636.15_2	chr1	109102711	109187522	+	protein_coding	FAM102B	14	(CGG)n	Simple_repeat	Simple_repeat	LTR12C	107203
152.573	7.8381	1.23598	-6.34162	2.27357e-10	0	ENSG00000087510.6_2	chr20	55204358	55214339	+	protein_coding	TFAP2C	51	GC_rich	Low_complexity	Low_complexity	LTR12C	718910
101.697	3.217	0.5074	-6.34017	2.29512e-10	0	ENSG00000167748.10_2	chr19	51322404	51327043	-	protein_coding	KLK1	1101	AluSz	SINE	Alu	LTR12	623319
177.884	2.1042	0.331984	-6.33821	2.32446e-10	0	ENSG00000160716.5_4	chr1	154540257	154552502	+	protein_coding	CHRNB2	187	GC_rich	Low_complexity	Low_complexity	LTR12C	102785
96.2902	4.0753	0.643006	-6.33791	2.3291e-10	0	ENSG00000173805.15_5	chr17	39873994	39890896	-	protein_coding	HAP1	1023	L2	LINE	L2	LTR12B	2724219
117.651	2.5794	0.407023	-6.33727	2.33864e-10	0	ENSG00000261202.1_5	chr22	40439072	40440534	-	antisense	Z83847.1	1229	AmnSINE1	SINE	Deu	LTR12C	2326122
110.939	1.6529	0.260855	-6.33655	2.3497e-10	0	ENSG00000139515.5_2	chr13	28494157	28500368	+	protein_coding	PDX1	230	GC_rich	Low_complexity	Low_complexity	LTR12F	519132
577.19	2.9594	0.467217	-6.33417	2.38621e-10	0	ENSG00000126950.7_5	chrX	100333709	100351353	+	protein_coding	TMEM35A	640	MIR	SINE	MIR	LTR12C	2015148
2151.83	-0.9342	0.147494	6.33353	2.39622e-10	0	ENSG00000185904.11_4	chr10	42970991	42990784	+	lincRNA	LINC00839	2247	AluSx1	SINE	Alu	LTR12C	3125033
163.703	2.2647	0.357594	-6.33325	2.40055e-10	0	ENSG00000176678.5_3	chr16	86609974	86615766	+	protein_coding	FOXL1	136	(T)n	Simple_repeat	Simple_repeat	LTR12C	21961
677.463	1.9727	0.311522	-6.33236	2.41437e-10	0	ENSG00000100385.13_2	chr22	37521878	37571094	-	protein_coding	IL2RB	0	THE1D	LTR	ERVL-MaLR	LTR12C	541881
174.813	3.4225	0.540665	-6.33016	2.44912e-10	0	ENSG00000153064.11_5	chr4	102332443	102995969	+	protein_coding	BANK1	1373	MIRb	SINE	MIR	LTR12_	67017
547.632	2.1792	0.344277	-6.3298	2.45482e-10	0	ENSG00000258512.1_2	chr14	102196774	102198859	+	lincRNA	LINC00239	0	THE1B	LTR	ERVL-MaLR	LTR12C	39983
60.7989	2.717	0.42926	-6.32944	2.46052e-10	0	ENSG00000103241.6_2	chr16	86544133	86549024	+	protein_coding	FOXF1	3	(CGG)n	Simple_repeat	Simple_repeat	LTR12C	42733
711.348	1.6065	0.253879	-6.32798	2.48389e-10	0	ENSG00000277159.1_5	chr13	113257142	113260731	-	lincRNA	AL139384.2	482	MIRb	SINE	MIR	LTR12	1409271
852.571	0.9791	0.154738	-6.32717	2.49704e-10	0	ENSG00000162415.6_3	chr1	45482071	45771881	-	protein_coding	ZSWIM5	1003	MER4A1	LTR	ERV1	LTR12C	1471276
33.4501	7.0319	1.11229	-6.32198	2.58225e-10	0	ENSG00000235172.7_4	chr5	169758433	169760883	+	lincRNA	LINC01366	136	(CA)n	Simple_repeat	Simple_repeat	LTR12B	1450329
48.7239	2.9546	0.4674	-6.32143	2.59146e-10	0	ENSG00000249846.6_5	chr3	129831393	129839422	+	lincRNA	LINC02021	920	G-rich	Low_complexity	Low_complexity	LTR12C	100695
1971.44	-0.7783	0.123165	6.31955	2.62321e-10	0	ENSG00000173950.15_3	chr3	194789008	194991896	-	protein_coding	XXYLT1	666	MIR	SINE	MIR	LTR12C	1333178
145.413	-2.017	0.319262	6.31776	2.65383e-10	0	ENSG00000196517.11_5	chr1	44457172	44497139	-	protein_coding	SLC6A9	2077	L2b	LINE	L2	LTR12C	923390
1227.64	-0.5746	0.0909545	6.31715	2.66437e-10	0	ENSG00000204745.4_5	chr2	87352321	87423752	+	unprocessed_pseudogene	AC083899.1	619	L1PA2	LINE	L1	LTR12F	1238219
16.9448	8.175	1.29445	-6.3154	2.69462e-10	0	ENSG00000184828.9_3	chr18	45553044	45937123	-	protein_coding	ZBTB7C	1399	MIR	SINE	MIR	LTR12C	1041296
129.873	2.9131	0.461413	-6.3134	2.72976e-10	0	ENSG00000115194.10_3	chr2	27476552	27498685	-	protein_coding	SLC30A3	1103	AluSc	SINE	Alu	LTR12C	163799
142.481	3.4334	0.543838	-6.3133	2.73142e-10	0	ENSG00000236393.1_5	chrX	40122170	40146973	+	lincRNA	AC091806.1	862	MIRb	SINE	MIR	LTR12C	986076
10818.3	-0.8077	0.127971	6.31132	2.76673e-10	0	ENSG00000168496.3_3	chr11	61560109	61564716	+	protein_coding	FEN1	442	MIRb	SINE	MIR	LTR12B	20827
594.227	1.0436	0.165363	-6.31084	2.77523e-10	0	ENSG00000237595.3_5	chr20	48779302	48782639	-	lincRNA	AL161937.2	303	L1MB3	LINE	L1	LTR12C	1601473
24808.2	-0.5813	0.0921112	6.31043	2.78266e-10	0	ENSG00000018408.14_3	chr3	149235022	149454501	-	protein_coding	WWTR1	1468	AluSq2	SINE	Alu	LTR12C	638299
1188.07	1.885	0.298808	-6.30828	2.82152e-10	0	ENSG00000164318.17_3	chr5	38258511	38465123	+	protein_coding	EGFLAM	1474	L3	LINE	CR1	LTR12D	563313
145.699	3.6934	0.58551	-6.308	2.82664e-10	0	ENSG00000133401.15_3	chr5	31639517	32111037	+	protein_coding	PDZD2	46	(CGG)n	Simple_repeat	Simple_repeat	LTR12C	137517
19.0083	8.0753	1.2806	-6.30587	2.86586e-10	0	ENSG00000226527.1_5	chr21	34484005	34496009	-	lincRNA	AP000289.1	892	MIRc	SINE	MIR	LTR12F	133517
181.856	1.7275	0.274033	-6.30392	2.90217e-10	0	ENSG00000273045.6_4	chr2	99757948	99767950	+	protein_coding	C2orf15	1322	AT_rich	Low_complexity	Low_complexity	LTR12C	1001237
102.559	3.7464	0.594676	-6.29992	2.97805e-10	0	ENSG00000092051.16_3	chr14	24037244	24048009	-	protein_coding	JPH4	1128	MIRc	SINE	MIR	LTR12C	5098
48534	-1.0249	0.16276	6.29723	3.03004e-10	0	ENSG00000113407.13_3	chr5	33440802	33469644	+	protein_coding	TARS	1545	(TA)n	Simple_repeat	Simple_repeat	LTR12C	1661945
191.74	4.3427	0.689771	-6.29582	3.05773e-10	0	ENSG00000169429.10_3	chr4	74606223	74609433	+	protein_coding	CXCL8	132	AT_rich	Low_complexity	Low_complexity	LTR12_	414027
348.549	3.0404	0.482928	-6.29567	3.06085e-10	0	ENSG00000167077.12_4	chr22	42095503	42195460	+	protein_coding	MEI1	1848	AluSx3	SINE	Alu	LTR12C	104674
467.428	1.9774	0.314184	-6.29365	3.1008e-10	0	ENSG00000272674.3_4	chr5	140560980	140565974	+	protein_coding	PCDHB16	195	(CA)n	Simple_repeat	Simple_repeat	LTR12C	1630437
71.4777	7.6997	1.2235	-6.29312	3.11153e-10	0	ENSG00000130413.15_4	chr11	8413415	8615836	-	protein_coding	STK33	717	MIRc	SINE	MIR	LTR12C	1027761
1158.36	1.536	0.244226	-6.28936	3.18785e-10	0	ENSG00000105784.15_2	chr7	87256864	87461611	+	protein_coding	RUNDC3B	739	GC_rich	Low_complexity	Low_complexity	LTR12C	337678
9306.64	-1.5275	0.242945	6.28747	3.2268e-10	0	ENSG00000142227.10_3	chr19	48824766	48833810	+	protein_coding	EMP3	245	AluSz	SINE	Alu	LTR12	3277464
456.878	1.6634	0.264579	-6.28705	3.2355e-10	0	ENSG00000170579.16_5	chr18	3496030	4455335	-	protein_coding	DLGAP1	1865	L1MA4	LINE	L1	LTR12_	297539
4276.02	-0.7082	0.112662	6.28642	3.24863e-10	0	ENSG00000118655.5_3	chr1	114447763	114456708	+	protein_coding	DCLRE1B	1182	MER5A1	DNA	hAT-Charlie	LTR12C	1009184
34.5156	4.1642	0.662546	-6.2852	3.27422e-10	0	ENSG00000119614.2_2	chr14	74706175	74729441	+	protein_coding	VSX2	765	L2a	LINE	L2	LTR12_	671407
1096.79	-0.6201	0.0986817	6.28363	3.30753e-10	0	ENSG00000232024.2_4	chr8	35382694	35383281	-	processed_pseudogene	LSM12P1	1556	MLT1A0	LTR	ERVL-MaLR	LTR12C	1891366
269.802	1.8186	0.289421	-6.28351	3.31019e-10	0	ENSG00000135097.6_2	chr12	120779133	120806983	-	protein_coding	MSI1	3036	L2a	LINE	L2	LTR12C	580260
1086.49	0.8607	0.136996	-6.28257	3.33031e-10	0	ENSG00000131019.10_2	chr6	150384286	150390231	-	protein_coding	ULBP3	327	MIR	SINE	MIR	LTR12D	46071
923.251	-1.2843	0.204446	6.28183	3.34617e-10	0	ENSG00000170961.6_2	chr8	122624356	122653630	-	protein_coding	HAS2	2516	AluJo	SINE	Alu	LTR12C	25097
546.544	2.7148	0.432203	-6.28134	3.35657e-10	0	ENSG00000197471.11_4	chr16	29674300	29682197	+	protein_coding	SPN	344	AluSp	SINE	Alu	LTR12C	85204
605.508	0.891	0.141891	-6.27932	3.4006e-10	0	ENSG00000273382.1_6	chr1	109630593	109633480	-	antisense	AL356488.3	560	AluSp	SINE	Alu	LTR12_	370307
4212.89	0.7098	0.113071	-6.27718	3.44766e-10	0	ENSG00000177181.14_3	chr1	42846466	42888249	+	protein_coding	RIMKLA	83	GC_rich	Low_complexity	Low_complexity	LTR12	879948
17.2086	5.0872	0.810676	-6.27525	3.49064e-10	0	ENSG00000251656.1_4	chr5	42908310	42908769	-	processed_pseudogene	PRELID3BP5	176	MER1B	DNA	hAT-Charlie	LTR12	203694
37219.7	-1.1953	0.19047	6.27527	3.49034e-10	0	ENSG00000166949.15_3	chr15	67356101	67487533	+	protein_coding	SMAD3	93	MIRb	SINE	MIR	LTR12	182801
1012.55	0.919	0.146466	-6.2747	3.50308e-10	0	ENSG00000240476.1_5	chr3	98699902	98701940	+	lincRNA	LINC00973	56	L2c	LINE	L2	LTR12	2678034
405.388	1.1342	0.180763	-6.27435	3.51104e-10	0	ENSG00000153714.5_2	chr9	12775020	12822130	+	protein_coding	LURAP1L	829	(CGG)n	Simple_repeat	Simple_repeat	LTR12C	1366791
5743.09	-0.6373	0.101605	6.27215	3.56102e-10	0	ENSG00000080608.9_2	chr9	2720469	2844241	-	protein_coding	PUM3	363	AluY	SINE	Alu	LTR12C	2262928
35.8082	8.5593	1.3649	-6.27103	3.58677e-10	0	ENSG00000285471.1_2	chr17	5676246	5984112	+	protein_coding	AC007846.2	158	MIR3	SINE	MIR	LTR12C	192
128.969	3.1058	0.495292	-6.27061	3.59639e-10	0	ENSG00000186907.7_3	chr11	57228022	57245007	+	protein_coding	RTN4RL2	91	(CCCCG)n	Simple_repeat	Simple_repeat	LTR12C	614056
1153.06	-0.7547	0.120369	6.2701	3.60808e-10	0	ENSG00000151876.12_2	chr5	41925356	41941845	+	protein_coding	FBXO4	1036	AluY	SINE	Alu	LTR12D	185877
157.259	6.7683	1.07972	-6.26859	3.64341e-10	0	ENSG00000117595.11_5	chr1	209958968	209979520	-	protein_coding	IRF6	577	FLAM_C	SINE	Alu	LTR12C	51680
1820.7	-0.7365	0.117606	6.26213	3.79742e-10	0	ENSG00000083544.14_4	chr13	60970591	61148012	+	protein_coding	TDRD3	799	(TTTTC)n	Simple_repeat	Simple_repeat	LTR12E	942524
1733.59	-0.9512	0.151922	6.26114	3.82166e-10	0	ENSG00000127423.10_3	chr1	26158404	26185949	-	protein_coding	AUNIP	712	AluSg	SINE	Alu	LTR12	1161561
42.6482	2.5914	0.413935	-6.26045	3.83879e-10	0	ENSG00000106571.13_4	chr7	42000548	42277469	-	protein_coding	GLI3	2031	Charlie15a	DNA	hAT-Charlie	LTR12	918849
315.755	3.3557	0.536527	-6.25449	3.98816e-10	0	ENSG00000166145.14_3	chr15	41136216	41150405	+	protein_coding	SPINT1	66	GC_rich	Low_complexity	Low_complexity	LTR12C	117413
42.8395	3.456	0.552616	-6.25385	4.00461e-10	0	ENSG00000226652.3_4	chr3	186478482	186479839	+	transcribed_processed_pseudogene	PSMD10P2	42	FLAM_C	SINE	Alu	LTR12C	2835248
2013.8	-0.8993	0.14381	6.25329	4.01902e-10	0	ENSG00000170364.12_2	chr3	4344988	4359251	+	protein_coding	SETMAR	181	GC_rich	Low_complexity	Low_complexity	LTR12C	1816944
88.0668	2.6213	0.419258	-6.25219	4.04747e-10	0	ENSG00000143473.12_5	chr1	210850165	211307522	-	protein_coding	KCNH1	3945	L2c	LINE	L2	LTR12C	739221
10240.2	-0.8296	0.132685	6.25211	4.0494e-10	0	ENSG00000143653.9_2	chr1	246887349	246931439	+	protein_coding	SCCPDH	128	AluSx	SINE	Alu	LTR12	10933
302.359	2.0195	0.323124	-6.25006	4.10305e-10	0	ENSG00000137842.6_3	chr15	43415477	43477344	+	protein_coding	TMEM62	260	(TG)n	Simple_repeat	Simple_repeat	LTR12F	1887019
39.5207	5.7082	0.913585	-6.24818	4.15264e-10	0	ENSG00000198157.10_5	chrX	80369200	80457441	-	protein_coding	HMGN5	1937	L1PA16	LINE	L1	LTR12C	1535029
74.0743	3.3745	0.5402	-6.24672	4.19162e-10	0	ENSG00000182040.8_2	chr17	72912176	72919351	-	protein_coding	USH1G	3490	AluSz	SINE	Alu	LTR12C	15651
454.864	1.4882	0.238323	-6.24467	4.24696e-10	0	ENSG00000187391.20_5	chr7	77646374	79082890	-	protein_coding	MAGI2	1884	MIR3	SINE	MIR	LTR12C	313572
8903.98	-0.917	0.146845	6.24464	4.24773e-10	0	ENSG00000130713.15_4	chr9	133569108	133580281	+	protein_coding	EXOSC2	671	L2a	LINE	L2	LTR12C	216215
15450.3	-0.8227	0.131809	6.24168	4.3291e-10	0	ENSG00000116641.17_3	chr1	62919969	63154039	-	protein_coding	DOCK7	614	MIRb	SINE	MIR	LTR12C	2718137
724.66	3.6075	0.577983	-6.24154	4.33283e-10	0	ENSG00000188488.13_3	chr14	95027779	95059457	+	protein_coding	SERPINA5	507	MER58B	DNA	hAT-Charlie	LTR12C	1088964
53.2452	3.7549	0.601628	-6.24126	4.34048e-10	0	ENSG00000137709.9_3	chr11	120107349	120190653	+	protein_coding	POU2F3	253	MIR3	SINE	MIR	LTR12C	209485
145.477	7.9154	1.2683	-6.24096	4.34901e-10	0	ENSG00000178297.13_3	chr19	2360236	2426237	+	protein_coding	TMPRSS9	9	(CCCCG)n	Simple_repeat	Simple_repeat	LTR12C	32328
5129.35	-0.6579	0.105458	6.23856	4.41626e-10	0	ENSG00000135966.12_2	chr2	105880848	105946491	-	protein_coding	TGFBRAP1	1805	MIRb	SINE	MIR	LTR12F	990220
46.9671	7.1633	1.14889	-6.23496	4.519e-10	0	ENSG00000136960.12_4	chr8	120569326	120685693	-	protein_coding	ENPP2	359	MIRc	SINE	MIR	LTR12C	1993034
56.6041	3.4633	0.555465	-6.235	4.51787e-10	0	ENSG00000205927.4_3	chr21	34398153	34401504	+	protein_coding	OLIG2	10	(CCG)n	Simple_repeat	Simple_repeat	LTR12C	759027
1703.8	1.5092	0.242078	-6.23446	4.53332e-10	0	ENSG00000110400.10_3	chr11	119494120	119599794	-	protein_coding	NECTIN1	504	MIR3	SINE	MIR	LTR12C	1039546
442.115	3.6292	0.582201	-6.23354	4.56e-10	0	ENSG00000166396.12_3	chr18	61420169	61472610	+	protein_coding	SERPINB7	2674	AluJo	SINE	Alu	LTR12C	289875
126.754	2.271	0.364335	-6.23323	4.56919e-10	0	ENSG00000139832.4_2	chr13	111175413	111214080	-	protein_coding	RAB20	645	AluSq4	SINE	Alu	LTR12C	70272
907.293	1.6626	0.266814	-6.23116	4.63006e-10	0	ENSG00000272686.1_5	chr7	123389122	123391220	+	antisense	AC006333.2	88	GC_rich	Low_complexity	Low_complexity	LTR12_	315396
41.3333	8.0466	1.29194	-6.22831	4.71492e-10	0	ENSG00000227640.2_4	chr13	95364970	95368500	+	lincRNA	SOX21-AS1	70	(GGA)n	Simple_repeat	Simple_repeat	LTR12	213371
92.3887	5.2299	0.840068	-6.22562	4.7964e-10	0	ENSG00000124839.12_2	chr2	238482965	238510257	-	protein_coding	RAB17	1466	L1MEb	LINE	L1	LTR12C	455569
25.4897	8.1153	1.30418	-6.22254	4.89168e-10	0	ENSG00000267761.3_6	chr18	44812096	45120921	+	lincRNA	MIR4527HG	0	THE1D	LTR	ERVL-MaLR	LTR12C	2166918
253.336	1.6478	0.264928	-6.21986	4.97597e-10	0	ENSG00000272070.1_5	chr5	140705777	140708924	+	lincRNA	AC005618.1	231	AluSx	SINE	Alu	LTR12C	1775234
976.83	1.1285	0.181467	-6.21882	5.00898e-10	0	ENSG00000136040.8_2	chr12	94542499	94701451	+	protein_coding	PLXNC1	43	C-rich	Low_complexity	Low_complexity	LTR12_	305621
255.833	1.1355	0.182625	-6.21772	5.04417e-10	0	ENSG00000198468.7_4	chr1	213025450	213031430	-	lincRNA	FLVCR1-DT	403	AluJb	SINE	Alu	LTR12C	983236
2530.85	-1.4844	0.238747	6.21741	5.05417e-10	0	ENSG00000104998.3_2	chr19	14142560	14164028	+	protein_coding	IL27RA	837	AluSx3	SINE	Alu	LTR12C	245702
42.1569	7.6439	1.22985	-6.2153	5.12252e-10	0	ENSG00000137707.13_3	chr11	111338251	111383079	-	protein_coding	BTG4	2144	AluSc	SINE	Alu	LTR12C	1210884
72.1968	2.9889	0.480905	-6.21515	5.12747e-10	0	ENSG00000140798.16_4	chr16	48114917	48189929	-	protein_coding	ABCC12	185	MIR3	SINE	MIR	LTR12_	227642
4733.32	1.2002	0.193166	-6.21343	5.1839e-10	0	ENSG00000100592.15_3	chr14	59655364	59838123	+	protein_coding	DAAM1	1974	MIR3	SINE	MIR	LTR12C	353445
126.167	3.7835	0.609047	-6.21224	5.2236e-10	0	ENSG00000258240.5_5	chr12	111389487	111395616	-	lincRNA	AC002351.1	709	LTR85a	LTR	Gypsy?	LTR12F	456965
77.0302	3.1846	0.512654	-6.21206	5.2294e-10	0	ENSG00000265933.5_2	chr18	6919495	6929965	-	lincRNA	LINC00668	2308	AluSx1	SINE	Alu	LTR12C	247717
61.2997	2.4742	0.398366	-6.21086	5.26963e-10	0	ENSG00000243766.8_4	chr7	27238194	27246878	+	antisense	HOTTIP	886	GC_rich	Low_complexity	Low_complexity	LTR12	3371472
1779.69	1.0148	0.163435	-6.209	5.33218e-10	0	ENSG00000060642.10_4	chr1	27113963	27124889	+	protein_coding	PIGV	1192	MIRb	SINE	MIR	LTR12C	2064725
532.172	2.5061	0.403628	-6.20896	5.33374e-10	0	ENSG00000158555.14_3	chr11	75145685	75236948	-	protein_coding	GDPD5	832	AluJr	SINE	Alu	LTR12C	1082020
34.7637	5.6719	0.913574	-6.20847	5.35034e-10	0	ENSG00000124493.13_3	chr6	33986422	34123399	-	protein_coding	GRM4	0	FLAM_C	SINE	Alu	LTR12C	137911
521.052	0.8972	0.144516	-6.2082	5.35953e-10	0	ENSG00000232453.6_5	chr1	59348540	59369419	-	lincRNA	AC105277.1	107	MIRb	SINE	MIR	LTR12C	1065053
39.6986	8.7076	1.40321	-6.20554	5.45104e-10	0	ENSG00000214915.3_5	chrX	150684023	150684717	+	lincRNA	BX546450.1	991	T-rich	Low_complexity	Low_complexity	LTR12C	1842415
214.654	-1.7148	0.276346	6.2054	5.45564e-10	0	ENSG00000214960.9_3	chr7	16127152	16460947	-	protein_coding	ISPD	588	MER5B	DNA	hAT-Charlie	LTR12E	250194
253.916	3.4819	0.561341	-6.20291	5.54278e-10	0	ENSG00000275198.1_5	chr14	90849709	90854317	+	lincRNA	AL512791.2	1975	MIR3	SINE	MIR	LTR12	651006
33.96	4.3407	0.699783	-6.20295	5.54161e-10	0	ENSG00000188385.11_2	chr10	133918175	133998313	+	protein_coding	JAKMIP3	860	MER1A	DNA	hAT-Charlie	LTR12C	575805
75.7019	2.1407	0.345323	-6.19914	5.67737e-10	0	ENSG00000088881.20_4	chr20	2673524	2740754	+	protein_coding	EBF4	0	(CGG)n	Simple_repeat	Simple_repeat	LTR12C	7338621
17518.1	-0.9835	0.158727	6.19641	5.77644e-10	0	ENSG00000067182.7_2	chr12	6437923	6451280	-	protein_coding	TNFRSF1A	926	AluJb	SINE	Alu	LTR12C	150678
174.557	1.4779	0.238526	-6.196	5.79156e-10	0	ENSG00000253730.1_5	chr17	48235694	48238637	-	antisense	AC015909.2	261	MIRc	SINE	MIR	LTR12F	2412321
333.978	1.5977	0.257869	-6.19569	5.80297e-10	0	ENSG00000163576.17_3	chr3	19920964	19988517	-	protein_coding	EFHB	1402	L2a	LINE	L2	LTR12	378540
646113	-0.6231	0.100608	6.19365	5.87856e-10	0	ENSG00000026025.15_5	chr10	17270258	17279592	+	protein_coding	VIM	2548	MIRb	SINE	MIR	LTR12F	362287
945.671	0.935	0.150988	-6.19259	5.91842e-10	0	ENSG00000143036.16_3	chr1	95285898	95360802	+	protein_coding	SLC44A3	0	(CCCCAG)n	Simple_repeat	Simple_repeat	LTR12C	270864
682.432	-0.9347	0.15097	6.19124	5.96925e-10	0	ENSG00000205763.13_2	chr7	32956427	32982788	-	transcribed_unprocessed_pseudogene	RP9P	628	L1M4c	LINE	L1	LTR12	853907
138.758	3.4111	0.551153	-6.18907	6.05202e-10	0	ENSG00000174343.5_2	chr4	40337346	40357234	+	protein_coding	CHRNA9	879	L1MB7	LINE	L1	LTR12	686018
129.931	2.5306	0.408914	-6.18871	6.06592e-10	0	ENSG00000285722.1_1	chr22	49768827	49773011	+	lincRNA	AC207130.1	1751	(TA)n	Simple_repeat	Simple_repeat	LTR12C	3935308
694.509	-1.4326	0.231505	6.18837	6.07882e-10	0	ENSG00000267317.2_5	chr19	1457669	1458579	-	antisense	AC027307.2	145	AluSx1	SINE	Alu	LTR12F	1370474
133.107	7.5303	1.21737	-6.18576	6.18052e-10	0	ENSG00000183486.12_3	chr21	42733870	42781317	+	protein_coding	MX2	66	MER5A	DNA	hAT-Charlie	LTR12_	68752
144.606	2.0958	0.338859	-6.18499	6.21072e-10	0	ENSG00000182747.4_2	chr6	137243402	137246777	+	protein_coding	SLC35D3	55	GC_rich	Low_complexity	Low_complexity	LTR12C	2016166
536.067	7.4663	1.20727	-6.18448	6.23094e-10	0	ENSG00000255644.1_6	chr12	21912914	21919639	+	antisense	AC010185.1	1194	(TA)n	Simple_repeat	Simple_repeat	LTR12C	97248
120.145	7.7791	1.25807	-6.18335	6.27538e-10	0	ENSG00000214814.7_3	chr8	124864227	125132302	+	protein_coding	FER1L6	480	(TG)n	Simple_repeat	Simple_repeat	LTR12C	1902445
1646.3	-1.1654	0.18856	6.18055	6.38778e-10	0	ENSG00000104361.9_2	chr8	99202061	99306621	-	protein_coding	NIPAL2	1009	AluJb	SINE	Alu	LTR12C	868020
9325.35	0.7302	0.118166	-6.17956	6.42807e-10	0	ENSG00000186834.3_2	chr17	43225869	43229468	+	protein_coding	HEXIM1	0	G-rich	Low_complexity	Low_complexity	LTR12C	579021
1451.43	0.6024	0.097494	-6.17896	6.45252e-10	0	ENSG00000135749.18_6	chr1	233119181	233431459	-	protein_coding	PCNX2	1289	MIRb	SINE	MIR	LTR12_	99851
639.003	-0.8743	0.141536	6.17733	6.51943e-10	0	ENSG00000236924.1_6	chr9	6645956	6670635	+	lincRNA	AL162411.1	194	MIRc	SINE	MIR	LTR12C	2449154
77.544	2.1062	0.340971	-6.17714	6.52745e-10	0	ENSG00000263280.1_5	chr16	2916349	2917619	-	lincRNA	AC003965.1	83	MADE1	DNA	TcMar-Mariner	LTR12C	908880
91.0739	6.7174	1.08755	-6.17663	6.5485e-10	0	ENSG00000132464.11_3	chr4	71494461	71552533	+	protein_coding	ENAM	176	AT_rich	Low_complexity	Low_complexity	LTR12C	492008
143.852	3.6845	0.596584	-6.17606	6.57217e-10	0	ENSG00000080166.15_5	chr13	95089062	95131936	-	protein_coding	DCT	1174	MLT1D	LTR	ERVL-MaLR	LTR12C	1024332
134.538	-3.8429	0.622237	6.17595	6.57671e-10	0	ENSG00000204970.9_4	chr5	140165721	140391932	+	protein_coding	PCDHA1	292	AT_rich	Low_complexity	Low_complexity	LTR12C	1235178
96.5554	4.1706	0.675347	-6.17556	6.59292e-10	0	ENSG00000163606.10_4	chr3	112640056	112693969	-	protein_coding	CD200R1	331	MLT1D	LTR	ERVL-MaLR	LTR12C	1262017
610.202	0.8968	0.145223	-6.17543	6.5982e-10	0	ENSG00000169297.7_2	chrX	30322323	30327715	-	protein_coding	NR0B1	435	L2a	LINE	L2	LTR12_	2451862
1106.3	-0.6657	0.107805	6.17485	6.62269e-10	0	ENSG00000259479.6_4	chr15	45117945	45176892	-	transcribed_unprocessed_pseudogene	SORD2P	699	L2	LINE	L2	LTR12F	8318
559.712	1.3887	0.224909	-6.17466	6.63077e-10	0	ENSG00000122735.15_3	chr9	34457412	34520987	+	protein_coding	DNAI1	851	GC_rich	Low_complexity	Low_complexity	LTR12C	18150
663.302	0.9486	0.153632	-6.17445	6.63923e-10	0	ENSG00000233593.8_6	chr1	91248540	91317214	-	processed_transcript	AL590094.1	1891	L2a	LINE	L2	LTR12C	866471
358.736	-1.2149	0.196773	6.17428	6.64674e-10	0	ENSG00000204588.5_4	chr2	110744640	110753717	+	lincRNA	LINC01123	764	(TTTG)n	Simple_repeat	Simple_repeat	LTR12F	437646
77.2277	4.2185	0.683374	-6.17305	6.69844e-10	0	ENSG00000138944.7_3	chr22	44639547	44708731	-	protein_coding	SHISAL1	278	MIRc	SINE	MIR	LTR12C	3174548
5136.33	0.8376	0.135692	-6.17315	6.69428e-10	0	ENSG00000116675.15_3	chr1	65713902	65881552	+	protein_coding	DNAJC6	779	AluJb	SINE	Alu	LTR12F	1178222
112.572	4.2722	0.692371	-6.17035	6.81374e-10	0	ENSG00000253774.1_6	chr8	8417404	8419634	+	lincRNA	AC114550.3	0	L1MB5	LINE	L1	LTR12C	339774
1402.84	0.6447	0.104484	-6.17028	6.81708e-10	0	ENSG00000187601.4_2	chrX	55478538	55479999	+	protein_coding	MAGEH1	564	(TATG)n	Simple_repeat	Simple_repeat	LTR12C	1315203
4879.65	0.818	0.132591	-6.16956	6.84786e-10	0	ENSG00000174804.3_2	chr11	86656721	86666433	-	protein_coding	FZD4	1278	L1ME4a	LINE	L1	LTR12C	329913
1860.74	-0.7721	0.125199	6.16661	6.97688e-10	0	ENSG00000102743.14_3	chr13	41363548	41384247	+	protein_coding	SLC25A15	801	(GA)n	Simple_repeat	Simple_repeat	LTR12_	747922
9406.62	-0.7338	0.119002	6.16592	7.00736e-10	0	ENSG00000065970.8_2	chr12	8185299	8208099	+	protein_coding	FOXJ2	0	G-rich	Low_complexity	Low_complexity	LTR12C	150228
73.6353	3.3066	0.536627	-6.16186	7.18936e-10	0	ENSG00000074416.14_6	chr3	127407905	127771033	-	protein_coding	MGLL	780	MamGypLTR1a	LTR	Gypsy	LTR12F	100465
791.536	1.6404	0.266277	-6.16048	7.25269e-10	0	ENSG00000152137.6_3	chr12	119616447	119658936	+	protein_coding	HSPB8	241	MER31A	LTR	ERV1	LTR12C	2195637
473.646	1.8934	0.307414	-6.15917	7.31256e-10	0	ENSG00000203688.5_5	chr6	168080306	168096970	-	lincRNA	LINC02487	1671	MIR	SINE	MIR	LTR12C	1045912
870.47	-1.4517	0.235703	6.15912	7.31524e-10	0	ENSG00000158234.12_3	chr3	138327448	138352218	+	protein_coding	FAIM	630	GC_rich	Low_complexity	Low_complexity	LTR12C	122515
8736.79	-0.6633	0.1077	6.15842	7.34738e-10	0	ENSG00000114491.13_2	chr3	124449213	124468120	+	protein_coding	UMPS	579	AluJb	SINE	Alu	LTR12F	612964
1831.58	-1.5459	0.251031	6.15817	7.35919e-10	0	ENSG00000143772.9_3	chr1	226819391	226927024	-	protein_coding	ITPKB	2172	MIR	SINE	MIR	LTR12C	312466
5955.19	-1.121	0.182043	6.15787	7.373e-10	0	ENSG00000135540.11_5	chr6	138743180	139013708	-	protein_coding	NHSL1	1920	L2b	LINE	L2	LTR12C	1004486
3141.88	0.8774	0.142566	-6.15452	7.53041e-10	0	ENSG00000111424.10_3	chr12	48235320	48336831	-	protein_coding	VDR	1556	L2a	LINE	L2	LTR12	679640
361.757	7.5434	1.22579	-6.15387	7.56126e-10	0	ENSG00000258873.2_2	chr19	57665389	57678811	-	protein_coding	DUXA	408	L2a	LINE	L2	LTR12C	242774
2852.79	1.2505	0.203321	-6.15025	7.73595e-10	0	ENSG00000012504.14_3	chr12	100867486	100958191	+	protein_coding	NR1H4	608	L2b	LINE	L2	LTR12C	42163
3463.32	1.8094	0.294265	-6.14884	7.80527e-10	0	ENSG00000147231.13_3	chrX	105855160	105922672	+	protein_coding	CXorf57	874	L2a	LINE	L2	LTR12F	349557
34232.8	-0.874	0.14215	6.14873	7.81082e-10	0	ENSG00000166986.14_3	chr12	57869228	57911352	+	protein_coding	MARS	2006	AluSx1	SINE	Alu	LTR12C	87954
23.0429	5.4955	0.893946	-6.14744	7.87423e-10	0	ENSG00000168546.10_2	chr8	21547915	21669869	-	protein_coding	GFRA2	96	Plat_L3	LINE	CR1	LTR12C	1257579
4233.77	1.3773	0.224052	-6.14718	7.88706e-10	0	ENSG00000096696.13_3	chr6	7541808	7586950	+	protein_coding	DSP	130	GC_rich	Low_complexity	Low_complexity	LTR12C	83764
74.7783	5.007	0.814796	-6.14514	7.98916e-10	0	ENSG00000175877.3_5	chr7	73275489	73280223	+	protein_coding	TMEM270	1135	(CA)n	Simple_repeat	Simple_repeat	LTR12F	2452285
58.5156	2.8083	0.457336	-6.14056	8.22309e-10	0	ENSG00000253978.1_4	chr5	167656588	167659362	-	antisense	CTB-178M22.2	861	L2b	LINE	L2	LTR12C	1295573
52.8011	3.1871	0.519166	-6.13893	8.30782e-10	0	ENSG00000284727.1_3	chr4	4049938	4109310	-	transcribed_unprocessed_pseudogene	AC116562.4	430	L2b	LINE	L2	LTR12C	142332
178.912	1.9132	0.311677	-6.13853	8.3286e-10	0	ENSG00000183570.16_4	chr21	47063608	47362368	+	protein_coding	PCBP3	5	GC_rich	Low_complexity	Low_complexity	LTR12_	4398490
64.4244	2.5926	0.422386	-6.13806	8.35355e-10	0	ENSG00000238062.5_4	chr2	231849083	231860747	-	lincRNA	SPATA3-AS1	842	AluY	SINE	Alu	LTR12C	31224
1155.07	1.6208	0.264189	-6.13515	8.50763e-10	0	ENSG00000172927.3	chr11	69061605	69182494	+	protein_coding	MYEOV	315	(TGAA)n	Simple_repeat	Simple_repeat	LTR12F	612470
43.4029	4.5264	0.737764	-6.13525	8.5028e-10	0	ENSG00000100170.9_2	chr22	32439019	32509016	+	protein_coding	SLC5A1	648	MIR3	SINE	MIR	LTR12B	259604
350.982	2.4108	0.393076	-6.13318	8.61409e-10	0	ENSG00000172350.9_2	chr11	119019722	119033362	+	protein_coding	ABCG4	3	GC_rich	Low_complexity	Low_complexity	LTR12C	876701
561.535	0.9009	0.146896	-6.13291	8.62882e-10	0	ENSG00000236682.1_5	chr2	128146706	128158156	+	lincRNA	AC068282.1	923	(CCCCCG)n	Simple_repeat	Simple_repeat	LTR12_	270915
528.177	-1.5097	0.246234	6.13106	8.72978e-10	0	ENSG00000188039.14_5	chr19	16830787	16928774	+	protein_coding	NWD1	291	MIRb	SINE	MIR	LTR12C	819356
64.9459	2.2247	0.362854	-6.13106	8.72935e-10	0	ENSG00000248712.7_2	chr11	119060347	119067479	-	protein_coding	CCDC153	635	AluJb	SINE	Alu	LTR12C	507231
5167.1	0.8556	0.139542	-6.13119	8.72258e-10	0	ENSG00000008256.15_3	chr7	6201407	6312275	-	protein_coding	CYTH3	1343	AluJo	SINE	Alu	LTR12C	1204832
151037	-0.595	0.0971285	6.1262	9.00011e-10	0	ENSG00000044574.7_2	chr9	127997132	128003609	-	protein_coding	HSPA5	1053	MIRb	SINE	MIR	LTR12C	402043
168.106	1.783	0.291219	-6.12247	9.21362e-10	0	ENSG00000257285.5_5	chr14	23398818	23424771	+	antisense	AL132780.1	90	tRNA-Arg-CGY_	tRNA	tRNA	LTR12C	650833
50.645	8.0176	1.30965	-6.12193	9.24474e-10	0	ENSG00000240907.1	chr9	69174213	69179458	-	lincRNA	BX255923.3	0	SATR1	Satellite	Satellite	LTR12F	943064
137.387	3.2742	0.534836	-6.12183	9.25051e-10	0	ENSG00000185432.11_2	chr12	51317255	51326300	+	protein_coding	METTL7A	70	AT_rich	Low_complexity	Low_complexity	LTR12F	452
21.9923	5.4508	0.891039	-6.11735	9.51471e-10	0	ENSG00000263715.7_5	chr17	43697710	43913192	+	protein_coding	LINC02210-CRHR1	137	(CAGAGA)n	Simple_repeat	Simple_repeat	LTR12F	152907
2994.28	-0.8272	0.135243	6.11674	9.55065e-10	0	ENSG00000170325.14_4	chr11	129769601	129872730	-	protein_coding	PRDM10	1238	AluSz	SINE	Alu	LTR12C	30449
29696.7	-0.5387	0.088106	6.11405	9.71369e-10	0	ENSG00000241468.7_4	chr7	99046098	99063954	-	protein_coding	ATP5MF	56	AluSz	SINE	Alu	LTR12C	1591232
152.532	3.1719	0.518892	-6.11273	9.79397e-10	0	ENSG00000145198.14_2	chr3	183948217	183960117	+	protein_coding	VWA5B2	241	GC_rich	Low_complexity	Low_complexity	LTR12C	1128323
54.1766	7.8905	1.29088	-6.11248	9.80965e-10	0	ENSG00000158270.11_3	chr18	316740	500722	-	protein_coding	COLEC12	1338	AluSx3	SINE	Alu	LTR12_	615096
518.577	-0.9712	0.158902	6.11185	9.84802e-10	0	ENSG00000233381.3_4	chr12	31768705	31769373	-	processed_pseudogene	AK4P3	669	AluSc5	SINE	Alu	LTR12C	188237
5155.7	-0.8263	0.135223	6.11084	9.91109e-10	0	ENSG00000168522.12_4	chr8	42889337	42940931	+	protein_coding	FNTA	37	AluJb	SINE	Alu	LTR12C	236488
255.278	-1.2539	0.205214	6.11024	9.94799e-10	0	ENSG00000225205.5_5	chr2	173345568	173421324	-	antisense	AC078883.1	1049	FLAM_C	SINE	Alu	LTR12D	30542
10320.2	-0.5867	0.0960172	6.11026	9.94694e-10	0	ENSG00000265241.6_4	chr1	145507415	145517375	+	protein_coding	RBM8A	318	AT_rich	Low_complexity	Low_complexity	LTR12_	132031
140.331	2.2211	0.363529	-6.10985	9.97225e-10	0	ENSG00000077522.12_2	chr1	236849754	236927931	+	protein_coding	ACTN2	6	(CGGGG)n	Simple_repeat	Simple_repeat	LTR12C	1544459
40.3291	3.0598	0.500885	-6.10879	1.0039e-09	0	ENSG00000243885.1_5	chr3	149101966	149103587	-	lincRNA	AC108751.4	0	MER51A	LTR	ERV1	LTR12C	287385
1216.24	1.4604	0.239058	-6.1088	1.00386e-09	0	ENSG00000272341.1_5	chr6	16764577	16767114	+	lincRNA	AL137003.2	11	MER5A1	DNA	hAT-Charlie	LTR12F	124963
510.706	1.675	0.2743	-6.10664	1.01751e-09	0	ENSG00000278916.1_4	chr12	94853779	94856260	+	lincRNA	CEP83-DT	1250	AluSx	SINE	Alu	LTR12_	4866
116.941	1.9069	0.312269	-6.10649	1.01848e-09	0	ENSG00000143355.15_4	chr1	197881032	197904608	+	protein_coding	LHX9	1430	(TG)n	Simple_repeat	Simple_repeat	LTR12	492764
33008.3	-0.8159	0.133643	6.10535	1.02578e-09	0	ENSG00000134440.11_3	chr18	55267888	55289445	-	protein_coding	NARS	45	AluSg	SINE	Alu	LTR12C	19774
6199.16	-1.1635	0.190596	6.10472	1.02983e-09	0	ENSG00000188917.14_3	chrX	100264335	100307105	-	protein_coding	TRMT2B	968	L2a	LINE	L2	LTR12C	1679528
15.1184	7.8706	1.28983	-6.10207	1.04703e-09	0	ENSG00000002726.20_4	chr7	150521715	150558592	+	protein_coding	AOC1	177	L2a	LINE	L2	LTR12C	1872906
115.528	8.4341	1.38262	-6.10011	1.05995e-09	0	ENSG00000104435.13_2	chr8	80523049	80578410	+	protein_coding	STMN2	831	L2a	LINE	L2	LTR12C	306281
2606.85	-1.1054	0.181227	6.09934	1.06509e-09	0	ENSG00000135272.10_4	chr7	114562209	114659256	+	protein_coding	MDFIC	424	(GGA)n	Simple_repeat	Simple_repeat	LTR12C	1327591
88.3512	7.5385	1.23678	-6.0953	1.09236e-09	0	ENSG00000006210.6_3	chr16	57406370	57418960	+	protein_coding	CX3CL1	530	MIR3	SINE	MIR	LTR12C	1376208
1655.77	-0.8374	0.137503	6.08973	1.13098e-09	0	ENSG00000131943.17_2	chr19	30189793	30206696	-	protein_coding	C19orf12	500	MIRc	SINE	MIR	LTR12_	1706965
20531.2	-0.5878	0.0965736	6.08637	1.155e-09	0	ENSG00000092847.11_3	chr1	36335409	36396129	+	protein_coding	AGO1	188	L1ME1	LINE	L1	LTR12C	326973
14.1729	7.9121	1.30014	-6.08556	1.16081e-09	0	ENSG00000205755.11_2_PAR_Y	chrY	1264894	1281643	-	protein_coding	CRLF2	944	AluSx1	SINE	Alu	LTR12F	13914
12814.4	-1.0064	0.165442	6.08335	1.17699e-09	0	ENSG00000179051.13_3	chr1	17733256	17766220	-	protein_coding	RCC2	584	L2c	LINE	L2	LTR12D	1850972
115.865	7.4164	1.21994	-6.07933	1.20688e-09	0	ENSG00000118473.21_3	chr1	66999066	67213982	+	protein_coding	SGIP1	365	(GAAA)n	Simple_repeat	Simple_repeat	LTR12F	106747
117.481	2.2872	0.376467	-6.07539	1.23687e-09	0	ENSG00000204257.14_3	chr6	32916390	32936871	-	protein_coding	HLA-DMA	1622	L2c	LINE	L2	LTR12	388893
31.3138	7.7354	1.27398	-6.0718	1.26481e-09	0	ENSG00000177575.12_3	chr12	7623409	7656489	-	protein_coding	CD163	562	L2b	LINE	L2	LTR12E	247480
2446.55	1.2738	0.209811	-6.07108	1.27057e-09	0	ENSG00000101844.17_3	chrX	107334898	107397901	+	protein_coding	ATG4A	606	L2a	LINE	L2	LTR12	892783
328.129	1.0909	0.179722	-6.06975	1.28112e-09	0	ENSG00000263766.5_5	chr17	45681226	45726786	-	antisense	AC025682.1	697	AluSc	SINE	Alu	LTR12C	591571
99297.4	-0.8071	0.132994	6.06899	1.28718e-09	0	ENSG00000196305.17_3	chr9	94972489	95056038	-	protein_coding	IARS	538	AluJo	SINE	Alu	LTR12B	377814
50.1633	2.9584	0.487525	-6.06813	1.29408e-09	0	ENSG00000161381.13_3	chr17	37219556	37310647	-	protein_coding	PLXDC1	94	tRNA-Cys-TGY	tRNA	tRNA	LTR12C	3704149
16329.5	-0.4243	0.0699244	6.06787	1.2962e-09	0	ENSG00000175970.10_3	chr12	121148238	121161443	+	protein_coding	UNC119B	11	C-rich	Low_complexity	Low_complexity	LTR12C	663846
3805	-0.6909	0.113873	6.06711	1.3023e-09	0	ENSG00000188002.10_5	chr5	1599035	1634120	-	transcribed_unprocessed_pseudogene	AC026412.1	2815	MIRb	SINE	MIR	LTR12D	253318
337.464	4.8543	0.800167	-6.06663	1.30624e-09	0	ENSG00000164707.15_3	chr7	135365985	135414006	-	protein_coding	SLC13A4	3064	MIR3	SINE	MIR	LTR12C	283450
42.2427	7.7909	1.28435	-6.06597	1.31161e-09	0	ENSG00000128242.12_2	chr22	30950622	30970574	-	protein_coding	GAL3ST1	2752	MIR3	SINE	MIR	LTR12	537424
46.782	6.5565	1.08106	-6.06484	1.32085e-09	0	ENSG00000189337.16_5	chr1	14219287	15444539	+	protein_coding	KAZN	208	GC_rich	Low_complexity	Low_complexity	LTR12C	452421
7403.09	0.8358	0.137817	-6.06475	1.32157e-09	0	ENSG00000075651.15_3	chr3	171318195	171528740	-	protein_coding	PLD1	10	MIRb	SINE	MIR	LTR12C	95249
42.8618	4.5177	0.745918	-6.05652	1.39098e-09	0	ENSG00000146374.13_3	chr6	127439749	127518910	+	protein_coding	RSPO3	0	C-rich	Low_complexity	Low_complexity	LTR12C	261925
66.7427	7.5396	1.24515	-6.05513	1.403e-09	0	ENSG00000277481.1_3	chr16	71963441	72033877	-	protein_coding	PKD1L3	360	AluJo	SINE	Alu	LTR12F	1278412
59.5487	6.5839	1.08787	-6.05208	1.42987e-09	0	ENSG00000166111.9_3	chr12	109301517	109459045	-	protein_coding	SVOP	94	L2b	LINE	L2	LTR12_	1150977
1980.64	1.1743	0.19407	-6.05115	1.43817e-09	0	ENSG00000104368.17_4	chr8	42032751	42065242	-	protein_coding	PLAT	63	L3	LINE	CR1	LTR12_	349607
14626.2	-0.7997	0.132188	6.04987	1.44967e-09	0	ENSG00000141076.17_5	chr16	69165194	69265033	+	protein_coding	UTP4	592	MIRb	SINE	MIR	LTR12C	603054
26.7719	6.7095	1.10956	-6.04698	1.47584e-09	0	ENSG00000171903.16_3	chr19	16023177	16045677	-	protein_coding	CYP4F11	1807	MIRb	SINE	MIR	LTR12C	325658
5567.62	0.6733	0.111363	-6.04588	1.48595e-09	0	ENSG00000010810.17_5	chr6	111981535	112194655	-	protein_coding	FYN	1250	MIR	SINE	MIR	LTR12	503435
253.134	7.3046	1.20862	-6.04379	1.50533e-09	0	ENSG00000257883.1_5	chr12	117099387	117135870	+	lincRNA	AC125603.2	0	LTR12C	LTR	ERV1	LTR12C	0
136.54	2.0715	0.342754	-6.04368	1.5064e-09	0	ENSG00000246863.2_5	chr15	40213243	40218081	+	lincRNA	AC012377.1	2103	AluSx1	SINE	Alu	LTR12B	478361
68.2298	2.1495	0.355674	-6.04335	1.50951e-09	0	ENSG00000243024.6_5	chr12	64616117	64790845	+	transcribed_processed_pseudogene	AC012158.1	1615	AT_rich	Low_complexity	Low_complexity	LTR12C	320418
16600.9	-0.5838	0.096639	6.04066	1.53482e-09	0	ENSG00000166889.13_2	chr11	59404189	59436453	-	protein_coding	PATL1	723	MIR3	SINE	MIR	LTR12C	350406
257.766	2.0775	0.343934	-6.04049	1.5365e-09	0	ENSG00000100055.20_3	chr22	37678068	37711386	+	protein_coding	CYTH4	154	(TG)n	Simple_repeat	Simple_repeat	LTR12_	2041071
562.473	1.5641	0.258971	-6.03963	1.54469e-09	0	ENSG00000138623.10_4	chr15	74701630	74726299	-	protein_coding	SEMA7A	1657	MIRc	SINE	MIR	LTR12C	45124
70.8942	2.4211	0.401028	-6.03715	1.56859e-09	0	ENSG00000070808.15_4	chr5	149599054	149669854	-	protein_coding	CAMK2A	650	AluSx3	SINE	Alu	LTR12D	1116499
12991.5	-0.5455	0.0903653	6.03681	1.57194e-09	0	ENSG00000154217.14_4	chr17	65373397	65693377	+	protein_coding	PITPNC1	213	(CGG)n	Simple_repeat	Simple_repeat	LTR12	7814
5917.6	-1.0901	0.180626	6.03492	1.59043e-09	0	ENSG00000138162.18_4	chr10	123748689	124014060	+	protein_coding	TACC2	0	MER50	LTR	ERV1	LTR12	69868
11958.6	-0.5778	0.0957715	6.03293	1.61014e-09	0	ENSG00000276293.4_4	chr17	36921942	36956379	-	protein_coding	PIP4K2B	649	AluY	SINE	Alu	LTR12C	3349881
3877.18	-0.7235	0.119937	6.03222	1.6172e-09	0	ENSG00000169499.14_4	chr8	38758753	38831428	+	protein_coding	PLEKHA2	38	(CCCCG)n	Simple_repeat	Simple_repeat	LTR12C	180176
1178	2.2309	0.369931	-6.03069	1.63262e-09	0	ENSG00000060656.19_3	chr1	29563028	29653325	+	protein_coding	PTPRU	8	(CTCCG)n	Simple_repeat	Simple_repeat	LTR12F	2865755
19148.7	-0.5395	0.0894955	6.02866	1.65322e-09	0	ENSG00000023330.14_2	chr3	52232102	52248343	+	protein_coding	ALAS1	1348	AluSz	SINE	Alu	LTR12C	206459
10617	0.5459	0.0905932	-6.02596	1.68104e-09	0	ENSG00000125037.12_3	chr3	10004221	10052800	-	protein_coding	EMC3	2440	MIRb	SINE	MIR	LTR12C	124482
210.246	7.3854	1.22579	-6.02498	1.69132e-09	0	ENSG00000249156.2_5	chr5	17610605	17611692	+	protein_coding	TAF11L12	0	MLT1E3	LTR	ERVL-MaLR	LTR12C	469495
160975	-0.3695	0.061324	6.02481	1.69314e-09	0	ENSG00000156482.10_2	chr8	99037079	99058697	-	protein_coding	RPL30	176	MIR	SINE	MIR	LTR12C	1115944
85.3635	1.791	0.297372	-6.02269	1.7154e-09	0	ENSG00000258082.1_5	chr1	235115394	235116551	-	lincRNA	AL391832.3	0	AmnSINE1	SINE	Deu	LTR12C	640266
2893.29	1.2702	0.210947	-6.02125	1.73075e-09	0	ENSG00000197183.14_5	chr20	31030862	31172876	-	protein_coding	NOL4L	1357	MIRb	SINE	MIR	LTR12C	1005957
21219.7	0.945	0.15696	-6.02054	1.73835e-09	0	ENSG00000170846.17_5	chr4	6665123	6678482	+	protein_coding	AC093323.1	0	MLT1F2	LTR	ERVL-MaLR	LTR12C	9143
6503.01	-0.7133	0.118485	6.02013	1.74275e-09	0	ENSG00000005339.14_4	chr16	3775055	3930727	-	protein_coding	CREBBP	566	MIRb	SINE	MIR	LTR12C	876459
850.084	3.5874	0.595926	-6.01983	1.74601e-09	0	ENSG00000186340.15_4	chr6	169615875	169654139	-	protein_coding	THBS2	2783	Tigger1	DNA	TcMar-Tigger	LTR12C	509757
8855.42	-1.0635	0.176667	6.0196	1.74844e-09	0	ENSG00000139117.13_3	chr12	39040624	39301232	-	protein_coding	CPNE8	0	L1ME1	LINE	L1	LTR12C	3365202
5236.58	-0.9508	0.157956	6.01923	1.75244e-09	0	ENSG00000005889.15_3	chrX	24167290	24234372	+	protein_coding	ZFX	94	GC_rich	Low_complexity	Low_complexity	LTR12C	98024
536.267	1.3731	0.228135	-6.01881	1.75701e-09	0	ENSG00000182168.14_2	chr4	96083655	96470357	-	protein_coding	UNC5C	3980	MLT1K	LTR	ERVL-MaLR	LTR12D	576465
23.3458	4.3917	0.730201	-6.01441	1.80547e-09	0	ENSG00000118298.11_3	chr1	150229554	150237478	+	protein_coding	CA14	807	(CAGAGA)n	Simple_repeat	Simple_repeat	LTR12_	642745
64.7563	1.7204	0.286315	-6.00889	1.86795e-09	0	ENSG00000184906.11_6	chr9	42817352	42859085	-	transcribed_unprocessed_pseudogene	AMYH02020865.1	712	AluSx	SINE	Alu	LTR12C	35707
34518	-0.6325	0.10529	6.00745	1.88461e-09	0	ENSG00000085063.15_4	chr11	33724556	33758037	-	protein_coding	CD59	790	MER54B	LTR	ERVL	LTR12C	304182
139.305	-1.6425	0.273402	6.00749	1.88415e-09	0	ENSG00000230010.1_5	chr20	18303196	18339944	-	lincRNA	AL049646.1	4186	MER1A	DNA	hAT-Charlie	LTR12C	1279433
48.7278	7.9237	1.31933	-6.00587	1.90307e-09	0	ENSG00000081052.12_3	chr2	227867427	228029169	-	protein_coding	COL4A4	1378	L1ME3C	LINE	L1	LTR12C	1934437
69.3962	7.4231	1.2361	-6.00527	1.91015e-09	0	ENSG00000167080.8_2	chr17	47209822	47254202	+	protein_coding	B4GALNT2	323	AluJr	SINE	Alu	LTR12F	1028881
28.9195	7.5852	1.2632	-6.00475	1.91628e-09	0	ENSG00000143318.12_2	chr1	160160346	160171676	+	protein_coding	CASQ1	3374	(CA)n	Simple_repeat	Simple_repeat	LTR12F	1059572
17971.4	-0.6574	0.109476	6.00466	1.9173e-09	0	ENSG00000184743.12_3	chr11	63391559	63439393	-	protein_coding	ATL3	1880	L2c	LINE	L2	LTR12B	1857058
25.6247	7.7118	1.28448	-6.00386	1.92679e-09	0	ENSG00000104938.16_3	chr19	7828035	7834491	+	protein_coding	CLEC4M	336	MIR	SINE	MIR	LTR12C	612425
4789.99	-1.2188	0.202993	6.0039	1.9263e-09	0	ENSG00000077514.8_3	chr11	74204896	74380162	+	protein_coding	POLD3	548	GC_rich	Low_complexity	Low_complexity	LTR12C	604171
17659.7	-0.5553	0.0924857	6.00368	1.92891e-09	0	ENSG00000113360.16_4	chr5	31400604	31532303	-	protein_coding	DROSHA	529	MIR	SINE	MIR	LTR12C	158820
670.706	1.1298	0.188211	-6.00282	1.93914e-09	0	ENSG00000120149.8_2	chr5	174151536	174157896	+	protein_coding	MSX2	96	(A)n	Simple_repeat	Simple_repeat	LTR12C	155946
25.0566	7.5847	1.2636	-6.00243	1.94381e-09	0	ENSG00000170075.8_2	chr1	202091986	202102720	+	protein_coding	GPR37L1	134	MIR3	SINE	MIR	LTR12F	1508067
10358.5	-1.0032	0.167225	5.999	1.98532e-09	0	ENSG00000165671.20_4	chr5	176560026	176727216	+	protein_coding	NSD1	14	(TGG)n	Simple_repeat	Simple_repeat	LTR12F	359985
630.359	1.9565	0.326133	-5.99904	1.98484e-09	0	ENSG00000143590.13_3	chr1	155051348	155060014	+	protein_coding	EFNA3	43	(CGG)n	Simple_repeat	Simple_repeat	LTR12C	399559
208.737	1.6592	0.276667	-5.99726	2.0067e-09	0	ENSG00000136531.15_4	chr2	166051503	166248820	+	protein_coding	SCN2A	1142	L4	LINE	RTE	LTR12C	1280124
87.6511	2.3771	0.396412	-5.99655	2.01549e-09	0	ENSG00000157680.15_6	chr7	137065783	137531838	-	protein_coding	DGKI	2564	MER5A1	DNA	hAT-Charlie	LTR12	204362
10105	-0.9408	0.15692	5.99515	2.03294e-09	0	ENSG00000134775.15_2	chr18	33877677	34360018	+	protein_coding	FHOD3	2	GC_rich	Low_complexity	Low_complexity	LTR12D	232538
209.365	1.342	0.22401	-5.99073	2.08904e-09	0	ENSG00000175189.3_2	chr12	57828543	57844611	+	protein_coding	INHBC	661	AluSg	SINE	Alu	LTR12C	47269
18111.9	-0.5534	0.0924298	5.98756	2.13006e-09	0	ENSG00000110660.14_5	chr11	107661717	107799019	-	protein_coding	SLC35F2	1127	AluSp	SINE	Alu	LTR12F	39912
71.676	7.3944	1.23503	-5.9872	2.13479e-09	0	ENSG00000275852.1_4	chr20	56578960	56579704	+	lincRNA	LINC01742	0	MLT1K	LTR	ERVL-MaLR	LTR12C	373800
537.128	1.4659	0.244973	-5.98406	2.1764e-09	0	ENSG00000172602.10_4	chr12	49250928	49259681	-	protein_coding	RND1	447	FLAM_C	SINE	Alu	LTR12	242515
119.979	2.9373	0.491099	-5.98117	2.21538e-09	0	ENSG00000129159.7_3	chr11	17756321	17878351	+	protein_coding	KCNC1	57	(CGG)n	Simple_repeat	Simple_repeat	LTR12C	2172640
5550.03	1.0855	0.181566	-5.97844	2.25286e-09	0	ENSG00000133794.17_3	chr11	13298199	13408813	+	protein_coding	ARNTL	548	MIRb	SINE	MIR	LTR12	208531
13916.9	0.5747	0.0961314	-5.97797	2.25929e-09	0	ENSG00000121064.12_3	chr17	55055466	55084129	+	protein_coding	SCPEP1	12	GC_rich	Low_complexity	Low_complexity	LTR12_	1275474
7980.6	-1.1909	0.199271	5.97619	2.28415e-09	0	ENSG00000178202.12_2	chr11	108342832	108369159	-	protein_coding	KDELC2	330	AluJb	SINE	Alu	LTR12F	530150
30.9639	2.8239	0.472829	-5.97241	2.33771e-09	0	ENSG00000237543.1	chr9	69146939	69149621	+	lincRNA	RP11-58A12.3	46	(TG)n	Simple_repeat	Simple_repeat	LTR12C	466417
2878.66	1.1371	0.190412	-5.97183	2.3461e-09	0	ENSG00000279673.1_5	chr3	171178401	171180045	+	TEC	AC092919.2	900	(CA)n	Simple_repeat	Simple_repeat	LTR12C	285103
145.709	3.6172	0.60587	-5.97033	2.36768e-09	0	ENSG00000176092.15_4	chr1	26648189	26686571	-	protein_coding	CRYBG2	313	AluSc	SINE	Alu	LTR12B	1430109
3435.92	-1.2946	0.216969	5.96682	2.41925e-09	0	ENSG00000100105.17_3	chr22	31721790	31742218	-	protein_coding	PATZ1	2511	MIRb	SINE	MIR	LTR12	233259
16.5813	7.5967	1.27327	-5.96629	2.42714e-09	0	ENSG00000203685.9_5	chr1	226736501	226796915	+	protein_coding	STUM	131	(CGG)n	Simple_repeat	Simple_repeat	LTR12D	83665
37.0234	8.0932	1.35652	-5.96617	2.42883e-09	0	ENSG00000154274.14_2	chr4	37455563	37625117	+	protein_coding	C4orf19	63	(CCG)n	Simple_repeat	Simple_repeat	LTR12C	728465
33.3849	3.8796	0.650274	-5.9661	2.42985e-09	0	ENSG00000141314.12_4	chr17	30593195	30651680	+	protein_coding	RHBDL3	0	GC_rich	Low_complexity	Low_complexity	LTR12	494047
479.23	1.4754	0.247383	-5.96418	2.45859e-09	0	ENSG00000181856.14_2	chr17	7184986	7191576	+	protein_coding	SLC2A4	2119	AluSp	SINE	Alu	LTR12C	359044
623.012	2.1945	0.368299	-5.95853	2.5452e-09	0	ENSG00000186642.15_4	chr11	72287185	72385635	-	protein_coding	PDE2A	2105	AluSz6	SINE	Alu	LTR12D	830419
2750.88	1.3047	0.218984	-5.95799	2.55355e-09	0	ENSG00000187193.8_3	chr16	56716336	56718108	+	protein_coding	MT1X	727	MIR	SINE	MIR	LTR12C	1851348
91.3187	1.4878	0.249795	-5.95628	2.58047e-09	0	ENSG00000259577.1_4	chr15	52472290	52498071	+	lincRNA	CERNA1	99	GC_rich	Low_complexity	Low_complexity	LTR12F	458952
2124.94	-0.8796	0.147687	5.95609	2.58346e-09	0	ENSG00000188313.12_4	chr3	146232967	146262651	-	protein_coding	PLSCR1	345	L1MA8	LINE	L1	LTR12C	318877
265.063	1.846	0.309974	-5.9553	2.59601e-09	0	ENSG00000147570.9_3	chr8	66933795	67012761	+	protein_coding	DNAJC5B	270	MIR3	SINE	MIR	LTR12C	1608990
43.2576	3.9505	0.663418	-5.9548	2.60385e-09	0	ENSG00000116745.6_2	chr1	68894505	68915642	-	protein_coding	RPE65	292	MIRb	SINE	MIR	LTR12F	2032420
7922.52	-0.9625	0.161672	5.95332	2.62749e-09	0	ENSG00000131153.8_3	chr16	85709804	85723679	-	protein_coding	GINS2	299	MER5A	DNA	hAT-Charlie	LTR12C	1484926
736.377	0.9353	0.157121	-5.95301	2.63251e-09	0	ENSG00000168026.18_4	chr3	39149195	39180394	+	protein_coding	TTC21A	1461	L2a	LINE	L2	LTR12C	155477
177.191	3.6493	0.613216	-5.95102	2.66475e-09	0	ENSG00000167311.13_4	chr11	3659733	3663546	-	protein_coding	ART5	1279	AluSz	SINE	Alu	LTR12C	206814
7898.69	-0.4845	0.0814227	5.95065	2.67082e-09	0	ENSG00000271601.3_2	chr1	145477085	145501670	+	protein_coding	LIX1L	162	(CCG)n	Simple_repeat	Simple_repeat	LTR12_	162361
243.662	-4.0786	0.685937	5.94602	2.74746e-09	0	ENSG00000198932.12_4	chrX	101906294	101914011	+	protein_coding	GPRASP1	3889	MLT1J2	LTR	ERVL-MaLR	LTR12C	442563
137.926	1.8942	0.318579	-5.94573	2.75227e-09	0	ENSG00000128606.12_3	chr7	102553438	102585396	+	protein_coding	LRRC17	693	MIRb	SINE	MIR	LTR12C	1158615
42.6603	5.0822	0.854944	-5.94445	2.77384e-09	0	ENSG00000134917.9_2	chr11	130274820	130298888	-	protein_coding	ADAMTS8	1325	AluSx	SINE	Alu	LTR12C	91067
31.156	3.8084	0.640794	-5.94333	2.79289e-09	0	ENSG00000152766.5_2	chr10	90581889	90611575	-	protein_coding	ANKRD22	2818	MER50	LTR	ERV1	LTR12C	165934
26764.6	-1.0977	0.184851	5.93812	2.8831e-09	0	ENSG00000065911.11_2	chr2	74425689	74444692	+	protein_coding	MTHFD2	265	L2a	LINE	L2	LTR12C	446401
1412.88	1.0949	0.184396	-5.93791	2.88681e-09	0	ENSG00000134709.10_2	chr1	60280458	60342050	+	protein_coding	HOOK1	12	(CGGGG)n	Simple_repeat	Simple_repeat	LTR12C	341293
141.524	1.2986	0.218763	-5.93604	2.91982e-09	0	ENSG00000164107.8_2	chr4	174446120	174451380	-	protein_coding	HAND2	12325	AluSp	SINE	Alu	LTR12D	186812
27.9403	4.6182	0.778242	-5.93412	2.95433e-09	0	ENSG00000019549.11_4	chr8	49830163	49834299	-	protein_coding	SNAI2	4571	MIRb	SINE	MIR	LTR12C	180433
96.3055	2.7762	0.467971	-5.93243	2.9849e-09	0	ENSG00000275763.3_4	chr18	74207477	74210045	+	lincRNA	C18orf65	100	GC_rich	Low_complexity	Low_complexity	LTR12C	281542
267.465	2.2631	0.381491	-5.93224	2.98835e-09	0	ENSG00000159224.4_2	chr17	47035916	47045958	-	protein_coding	GIP	204	AluJb	SINE	Alu	LTR12C	1910743
237.576	1.8425	0.310696	-5.93023	3.02515e-09	0	ENSG00000204758.7_5	chr5	172381789	172386395	-	antisense	AC008429.1	889	AluJr	SINE	Alu	LTR12	720359
8030.75	0.5017	0.0846072	-5.92938	3.04079e-09	0	ENSG00000168795.4_2	chr9	37438111	37465396	-	protein_coding	ZBTB5	2535	AluSx	SINE	Alu	LTR12_	1378625
3170.05	-0.937	0.158104	5.92668	3.09115e-09	0	ENSG00000172340.14_4	chr3	67410884	67705038	-	protein_coding	SUCLG2	1596	MER4A1	LTR	ERV1	LTR12C	1109401
73.8453	7.3545	1.2415	-5.92387	3.14454e-09	0	ENSG00000105609.16_3	chr19	54753289	54761164	-	protein_coding	LILRB5	2011	L1M1	LINE	L1	LTR12B	162969
49.3305	4.6397	0.783306	-5.92326	3.15622e-09	0	ENSG00000099139.13_3	chr9	78505560	78977255	+	protein_coding	PCSK5	23	G-rich	Low_complexity	Low_complexity	LTR12_	587233
297	1.1849	0.200051	-5.92301	3.16104e-09	0	ENSG00000166387.12_6	chr11	7534529	7678358	+	protein_coding	PPFIBP2	662	(CGGT)n	Simple_repeat	Simple_repeat	LTR12C	1237952
5143.29	1.1876	0.200517	-5.92244	3.17199e-09	0	ENSG00000164938.13_2	chr8	95938200	95961639	-	protein_coding	TP53INP1	2223	MIRb	SINE	MIR	LTR12F	189959
24.5495	6.7845	1.14558	-5.92235	3.17365e-09	0	ENSG00000164651.16_3	chr7	20821903	20826505	-	protein_coding	SP8	8274	AluSq2	SINE	Alu	LTR12F	197292
40.4544	5.5207	0.932256	-5.92191	3.18225e-09	0	ENSG00000132938.19_4	chr13	29394485	30080084	+	protein_coding	MTUS2	0	G-rich	Low_complexity	Low_complexity	LTR12F	116754
112.332	-1.7551	0.296412	5.92119	3.19624e-09	0	ENSG00000197813.5_5	chr19	49834874	49843560	-	lincRNA	AC011450.1	3521	AluJb	SINE	Alu	LTR12	2106802
6643.25	0.9729	0.164306	-5.92121	3.19584e-09	0	ENSG00000148444.15_3	chr10	22604903	22609237	+	protein_coding	COMMD3	272	GC_rich	Low_complexity	Low_complexity	LTR12F	169464
237.809	2.5184	0.425347	-5.92078	3.20411e-09	0	ENSG00000184524.5_2	chr11	787104	790123	-	protein_coding	CEND1	930	MIR	SINE	MIR	LTR12C	2665239
666.486	2.0971	0.354236	-5.91995	3.22032e-09	0	ENSG00000173890.16_3	chr3	169755717	169803191	+	protein_coding	GPR160	150	(CGGGG)n	Simple_repeat	Simple_repeat	LTR12C	289338
33.9715	7.8318	1.32309	-5.91937	3.23174e-09	0	ENSG00000249406.2_5	chr17	48286305	48293283	+	lincRNA	AC015909.1	291	MIRb	SINE	MIR	LTR12E	1459653
831.009	1.4719	0.248688	-5.91885	3.24209e-09	0	ENSG00000185305.10_3	chr5	53179775	53606412	-	protein_coding	ARL15	1552	AluJb	SINE	Alu	LTR12C	337378
29.7266	6.726	1.13652	-5.91808	3.25729e-09	0	ENSG00000109956.12_2	chr11	134248398	134281812	-	protein_coding	B3GAT1	1668	L3b	LINE	CR1	LTR12C	408493
2686.96	-1.0717	0.181123	5.91708	3.27707e-09	0	ENSG00000232956.8_2	chr7	45022622	45026560	-	lincRNA	SNHG15	1147	MIRc	SINE	MIR	LTR12F	1152160
3024.65	-0.5342	0.0903053	5.91535	3.31176e-09	0	ENSG00000151612.15_4	chr4	146678779	146859787	-	protein_coding	ZNF827	5862	AluY	SINE	Alu	LTR12F	1627962
51.0493	2.4573	0.415563	-5.91327	3.35379e-09	0	ENSG00000235044.1_2	chr20	36158441	36158945	+	processed_pseudogene	PPIAP3	719	L1ME3	LINE	L1	LTR12B	2224090
69.467	5.1068	0.864024	-5.91048	3.41106e-09	0	ENSG00000135409.10_4	chr12	53817639	53825318	+	protein_coding	AMHR2	543	AluSq2	SINE	Alu	LTR12_	1700670
5274.11	-0.8284	0.14019	5.90947	3.4322e-09	0	ENSG00000063601.16_4	chrX	149861444	149933576	+	protein_coding	MTMR1	328	C-rich	Low_complexity	Low_complexity	LTR12C	1019836
91.1963	2.2386	0.378818	-5.90944	3.43272e-09	0	ENSG00000244573.3_4	chr12	14509776	14518437	-	transcribed_processed_pseudogene	RPL30P11	413	MIRb	SINE	MIR	LTR12C	1892536
47.2176	8.4888	1.43682	-5.90802	3.46235e-09	0	ENSG00000079101.16_3	chr18	596988	650334	+	protein_coding	CLUL1	0	C-rich	Low_complexity	Low_complexity	LTR12C	501045
2689.34	1.1598	0.196339	-5.907	3.48394e-09	0	ENSG00000178075.19_3	chr3	113547029	113666021	+	protein_coding	GRAMD1C	0	MLT1F	LTR	ERVL-MaLR	LTR12D	190138
397.55	1.4587	0.247061	-5.90439	3.53955e-09	0	ENSG00000259523.1_5	chr15	30114834	30116284	+	antisense	AC022613.2	58	(CGGGG)n	Simple_repeat	Simple_repeat	LTR12F	135657
2047.83	7.0999	1.20253	-5.90417	3.54434e-09	0	ENSG00000187955.11_3	chr8	121072019	121384275	+	protein_coding	COL14A1	0	THE1C	LTR	ERVL-MaLR	LTR12F	503009
110.71	-1.7633	0.298721	5.90285	3.57265e-09	0	ENSG00000271978.1_5	chr6	5031990	5054657	-	lincRNA	AL359643.2	0	MIRb	SINE	MIR	LTR12	65948
391.346	4.1842	0.709014	-5.90137	3.60489e-09	0	ENSG00000189001.10_4	chr19	36014269	36019253	-	protein_coding	SBSN	1965	AluSx1	SINE	Alu	LTR12C	161967
112.042	2.7519	0.466373	-5.90068	3.62011e-09	0	ENSG00000181652.19_2	chr7	150709297	150721586	-	protein_coding	ATG9B	843	AluSx3	SINE	Alu	LTR12D	1003142
4171.58	-0.8745	0.148209	5.90053	3.62341e-09	0	ENSG00000130119.15_2	chrX	54556644	54587504	+	protein_coding	GNL3L	39	GC_rich	Low_complexity	Low_complexity	LTR12C	2237097
1824.77	-0.6765	0.114662	5.90013	3.63207e-09	0	ENSG00000243660.9_3	chr10	43932289	43978627	+	protein_coding	ZNF487	581	AluSq	SINE	Alu	LTR12C	2163735
7570.73	-1.1233	0.190412	5.89932	3.65011e-09	0	ENSG00000116584.17_4	chr1	155916642	155976861	-	protein_coding	ARHGEF2	1253	AluSc5	SINE	Alu	LTR12E	38764
20836.5	-0.998	0.169372	5.89229	3.80881e-09	0	ENSG00000026508.18_6	chr11	35160417	35253949	+	protein_coding	CD44	454	(TGGA)n	Simple_repeat	Simple_repeat	LTR12C	1147294
32.7168	7.4334	1.26181	-5.89111	3.83615e-09	0	ENSG00000234685.1_4	chr13	23489790	23490662	+	processed_pseudogene	NUS1P2	207	L1ME3C	LINE	L1	LTR12F	192006
1982.82	1.0402	0.176606	-5.88994	3.86326e-09	0	ENSG00000087301.8_3	chr14	52897308	53019240	-	protein_coding	TXNDC16	2585	AluY	SINE	Alu	LTR12C	663859
630.417	0.9919	0.168486	-5.88712	3.92987e-09	0	ENSG00000066032.18_6	chr2	79412357	80875986	+	protein_coding	CTNNA2	139	Charlie18a	DNA	hAT-Charlie	LTR12C	405035
10797.3	-0.6354	0.10794	5.8869	3.93512e-09	0	ENSG00000090266.12_4	chr7	140390577	140422590	+	protein_coding	NDUFB2	1479	AT_rich	Low_complexity	Low_complexity	LTR12C	2558391
145.414	3.5494	0.603118	-5.88505	3.97922e-09	0	ENSG00000164796.17_3	chr8	113235157	114449328	-	protein_coding	CSMD3	2455	MIR3	SINE	MIR	LTR12	221442
478.803	6.607	1.12317	-5.88245	4.0423e-09	0	ENSG00000198865.9_2	chr5	42756903	42802462	+	protein_coding	CCDC152	1487	(TA)n	Simple_repeat	Simple_repeat	LTR12C	79392
103.438	1.7639	0.299919	-5.88123	4.07241e-09	0	ENSG00000277453.1_5	chr19	40932022	40932609	+	lincRNA	AC010271.2	209	MIRb	SINE	MIR	LTR12C	1618076
127.256	3.1563	0.536694	-5.88107	4.07616e-09	0	ENSG00000198963.10_2	chr9	77112281	77308093	+	protein_coding	RORB	0	CT-rich	Low_complexity	Low_complexity	LTR12_	1980512
40.1232	5.2105	0.886014	-5.88089	4.08077e-09	0	ENSG00000171811.13_5	chr10	134621896	134756327	-	protein_coding	CFAP46	1307	MER21C	LTR	ERVL	LTR12C	141321
1333.87	-0.7614	0.12947	5.88088	4.08087e-09	0	ENSG00000172878.13_2	chr2	172864490	172947158	+	protein_coding	METAP1D	1235	AluJb	SINE	Alu	LTR12_	592827
1261.62	1.0644	0.180994	-5.88062	4.08741e-09	0	ENSG00000113790.10_3	chr3	184908412	184999778	-	protein_coding	EHHADH	379	MIR	SINE	MIR	LTR12C	2084912
384.56	1.5925	0.270817	-5.88018	4.09832e-09	0	ENSG00000174125.7_3	chr4	38792298	38858438	-	protein_coding	TLR1	479	L2a	LINE	L2	LTR12B	531068
40.8999	3.166	0.538506	-5.87929	4.1204e-09	0	ENSG00000153253.16_4	chr2	165944032	166060577	-	protein_coding	SCN3A	1034	MamGypLTR2b	LTR	Gypsy	LTR12C	208745
73.3163	7.3534	1.25075	-5.87914	4.12413e-09	0	ENSG00000172123.12_3	chr17	33738079	33760302	-	protein_coding	SLFN12	558	MER51A	LTR	ERV1	LTR12C	153804
244.15	4.9375	0.84006	-5.87752	4.16462e-09	0	ENSG00000165583.14_5	chrX	48045656	48056199	-	protein_coding	SSX5	220	AluSx	SINE	Alu	LTR12C	1085226
9419.91	-1.5408	0.262253	5.87511	4.22556e-09	0	ENSG00000119403.14_4	chr9	123617930	123657174	-	protein_coding	PHF19	135	MIRc	SINE	MIR	LTR12C	1024048
48723.4	-0.8984	0.15292	5.87517	4.22413e-09	0	ENSG00000125977.6_2	chr20	32676104	32700138	-	protein_coding	EIF2S2	588	MER90a	LTR	ERV1	LTR12D	92727
12764.8	-1.0266	0.174743	5.87511	4.22573e-09	0	ENSG00000161791.13_4	chr12	50030282	50101948	-	protein_coding	FMNL3	430	L2a	LINE	L2	LTR12	1084782
386.598	1.1671	0.198655	-5.87475	4.23484e-09	0	ENSG00000228175.3_4	chr1	90459152	90459880	-	processed_pseudogene	GEMIN8P4	2442	L2c	LINE	L2	LTR12C	9137
514.344	0.8544	0.145489	-5.87264	4.28917e-09	0	ENSG00000196118.11_4	chr16	30768744	30774031	-	protein_coding	CCDC189	2529	MIRb	SINE	MIR	LTR12C	1968712
1835.92	-0.7808	0.13301	5.8704	4.34747e-09	0	ENSG00000225778.5_5	chr10	11891607	11936699	-	antisense	PROSER2-AS1	657	Helitron1Na_Mam	RC	Helitron	LTR12	414693
46.3663	7.5888	1.29298	-5.8692	4.37908e-09	0	ENSG00000115380.19_3	chr2	56093102	56151274	-	protein_coding	EFEMP1	169	L2c	LINE	L2	LTR12	1501437
42973.8	-0.5801	0.0988995	5.86579	4.46992e-09	0	ENSG00000259040.5_3	chr6	7881755	8064597	-	protein_coding	BLOC1S5-TXNDC5	307	MER44A	DNA	TcMar-Tigger	LTR12E	747083
28975.9	0.6431	0.109672	-5.86363	4.52846e-09	0	ENSG00000112984.11_3	chr5	137514408	137523404	+	protein_coding	KIF20A	1251	AluYk12	SINE	Alu	LTR12	34262
44.3384	7.7998	1.33041	-5.86272	4.55347e-09	0	ENSG00000158258.16_3	chr3	139654027	140296239	+	protein_coding	CLSTN2	887	(T)n	Simple_repeat	Simple_repeat	LTR12C	716054
4335.7	-0.8616	0.147016	5.86072	4.60875e-09	0	ENSG00000132199.19_3	chr18	670324	712676	-	protein_coding	ENOSF1	674	MIR3	SINE	MIR	LTR12_	403142
692.31	1.0155	0.173345	-5.85828	4.67695e-09	0	ENSG00000272902.2_4	chr2	101768122	101771874	+	lincRNA	TBC1D8-AS1	140	C-rich	Low_complexity	Low_complexity	LTR12B	84556
14380.9	0.4579	0.0781772	-5.85665	4.72303e-09	0	ENSG00000084070.11_4	chr1	40810522	40888998	+	protein_coding	SMAP2	76	(TTTC)n	Simple_repeat	Simple_repeat	LTR12C	42820
27.3829	7.345	1.25435	-5.8556	4.7528e-09	0	ENSG00000149488.13_3	chr20	2517253	2622430	+	protein_coding	TMC2	97	MIRb	SINE	MIR	LTR12C	7494892
8546.45	0.5841	0.0997651	-5.85451	4.7841e-09	0	ENSG00000084444.13_2	chr12	13197218	13295455	+	protein_coding	FAM234B	925	(T)n	Simple_repeat	Simple_repeat	LTR12F	1172258
70312.4	-1.0133	0.173106	5.85382	4.804e-09	0	ENSG00000166508.17_3	chr7	99690351	99699563	-	protein_coding	MCM7	531	MIR	SINE	MIR	LTR12C	2226841
98.1099	2.788	0.476475	-5.85121	4.87998e-09	0	ENSG00000005471.17_5	chr7	87031013	87109751	-	protein_coding	ABCB4	580	MIR	SINE	MIR	LTR12C	1197726
17.8936	7.5387	1.28863	-5.85017	4.91081e-09	0	ENSG00000269883.1_6	chr14	77607026	77609339	+	antisense	AC007375.2	248	(TG)n	Simple_repeat	Simple_repeat	LTR12C	2143977
171.129	1.659	0.283606	-5.84978	4.92234e-09	0	ENSG00000259712.1_5	chr15	52348872	52392720	-	antisense	AC023906.5	0	MER73	LTR	ERVL	LTR12F	5152144
870.709	1.4667	0.250742	-5.8494	4.93359e-09	0	ENSG00000162643.12_3	chr1	85464830	85598821	+	protein_coding	WDR63	154	(CTG)n	Simple_repeat	Simple_repeat	LTR12	95699
262.752	2.83	0.48386	-5.8488	4.95143e-09	0	ENSG00000117266.15_5	chr1	205473723	205501921	+	protein_coding	CDK18	4	CT-rich	Low_complexity	Low_complexity	LTR12	1078184
224.779	1.2339	0.210985	-5.84846	4.96146e-09	0	ENSG00000274922.1_5	chr13	113341083	113344129	-	lincRNA	AL139384.1	1039	LTR33	LTR	ERVL	LTR12	1492669
286.065	1.4734	0.252006	-5.84679	5.01158e-09	0	ENSG00000270021.1_5	chr5	134734970	134736986	+	antisense	AC026691.1	8	GC_rich	Low_complexity	Low_complexity	LTR12C	1044748
73.6438	3.0396	0.520006	-5.84539	5.0539e-09	0	ENSG00000271474.1_5	chr4	96470280	96473608	+	antisense	AC106881.1	123	(TGGGGG)n	Simple_repeat	Simple_repeat	LTR12F	536046
25.0583	8.1406	1.39281	-5.84475	5.07337e-09	0	ENSG00000203952.9_2	chrX	133371077	133380237	+	protein_coding	CCDC160	428	X7B_LINE	LINE	CR1	LTR12C	688446
303.376	1.8765	0.321074	-5.84436	5.0851e-09	0	ENSG00000158856.18_4	chr8	21906506	21940038	+	protein_coding	DMTN	8	GC_rich	Low_complexity	Low_complexity	LTR12C	37384
14698.3	-0.6522	0.111632	5.84271	5.13568e-09	0	ENSG00000149187.18_5	chr11	47487485	47587121	-	protein_coding	CELF1	1980	AluSx1	SINE	Alu	LTR12C	2535064
68.6383	1.9445	0.332834	-5.84222	5.15087e-09	0	ENSG00000101489.19_3	chr18	34823010	35146000	-	protein_coding	CELF4	7866	AluSx3	SINE	Alu	LTR12C	1151500
1125.06	0.9846	0.168603	-5.8399	5.22309e-09	0	ENSG00000134317.17_2	chr2	10091822	10142405	+	protein_coding	GRHL1	158	GC_rich	Low_complexity	Low_complexity	LTR12C	139548
55.4683	7.2149	1.2356	-5.83921	5.24481e-09	0	ENSG00000091831.23_4	chr6	151977826	152450754	+	protein_coding	ESR1	759	L1MEe	LINE	L1	LTR12_	799997
5179.51	-1.3437	0.230239	5.83632	5.33666e-09	0	ENSG00000164045.11_3	chr3	48198636	48229892	-	protein_coding	CDC25A	788	MIR	SINE	MIR	LTR12C	82502
1552	1.1537	0.197679	-5.83626	5.33855e-09	0	ENSG00000214595.11_2	chr2	54950636	55199161	+	protein_coding	EML6	1127	(CAAAA)n	Simple_repeat	Simple_repeat	LTR12C	1236005
9057.89	-0.9994	0.171246	5.83589	5.35032e-09	0	ENSG00000115641.18_4	chr2	105974169	106054970	-	protein_coding	FHL2	2897	MER34C	LTR	ERV1	LTR12F	881741
56.1733	8.6562	1.48364	-5.83446	5.39644e-09	0	ENSG00000137507.11_3	chr11	76368568	76381791	-	protein_coding	LRRC32	706	MIRb	SINE	MIR	LTR12C	61152
5473.49	0.9376	0.160737	-5.83301	5.44347e-09	0	ENSG00000112297.14_6	chr6	106808683	107019853	+	protein_coding	CRYBG1	137	GC_rich	Low_complexity	Low_complexity	LTR12C	444774
48.7115	7.1915	1.23319	-5.8316	5.48968e-09	0	ENSG00000167083.6_2	chr17	47280153	47287936	-	protein_coding	GNGT2	537	L3b	LINE	CR1	LTR12C	2152721
40.2116	7.1534	1.22677	-5.83107	5.50746e-09	0	ENSG00000181800.5_5	chr10	11358797	11361847	-	antisense	CELF2-AS1	9312	L1M4b	LINE	L1	LTR12	989545
305.569	1.5045	0.258028	-5.8307	5.51969e-09	0	ENSG00000214796.8_5	chr1	202820956	202830748	-	transcribed_unprocessed_pseudogene	AC098934.1	510	L2	LINE	L2	LTR12F	1267455
1152.88	-0.8369	0.14364	5.8267	5.65353e-09	0	ENSG00000213793.5_3	chr19	53407670	53426734	-	protein_coding	ZNF888	1102	L1M4	LINE	L1	LTR12	467398
31.9086	5.3586	0.920153	-5.82361	5.759e-09	0	ENSG00000221946.7_3	chr19	35634154	35645204	+	protein_coding	FXYD7	73	(CGGGGG)n	Simple_repeat	Simple_repeat	LTR12C	474017
62.0661	7.1183	1.22286	-5.82106	5.84747e-09	0	ENSG00000163239.12_2	chr1	154474695	154520623	+	protein_coding	TDRD10	2	GC_rich	Low_complexity	Low_complexity	LTR12C	168347
215.134	1.1626	0.199762	-5.81996	5.88631e-09	0	ENSG00000064886.13_3	chr1	111743393	111786062	+	protein_coding	CHI3L2	1924	(CA)n	Simple_repeat	Simple_repeat	LTR12C	1693753
30988.1	-0.9134	0.157052	5.81581	6.03404e-09	0	ENSG00000128050.8_2	chr4	57301907	57330745	+	protein_coding	PAICS	970	AluSx	SINE	Alu	LTR12	1081788
1306	0.9704	0.16691	-5.81405	6.09791e-09	0	ENSG00000110723.11_6	chr11	108376158	108464465	-	protein_coding	EXPH5	1406	L2c	LINE	L2	LTR12F	625456
28.0513	3.9426	0.67812	-5.81397	6.10101e-09	0	ENSG00000058866.14_3	chr3	185823457	186080026	-	protein_coding	DGKG	1200	MIR3	SINE	MIR	LTR12C	1004664
4753.48	-0.8595	0.14784	5.81351	6.11769e-09	0	ENSG00000115539.13_3	chr2	101179152	101193197	+	protein_coding	PDCL3	396	L2a	LINE	L2	LTR12B	673526
24.9252	7.686	1.3221	-5.81349	6.11851e-09	0	ENSG00000082684.15_5	chr3	122627929	122747452	-	protein_coding	SEMA5B	720	MIR3	SINE	MIR	LTR12C	800864
112.408	1.7829	0.306738	-5.81239	6.15858e-09	0	ENSG00000253633.1_5	chr8	103540968	103550896	+	lincRNA	AP002852.1	0	(CTGTG)n	Simple_repeat	Simple_repeat	LTR12	3467901
8392.88	0.9705	0.166966	-5.81237	6.15951e-09	0	ENSG00000147573.16_4	chr8	67039131	67087722	+	protein_coding	TRIM55	352	(TTTA)n	Simple_repeat	Simple_repeat	LTR12C	1503654
710.273	1.0927	0.188014	-5.81154	6.19023e-09	0	ENSG00000205791.3_4	chr12	12508340	12510001	-	lincRNA	LOH12CR2	749	AluY	SINE	Alu	LTR12C	114550
3470.74	-0.8344	0.143622	5.80998	6.24789e-09	0	ENSG00000086189.9_3	chr5	61683081	61699766	-	protein_coding	DIMT1	701	L2b	LINE	L2	LTR12C	3080781
16013.6	-0.6219	0.107084	5.80714	6.35487e-09	0	ENSG00000176903.4_2	chr14	74178486	74181075	-	protein_coding	PNMA1	703	MamGyp-int	LTR	Gypsy	LTR12C	123381
3133.9	-0.8093	0.139417	5.80489	6.4408e-09	0	ENSG00000172888.11_2	chr3	40566369	40616176	+	protein_coding	ZNF621	1077	AluY	SINE	Alu	LTR12_	721808
81.4165	3.0035	0.517531	-5.80359	6.49093e-09	0	ENSG00000164512.17_3	chr5	55395505	55529186	-	protein_coding	ANKRD55	2202	MIRb	SINE	MIR	LTR12_	15439
202.85	2.1959	0.378396	-5.80325	6.50404e-09	0	ENSG00000184486.9_3	chr6	99282468	99287346	+	protein_coding	POU3F2	0	GA-rich	Low_complexity	Low_complexity	LTR12C	2235488
360.148	-0.811	0.139807	5.80111	6.58787e-09	0	ENSG00000233818.1_6	chr21	37818029	37904706	+	antisense	AP000695.2	40	L1M6	LINE	L1	LTR12	4132177
16.3532	7.725	1.33164	-5.80116	6.58579e-09	0	ENSG00000090659.17_5	chr19	7804880	7812450	-	protein_coding	CD209	416	MIR	SINE	MIR	LTR12C	531937
9412.73	-0.7715	0.132998	5.80119	6.58479e-09	0	ENSG00000171492.14_3	chr1	90286573	90402170	+	protein_coding	LRRC8D	51	(CCG)n	Simple_repeat	Simple_repeat	LTR12	845604
1071.45	2.0088	0.346319	-5.80034	6.61823e-09	0	ENSG00000271614.1_4	chr12	90102736	90106367	+	lincRNA	ATP2B1-AS1	330	(CCG)n	Simple_repeat	Simple_repeat	LTR12_	438537
102.953	1.5356	0.265008	-5.79446	6.85416e-09	0	ENSG00000159708.17_3	chr16	67360701	67419106	+	protein_coding	LRRC36	0	G-rich	Low_complexity	Low_complexity	LTR12C	351411
34.9724	7.5028	1.29512	-5.79317	6.90692e-09	0	ENSG00000004799.7_2	chr7	95212811	95225803	-	protein_coding	PDK4	1346	AluSz	SINE	Alu	LTR12C	43461
81.7824	6.5328	1.1286	-5.78844	7.10432e-09	0	ENSG00000100234.11_2	chr22	33197687	33259030	+	protein_coding	TIMP3	39	CT-rich	Low_complexity	Low_complexity	LTR12B	1018272
52885.7	-0.599	0.103498	5.78763	7.13875e-09	0	ENSG00000198900.5_2	chr20	39657458	39753127	+	protein_coding	TOP1	284	C-rich	Low_complexity	Low_complexity	LTR12E	116429
136.402	7.1062	1.22789	-5.78731	7.15233e-09	0	ENSG00000266117.1_4	chr17	66091209	66091898	+	processed_pseudogene	FBXO36P1	457	AluSz6	SINE	Alu	LTR12C	4030
82.8591	7.1358	1.23309	-5.78691	7.16947e-09	0	ENSG00000123243.14_3	chr10	7601232	7708961	-	protein_coding	ITIH5	1179	MIRb	SINE	MIR	LTR12_	732435
967.082	-0.7887	0.136304	5.78603	7.20698e-09	0	ENSG00000237187.8_5	chr5	92745065	92921354	-	antisense	NR2F1-AS1	23054	AluJb	SINE	Alu	LTR12C	1210188
73.7312	3.8317	0.662464	-5.78395	7.29677e-09	0	ENSG00000198838.13_3	chr15	33603146	34158322	+	protein_coding	RYR3	0	GA-rich	Low_complexity	Low_complexity	LTR12_	212078
46.4184	4.08	0.705474	-5.78334	7.32319e-09	0	ENSG00000226620.7_5	chr13	106356629	106416789	+	processed_transcript	LINC00343	314	AT_rich	Low_complexity	Low_complexity	LTR12C	1322251
2796.97	-1.0056	0.173947	5.78098	7.42686e-09	0	ENSG00000163528.12_4	chr3	14153577	14166370	-	protein_coding	CHCHD4	1495	MIR3	SINE	MIR	LTR12C	94813
1317.15	6.6633	1.15268	-5.78069	7.4393e-09	0	ENSG00000142408.4_3	chr19	54466294	54493469	+	protein_coding	CACNG8	0	C-rich	Low_complexity	Low_complexity	LTR12	2285960
1573.46	1.1063	0.191476	-5.7775	7.58198e-09	0	ENSG00000103599.19_5	chr15	67547138	67794598	+	protein_coding	IQCH	1022	AluJo	SINE	Alu	LTR12	7511
220.723	1.801	0.311844	-5.7752	7.68634e-09	0	ENSG00000270964.1_5	chr15	67833410	67834942	-	lincRNA	AC016355.1	1054	L2c	LINE	L2	LTR12E	1385572
516.896	1.423	0.246471	-5.77365	7.75706e-09	0	ENSG00000137266.14_2	chr6	3269196	3457256	-	protein_coding	SLC22A23	2023	MIRc	SINE	MIR	LTR12F	47653
10312.2	-0.6061	0.104978	5.77313	7.78119e-09	0	ENSG00000196449.3_2	chr1	38268616	38273857	-	protein_coding	YRDC	1683	AluSz6	SINE	Alu	LTR12	1169497
276.325	1.8983	0.328927	-5.77119	7.8713e-09	0	ENSG00000234380.1_5	chr21	36118054	36157183	+	antisense	LINC01426	497	AluSx	SINE	Alu	LTR12C	2478928
46.4178	2.2254	0.38566	-5.77025	7.91528e-09	0	ENSG00000273406.1_5	chr1	120619223	120619698	+	lincRNA	AC245008.1	95	GA-rich	Low_complexity	Low_complexity	LTR12	482482
108.806	1.4073	0.243959	-5.76864	7.99143e-09	0	ENSG00000259438.1_6	chr15	52303196	52311292	-	lincRNA	MAPK6-DT	766	AluSx	SINE	Alu	LTR12F	5070716
10060.3	-0.733	0.127082	5.7683	8.00769e-09	0	ENSG00000115875.18_3	chr2	38970741	38978636	-	protein_coding	SRSF7	3445	AluSz6	SINE	Alu	LTR12C	107878
80.1613	1.618	0.280586	-5.76651	8.09317e-09	0	ENSG00000196420.7_2	chr1	153509623	153514241	-	protein_coding	S100A5	2052	L2c	LINE	L2	LTR12	530007
121.147	1.6819	0.291684	-5.76612	8.11158e-09	0	ENSG00000240005.5_5	chr4	26861428	26862221	-	antisense	AC106047.1	2373	MIRb	SINE	MIR	LTR12C	796053
31.5501	7.4494	1.29215	-5.76508	8.16214e-09	0	ENSG00000186115.12_4	chr19	15988833	16008930	-	protein_coding	CYP4F2	1186	L1PA3	LINE	L1	LTR12C	288911
335.696	24.485	4.24745	-5.76463	8.18391e-09	0	ENSG00000197976.11_2	chrX	1710486	1721407	+	protein_coding	AKAP17A	22	(CGG)n	Simple_repeat	Simple_repeat	LTR12	478282
34.2945	5.0061	0.868899	-5.76142	8.34077e-09	0	ENSG00000075461.5_2	chr17	64961026	65029514	+	protein_coding	CACNG4	18	(CGGG)n	Simple_repeat	Simple_repeat	LTR12C	329666
496.717	2.3231	0.403253	-5.76099	8.36203e-09	0	ENSG00000124507.10_2	chr6	34433838	34503008	+	protein_coding	PACSIN1	702	L2a	LINE	L2	LTR12	25989
113.001	2.3151	0.402182	-5.75645	8.59022e-09	0	ENSG00000214077.4_4	chr2	132181374	132182440	-	processed_pseudogene	GNAQP1	663	MIRb	SINE	MIR	LTR12F	437156
578.367	1.218	0.211653	-5.75468	8.68068e-09	0	ENSG00000217236.1_2	chr2	175199674	175203220	+	protein_coding	SP9	1848	AT_rich	Low_complexity	Low_complexity	LTR12F	1522405
2123.1	-0.9293	0.161494	5.75424	8.7033e-09	0	ENSG00000183814.15_2	chr1	226418850	226497570	-	protein_coding	LIN9	166	L3b	LINE	CR1	LTR12C	115706
49.6958	3.4963	0.607631	-5.75402	8.71453e-09	0	ENSG00000196273.7_4	chr14	101123587	101142406	+	lincRNA	LINC00523	877	MIRb	SINE	MIR	LTR12C	1031656
50279	-0.5089	0.0884555	5.75297	8.7687e-09	0	ENSG00000149136.8_2	chr11	57093459	57103351	-	protein_coding	SSRP1	644	MIR3	SINE	MIR	LTR12C	933390
13953.1	-0.418	0.0726493	5.75301	8.76669e-09	0	ENSG00000168002.11_3	chr11	62529016	62534182	+	protein_coding	POLR2G	135	AluSx	SINE	Alu	LTR12C	788476
52.2173	5.7071	0.992603	-5.74961	8.94511e-09	0	ENSG00000236700.5_4	chr6	134758854	134825719	+	lincRNA	LINC01010	1090	AluJb	SINE	Alu	LTR12C	466831
81.0108	2.4031	0.418013	-5.74888	8.98351e-09	0	ENSG00000164604.12_5	chr7	112718386	112727833	-	protein_coding	GPR85	1617	L1PA3	LINE	L1	LTR12C	399454
19.4774	7.6711	1.33458	-5.74795	9.03307e-09	0	ENSG00000281852.1_2	chrX	70917046	70926305	+	lincRNA	LINC00891	299	HERVK11-int	LTR	ERVK	LTR12B	183004
132.811	2.5788	0.448751	-5.74671	9.09961e-09	0	ENSG00000267629.3_6	chr19	19365557	19384178	-	processed_transcript	AC138430.1	446	AluJo	SINE	Alu	LTR12C	3296796
1649.41	0.9469	0.164772	-5.74659	9.10593e-09	0	ENSG00000175984.14_3	chr1	115125469	115213043	-	protein_coding	DENND2C	734	AluJo	SINE	Alu	LTR12C	690939
3979.78	0.6634	0.115485	-5.74461	9.21352e-09	0	ENSG00000007944.14_2	chr6	16129356	16148479	+	protein_coding	MYLIP	809	(T)n	Simple_repeat	Simple_repeat	LTR12C	87526
82.0763	1.9586	0.34114	-5.74126	9.39725e-09	0	ENSG00000140009.18_4	chr14	64550950	64804830	-	protein_coding	ESR2	1330	MIR3	SINE	MIR	LTR12E	534284
31.7489	2.971	0.517691	-5.73904	9.52166e-09	0	ENSG00000226948.1_4	chr20	4610073	4610865	-	processed_pseudogene	RPS4XP2	3599	MER21C	LTR	ERVL	LTR12C	2991016
75.9068	2.0494	0.357227	-5.73696	9.6391e-09	0	ENSG00000114455.13_3	chr3	108015337	108097132	+	protein_coding	HHLA2	900	MIR	SINE	MIR	LTR12F	477560
98.7359	7.0347	1.22623	-5.73684	9.64584e-09	0	ENSG00000119411.10_2	chr9	116111821	116133513	+	protein_coding	BSPRY	48	GC_rich	Low_complexity	Low_complexity	LTR12C	4502300
117.76	7.0205	1.22447	-5.7335	9.83811e-09	0	ENSG00000223756.6_4	chr11	3402191	3430208	+	transcribed_unprocessed_pseudogene	TSSC2	0	THE1A	LTR	ERVL-MaLR	LTR12C	207580
1396.59	2.1099	0.367988	-5.73348	9.83914e-09	0	ENSG00000141404.15_3	chr18	11688955	11885684	+	protein_coding	GNAL	639	AluSx1	SINE	Alu	LTR12F	440162
44.3266	7.1727	1.25172	-5.73028	1.00266e-08	0	ENSG00000078053.16_3	chr7	38423305	38671167	-	protein_coding	AMPH	1573	MER81	DNA	hAT-Blackjack	LTR12D	455516
163.622	1.3807	0.241021	-5.72871	1.01195e-08	0	ENSG00000239462.1_6	chr3	98621268	98737406	+	antisense	AC091212.1	440	(CATATA)n	Simple_repeat	Simple_repeat	LTR12	2599400
92.4585	-1.5043	0.262655	5.72739	1.01986e-08	0	ENSG00000267076.1_4	chr18	12211377	12211806	+	processed_pseudogene	CCDC58P3	9	AluSz6	SINE	Alu	LTR12F	962584
1959.17	-0.9515	0.166162	5.72649	1.02528e-08	0	ENSG00000160124.9_2	chr3	122078438	122102078	-	protein_coding	CCDC58	203	MIR3	SINE	MIR	LTR12C	155490
45.4065	7.2602	1.26808	-5.72534	1.03229e-08	0	ENSG00000186297.11_3	chr15	27111510	27194354	+	protein_coding	GABRA5	756	(CGCGG)n	Simple_repeat	Simple_repeat	LTR12C	808109
62.6685	3.4304	0.599283	-5.72413	1.03964e-08	0	ENSG00000163083.5_2	chr2	121103719	121109384	+	protein_coding	INHBB	13	GC_rich	Low_complexity	Low_complexity	LTR12C	347934
37.1104	5.372	0.938462	-5.72421	1.03919e-08	0	ENSG00000266964.5_4	chr19	35629712	35634013	+	protein_coding	FXYD1	229	(TG)n	Simple_repeat	Simple_repeat	LTR12C	469575
12196.6	0.8199	0.143289	-5.72174	1.0544e-08	0	ENSG00000172137.18_3	chr16	71392616	71424341	+	protein_coding	CALB2	82	GC_rich	Low_complexity	Low_complexity	LTR12	615008
5813.79	1.3289	0.232336	-5.71987	1.06605e-08	0	ENSG00000104833.11_5	chr19	6494330	6502859	-	protein_coding	TUBB4A	246	AluSp	SINE	Alu	LTR12B	1337063
78.9668	2.6736	0.467898	-5.71402	1.1034e-08	0	ENSG00000125384.6_2	chr14	52781023	52795324	+	protein_coding	PTGER2	962	GC_rich	Low_complexity	Low_complexity	LTR12C	145832
79.3023	1.8747	0.328098	-5.714	1.10352e-08	0	ENSG00000280710.3_5	chr13	100150991	100153504	+	lincRNA	AL139035.1	716	AluSx1	SINE	Alu	LTR12C	578591
4461.99	-0.5443	0.0952884	5.71214	1.11563e-08	0	ENSG00000149600.11_3	chr20	31290493	31331803	-	protein_coding	COMMD7	0	MER5A	DNA	hAT-Charlie	LTR12C	1164884
2768.28	-0.836	0.14638	5.71127	1.12137e-08	0	ENSG00000110987.8_2	chr12	122457328	122499950	+	protein_coding	BCL7A	248	T-rich	Low_complexity	Low_complexity	LTR12C	619058
306.578	6.1973	1.08514	-5.71105	1.12279e-08	0	ENSG00000284823.1_2	chr6	4714332	4725119	-	antisense	AL356747.1	0	LTR12C	LTR	ERV1	LTR12C	0
123410	-0.9893	0.173228	5.71109	1.12252e-08	0	ENSG00000115053.15_3	chr2	232318242	232348352	-	protein_coding	NCL	984	AluSx1	SINE	Alu	LTR12C	518829
12724.4	-1.1203	0.196175	5.71076	1.12471e-08	0	ENSG00000115232.13_2	chr2	182321929	182400914	+	protein_coding	ITGA4	2422	L2a	LINE	L2	LTR12C	764776
41.0235	4.8924	0.85671	-5.71071	1.12503e-08	0	ENSG00000138771.15_4	chr4	77356253	77704406	+	protein_coding	SHROOM3	1711	MIR3	SINE	MIR	LTR12F	462696
478.229	-0.8569	0.15009	5.70946	1.13337e-08	0	ENSG00000237438.7_3	chr22	17517460	17541715	+	transcribed_unprocessed_pseudogene	CECR7	1524	FRAM	SINE	Alu	LTR12D	1106159
65.7669	1.9269	0.337528	-5.70884	1.1375e-08	0	ENSG00000236098.1_5	chr1	94784035	94790125	-	lincRNA	AC097059.2	0	L4	LINE	RTE	LTR12	47189
240.817	1.3761	0.241092	-5.70758	1.14593e-08	0	ENSG00000261572.1_5	chr3	32278180	32280070	-	sense_intronic	AC097639.1	776	MIR3	SINE	MIR	LTR12	123123
304.675	2.3103	0.405021	-5.70424	1.16861e-08	0	ENSG00000182580.2_2	chr3	184279572	184300197	+	protein_coding	EPHB3	396	(CCCGG)n	Simple_repeat	Simple_repeat	LTR12C	1459678
16712.5	-0.6863	0.120341	5.70304	1.17691e-08	0	ENSG00000129084.17_3	chr11	14526420	14665181	-	protein_coding	PSMA1	1623	MIR3	SINE	MIR	LTR12C	551742
36.5003	3.4118	0.598424	-5.70127	1.1892e-08	0	ENSG00000125820.5_2	chr20	21491648	21494664	-	protein_coding	NKX2-2	10697	LTR16E1	LTR	ERVL	LTR12C	1873821
11319.1	-0.6482	0.113693	5.70134	1.18869e-08	0	ENSG00000079387.13_4	chr12	48436681	48500091	-	protein_coding	SENP1	213	MIR3	SINE	MIR	LTR12	516380
43.418	3.6016	0.631865	-5.69993	1.19857e-08	0	ENSG00000197769.5_2	chr1	242158792	242162375	-	protein_coding	MAP1LC3C	366	MIR3	SINE	MIR	LTR12C	142933
41722.9	-0.5202	0.0912915	5.69821	1.21069e-08	0	ENSG00000141027.20_4	chr17	15932471	16121499	-	protein_coding	NCOR1	141	L2a	LINE	L2	LTR12D	1413960
5271.4	-0.7057	0.123862	5.69718	1.21808e-08	0	ENSG00000261740.6_6	chr16	29454551	29465972	-	protein_coding	BOLA2-SMG1P6	1101	MIR3	SINE	MIR	LTR12C	660653
267.076	2.0168	0.354199	-5.69396	1.24127e-08	0	ENSG00000125895.5_3	chr20	1161205	1166059	-	protein_coding	TMEM74B	1731	MIRb	SINE	MIR	LTR12C	6435822
122.406	1.7926	0.314824	-5.69394	1.24139e-08	0	ENSG00000178997.11_5	chr15	41474923	41522941	-	protein_coding	EXD1	360	AluSx	SINE	Alu	LTR12C	553249
70.6032	-1.818	0.319392	5.69214	1.25456e-08	0	ENSG00000260910.1_4	chr13	114629487	114631817	-	lincRNA	LINC00565	1722	MER5A	DNA	hAT-Charlie	LTR12	2780357
153.475	7.078	1.24355	-5.69175	1.25741e-08	0	ENSG00000137860.11_2	chr15	45544428	45570043	+	protein_coding	SLC28A2	673	L2b	LINE	L2	LTR12C	61678
2036.21	0.9247	0.162495	-5.69041	1.26734e-08	0	ENSG00000056291.17_3	chr4	72897521	73013784	+	protein_coding	NPFFR2	513	MIRc	SINE	MIR	LTR12_	361588
58.1015	2.0109	0.353425	-5.6897	1.27264e-08	0	ENSG00000225446.2_5	chr1	91317316	91320810	+	lincRNA	LINC01763	35	GC_rich	Low_complexity	Low_complexity	LTR12	1876347
5737.22	-0.6164	0.108357	5.68894	1.27832e-08	0	ENSG00000165392.9_2	chr8	30891317	31031285	+	protein_coding	WRN	10	G-rich	Low_complexity	Low_complexity	LTR12C	455871
52.2489	4.1277	0.725805	-5.6871	1.29216e-08	0	ENSG00000080572.12_2	chrX	106449862	106487473	+	protein_coding	PIH1D3	1016	AluJb	SINE	Alu	LTR12	7747
90.2549	2.9917	0.526181	-5.68565	1.30313e-08	0	ENSG00000272701.3_5	chr7	130125883	130130874	-	antisense	MESTIT1	414	L2c	LINE	L2	LTR12C	2451704
18.9292	4.1861	0.736342	-5.685	1.30814e-08	0	ENSG00000245598.6_4	chr19	47163621	47180704	+	antisense	DACT3-AS1	25	MIRb	SINE	MIR	LTR12	4938609
964.875	1.8637	0.32785	-5.68466	1.3107e-08	0	ENSG00000215105.4_4	chrX	74960666	74966746	-	processed_pseudogene	TTC3P1	3644	THE1B	LTR	ERVL-MaLR	LTR12C	566827
620.198	1.1414	0.200808	-5.68427	1.31372e-08	0	ENSG00000111254.7_5	chr12	4724674	4758213	-	protein_coding	AKAP3	439	L2a	LINE	L2	LTR12B	232059
1540.04	-1.8203	0.32037	5.68193	1.33183e-08	0	ENSG00000153885.14_3	chr19	34286838	34306668	+	protein_coding	KCTD15	102	GC_rich	Low_complexity	Low_complexity	LTR12C	758074
1166.21	-1.058	0.186222	5.6815	1.3352e-08	0	ENSG00000015475.18_3	chr22	18216904	18257536	-	protein_coding	BID	168	AluJo	SINE	Alu	LTR12C	277677
31.7129	6.7215	1.18311	-5.68125	1.33715e-08	0	ENSG00000109819.8_2	chr4	23756664	23905712	-	protein_coding	PPARGC1A	1505	MIR	SINE	MIR	LTR12D	694384
163.16	1.7373	0.305811	-5.68093	1.33962e-08	0	ENSG00000236366.2_5	chr6	142847592	142959026	-	lincRNA	AL359313.1	488	L2c	LINE	L2	LTR12_	186675
1485.45	1.3186	0.23218	-5.67926	1.3528e-08	0	ENSG00000124920.13_3	chr11	61520114	61555990	+	protein_coding	MYRF	0	G-rich	Low_complexity	Low_complexity	LTR12B	60822
18504.7	-0.5908	0.104044	5.67852	1.35866e-08	0	ENSG00000109685.17_3	chr4	1873151	1983934	+	protein_coding	NSD2	0	C-rich	Low_complexity	Low_complexity	LTR12C	289662
22262.5	-0.7471	0.131571	5.67828	1.36052e-08	0	ENSG00000065183.15_2	chr1	118472343	118509165	+	protein_coding	WDR3	1046	MIR	SINE	MIR	LTR12F	257077
24.9948	7.6993	1.35604	-5.67778	1.36454e-08	0	ENSG00000148053.15_2	chr9	87283466	87641985	+	protein_coding	NTRK2	888	(CA)n	Simple_repeat	Simple_repeat	LTR12C	258735
151.302	2.5218	0.444216	-5.67703	1.3705e-08	0	ENSG00000010319.6_3	chr3	52467069	52479101	-	protein_coding	SEMA3G	6667	L2b	LINE	L2	LTR12	3212411
53.5794	2.7212	0.479348	-5.67679	1.37244e-08	0	ENSG00000281406.1_3	chr1	205404014	205407007	-	lincRNA	BLACAT1	0	MIR3	SINE	MIR	LTR12C	2136904
32.0348	7.155	1.26051	-5.6763	1.37642e-08	0	ENSG00000152463.14_3	chr10	15074226	15115851	+	protein_coding	OLAH	0	MLT2A2	LTR	ERVL	LTR12C	502557
676.746	0.8316	0.146506	-5.67632	1.37625e-08	0	ENSG00000177076.5_2	chr9	19409057	19452018	+	protein_coding	ACER2	812	MIR	SINE	MIR	LTR12F	191898
329.602	2.9031	0.511467	-5.67603	1.37855e-08	0	ENSG00000205744.9_3	chr19	6467218	6482568	-	protein_coding	DENND1C	1653	AluSx1	SINE	Alu	LTR12B	1316772
2066.23	1.4248	0.251022	-5.67611	1.37794e-08	0	ENSG00000121104.7_4	chr17	47787694	47866542	-	protein_coding	FAM117A	474	L2c	LINE	L2	LTR12C	2731327
20.6605	6.3844	1.12563	-5.67183	1.41279e-08	0	ENSG00000060709.15_4	chr12	130880682	131200826	-	protein_coding	RIMBP2	3338	Tigger3b	DNA	TcMar-Tigger	LTR12C	459060
168.735	7.2639	1.28075	-5.67161	1.4146e-08	0	ENSG00000184908.17_2	chr1	16370231	16383803	+	protein_coding	CLCNKB	340	MIRb	SINE	MIR	LTR12C	2603365
3344.07	-1.0041	0.177083	5.67051	1.42377e-08	0	ENSG00000126804.13_4	chr14	64970430	65000408	+	protein_coding	ZBTB1	143	(CGTG)n	Simple_repeat	Simple_repeat	LTR12C	154282
25272.6	-0.7085	0.12498	5.66862	1.43954e-08	0	ENSG00000137642.12_2	chr11	121322912	121504402	+	protein_coding	SORL1	0	(CGCGG)n	Simple_repeat	Simple_repeat	LTR12C	429399
267.225	2.5967	0.458126	-5.6682	1.44309e-08	0	ENSG00000095370.19_3	chr9	130500596	130541020	-	protein_coding	SH2D3C	450	AluSx	SINE	Alu	LTR12C	2939454
12663.5	-0.6307	0.111299	5.66629	1.45923e-08	0	ENSG00000115561.15_3	chr2	86730554	86790602	-	protein_coding	CHMP3	817	MIR	SINE	MIR	LTR12D	634035
187.866	1.1675	0.20605	-5.66613	1.46063e-08	0	ENSG00000166762.17_4	chr15	43920701	43960316	-	protein_coding	CATSPER2	1135	AluSz	SINE	Alu	LTR12C	193674
225.016	1.0005	0.176623	-5.66437	1.47569e-08	0	ENSG00000253395.1_5	chr8	102134373	102138386	-	lincRNA	AP003469.2	848	MIR	SINE	MIR	LTR12C	168486
85.5728	6.3321	1.11815	-5.66301	1.48741e-08	0	ENSG00000101336.13_4	chr20	30639991	30689659	+	protein_coding	HCK	607	AT_rich	Low_complexity	Low_complexity	LTR12F	299026
71.5421	6.9904	1.23462	-5.66197	1.49641e-08	0	ENSG00000188338.14_3	chr3	50242679	50258918	+	protein_coding	SLC38A3	3	GC_rich	Low_complexity	Low_complexity	LTR12	1533596
966.156	1.0965	0.193698	-5.66099	1.50506e-08	0	ENSG00000198088.10_5	chrX	106366657	106449663	-	protein_coding	NUP62CL	1809	MIRb	SINE	MIR	LTR12	715823
480.553	6.8875	1.21673	-5.66072	1.50743e-08	0	ENSG00000112246.9_2	chr6	100832891	100912805	-	protein_coding	SIM1	4818	MER5A	DNA	hAT-Charlie	LTR12C	363511
34174.9	0.9901	0.174917	-5.66012	1.51265e-08	0	ENSG00000105968.18_3	chr7	44866390	44887682	-	protein_coding	H2AFV	712	LTR23	LTR	ERV1	LTR12F	1013282
18029.7	-0.6212	0.109784	5.65825	1.52927e-08	0	ENSG00000167881.14_2	chr17	74034856	74068734	-	protein_coding	SRP68	643	AluSq2	SINE	Alu	LTR12C	183986
2258.23	-0.796	0.140743	5.65544	1.55445e-08	0	ENSG00000198498.9_3	chr4	164415594	164441691	+	protein_coding	TMA16	230	(CAGGG)n	Simple_repeat	Simple_repeat	LTR12	65537
381.578	1.7892	0.316432	-5.65427	1.56512e-08	0	ENSG00000196220.15_4	chr3	9022275	9404737	-	protein_coding	SRGAP3	486	Charlie24	DNA	hAT-Charlie	LTR12C	772545
960.527	-1.3326	0.235689	5.6539	1.5685e-08	0	ENSG00000144040.12_3	chr2	73169165	73302747	-	protein_coding	SFXN5	943	MER81	DNA	hAT-Blackjack	LTR12F	808341
57.0234	2.7405	0.484732	-5.65364	1.57081e-08	0	ENSG00000101280.7_2	chr20	850542	896960	-	protein_coding	ANGPT4	1712	L2a	LINE	L2	LTR12C	6704921
36.2899	4.8713	0.861844	-5.65216	1.58441e-08	0	ENSG00000205363.5_3	chr15	74027772	74045088	-	protein_coding	INSYN1	967	L2b	LINE	L2	LTR12C	20050
28.9215	4.6004	0.814139	-5.65064	1.59853e-08	0	ENSG00000225792.1_5	chr7	26411764	26416321	-	antisense	AC004540.2	4261	AluJb	SINE	Alu	LTR12D	675863
467.378	0.9577	0.169562	-5.64834	1.62002e-08	0	ENSG00000197168.12_3	chr13	52607747	52703214	-	protein_coding	NEK5	217	MIRb	SINE	MIR	LTR12C	278124
106.426	1.5634	0.276832	-5.64745	1.62843e-08	0	ENSG00000259764.1_4	chr15	101874642	101877633	+	antisense	PCSK6-AS1	505	(TG)n	Simple_repeat	Simple_repeat	LTR12F	232372
1373.82	-0.9105	0.161236	5.64683	1.63429e-08	0	ENSG00000285756.1_1	chrX	3735569	3855896	-	lincRNA	BX890604.2	785	L1MA4	LINE	L1	LTR12F	751845
23.5385	4.6818	0.82909	-5.64687	1.63392e-08	0	ENSG00000235300.4_5	chr17	46371697	46386124	+	antisense	THRA1/BTR	1532	(TA)n	Simple_repeat	Simple_repeat	LTR12F	190756
482.733	-0.93	0.164742	5.64531	1.64882e-08	0	ENSG00000177283.7_4	chr10	35927177	35931206	-	protein_coding	FZD8	4897	MLT1J	LTR	ERVL-MaLR	LTR12B	137717
279.321	6.0427	1.07084	-5.64296	1.67147e-08	0	ENSG00000134873.9_2	chr13	96085858	96232013	+	protein_coding	CLDN10	177	L1ME3E	LINE	L1	LTR12	934259
27.4374	8.0429	1.42546	-5.6423	1.67792e-08	0	ENSG00000157502.13_3	chrX	105412298	105452949	+	protein_coding	MUM1L1	323	L1MC4a	LINE	L1	LTR12F	792419
19.972	7.512	1.33147	-5.64187	1.68212e-08	0	ENSG00000180875.4_3	chr1	240652873	240775449	-	protein_coding	GREM2	1615	MIRb	SINE	MIR	LTR12C	686824
121.509	7.019	1.24422	-5.64128	1.68788e-08	0	ENSG00000282418.1_5	chr1	225652723	225661539	+	lincRNA	AC092811.2	365	MER117	DNA	hAT-Charlie	LTR12C	7500
272.664	2.2769	0.403658	-5.64071	1.69353e-08	0	ENSG00000140284.10_2	chr15	50474393	50528592	+	protein_coding	SLC27A2	1095	MIR3	SINE	MIR	LTR12C	629596
245.417	1.4481	0.256797	-5.63925	1.70788e-08	0	ENSG00000250241.5_5	chr4	133996466	134070271	-	lincRNA	AC105383.1	6238	MIRc	SINE	MIR	LTR12C	90201
66.4673	6.1576	1.09213	-5.63813	1.71907e-08	0	ENSG00000137491.14_4	chr11	74811608	74917594	+	protein_coding	SLCO2B1	644	(GAAA)n	Simple_repeat	Simple_repeat	LTR12C	1060
19.1443	7.4757	1.32609	-5.63742	1.72612e-08	0	ENSG00000084734.8_3	chr2	27719709	27746551	+	protein_coding	GCKR	561	MIRc	SINE	MIR	LTR12C	681253
13.9457	7.4391	1.32003	-5.63552	1.74536e-08	0	ENSG00000105894.11_2	chr7	136912088	137028611	-	protein_coding	PTN	1774	MER41B	LTR	ERV1	LTR12	707589
43.0371	7.261	1.28863	-5.63464	1.75425e-08	0	ENSG00000168143.8_2	chr6	54711569	54806820	+	protein_coding	FAM83B	696	MER5A	DNA	hAT-Charlie	LTR12C	132282
1045.8	1.4357	0.254801	-5.63444	1.75631e-08	0	ENSG00000112773.15_6	chr6	82201156	82462491	-	protein_coding	TENT5A	1559	L2c	LINE	L2	LTR12B	874672
20.6508	7.6188	1.35267	-5.63243	1.7769e-08	0	ENSG00000177112.7_5	chr11	10562819	10621479	+	antisense	MRVI1-AS1	1247	L1ME1	LINE	L1	LTR12C	1789553
31.536	2.9591	0.525405	-5.63203	1.78097e-08	0	ENSG00000204928.2_2	chr5	145238084	145316689	-	protein_coding	GRXCR2	1479	AluSc	SINE	Alu	LTR12	1089091
107.206	4.7032	0.835136	-5.63163	1.78513e-08	0	ENSG00000160191.17_3	chr21	44073746	44195619	+	protein_coding	PDE9A	0	GC_rich	Low_complexity	Low_complexity	LTR12_	1408628
1425.6	0.8411	0.149358	-5.6316	1.78549e-08	0	ENSG00000134901.12_2	chr13	103436631	103451357	-	protein_coding	KDELC1	2237	AluSx	SINE	Alu	LTR12_	1140553
1006.68	-1.1385	0.202188	5.63077	1.79403e-08	0	ENSG00000169084.13_3	chrX	2137557	2420846	-	protein_coding	DHRSX	409	AluSx	SINE	Alu	LTR12D	666996
569.609	1.0817	0.192266	-5.6263	1.84112e-08	0	ENSG00000235092.5_5	chr2	8806766	8821993	-	antisense	ID2-AS1	4471	L1MD	LINE	L1	LTR12D	212782
1378.54	1.2949	0.23018	-5.62553	1.84934e-08	0	ENSG00000228451.4_4	chr8	26233429	26240469	-	transcribed_processed_pseudogene	SDAD1P1	1600	MIR3	SINE	MIR	LTR12F	1109499
3492.53	-1.1199	0.199141	5.62379	1.86808e-08	0	ENSG00000110063.9_3	chr11	126173647	126215649	+	protein_coding	DCPS	401	(A)n	Simple_repeat	Simple_repeat	LTR12_	1092777
166.373	2.7214	0.484225	-5.62012	1.9083e-08	0	ENSG00000138615.5_3	chr15	65487096	65503826	-	protein_coding	CILP	853	MER5A	DNA	hAT-Charlie	LTR12C	88721
23.7593	7.5926	1.35115	-5.61933	1.91697e-08	0	ENSG00000111199.10_2	chr12	110220890	110271206	-	protein_coding	TRPV4	215	MIRc	SINE	MIR	LTR12F	667365
17355.6	-0.8544	0.152057	5.61867	1.92432e-08	0	ENSG00000111206.12_4	chr12	2966847	2986321	-	protein_coding	FOXM1	581	L2b	LINE	L2	LTR12F	1062614
39229.1	-0.4879	0.0868458	5.61823	1.9292e-08	0	ENSG00000233476.3_4	chr7	22550235	22551618	-	processed_pseudogene	EEF1A1P6	92	L1MD3	LINE	L1	LTR12C	479112
102.909	1.7292	0.307782	-5.61821	1.9295e-08	0	ENSG00000156755.10_2	chr9	69777472	69777953	-	IG_V_pseudogene	IGKV1OR-2	1467	MLT2A1	LTR	ERVL	LTR12F	805463
53.1419	6.94	1.23526	-5.61822	1.92936e-08	0	ENSG00000189058.8_4	chr3	195295573	195311076	-	protein_coding	APOD	1720	L1ME4a	LINE	L1	LTR12C	1013998
357.755	4.8026	0.854841	-5.61811	1.93055e-08	0	ENSG00000112562.18_3	chr6	168841831	169073984	+	protein_coding	SMOC2	15	G-rich	Low_complexity	Low_complexity	LTR12B	747260
44.0727	7.6247	1.35767	-5.61603	1.95397e-08	0	ENSG00000175899.14_3	chr12	9220260	9268825	-	protein_coding	A2M	477	L2c	LINE	L2	LTR12C	333178
868.209	1.2889	0.229635	-5.61296	1.98895e-08	0	ENSG00000119630.13_3	chr14	75408537	75422487	-	protein_coding	PGF	193	MIRb	SINE	MIR	LTR12C	1364793
2384.71	-1.0866	0.193651	5.61126	2.00854e-08	0	ENSG00000163378.13_4	chr3	69024365	69063112	-	protein_coding	EOGT	691	MIR	SINE	MIR	LTR12C	228119
1634.41	-0.6563	0.117017	5.60865	2.03914e-08	0	ENSG00000170365.9_3	chr4	146402346	146479231	+	protein_coding	SMAD1	438	GC_rich	Low_complexity	Low_complexity	LTR12	2368733
18.5539	7.5611	1.34825	-5.60809	2.04573e-08	0	ENSG00000228487.2_5	chr9	129976062	129984186	-	antisense	AL450263.1	175	L2b	LINE	L2	LTR12C	2382620
471.194	4.1422	0.738872	-5.60606	2.06986e-08	0	ENSG00000196218.12_3	chr19	38924339	39078204	+	protein_coding	RYR1	212	MIRb	SINE	MIR	LTR12C	387636
3458.5	-0.6679	0.119145	5.6059	2.07179e-08	0	ENSG00000153574.8_2	chr2	88991162	89050452	+	protein_coding	RPIA	97	GC_rich	Low_complexity	Low_complexity	LTR12C	187240
7661.07	-0.5029	0.0897366	5.60402	2.0944e-08	0	ENSG00000066926.10_2	chr18	55215515	55254004	-	protein_coding	FECH	678	L2a	LINE	L2	LTR12C	55215
386.263	-0.7959	0.142063	5.60236	2.11457e-08	0	ENSG00000204685.6_4	chr2	96874154	96908359	+	processed_transcript	STARD7-AS1	814	LTR8	LTR	ERV1	LTR12D	742179
826.928	1.1835	0.211273	-5.60152	2.12475e-08	0	ENSG00000107438.8_2	chr10	96997329	97050781	-	protein_coding	PDLIM1	422	MIRc	SINE	MIR	LTR12F	488702
68.55	1.9403	0.346608	-5.5981	2.16712e-08	0	ENSG00000260750.5_5	chr16	87526161	87549241	+	lincRNA	AC092720.1	0	GC_rich	Low_complexity	Low_complexity	LTR12C	938148
276.742	1.1855	0.211766	-5.59802	2.16819e-08	0	ENSG00000102048.15_2	chrX	15253410	15288589	-	protein_coding	ASB9	929	L1MC4a	LINE	L1	LTR12C	38171
17.5781	7.9289	1.41705	-5.59534	2.20195e-08	0	ENSG00000122012.13_3	chr5	75378997	75649764	+	protein_coding	SV2C	539	CT-rich	Low_complexity	Low_complexity	LTR12C	748161
94.3876	1.5033	0.268696	-5.59495	2.20682e-08	0	ENSG00000254144.3_5	chr8	144624280	144624570	+	antisense	AC067930.1	0	7SK	RNA	RNA	LTR12C	581983
17.8464	4.3115	0.770617	-5.59489	2.20758e-08	0	ENSG00000269584.1_2	chr19	40025103	40025661	+	processed_pseudogene	TDGF1P7	285	AluJo	SINE	Alu	LTR12C	711157
287.315	-1.0679	0.190913	5.59389	2.22037e-08	0	ENSG00000215154.6_5	chr16	2653351	2680495	+	transcribed_unprocessed_pseudogene	AC141586.1	1936	AluSg7	SINE	Alu	LTR12C	2260960
3161.99	-0.5352	0.0956849	5.5933	2.22798e-08	0	ENSG00000162384.13_2	chr1	53679771	53686289	-	protein_coding	C1orf123	4354	AluSp	SINE	Alu	LTR12_	632686
72.0247	1.6053	0.287117	-5.59127	2.25414e-08	0	ENSG00000128045.6_2	chr4	53728457	53733002	+	protein_coding	RASL11B	57	GC_rich	Low_complexity	Low_complexity	LTR12C	1770063
1403.36	1.3328	0.238424	-5.59014	2.26886e-08	0	ENSG00000129422.14_3	chr8	17501304	17658426	-	protein_coding	MTUS1	1448	MIRc	SINE	MIR	LTR12_	401497
[truncated: 58,881 more rows]

## Sheet: DAC_vs_DMSO
baseMean	log2FoldChange	lfcSE	stat	pvalue	padj	gene_id	seqnames	start	end	strand	gene_type	gene_name	dist_nearest_repeat	nearest_repeat_repName	nearest_repeat_repClass	nearest_repeat_repFamily	nearest_LTR12repeat_repName	dist_nearest_LTR12repeat
18550.8	8.4881	0.182312	-46.5578	0	0	ENSG00000147174.11_2	chrX	70798261	70833433	+	protein_coding	GCNA	254	(CGG)n	Simple_repeat	Simple_repeat	LTR12B	64219
18830.8	7.5734	0.187441	-40.4043	0	0	ENSG00000158486.13_2	chr16	20944433	21170762	-	protein_coding	DNAH3	1295	L1MC	LINE	L1	LTR12_	130274
1652.2	5.5777	0.156245	-35.6984	4.18768e-279	0	ENSG00000100558.8_2	chr14	67853700	67878917	-	protein_coding	PLEK2	564	AluJr	SINE	Alu	LTR12C	354967
4458.79	5.8033	0.172775	-33.5886	2.45974e-247	0	ENSG00000113140.10_4	chr5	151040657	151066726	-	protein_coding	SPARC	3	MIR3	SINE	MIR	LTR12D	279517
8392.88	5.33	0.164706	-32.3608	9.776e-230	0	ENSG00000147573.16_4	chr8	67039131	67087722	+	protein_coding	TRIM55	352	(TTTA)n	Simple_repeat	Simple_repeat	LTR12C	1503654
2468.42	5.4186	0.170611	-31.7597	2.3348e-221	0	ENSG00000145247.11_3	chr4	48887036	48908954	-	protein_coding	OCIAD2	221	MIRb	SINE	MIR	LTR12C	1528318
1352.26	4.1991	0.134994	-31.1058	2.01311e-212	0	ENSG00000233922.2_4	chr21	47013568	47022970	+	lincRNA	LINC01694	0	THE1A	LTR	ERVL-MaLR	LTR12_	4348450
15692.6	7.3311	0.24362	-30.0925	6.08071e-199	0	ENSG00000244468.1_5	chr3	149002569	149051440	+	antisense	AC093001.1	0	LTR12C	LTR	ERV1	LTR12C	0
6492.46	6.3179	0.222866	-28.3484	8.76328e-177	0	ENSG00000058085.14_3	chr1	183155373	183214035	+	protein_coding	LAMC2	595	(CAAAAA)n	Simple_repeat	Simple_repeat	LTR12C	1352255
5476.36	9.1736	0.323915	-28.3209	1.90928e-176	0	ENSG00000118407.14_3	chr6	76001575	76203454	-	protein_coding	FILIP1	1803	MER133B	DNA?	DNA?	LTR12C	1502543
5789.11	4.2005	0.151018	-27.8146	2.8915e-170	0	ENSG00000132688.10_2	chr1	156638555	156647189	-	protein_coding	NES	878	MIR	SINE	MIR	LTR12E	709092
1188.07	7.6129	0.277256	-27.4579	5.59381e-166	0	ENSG00000164318.17_3	chr5	38258511	38465123	+	protein_coding	EGFLAM	1474	L3	LINE	CR1	LTR12D	563313
882.103	5.9864	0.227891	-26.2687	4.37214e-152	0	ENSG00000162595.6_4	chr1	68511579	68517314	-	protein_coding	DIRAS3	1905	LTR29	LTR	ERV1	LTR12F	1634092
21437.9	4.4739	0.171724	-26.0528	1.25037e-149	0	ENSG00000196611.4_2	chr11	102660651	102668891	-	protein_coding	MMP1	1911	AluSg	SINE	Alu	LTR12_	867353
7562.79	8.3051	0.326407	-25.444	8.23526e-143	0	ENSG00000214548.16_5	chr14	101245747	101327368	+	lincRNA	MEG3	2610	AluJb	SINE	Alu	LTR12C	909496
2132.96	8.2925	0.326088	-25.4301	1.1718e-142	0	ENSG00000272620.1_4	chr4	7755817	7780655	+	antisense	AFAP1-AS1	0	THE1A	LTR	ERVL-MaLR	LTR12C	537844
5401.3	7.5667	0.299247	-25.2857	4.58409e-141	0	ENSG00000073282.12_3	chr3	189349205	189615068	+	protein_coding	TP63	460	(CAAAA)n	Simple_repeat	Simple_repeat	LTR12C	34255
949.934	7.8075	0.309536	-25.2232	2.23029e-140	0	ENSG00000230257.2_2	chr7	102613884	102629303	+	protein_coding	NFE4	0	MER48	LTR	ERV1	LTR12C	1098169
5105.84	7.241	0.28941	-25.0199	3.71813e-138	0	ENSG00000182308.6_3	chr4	41983713	41988484	+	protein_coding	DCAF4L1	33	L1ME3	LINE	L1	LTR12C	284059
580.504	6.2171	0.248696	-24.9986	6.32977e-138	0	ENSG00000003436.15_4	chr2	188328957	188430487	-	protein_coding	TFPI	0	LTR7	LTR	ERV1	LTR12C	1039849
2742.44	6.0973	0.247399	-24.6457	4.09507e-134	0	ENSG00000156535.14_6	chr6	74405508	74538040	+	protein_coding	CD109	62	(TG)n	Simple_repeat	Simple_repeat	LTR12C	207194
1762.18	7.2486	0.305274	-23.7445	1.25208e-124	0	ENSG00000285772.1_1	chr7	91741473	91808825	-	protein_coding	AC000120.2	92	MER5B	DNA	hAT-Charlie	LTR12C	35622
2237.25	9.8902	0.417882	-23.6676	7.78151e-124	0	ENSG00000126752.7_2	chrX	48114752	48126879	+	protein_coding	SSX1	1020	AT_rich	Low_complexity	Low_complexity	LTR12	2639444
1022.91	5.415	0.240714	-22.4955	4.59154e-112	0	ENSG00000144063.3_2	chr2	110841447	110874143	-	protein_coding	MALL	220	MIR3	SINE	MIR	LTR12C	72628
8842.67	2.8193	0.130758	-21.5616	4.12164e-103	0	ENSG00000119139.19_5	chr9	71736180	71889531	+	protein_coding	TJP2	107	C-rich	Low_complexity	Low_complexity	LTR12C	503096
20312.6	14.4967	0.677466	-21.3984	1.38184e-101	0	ENSG00000007350.16_3	chrX	153524024	153558700	+	protein_coding	TKTL1	792	AluJb	SINE	Alu	LTR12D	1570840
7518.17	12.6877	0.593887	-21.3639	2.89784e-101	0	ENSG00000198883.11_5	chrX	152157368	152162671	-	protein_coding	PNMA5	282	AluSx	SINE	Alu	LTR12_	992783
981.282	5.4503	0.255578	-21.3253	6.618e-101	0	ENSG00000069020.18_3	chr5	65892189	66465423	+	protein_coding	MAST4	132	GC_rich	Low_complexity	Low_complexity	LTR12C	91808
2761.72	7.8285	0.369534	-21.1848	1.31953e-99	0	ENSG00000106034.17_4	chr7	120628731	120937498	+	protein_coding	CPED1	68	(TG)n	Simple_repeat	Simple_repeat	LTR12C	71109
1500.55	9.1012	0.42968	-21.1814	1.41734e-99	0	ENSG00000253159.2_3	chr5	140810156	140892546	+	protein_coding	PCDHGA12	910	AT_rich	Low_complexity	Low_complexity	LTR12C	1879613
1309.49	7.3132	0.346565	-21.102	7.62315e-99	0	ENSG00000106484.15_3	chr7	130126012	130146306	+	protein_coding	MEST	1030	MIRc	SINE	MIR	LTR12C	254943
1041.41	8.7353	0.41593	-21.0019	6.29563e-98	0	ENSG00000091879.13_2	chr8	6357172	6420930	-	protein_coding	ANGPT2	566	AluSg	SINE	Alu	LTR12C	517825
649.302	5.2997	0.261955	-20.2315	5.16703e-91	0	ENSG00000146411.5_2	chr6	134309835	134373774	-	protein_coding	SLC2A12	880	MIR	SINE	MIR	LTR12C	580252
737.954	6.1121	0.303895	-20.1124	5.74982e-90	0	ENSG00000198028.3_2	chr19	9577183	9609283	-	protein_coding	ZNF560	555	AluJb	SINE	Alu	LTR12C	42125
751.321	7.1837	0.357806	-20.0771	1.16968e-89	0	ENSG00000136931.9_3	chr9	127243515	127269709	-	protein_coding	NR5A1	883	L2a	LINE	L2	LTR12C	330320
2919.9	2.0575	0.102771	-20.0205	3.65209e-89	0	ENSG00000002745.12_3	chr7	120965421	120981158	+	protein_coding	WNT16	189	(CA)n	Simple_repeat	Simple_repeat	LTR12C	96159
567.366	2.9022	0.145521	-19.9431	1.71979e-88	0	ENSG00000181626.11_2	chr18	12093852	12129748	+	protein_coding	ANKRD62	479	(GGGTG)n	Simple_repeat	Simple_repeat	LTR12F	845059
1285.29	8.2202	0.416073	-19.7566	7.04569e-87	0	ENSG00000079112.9_3	chr8	95139399	95229531	-	protein_coding	CDH17	233	MIRb	SINE	MIR	LTR12C	82211
2290.67	4.2905	0.218074	-19.6743	3.57861e-86	0	ENSG00000197181.11_2	chr8	22132810	22215076	+	protein_coding	PIWIL2	967	LTR82B	LTR	ERVL	LTR12C	187485
738.602	6.5975	0.336184	-19.6248	9.49806e-86	0	ENSG00000233098.8_6	chr17	20771746	20905589	+	antisense	CCDC144NL-AS1	1593	AT_rich	Low_complexity	Low_complexity	LTR12C	850874
1698.98	5.9537	0.303697	-19.6042	1.4226e-85	0	ENSG00000280639.1_4	chr15	70863297	70878945	-	lincRNA	LINC02204	0	LTR12C	LTR	ERV1	LTR12C	0
4196.4	11.8799	0.607906	-19.5424	4.78973e-85	0	ENSG00000214107.7_5	chrX	30261847	30270155	+	protein_coding	MAGEB1	3952	AluY	SINE	Alu	LTR12F	1931435
1606.54	2.362	0.12231	-19.3114	4.30361e-83	0	ENSG00000197653.15_4	chr12	124246735	124420753	+	protein_coding	DNAH10	219	MIR3	SINE	MIR	LTR12C	184573
5046.52	4.3538	0.2312	-18.8311	4.19667e-79	0	ENSG00000152661.8_3	chr6	121756723	121770873	+	protein_coding	GJA1	1239	AluYc	SINE	Alu	LTR12D	664178
1519.01	4.5157	0.240231	-18.7975	7.9156e-79	0	ENSG00000105146.12_2	chr19	57742170	57746916	+	protein_coding	AURKC	589	C-rich	Low_complexity	Low_complexity	LTR12C	926323
1183.4	6.9265	0.370166	-18.7118	3.96985e-78	0	ENSG00000278811.4_4	chr1	146730539	146989699	-	antisense	LINC00624	0	LTR12_	LTR	ERV1	LTR12_	0
1300.69	5.5793	0.29844	-18.695	5.44073e-78	0	ENSG00000174844.14_3	chr3	57327727	57530071	-	protein_coding	DNAH12	595	L2c	LINE	L2	LTR12C	94432
294.146	4.4707	0.241458	-18.5156	1.54504e-76	0	ENSG00000175414.6_3	chr5	175792471	175828866	+	protein_coding	ARL10	247	MIR	SINE	MIR	LTR12C	355563
868.908	4.8979	0.265784	-18.4279	7.84274e-76	0	ENSG00000077327.15_3	chr10	22634374	22743153	+	protein_coding	SPAG6	909	(GGGAGA)n	Simple_repeat	Simple_repeat	LTR12F	198935
526.583	5.3058	0.288175	-18.4116	1.06017e-75	0	ENSG00000056972.18_4	chr6	111877657	111927481	-	protein_coding	TRAF3IP2	1157	AluJr	SINE	Alu	LTR12	770609
587.968	4.8771	0.265514	-18.3687	2.34047e-75	0	ENSG00000230269.6_5	chr6	3182978	3195990	-	lincRNA	LINC02525	0	MSTA	LTR	ERVL-MaLR	LTR12F	308919
1200.81	7.2183	0.393758	-18.3317	4.6232e-75	0	ENSG00000146453.12_4	chr6	160221281	160241736	+	protein_coding	PNLDC1	783	AluSz	SINE	Alu	LTR12F	41269
6533.55	2.8386	0.15508	-18.3042	7.65822e-75	0	ENSG00000132718.8_2	chr1	155829300	155854990	+	protein_coding	SYT11	1769	AluSx	SINE	Alu	LTR12F	58395
5964.07	3.2744	0.179099	-18.2828	1.13463e-74	0	ENSG00000276900.1_5	chr12	31882051	31884138	+	antisense	AC023157.3	1084	MER65D	LTR	ERV1	LTR12	153587
1239.34	9.4664	0.517793	-18.2823	1.14507e-74	0	ENSG00000196335.12_5	chr7	23749786	23872132	+	protein_coding	STK31	484	L1ME1	LINE	L1	LTR12C	1618480
1059.3	9.4817	0.519163	-18.2634	1.61903e-74	0	ENSG00000109854.13_2	chr11	20385231	20405329	+	protein_coding	HTATIP2	328	(TG)n	Simple_repeat	Simple_repeat	LTR12C	3036334
1466.15	2.9804	0.163383	-18.2418	2.40471e-74	0	ENSG00000128833.12_2	chr15	52484519	52587995	-	protein_coding	MYO5C	2291	L1ME3A	LINE	L1	LTR12F	5347419
661.821	5.306	0.292103	-18.1649	9.78994e-74	0	ENSG00000141469.17_4	chr18	43266990	43332485	+	protein_coding	SLC14A1	322	MER5B	DNA	hAT-Charlie	LTR12C	1104986
428.904	6.1766	0.341295	-18.0975	3.33629e-73	0	ENSG00000198633.10_2	chr19	52932440	52955568	+	protein_coding	ZNF534	244	AluYc	SINE	Alu	LTR12	752106
3096.49	2.4702	0.136555	-18.0897	3.84188e-73	0	ENSG00000177675.8_3	chr12	7499281	7632493	-	protein_coding	CD163L1	1366	L1MC	LINE	L1	LTR12E	271476
998.372	4.2162	0.233803	-18.0331	1.07171e-72	0	ENSG00000138356.13_3	chr2	201450591	201541787	+	protein_coding	AOX1	537	L1ME4a	LINE	L1	LTR12C	409951
2118.3	-2.2594	0.12552	18.0002	1.94253e-72	0	ENSG00000150893.10_2	chr13	39261266	39461268	+	protein_coding	FREM2	300	(CTG)n	Simple_repeat	Simple_repeat	LTR12	743432
2040.39	6.4267	0.357547	-17.9744	3.08999e-72	0	ENSG00000150782.11_3	chr11	112013974	112034840	-	protein_coding	IL18	1108	AluJb	SINE	Alu	LTR12C	1484204
456.878	4.3627	0.247673	-17.6147	1.89952e-69	0	ENSG00000170579.16_5	chr18	3496030	4455335	-	protein_coding	DLGAP1	1865	L1MA4	LINE	L1	LTR12_	297539
408.089	4.154	0.236886	-17.5361	7.60258e-69	0	ENSG00000113248.5_3	chr5	140624917	140628933	+	protein_coding	PCDHB15	141	L2c	LINE	L2	LTR12C	1694374
545.908	3.5412	0.203458	-17.4051	7.55098e-68	0	ENSG00000142621.19_4	chr1	15573768	15726779	+	protein_coding	FHAD1	178	MIR	SINE	MIR	LTR12C	1806902
710.259	2.7537	0.159507	-17.264	8.78102e-67	0	ENSG00000155465.18_3	chr14	23242431	23299029	-	protein_coding	SLC7A7	322	AluJb	SINE	Alu	LTR12C	754078
1769.05	3.3536	0.195132	-17.1864	3.35592e-66	0	ENSG00000221955.10_3	chr3	124801480	124931708	-	protein_coding	SLC12A8	809	L1MB4	LINE	L1	LTR12C	544884
814.517	4.6579	0.271336	-17.1665	4.73054e-66	0	ENSG00000103485.17_3	chr16	29690329	29710020	+	protein_coding	QPRT	587	AT_rich	Low_complexity	Low_complexity	LTR12C	69175
796.676	2.218	0.129209	-17.1659	4.78214e-66	0	ENSG00000120075.5_3	chr17	46668619	46671323	-	protein_coding	HOXB5	32229	MIR3	SINE	MIR	LTR12C	1536108
377.012	6.3689	0.371269	-17.1545	5.81563e-66	0	ENSG00000131849.11_2	chr19	58944181	58951589	-	protein_coding	ZNF132	963	L2	LINE	L2	LTR12D	1848
1753.92	3.6951	0.215501	-17.1465	6.6729e-66	0	ENSG00000181634.7_2	chr9	117546915	117568406	-	protein_coding	TNFSF15	444	MIR3	SINE	MIR	LTR12C	2835769
4834.2	12.6227	0.736414	-17.1407	7.37234e-66	0	ENSG00000176566.4_3	chr8	88882971	88886296	-	protein_coding	DCAF4L2	217	L1ME3	LINE	L1	LTR12	151785
1882.82	5.3934	0.316099	-17.0624	2.829e-65	0	ENSG00000185339.8_3	chr22	31002825	31023265	+	protein_coding	TCN2	639	L2c	LINE	L2	LTR12C	8438
331.893	4.8235	0.284437	-16.9582	1.67297e-64	0	ENSG00000085831.15_5	chr1	51752930	51810788	-	protein_coding	TTC39A	137	MIR3	SINE	MIR	LTR12C	501332
397.979	5.4411	0.321703	-16.9133	3.58856e-64	0	ENSG00000228549.3_6	chr1	17197440	17200587	+	lincRNA	BX284668.2	159	MLT1A0	LTR	ERVL-MaLR	LTR12C	3430574
491.991	4.4114	0.260963	-16.9043	4.18396e-64	0	ENSG00000227359.1_5	chr2	114435279	114461655	-	lincRNA	AC017074.1	0	LTR12C	LTR	ERV1	LTR12C	0
344.938	7.1601	0.42445	-16.8692	7.58707e-64	0	ENSG00000196730.12_3	chr9	90112143	90323548	+	protein_coding	DAPK1	153	L2a	LINE	L2	LTR12B	611543
1110.56	2.5938	0.154268	-16.8136	1.94106e-63	0	ENSG00000267475.1_5	chr19	33177995	33182656	-	lincRNA	AC008736.1	834	AluSz6	SINE	Alu	LTR12	1354
4011.94	6.958	0.414682	-16.779	3.47383e-63	0	ENSG00000253898.1_4	chr8	84315993	84321135	+	lincRNA	LINC01419	0	LTR12C	LTR	ERV1	LTR12C	0
1279.01	3.2192	0.192275	-16.7425	6.42157e-63	0	ENSG00000108830.9_2	chr17	41177258	41184053	+	protein_coding	RND2	0	G-rich	Low_complexity	Low_complexity	LTR12C	101424
1379.14	4.6624	0.279734	-16.6671	2.27272e-62	0	ENSG00000109107.13_3	chr17	26900133	26904282	-	protein_coding	ALDOC	5698	AluJb	SINE	Alu	LTR12D	297105
612.468	8.2239	0.496232	-16.5727	1.09776e-61	0	ENSG00000099337.4_2	chr19	38810484	38822716	+	protein_coding	KCNK6	452	L2c	LINE	L2	LTR12C	501491
4628.11	4.6899	0.283423	-16.5473	1.67388e-61	0	ENSG00000106366.8_2	chr7	100770370	100782547	+	protein_coding	SERPINE1	140	(CA)n	Simple_repeat	Simple_repeat	LTR12C	221303
349.254	4.8376	0.292992	-16.5109	3.06444e-61	0	ENSG00000093072.16_6	chr22	17659680	17739125	-	protein_coding	ADA2	1099	AluSx1	SINE	Alu	LTR12B	167326
293.198	4.4316	0.269117	-16.4673	6.30312e-61	0	ENSG00000166922.8_2	chr15	32933877	32989299	+	protein_coding	SCG5	605	AluSq	SINE	Alu	LTR12_	717937
596.68	6.0484	0.367612	-16.4533	7.93576e-61	0	ENSG00000010030.13_3	chr6	36321868	36355577	-	protein_coding	ETV7	1468	AluJr	SINE	Alu	LTR12C	23004
238.461	5.8051	0.352936	-16.448	8.6682e-61	0	ENSG00000282304.1_6	chr2	111003168	111043433	+	processed_transcript	AC140479.5	488	MER102b	DNA	hAT-Charlie	LTR12F	179118
5009.17	3.2819	0.20019	-16.3939	2.1145e-60	0	ENSG00000103534.16_4	chr16	19421818	19510435	+	protein_coding	TMC5	748	MIR	SINE	MIR	LTR12_	1365532
603.766	8.6132	0.525636	-16.3863	2.39433e-60	0	ENSG00000113083.13_3	chr5	121398890	121414055	-	protein_coding	LOX	5471	AluSq2	SINE	Alu	LTR12E	123869
806.479	7.0092	0.427975	-16.3776	2.76597e-60	0	ENSG00000249464.5_4	chr4	124571422	124851561	+	lincRNA	LINC01091	1319	A-rich	Low_complexity	Low_complexity	LTR12C	110822
251.688	5.0623	0.30989	-16.3359	5.48327e-60	0	ENSG00000239605.10_6	chr2	47272677	47382517	-	protein_coding	STPG4	150	MamRep1879	DNA	hAT?	LTR12C	791237
217.517	4.6613	0.289014	-16.1282	1.61692e-58	0	ENSG00000261934.2_3	chr5	140782499	140892546	+	protein_coding	PCDHGA9	579	AT_rich	Low_complexity	Low_complexity	LTR12C	1851956
3211.92	7.5132	0.46771	-16.0637	4.58063e-58	0	ENSG00000171345.13_2	chr17	39679869	39684560	-	protein_coding	KRT19	401	AluSz	SINE	Alu	LTR12B	2930555
3912.11	5.1095	0.318441	-16.0455	6.14461e-58	0	ENSG00000255363.2_6	chr11	76318897	76341471	-	lincRNA	AP001189.5	168	L1MC5	LINE	L1	LTR12C	20832
331.298	5.1054	0.31944	-15.9824	1.69431e-57	0	ENSG00000137463.4_3	chr4	140187317	140201492	-	protein_coding	MGARP	470	MIR	SINE	MIR	LTR12C	1191088
511.789	5.6712	0.355496	-15.9529	2.71769e-57	0	ENSG00000253846.2_3	chr5	140792554	140892546	+	protein_coding	PCDHGA10	1117	AluJr	SINE	Alu	LTR12C	1862011
2271.81	8.7308	0.547977	-15.9327	3.75613e-57	0	ENSG00000183813.6_2	chr3	32993066	32997841	+	protein_coding	CCR4	218	AluJr4	SINE	Alu	LTR12C	10418
502.663	2.9136	0.182955	-15.9255	4.21705e-57	0	ENSG00000168016.14_5	chr3	36868311	36986589	-	protein_coding	TRANK1	1446	AluSx1	SINE	Alu	LTR12	1475742
407.887	5.5134	0.350739	-15.7195	1.11273e-55	0	ENSG00000169169.14_4	chr19	50194155	50216988	+	protein_coding	CPT1C	482	MIR3	SINE	MIR	LTR12	1908075
1680.05	4.4292	0.282049	-15.7037	1.42725e-55	0	ENSG00000103740.9_2	chr15	78459810	78538030	-	protein_coding	ACSBG1	0	LTR12C	LTR	ERV1	LTR12C	0
582.342	4.8139	0.306779	-15.6917	1.72333e-55	0	ENSG00000138744.14_5	chr4	76834810	76862204	-	protein_coding	NAAA	280	AluSx1	SINE	Alu	LTR12C	101479
238.244	5.2847	0.338038	-15.6336	4.30042e-55	0	ENSG00000177414.13_4	chr1	64669310	64733051	+	protein_coding	UBE2U	823	L2a	LINE	L2	LTR12C	1440977
851.264	7.0915	0.454237	-15.6119	6.04353e-55	0	ENSG00000276547.1_3	chr5	140777554	140892546	+	protein_coding	PCDHGB5	1353	AluSx	SINE	Alu	LTR12C	1847011
788.973	5.1889	0.333296	-15.5685	1.19185e-54	0	ENSG00000039600.10_2	chr5	157052687	157098488	-	protein_coding	SOX30	649	MIRc	SINE	MIR	LTR12C	2131613
385.755	6.3891	0.411061	-15.5428	1.77996e-54	0	ENSG00000236384.7_2	chr21	43131680	43135935	-	lincRNA	LINC00479	1322	MIR3	SINE	MIR	LTR12	2642727
460.673	5.5784	0.359563	-15.5144	2.77178e-54	0	ENSG00000004468.12_2	chr4	15779898	15854853	+	protein_coding	CD38	744	L2a	LINE	L2	LTR12C	161993
898.399	2.4279	0.156699	-15.494	3.81025e-54	0	ENSG00000118640.10_2	chr2	85788685	85809154	+	protein_coding	VAMP8	406	AluJr	SINE	Alu	LTR12B	406043
614.312	6.2133	0.401163	-15.4882	4.17018e-54	0	ENSG00000159164.9_2	chr1	149874870	149889434	-	protein_coding	SV2A	1138	MamRep605	Unknown	Unknown	LTR12C	2337592
524.054	5.0986	0.330245	-15.4389	8.9547e-54	0	ENSG00000165512.4_2	chr10	45495923	45500774	+	protein_coding	ZNF22	3	MIRb	SINE	MIR	LTR12C	600101
1189.26	3.2106	0.208108	-15.4277	1.06543e-53	0	ENSG00000236453.5_2	chr7	93652145	93695973	+	lincRNA	AC003092.1	0	THE1C	LTR	ERVL-MaLR	LTR12C	77886
1019.34	5.7023	0.370114	-15.4068	1.47229e-53	0	ENSG00000136383.6_2	chr15	85359911	85416713	+	protein_coding	ALPK3	91	AluY	SINE	Alu	LTR12_	979714
731.016	3.4844	0.226604	-15.3767	2.34432e-53	0	ENSG00000260922.2_5	chr16	77268774	77333847	+	antisense	AC009139.1	0	MSTA	LTR	ERVL-MaLR	LTR12_	372759
577.19	6.9569	0.453189	-15.3509	3.49061e-53	0	ENSG00000126950.7_5	chrX	100333709	100351353	+	protein_coding	TMEM35A	640	MIR	SINE	MIR	LTR12C	2015148
229.044	5.4172	0.353334	-15.3317	4.69776e-53	0	ENSG00000238222.3_4	chrX	40693738	40695258	+	processed_pseudogene	MKRN4P	0	(CAG)n	Simple_repeat	Simple_repeat	LTR12C	1557644
610.671	3.1253	0.203935	-15.3249	5.21166e-53	0	ENSG00000197332.8_6	chr19	11750591	11797384	+	lincRNA	AC008543.1	505	AluSc5	SINE	Alu	LTR12C	2090563
217.319	5.9288	0.387263	-15.3096	6.59971e-53	0	ENSG00000178726.6_2	chr20	23026270	23030378	-	protein_coding	THBD	1952	MER45A	DNA	hAT-Tip100	LTR12C	1169895
496.755	8.0363	0.525187	-15.3018	7.43956e-53	0	ENSG00000233276.4_5	chr3	49394604	49396033	-	polymorphic_pseudogene	GPX1	1866	AluSq2	SINE	Alu	LTR12	129343
329.932	5.4507	0.356335	-15.2967	8.04652e-53	0	ENSG00000141293.15_3	chr17	46210802	46507637	-	protein_coding	SKAP1	2882	L1ME4a	LINE	L1	LTR12C	1372422
542.491	4.3402	0.283787	-15.2939	8.39087e-53	0	ENSG00000170439.6_3	chr12	56075330	56078395	+	protein_coding	METTL7B	276	L2a	LINE	L2	LTR12_	555865
1586.87	10.5782	0.692776	-15.2694	1.22363e-52	0	ENSG00000131981.15_2	chr14	55590828	55612131	+	protein_coding	LGALS3	325	AluJb	SINE	Alu	LTR12C	679659
330.15	6.1023	0.401247	-15.2084	3.1082e-52	0	ENSG00000010610.9_3	chr12	6896024	6929974	+	protein_coding	CD4	0	L2a	LINE	L2	LTR12C	69560
371.585	6.2512	0.411079	-15.2068	3.18595e-52	0	ENSG00000163879.10_2	chr1	38022520	38032458	+	protein_coding	DNALI1	330	L3	LINE	CR1	LTR12C	37359
1881.4	8.3405	0.54869	-15.2007	3.49795e-52	0	ENSG00000154096.13_3	chr11	119288088	119295695	-	protein_coding	THY1	612	AluJb	SINE	Alu	LTR12C	735447
1694.92	11.3922	0.75113	-15.1667	5.87159e-52	0	ENSG00000198414.5_4	chrX	44143162	44145492	+	processed_pseudogene	TATDN2P1	220	(T)n	Simple_repeat	Simple_repeat	LTR12F	494356
706.98	-1.913	0.126167	15.1625	6.2646e-52	0	ENSG00000175874.9_2	chr2	101962013	102004057	-	protein_coding	CREG2	365	MER2	DNA	TcMar-Tigger	LTR12F	4932654
1181.97	-2.2643	0.149398	15.1559	6.92953e-52	0	ENSG00000253301.5_5	chr8	58055248	58152857	+	lincRNA	LINC01606	656	AluSg7	SINE	Alu	LTR12_	698453
964.916	6.2133	0.410933	-15.1201	1.19391e-51	0	ENSG00000110799.13_2	chr12	6058040	6233936	-	protein_coding	VWF	1721	AluSx3	SINE	Alu	LTR12C	65257
651.862	4.8734	0.323235	-15.0769	2.29962e-51	0	ENSG00000153666.5	chr15	23255242	23268823	+	protein_coding	GOLGA8I	265	(CA)n	Simple_repeat	Simple_repeat	LTR12_	746747
567.052	-2.87	0.191051	15.0223	5.24836e-51	0	ENSG00000161860.7_4	chr19	13009600	13030090	-	protein_coding	SYCE2	338	AluJb	SINE	Alu	LTR12C	266451
1141.66	8.2268	0.547746	-15.0194	5.47849e-51	0	ENSG00000261239.6_2	chr16	46503253	46603009	-	transcribed_unprocessed_pseudogene	ANKRD26P1	663	HAL1	LINE	L1	LTR12_	1358536
419.26	3.1618	0.210654	-15.0094	6.37687e-51	0	ENSG00000115556.13_3	chr2	219472488	219501907	+	protein_coding	PLCD4	800	MIR3	SINE	MIR	LTR12C	704870
3922.72	5.3686	0.357955	-14.998	7.5692e-51	0	ENSG00000236882.7_4	chr5	95187936	95195837	+	lincRNA	LINC01554	0	LTR12C	LTR	ERV1	LTR12C	0
5989.17	2.1192	0.141305	-14.9971	7.67164e-51	0	ENSG00000066827.15_4	chr8	135490031	135725292	-	protein_coding	ZFAT	522	MIR	SINE	MIR	LTR12C	976485
1642.53	2.9588	0.197424	-14.987	8.93394e-51	0	ENSG00000121101.15_3	chr17	56634039	56769416	-	protein_coding	TEX14	899	AluJb	SINE	Alu	LTR12F	1982358
2802.07	2.6412	0.176387	-14.9741	1.08358e-50	0	ENSG00000104888.9_2	chr19	49932658	49945617	-	protein_coding	SLC17A7	2005	AluJb	SINE	Alu	LTR12	2004745
678.048	7.1364	0.477516	-14.9448	1.68419e-50	0	ENSG00000180353.10_2	chr3	121350246	121379774	-	protein_coding	HCLS1	4294	MIRb	SINE	MIR	LTR12C	565167
1451.75	4.2959	0.288127	-14.9098	2.84645e-50	0	ENSG00000099812.8_2	chr19	751126	764318	+	protein_coding	MISP	52	GC_rich	Low_complexity	Low_complexity	LTR12C	1641438
997.58	3.3034	0.221575	-14.9089	2.88422e-50	0	ENSG00000248538.7_5	chr8	9009205	9283034	+	lincRNA	AC022784.1	1684	MIR3	SINE	MIR	LTR12C	931575
24557.6	17.6987	1.18757	-14.9033	3.13776e-50	0	ENSG00000099399.5_3	chrX	30233677	30238206	+	protein_coding	MAGEB2	1037	AluYk4	SINE	Alu	LTR12F	1959605
453.356	2.7152	0.182425	-14.8842	4.17708e-50	0	ENSG00000179388.8_2	chr8	22545172	22550815	-	protein_coding	EGR3	3356	L2c	LINE	L2	LTR12C	376633
1582.85	2.7845	0.188019	-14.8096	1.26946e-49	0	ENSG00000115112.7_2	chr2	121974163	122042783	-	protein_coding	TFCP2L1	392	AluSx1	SINE	Alu	LTR12_	1015486
407.495	5.6054	0.379451	-14.7724	2.20585e-49	0	ENSG00000168918.13_3	chr2	233924677	234116549	+	protein_coding	INPP5D	267	(TC)n	Simple_repeat	Simple_repeat	LTR12C	692832
1378.3	2.0014	0.136126	-14.7023	6.22904e-49	0	ENSG00000162511.7_2	chr1	31205316	31230667	-	protein_coding	LAPTM5	180	MIRb	SINE	MIR	LTR12F	774767
850.084	8.4675	0.57689	-14.6779	8.93537e-49	0	ENSG00000186340.15_4	chr6	169615875	169654139	-	protein_coding	THBS2	2783	Tigger1	DNA	TcMar-Tigger	LTR12C	509757
3642.86	3.3017	0.225128	-14.6659	1.0655e-48	0	ENSG00000260103.2_5	chr15	74770411	74782627	-	transcribed_processed_pseudogene	AC012435.1	719	AluJo	SINE	Alu	LTR12C	9376
456.866	7.604	0.519186	-14.6459	1.43051e-48	0	ENSG00000151962.7_3	chr4	155702365	155749965	+	protein_coding	RBM46	870	AT_rich	Low_complexity	Low_complexity	LTR12C	262906
2071.55	2.9341	0.20084	-14.6089	2.46512e-48	0	ENSG00000161040.16_5	chr7	102453677	102715290	-	protein_coding	FBXL13	1081	L1MC	LINE	L1	LTR12C	40076
214.035	-5.207	0.356498	14.6061	2.56859e-48	0	ENSG00000213888.3_4	chr22	31742763	31744705	+	lincRNA	LINC01521	41	GC_rich	Low_complexity	Low_complexity	LTR12	47093
1035.34	7.7008	0.527422	-14.6008	2.77638e-48	0	ENSG00000253873.5_5	chr5	140800614	140892546	+	protein_coding	PCDHGA11	3144	GC_rich	Low_complexity	Low_complexity	LTR12C	1870071
348.549	6.8225	0.467262	-14.6009	2.76988e-48	0	ENSG00000167077.12_4	chr22	42095503	42195460	+	protein_coding	MEI1	1848	AluSx3	SINE	Alu	LTR12C	104674
207.547	2.9575	0.202926	-14.5744	4.08653e-48	0	ENSG00000136250.11_5	chr7	36552557	36764154	-	protein_coding	AOAH	843	MIRb	SINE	MIR	LTR12	219500
1947.03	3.9097	0.268384	-14.5677	4.50791e-48	0	ENSG00000167642.12_5	chr19	38734675	38783254	+	protein_coding	SPINT2	58	A-rich	Low_complexity	Low_complexity	LTR12C	577300
457.608	4.5317	0.312621	-14.4958	1.28756e-47	0	ENSG00000137198.9_2	chr6	16238811	16295780	+	protein_coding	GMPR	32	(CCCCG)n	Simple_repeat	Simple_repeat	LTR12C	19472
1859.26	7.9527	0.548871	-14.4892	1.41789e-47	0	ENSG00000260302.2_5	chr18	12739489	12776136	-	lincRNA	AP005482.1	0	LTR12C	LTR	ERV1	LTR12C	0
1193.74	10.8947	0.754332	-14.4428	2.78258e-47	0	ENSG00000179059.9_2	chr4	188916925	188926204	+	protein_coding	ZFP42	34	MER112	DNA	hAT-Charlie	LTR12C	183033
1191.75	10.8626	0.752329	-14.4387	2.95408e-47	0	ENSG00000120498.13_3	chrX	69748790	70128581	-	protein_coding	TEX11	1040	AluSg	SINE	Alu	LTR12B	585925
1588.19	4.7075	0.327292	-14.3831	6.60505e-47	0	ENSG00000186481.16_3	chr18	14179096	14252139	+	transcribed_unprocessed_pseudogene	ANKRD20A5P	126	(TTGGGG)n	Simple_repeat	Simple_repeat	LTR12D	943382
524.512	7.6949	0.536374	-14.3461	1.12666e-46	0	ENSG00000256239.1	chr9	32629452	32635667	-	pseudogene	AL589642.1	37	AluY	SINE	Alu	LTR12D	270734
6091.01	-1.5939	0.111502	14.2947	2.36048e-46	0	ENSG00000143486.15_5	chr1	206744620	206785816	-	protein_coding	EIF2D	991	AluJb	SINE	Alu	LTR12C	758095
1155.07	3.7473	0.262323	-14.285	2.71604e-46	0	ENSG00000172927.3	chr11	69061605	69182494	+	protein_coding	MYEOV	315	(TGAA)n	Simple_repeat	Simple_repeat	LTR12F	612470
967.267	9.5143	0.667043	-14.2634	3.69797e-46	0	ENSG00000203907.9_3	chr6	74078278	74104856	-	protein_coding	OOEP	819	AluSg	SINE	Alu	LTR12C	125696
5164.92	2.0682	0.145302	-14.2335	5.67726e-46	0	ENSG00000120129.5_2	chr5	172195093	172198198	-	protein_coding	DUSP1	492	MIRc	SINE	MIR	LTR12	573035
584.265	4.1044	0.288578	-14.223	6.5985e-46	0	ENSG00000204086.4_3	chrX	96138907	96140466	+	protein_coding	RPA4	919	AluJb	SINE	Alu	LTR12	1313981
440.184	5.1457	0.362819	-14.1825	1.17637e-45	0	ENSG00000170516.16_3	chr4	46736844	46911252	-	protein_coding	COX7B2	0	LTR79	LTR	ERVL	LTR12C	103880
2902.49	-1.2508	0.0882528	14.1733	1.34042e-45	0	ENSG00000011376.10_5	chr3	45429998	45590913	+	protein_coding	LARS2	20	GC_rich	Low_complexity	Low_complexity	LTR12C	80427
1983.65	-1.3007	0.0920616	14.1291	2.51287e-45	0	ENSG00000157240.3_2	chr7	90893679	90900641	+	protein_coding	FZD1	724	GC_rich	Low_complexity	Low_complexity	LTR12C	928757
246.817	5.1165	0.362298	-14.1223	2.76773e-45	0	ENSG00000152939.15_4	chr5	68710892	68740157	+	protein_coding	MARVELD2	144	GC_rich	Low_complexity	Low_complexity	LTR12	51327
1137.53	10.5166	0.747064	-14.0773	5.24051e-45	0	ENSG00000203645.2_4	chr3	177012230	177041206	+	lincRNA	LINC00501	1979	AluSx	SINE	Alu	LTR12_	835456
292.256	6.764	0.483339	-13.9943	1.68928e-44	0	ENSG00000178031.16_3	chr9	17906561	18910948	+	protein_coding	ADAMTSL1	787	(CAAAAA)n	Simple_repeat	Simple_repeat	LTR12C	551383
307.753	3.8898	0.278483	-13.968	2.44535e-44	0	ENSG00000112902.11_4	chr5	9035138	9546187	-	protein_coding	SEMA5A	5833	L2a	LINE	L2	LTR12_	2501466
16558.3	-1.0387	0.0743665	13.9667	2.48778e-44	0	ENSG00000151503.12_4	chr11	134020014	134095348	-	protein_coding	NCAPD3	1627	MER20	DNA	hAT-Charlie	LTR12C	222029
355.509	6.8865	0.493236	-13.9619	2.66327e-44	0	ENSG00000179046.8_2	chr4	189012427	189030757	-	protein_coding	TRIML2	30	AluJb	SINE	Alu	LTR12_	505643
573.668	4.2795	0.30707	-13.9367	3.79323e-44	0	ENSG00000183914.14_3	chr17	7620672	7737062	+	protein_coding	DNAH2	119	GC_rich	Low_complexity	Low_complexity	LTR12C	75076
260.756	5.4291	0.38997	-13.9218	4.66719e-44	0	ENSG00000153789.12_3	chr16	85131964	85146114	-	protein_coding	FAM92B	1104	MIR	SINE	MIR	LTR12C	907361
441.415	6.1206	0.440097	-13.9074	5.71502e-44	0	ENSG00000110934.10_4	chr12	51674822	51718452	-	protein_coding	BIN2	774	L2c	LINE	L2	LTR12	2701286
451.654	2.9338	0.212166	-13.828	1.7283e-43	0	ENSG00000206532.2_5	chr3	110607231	110612323	-	lincRNA	AC117402.1	483	AluY	SINE	Alu	LTR12C	3343663
523.526	8.6372	0.625813	-13.8015	2.49466e-43	0	ENSG00000180787.5_2	chr17	4981543	4999669	+	protein_coding	ZFP3	270	L2b	LINE	L2	LTR12C	692837
212.863	5.08	0.369011	-13.7664	4.06045e-43	0	ENSG00000250748.6_5	chr12	65860600	66036152	-	lincRNA	AC025419.1	0	MLT1J	LTR	ERVL-MaLR	LTR12C	660634
510.903	2.1726	0.158049	-13.7466	5.34154e-43	0	ENSG00000232478.4	chrX	134847185	134857354	+	protein_coding	CT45A1	0	LTR41	LTR	ERVL	LTR12C	386278
588.689	5.9352	0.431791	-13.7455	5.42262e-43	0	ENSG00000160886.13_3	chr8	143781529	143786545	+	protein_coding	LY6K	264	GC_rich	Low_complexity	Low_complexity	LTR12C	259183
1680.5	3.4898	0.253987	-13.7402	5.83257e-43	0	ENSG00000177483.11_4	chr2	238707032	238751451	+	protein_coding	RBM44	597	(TTTAA)n	Simple_repeat	Simple_repeat	LTR12B	1603675
546.544	5.6505	0.412637	-13.6937	1.10672e-42	0	ENSG00000197471.11_4	chr16	29674300	29682197	+	protein_coding	SPN	344	AluSp	SINE	Alu	LTR12C	85204
504.341	3.6002	0.263308	-13.673	1.47254e-42	0	ENSG00000095932.6_4	chr19	3473984	3480540	-	protein_coding	SMIM24	1071	MIR3	SINE	MIR	LTR12F	1677556
225.818	6.1094	0.447305	-13.6583	1.80185e-42	0	ENSG00000223518.5_2	chr15	37090797	37110660	-	transcribed_processed_pseudogene	CSNK1A1P1	137	MIRc	SINE	MIR	LTR12_	2618286
1201.53	2.1415	0.157198	-13.6233	2.91279e-42	0	ENSG00000255824.1	chr9	132500629	132501902	-	pseudogene	AL590369.1	580	MIRb	SINE	MIR	LTR12C	4900336
217.381	5.1055	0.37495	-13.6166	3.19116e-42	0	ENSG00000163492.15_4	chr2	179694484	179914813	-	protein_coding	CCDC141	1505	LTR7	LTR	ERV1	LTR12D	2094684
884.681	3.7909	0.278502	-13.6119	3.40438e-42	0	ENSG00000102409.9_2	chrX	102470020	102472174	+	protein_coding	BEX4	253	GC_rich	Low_complexity	Low_complexity	LTR12C	120663
5274.87	16.1699	1.1897	-13.5916	4.48937e-42	0	ENSG00000092345.13_3	chr3	16628299	16711813	-	protein_coding	DAZL	52	MIRb	SINE	MIR	LTR12	728397
166.987	5.7632	0.426065	-13.5265	1.09033e-41	0	ENSG00000232063.1_5	chr9	97094758	97123230	+	lincRNA	AL691447.2	309	MER63C	DNA	hAT-Blackjack	LTR12_	97294
20442.6	-1.952	0.144341	13.5236	1.13432e-41	0	ENSG00000132646.10_2	chr20	5095599	5107272	-	protein_coding	PCNA	2612	MLT1K	LTR	ERVL-MaLR	LTR12C	2494609
260.304	5.0235	0.372546	-13.4842	1.93824e-41	0	ENSG00000178826.10_2	chr7	142977050	142985141	+	protein_coding	TMEM139	0	MIRc	SINE	MIR	LTR12C	1370291
388.264	4.9767	0.369338	-13.4748	2.20178e-41	0	ENSG00000223485.2_4	chr6	169558187	169563019	-	lincRNA	LINC01615	1030	MER1A	DNA	hAT-Charlie	LTR12C	418637
2766.52	2.4643	0.182947	-13.4701	2.34407e-41	0	ENSG00000230797.2_3	chrX	21874105	21876845	+	protein_coding	YY2	121	AluSx	SINE	Alu	LTR12C	2193520
169.498	4.4358	0.329872	-13.4471	3.20231e-41	0	ENSG00000257702.3_4	chr2	74729722	74731805	+	antisense	LBX2-AS1	3699	AluY	SINE	Alu	LTR12C	142368
341.897	5.725	0.427823	-13.3818	7.72424e-41	0	ENSG00000109832.13_3	chr11	125773243	125813597	+	protein_coding	DDX25	730	AluJr	SINE	Alu	LTR12C	812492
146.515	5.0923	0.380925	-13.3683	9.25896e-41	0	ENSG00000232310.7_6	chr6	134841301	134995098	-	lincRNA	AL078590.3	1273	MIR	SINE	MIR	LTR12C	39851
6371.11	-1.8607	0.139406	13.3473	1.22868e-40	0	ENSG00000007968.6_2	chr1	23832922	23857712	-	protein_coding	E2F2	568	MIRb	SINE	MIR	LTR12	1165896
1333.95	4.454	0.334268	-13.3245	1.66685e-40	0	ENSG00000250584.2_5	chr5	1363697	1380182	-	lincRNA	LINC01511	0	LTR12D	LTR	ERV1	LTR12D	0
252.935	5.004	0.375559	-13.3242	1.67468e-40	0	ENSG00000232783.5_2	chr3	197836983	197838749	+	transcribed_unprocessed_pseudogene	FRG2FP	1765	(GGGA)n	Simple_repeat	Simple_repeat	LTR12D	3275140
733.239	3.0237	0.227622	-13.2839	2.87109e-40	0	ENSG00000167105.7_2	chr17	48348767	48358846	+	protein_coding	TMEM92	247	MER53	DNA	hAT	LTR12E	1397191
710.741	3.8425	0.290013	-13.2496	4.53768e-40	0	ENSG00000163898.9_2	chr3	185224050	185270401	-	protein_coding	LIPH	854	L1ME4a	LINE	L1	LTR12C	1814289
1980.64	2.5579	0.193114	-13.2456	4.78263e-40	0	ENSG00000104368.17_4	chr8	42032751	42065242	-	protein_coding	PLAT	63	L3	LINE	CR1	LTR12_	349607
322.538	7.7819	0.588879	-13.2147	7.21753e-40	0	ENSG00000231346.5_4	chr1	112142277	112151345	-	lincRNA	LINC01160	0	SVA_D	Other	Other	LTR12B	71384
3159.38	2.2863	0.173062	-13.2107	7.60728e-40	0	ENSG00000165474.6_3	chr13	20761602	20767149	-	protein_coding	GJB2	2247	MamRep4096	DNA	hAT?	LTR12_	95536
2183.29	1.8573	0.141539	-13.1224	2.44915e-39	0	ENSG00000101160.13_2	chr20	57570240	57582302	-	protein_coding	CTSZ	2267	AluSx3	SINE	Alu	LTR12F	1782881
5143.12	-1.7687	0.134861	13.1153	2.69004e-39	0	ENSG00000135473.14_3	chr12	56710007	56727837	-	protein_coding	PAN2	1536	AluYk11	SINE	Alu	LTR12C	333343
1127.09	6.2519	0.476676	-13.1156	2.68106e-39	0	ENSG00000278965.1_5	chr5	179505357	179508691	-	TEC	AC122713.2	609	LTR12_	LTR	ERV1	LTR12_	609
2886.25	4.8747	0.371902	-13.1075	2.98397e-39	0	ENSG00000140986.7_3	chr16	1993975	2007607	-	protein_coding	RPL3L	0	LTR12C	LTR	ERV1	LTR12C	0
377.987	7.4838	0.570974	-13.1071	2.99726e-39	0	ENSG00000180458.2_5	chr19	38036372	38040073	-	antisense	AC022148.1	2763	L1MEf	LINE	L1	LTR12	1518598
8328.01	-1.4758	0.11309	13.0498	6.37481e-39	0	ENSG00000121152.9_4	chr2	97001525	97039583	+	protein_coding	NCAPH	220	GC_rich	Low_complexity	Low_complexity	LTR12D	678119
623.838	2.9693	0.227689	-13.041	7.14775e-39	0	ENSG00000134627.11_3	chr11	94277006	94354587	+	protein_coding	PIWIL4	0	(TCCC)n	Simple_repeat	Simple_repeat	LTR12	417995
203.985	3.6991	0.284324	-13.01	1.07287e-38	0	ENSG00000164440.14_3	chr6	139561198	139613276	-	protein_coding	TXLNB	955	AluSx1	SINE	Alu	LTR12C	404918
268.709	4.3996	0.338805	-12.9857	1.47525e-38	0	ENSG00000114378.16_2	chr3	50337320	50349812	-	protein_coding	HYAL1	0	SVA_D	Other	Other	LTR12	1083122
488.413	3.9553	0.30584	-12.9325	2.95095e-38	0	ENSG00000164199.17_6	chr5	89825161	90460254	+	protein_coding	ADGRV1	1067	Charlie4z	DNA	hAT-Charlie	LTR12C	1387749
680.84	3.4545	0.267236	-12.9269	3.17424e-38	0	ENSG00000188505.4_2	chr19	39687601	39692524	+	protein_coding	NCCRP1	102	(CCG)n	Simple_repeat	Simple_repeat	LTR12C	373655
609.869	8.0491	0.622744	-12.9252	3.24537e-38	0	ENSG00000123496.7_2	chrX	114238538	114254540	-	protein_coding	IL13RA2	100	MIR3	SINE	MIR	LTR12	489067
248.696	2.2048	0.170659	-12.9194	3.49752e-38	0	ENSG00000182256.12_3	chr15	27216429	27787137	+	protein_coding	GABRG3	9	GC_rich	Low_complexity	Low_complexity	LTR12_	742582
2216.98	2.1796	0.168703	-12.9197	3.4859e-38	0	ENSG00000116741.7_2	chr1	192778169	192781413	+	protein_coding	RGS2	351	GC_rich	Low_complexity	Low_complexity	LTR12C	23818
500.596	3.9657	0.307177	-12.9103	3.94018e-38	0	ENSG00000168824.14_4	chr4	4349867	4420785	+	protein_coding	NSG1	316	LTR48B	LTR	ERV1	LTR12C	231524
312.065	3.2435	0.251435	-12.9	4.50132e-38	0	ENSG00000153993.13_2	chr7	84624869	84816171	-	protein_coding	SEMA3D	845	Arthur1C	DNA	hAT-Tip100	LTR12C	1095246
1151.11	7.5964	0.589634	-12.8833	5.58953e-38	0	ENSG00000175793.11_3	chr1	27189629	27190948	+	protein_coding	SFN	434	MIRc	SINE	MIR	LTR12C	2140391
21916.2	-1.7656	0.137152	12.8737	6.33062e-38	0	ENSG00000176890.15_2	chr18	657604	673578	+	protein_coding	TYMS	717	AluSx	SINE	Alu	LTR12C	440429
404.702	3.4889	0.271079	-12.8704	6.60546e-38	0	ENSG00000129354.11_3	chr19	10683347	10697991	-	protein_coding	AP1M2	250	MIR	SINE	MIR	LTR12D	48145
3086.41	1.9162	0.14941	-12.825	1.18824e-37	0	ENSG00000145536.15_2	chr5	5140443	5320417	+	protein_coding	ADAMTS16	10	(CCG)n	Simple_repeat	Simple_repeat	LTR12C	1015
236.755	7.4111	0.578815	-12.8039	1.55926e-37	0	ENSG00000233056.2_4	chr21	44336913	44345756	-	lincRNA	ERVH48-1	0	MER48	LTR	ERV1	LTR12	1432906
180.779	5.1254	0.400728	-12.7901	1.86159e-37	0	ENSG00000122986.13_4	chr12	111065646	111142755	-	protein_coding	HVCN1	597	L1MC1	LINE	L1	LTR12F	204104
780.334	3.3782	0.264521	-12.7709	2.38438e-37	0	ENSG00000123977.9_4	chr2	228735770	228789060	+	protein_coding	DAW1	0	MIR	SINE	MIR	LTR12C	548767
650.981	6.8764	0.538537	-12.7687	2.45301e-37	0	ENSG00000102387.15_2	chrX	100523241	100548045	-	protein_coding	TAF7L	1243	L2b	LINE	L2	LTR12C	1813164
511.437	6.6653	0.522366	-12.7599	2.74677e-37	0	ENSG00000122862.4_2	chr10	70847862	70864567	+	protein_coding	SRGN	547	AluSx	SINE	Alu	LTR12_	85433
200.406	7.5815	0.596223	-12.7158	4.83138e-37	0	ENSG00000130988.12_2	chrX	46937754	46952713	+	protein_coding	RGN	687	(TTTTG)n	Simple_repeat	Simple_repeat	LTR12	1462446
1006.68	2.3869	0.18797	-12.6985	6.02956e-37	0	ENSG00000169084.13_3	chrX	2137557	2420846	-	protein_coding	DHRSX	409	AluSx	SINE	Alu	LTR12D	666996
1039.83	-2.1363	0.168271	12.6957	6.24379e-37	0	ENSG00000257167.2_5	chr12	98906751	98910200	-	antisense	TMPO-AS1	375	AluSp	SINE	Alu	LTR12C	1003119
2746.88	15.0929	1.1899	-12.6842	7.23674e-37	0	ENSG00000238269.8_2	chrX	55101496	55105342	+	protein_coding	PAGE2B	622	L1M4	LINE	L1	LTR12C	1692245
251.904	4.2753	0.337537	-12.6661	9.11434e-37	0	ENSG00000257515.1_5	chr12	72102951	72104154	-	lincRNA	AC011601.1	0	LTR78	LTR	ERV1	LTR12C	543599
465.237	3.9829	0.314568	-12.6616	9.64758e-37	0	ENSG00000255150.2_4	chr12	104697517	104698983	+	protein_coding	EID3	9	G-rich	Low_complexity	Low_complexity	LTR12C	1929109
2629.43	13.0086	1.03247	-12.5995	2.1247e-36	0	ENSG00000282815.1_3	chrX	124453969	124459063	+	protein_coding	TEX13C	435	(TG)n	Simple_repeat	Simple_repeat	LTR12C	63242
166.373	5.8139	0.461518	-12.5974	2.18169e-36	0	ENSG00000138615.5_3	chr15	65487096	65503826	-	protein_coding	CILP	853	MER5A	DNA	hAT-Charlie	LTR12C	88721
6781.52	2.6687	0.212531	-12.5569	3.64234e-36	0	ENSG00000105270.14_2	chr19	36505562	36524245	-	protein_coding	CLIP3	0	MIR	SINE	MIR	LTR12C	341719
2411.99	-1.5313	0.122083	12.5433	4.32851e-36	0	ENSG00000154920.14_4	chr17	48450581	48458844	+	protein_coding	EME1	408	L2a	LINE	L2	LTR12E	1295377
8013.82	-1.6317	0.130286	12.5236	5.54516e-36	0	ENSG00000092470.11_2	chr15	44119161	44160617	+	protein_coding	WDR76	396	MER5A	DNA	hAT-Charlie	LTR12F	1183335
650.44	4.7274	0.377502	-12.5228	5.60514e-36	0	ENSG00000118971.7_4	chr12	4382938	4414516	+	protein_coding	CCND2	42	GA-rich	Low_complexity	Low_complexity	LTR12C	1858658
1804.91	2.2797	0.182389	-12.4992	7.54407e-36	0	ENSG00000101670.11_3	chr18	47087069	47125552	+	protein_coding	LIPG	163	MIR	SINE	MIR	LTR12C	107032
934.267	-1.4938	0.119565	12.4939	8.06361e-36	0	ENSG00000229043.2_5	chr7	1200010	1204903	+	antisense	AC091729.3	36	GC_rich	Low_complexity	Low_complexity	LTR12F	11023
1535.78	8.2224	0.661503	-12.4299	1.79868e-35	0	ENSG00000129244.8_2	chr17	7549945	7561086	+	protein_coding	ATP1B2	0	MER45B	DNA	hAT-Tip100	LTR12C	4349
270.537	4.7922	0.385576	-12.4286	1.82706e-35	0	ENSG00000167723.14_3	chr17	3413796	3461289	-	protein_coding	TRPV3	2573	L3	LINE	CR1	LTR12C	1025345
211.039	6.3232	0.509836	-12.4024	2.5371e-35	0	ENSG00000169551.12_2	chrX	134290461	134305322	-	protein_coding	CT55	538	L2a	LINE	L2	LTR12C	3779880
192.503	5.1067	0.412051	-12.3933	2.84005e-35	0	ENSG00000184574.9_2	chr12	6728001	6745613	-	protein_coding	LPAR5	1089	MIR3	SINE	MIR	LTR12C	445011
5362.09	-1.4179	0.114506	12.383	3.23229e-35	0	ENSG00000234664.1_3	chr15	30022917	30023189	+	processed_pseudogene	HMGN2P5	104	AluJb	SINE	Alu	LTR12F	43740
1456.53	10.9611	0.885994	-12.3715	3.72655e-35	0	ENSG00000152670.18_5	chr5	55033845	55112985	+	protein_coding	DDX4	1733	AluJr	SINE	Alu	LTR12B	120065
5852.68	1.3246	0.107438	-12.3287	6.34541e-35	0	ENSG00000184205.14_2	chrX	53111549	53117722	+	protein_coding	TSPYL2	202	(CCG)n	Simple_repeat	Simple_repeat	LTR12_	1885363
337.81	5.3877	0.437433	-12.3167	7.36411e-35	0	ENSG00000114656.11_4	chr3	128628709	128721533	-	protein_coding	KIAA1257	0	L2b	LINE	L2	LTR12C	64848
4129.11	14.6887	1.19274	-12.315	7.52092e-35	0	ENSG00000143194.12_3	chr1	166944819	166991451	+	protein_coding	MAEL	0	GC_rich	Low_complexity	Low_complexity	LTR12	96467
2304.55	14.7128	1.19835	-12.2776	1.19536e-34	0	ENSG00000158639.12_2	chrX	55246788	55250541	+	protein_coding	PAGE5	784	L1M4	LINE	L1	LTR12C	1546953
45805.5	1.9217	0.156672	-12.2659	1.38102e-34	0	ENSG00000205542.10_2	chrX	12993227	12995346	+	protein_coding	TMSB4X	2266	AT_rich	Low_complexity	Low_complexity	LTR12	2298078
619.351	4.357	0.355362	-12.2608	1.46994e-34	0	ENSG00000142661.18_2	chr1	24382525	24438665	-	protein_coding	MYOM3	1269	AluSx	SINE	Alu	LTR12	584943
227.029	7.6124	0.622462	-12.2295	2.16135e-34	0	ENSG00000234235.1_5	chr2	242483818	242498392	-	antisense	BOK-AS1	977	L1M5	LINE	L1	LTR12F	279498
376.48	2.2193	0.181993	-12.1944	3.32991e-34	0	ENSG00000161940.10_2	chr17	6926339	6933609	+	protein_coding	BCL6B	1679	(CAG)n	Simple_repeat	Simple_repeat	LTR12C	617691
527.764	2.0872	0.171205	-12.1912	3.46377e-34	0	ENSG00000242498.7_3	chr15	90438238	90456188	-	protein_coding	ARPIN	184	L4	LINE	RTE	LTR12C	880738
267.465	4.4847	0.368394	-12.1737	4.29088e-34	0	ENSG00000159224.4_2	chr17	47035916	47045958	-	protein_coding	GIP	204	AluJb	SINE	Alu	LTR12C	1910743
451.544	2.401	0.19812	-12.119	8.37814e-34	0	ENSG00000154898.15_5	chr17	20224477	20306870	+	transcribed_processed_pseudogene	CCDC144CP	752	AluYd8	SINE	Alu	LTR12C	303605
1043.47	2.7877	0.230119	-12.1141	8.89673e-34	0	ENSG00000248905.8_5	chr15	33057746	33486934	-	protein_coding	FMN1	1218	AluJb	SINE	Alu	LTR12_	65588
2290.12	14.447	1.19409	-12.0988	1.07227e-33	0	ENSG00000080007.7_2	chr6	74104471	74127292	+	protein_coding	DDX43	237	FLAM_C	SINE	Alu	LTR12C	508231
1376.96	3.254	0.269274	-12.0843	1.27885e-33	0	ENSG00000237513.1_5	chr7	104581510	104602781	+	lincRNA	AC007384.1	0	LTR12C	LTR	ERV1	LTR12C	0
3400.17	13.0079	1.07973	-12.0473	2.00292e-33	0	ENSG00000075886.10_2	chr2	132233666	132240507	+	protein_coding	TUBA3D	444	LTR23	LTR	ERV1	LTR12C	483392
1684.57	-1.7368	0.144186	12.0458	2.04194e-33	0	ENSG00000116667.13_4	chr1	184356192	184598154	+	protein_coding	C1orf21	144	GC_rich	Low_complexity	Low_complexity	LTR12	677950
300.033	4.4365	0.368375	-12.0434	2.1001e-33	0	ENSG00000147689.16_4	chr8	124191200	124222319	+	protein_coding	FAM83A	72	MIR3	SINE	MIR	LTR12C	1229418
1113.63	2.1799	0.18136	-12.0196	2.80363e-33	0	ENSG00000169594.13_3	chr15	83924655	83953466	-	protein_coding	BNC1	2961	MER102b	DNA	hAT-Charlie	LTR12F	215072
85.824	4.5384	0.378603	-11.9872	4.14608e-33	0	ENSG00000269699.6_4	chr19	57285915	57352097	-	protein_coding	ZIM2	1601	MER5B	DNA	hAT-Charlie	LTR12C	83889
24100	-0.9	0.075252	11.9597	5.77898e-33	0	ENSG00000170275.14_3	chr3	33155471	33189265	+	protein_coding	CRTAP	28	CT-rich	Low_complexity	Low_complexity	LTR12C	172823
407.713	2.3771	0.198817	-11.956	6.04201e-33	0	ENSG00000258405.9_4	chr19	52956829	53015407	+	protein_coding	ZNF578	1047	MER21B	LTR	ERVL	LTR12	776495
477.018	5.3677	0.448994	-11.955	6.11394e-33	0	ENSG00000160282.13_2	chr21	47556176	47575481	-	protein_coding	FTCD	365	MIRc	SINE	MIR	LTR12	12521
1277.2	4.7593	0.399152	-11.9234	8.93554e-33	0	ENSG00000162692.11_3	chr1	101185298	101204601	+	protein_coding	VCAM1	1060	AT_rich	Low_complexity	Low_complexity	LTR12	6274
2195.75	12.2559	1.03136	-11.8833	1.44622e-32	0	ENSG00000189134.3_3	chr6	28227098	28228736	+	protein_coding	NKAPL	534	AluJb	SINE	Alu	LTR12C	252334
1886.69	14.0848	1.18712	-11.8647	1.8053e-32	0	ENSG00000234338.1_5	chr7	64295658	64297260	-	processed_pseudogene	AC073349.2	0	HERV-Fc1-int	LTR	ERV1	LTR12_	79224
1424.1	2.918	0.246117	-11.8563	1.99526e-32	0	ENSG00000076706.16_3	chr11	119179239	119192231	-	protein_coding	MCAM	864	L1MB5	LINE	L1	LTR12C	631983
324.828	6.9827	0.589268	-11.8498	2.15822e-32	0	ENSG00000233421.4_4	chr1	16860381	16862667	-	lincRNA	LINC01783	0	MER20	DNA	hAT-Charlie	LTR12D	947419
467.428	3.6502	0.308258	-11.8414	2.38417e-32	0	ENSG00000272674.3_4	chr5	140560980	140565974	+	protein_coding	PCDHB16	195	(CA)n	Simple_repeat	Simple_repeat	LTR12C	1630437
648.263	4.5097	0.381504	-11.8209	3.0426e-32	0	ENSG00000112769.18_4	chr6	112429963	112576141	-	protein_coding	LAMA4	630	MIRb	SINE	MIR	LTR12	121949
347.866	8.972	0.759971	-11.8057	3.64591e-32	0	ENSG00000182583.12_4	chrX	7810303	7812184	+	protein_coding	VCX	138	(CA)n	Simple_repeat	Simple_repeat	LTR12C	279152
228.767	4.1879	0.35517	-11.7912	4.33154e-32	0	ENSG00000184497.12_4	chr13	114462213	114519968	+	protein_coding	TMEM255B	42	G-rich	Low_complexity	Low_complexity	LTR12C	1567817
339.492	2.7156	0.230382	-11.7872	4.54594e-32	0	ENSG00000164736.5_2	chr8	55370495	55373448	+	protein_coding	SOX17	1080	MIR	SINE	MIR	LTR12F	292560
1058.85	3.6147	0.307304	-11.7627	6.07558e-32	0	ENSG00000127824.13_3	chr2	220114433	220142892	-	protein_coding	TUBA4A	46	MLT1N2	LTR	ERVL-MaLR	LTR12C	76178
1849.24	12.8356	1.09153	-11.7593	6.32262e-32	0	ENSG00000214897.4_6	chrX	152661098	152666878	-	protein_coding	PNMA6E	413	AluSc	SINE	Alu	LTR12_	488576
322.498	3.8626	0.328675	-11.7521	6.88456e-32	0	ENSG00000253223.1_5	chr8	67896370	67898422	-	processed_pseudogene	AC110998.1	0	AluYb8	SINE	Alu	LTR12C	1007851
1996.21	2.0158	0.171578	-11.7488	7.16491e-32	0	ENSG00000187653.11_4	chr4	91760054	91760188	-	processed_pseudogene	TMSB4XP8	565	LTR79	LTR	ERVL	LTR12C	377903
334.638	2.5392	0.216406	-11.7334	8.59829e-32	0	ENSG00000107282.7_3	chr9	72042446	72287222	-	protein_coding	APBA1	1312	Charlie16a	DNA	hAT-Charlie	LTR12F	691275
342.336	9.3586	0.798449	-11.721	9.95353e-32	0	ENSG00000168386.18_4	chr3	99548985	99833357	-	protein_coding	FILIP1L	638	L2c	LINE	L2	LTR12C	1256022
234.713	3.5812	0.306021	-11.7025	1.23806e-31	0	ENSG00000198185.11_3	chr20	45128269	45142198	-	protein_coding	ZNF334	408	HAL1b	LINE	L1	LTR12C	2037653
165.611	5.1074	0.436551	-11.6995	1.28142e-31	0	ENSG00000174004.5_3	chr3	196366557	196388875	+	protein_coding	NRROS	29	GC_rich	Low_complexity	Low_complexity	LTR12D	1804714
276.325	3.7446	0.320873	-11.67	1.81417e-31	0	ENSG00000234380.1_5	chr21	36118054	36157183	+	antisense	LINC01426	497	AluSx	SINE	Alu	LTR12C	2478928
1717.77	13.9225	1.19455	-11.6551	2.16227e-31	0	ENSG00000178021.10_3	chr2	54480321	54483409	-	protein_coding	TSPYL6	31	L1M5	LINE	L1	LTR12_	7738
1170.09	1.9908	0.170837	-11.6533	2.20703e-31	0	ENSG00000163359.15_3	chr2	238232646	238323018	-	protein_coding	COL6A3	1002	MIRb	SINE	MIR	LTR12C	642808
239.479	2.7307	0.234422	-11.6486	2.33231e-31	0	ENSG00000120322.3_3	chr5	140557371	140560110	+	protein_coding	PCDHB8	382	MIR	SINE	MIR	LTR12C	1626828
1674.41	11.9733	1.02831	-11.6436	2.47265e-31	0	ENSG00000176988.8_2	chrX	147062849	147108187	+	protein_coding	FMR1NB	383	(AGGGGG)n	Simple_repeat	Simple_repeat	LTR12C	1777206
253.916	6.3444	0.545793	-11.6241	3.10687e-31	0	ENSG00000275198.1_5	chr14	90849709	90854317	+	lincRNA	AL512791.2	1975	MIR3	SINE	MIR	LTR12	651006
18977.6	-1.4439	0.124508	11.5972	4.25957e-31	0	ENSG00000140525.17_4	chr15	89787180	89860492	+	protein_coding	FANCI	734	MIRb	SINE	MIR	LTR12B	249660
20976.5	2.5141	0.217459	-11.5611	6.48538e-31	0	ENSG00000105825.12_3	chr7	93514708	93520303	-	protein_coding	TFPI2	223	L1ME2	LINE	L1	LTR12C	120193
303.623	3.5335	0.305672	-11.5596	6.60014e-31	0	ENSG00000112333.11_3	chr6	108487262	108510013	+	protein_coding	NR2E1	622	GC_rich	Low_complexity	Low_complexity	LTR12	1080678
1037.6	8.7389	0.756324	-11.5544	7.01355e-31	0	ENSG00000198542.13_2	chr13	102104944	102373206	+	protein_coding	ITGBL1	547	L2b	LINE	L2	LTR12_	244128
752.851	1.6537	0.143233	-11.5457	7.76455e-31	0	ENSG00000157510.13_2	chr5	148651434	148721365	+	protein_coding	AFAP1L1	39	GC_rich	Low_complexity	Low_complexity	LTR12C	1573408
7802.25	-1.0514	0.0910798	11.5442	7.89898e-31	0	ENSG00000143314.12_3	chr1	156707095	156711382	-	protein_coding	MRPL24	0	L3	LINE	CR1	LTR12C	703844
358.672	4.428	0.383687	-11.5407	8.22909e-31	0	ENSG00000107742.12_2	chr10	73818793	73848790	-	protein_coding	SPOCK2	1898	AluSx1	SINE	Alu	LTR12B	1515692
3285.01	1.2844	0.111349	-11.535	8.78702e-31	0	ENSG00000158023.9_3	chr12	122355768	122441833	+	protein_coding	WDR66	1130	MIRc	SINE	MIR	LTR12C	542151
4176.49	1.6339	0.141715	-11.5294	9.37986e-31	0	ENSG00000171951.4_4	chr2	224461658	224467221	-	protein_coding	SCG2	1016	L2a	LINE	L2	LTR12C	1000210
169.326	3.8745	0.336156	-11.526	9.75423e-31	0	ENSG00000229563.6_4	chrX	45364633	45489447	+	lincRNA	LINC01204	440	(GGGAGA)n	Simple_repeat	Simple_repeat	LTR12	110026
1404.96	-1.2331	0.107005	11.524	9.98116e-31	0	ENSG00000188312.13_2	chr9	95087766	95382815	+	protein_coding	CENPP	897	MER113	DNA	hAT-Charlie	LTR12C	219578
243.307	7.3648	0.640335	-11.5015	1.29582e-30	0	ENSG00000259536.5_5	chr15	40780240	40850218	+	antisense	AC091045.1	5	L1M3f	LINE	L1	LTR12B	88189
442.564	9.0043	0.783539	-11.4919	1.44951e-30	0	ENSG00000144843.11_3	chr3	119298115	119308792	+	protein_coding	ADPRH	200	AT_rich	Low_complexity	Low_complexity	LTR12F	122132
582.605	5.6354	0.490713	-11.4841	1.58571e-30	0	ENSG00000108556.8_3	chr17	4801069	4837733	-	protein_coding	CHRNE	2353	L2c	LINE	L2	LTR12C	224840
170.472	-2.2754	0.198221	11.479	1.68278e-30	0	ENSG00000135116.9_3	chr12	117293949	117319246	-	protein_coding	HRK	1253	MIR	SINE	MIR	LTR12C	1714774
310.627	5.5848	0.486534	-11.4788	1.68623e-30	0	ENSG00000168679.17_4	chr1	110905470	110933704	-	protein_coding	SLC16A4	934	AluSx3	SINE	Alu	LTR12C	4335
352.28	2.0675	0.180668	-11.4435	2.53528e-30	0	ENSG00000204956.5_3	chr5	140710138	140892548	+	protein_coding	PCDHGA1	73	(A)n	Simple_repeat	Simple_repeat	LTR12C	1779595
858.639	5.0898	0.444839	-11.4419	2.58158e-30	0	ENSG00000064787.13_4	chr20	52553316	52687133	-	protein_coding	BCAS1	235	MIRb	SINE	MIR	LTR12D	1342147
279.636	5.1107	0.446841	-11.4373	2.72105e-30	0	ENSG00000244310.1_5	chr2	9255326	9257013	+	lincRNA	AC093904.3	6	MIR	SINE	MIR	LTR12C	976044
17911.8	-1.453	0.127089	11.4332	2.85255e-30	0	ENSG00000188042.7_3	chr2	235401685	235405697	-	protein_coding	ARL4C	1777	MLT1K	LTR	ERVL-MaLR	LTR12C	472203
2047.83	13.5933	1.19035	-11.4196	3.33614e-30	0	ENSG00000187955.11_3	chr8	121072019	121384275	+	protein_coding	COL14A1	0	THE1C	LTR	ERVL-MaLR	LTR12F	503009
356.52	8.8372	0.775322	-11.3981	4.27555e-30	0	ENSG00000198947.15_4	chrX	31115794	33357558	-	protein_coding	DMD	1627	L1MA9	LINE	L1	LTR12_	755916
1069.25	13.5845	1.19442	-11.3733	5.6772e-30	0	ENSG00000234068.6_2	chrX	55115441	55119275	+	protein_coding	PAGE2	467	L1MC	LINE	L1	LTR12C	1678300
179.219	3.3319	0.293109	-11.3675	6.06973e-30	0	ENSG00000174951.11_3	chr19	49251268	49258647	-	protein_coding	FUT1	605	LTR13A	LTR	ERVK	LTR12	2691715
6639.24	-1.2015	0.105802	11.3559	6.9283e-30	0	ENSG00000140534.13_3	chr15	90118713	90174287	+	protein_coding	TICRR	59	GC_rich	Low_complexity	Low_complexity	LTR12_	362216
156.55	5.176	0.455851	-11.3545	7.04362e-30	0	ENSG00000171643.13_2	chr5	76145826	76217475	+	protein_coding	S100Z	333	(GA)n	Simple_repeat	Simple_repeat	LTR12_	64256
9866.99	0.7614	0.0671684	-11.3357	8.73236e-30	0	ENSG00000161533.11_4	chr17	73937588	73975444	-	protein_coding	ACOX1	970	AluY	SINE	Alu	LTR12C	277276
200.257	3.4052	0.300547	-11.3299	9.32795e-30	0	ENSG00000229140.9_4	chr8	129646445	130695925	-	lincRNA	CCDC26	327	MER113	DNA	hAT-Charlie	LTR12F	1301544
677.463	3.4847	0.307819	-11.3207	1.03596e-29	0	ENSG00000100385.13_2	chr22	37521878	37571094	-	protein_coding	IL2RB	0	THE1D	LTR	ERVL-MaLR	LTR12C	541881
2205.73	13.9872	1.2358	-11.3184	1.06433e-29	0	ENSG00000152086.8_2	chr2	130949316	130956034	-	protein_coding	TUBA3E	448	LTR23	LTR	ERV1	LTR12F	788839
2818.68	-1.1452	0.101187	11.3182	1.06646e-29	0	ENSG00000206052.10_3	chr18	67068291	67516323	+	protein_coding	DOK6	56	GC_rich	Low_complexity	Low_complexity	LTR12C	2534111
419.777	6.5709	0.582108	-11.2881	1.50245e-29	0	ENSG00000111679.16_3	chr12	7055631	7070479	+	protein_coding	PTPN6	918	AluJo	SINE	Alu	LTR12C	88914
1936.62	13.5702	1.20412	-11.2698	1.8507e-29	0	ENSG00000139351.14_3	chr12	102122426	102133250	-	protein_coding	SYCP3	558	L1ME3F	LINE	L1	LTR12B	878185
5672.63	2.9281	0.259844	-11.2686	1.87621e-29	0	ENSG00000172061.8_3	chr3	194075976	194090472	-	protein_coding	LRRC15	1379	AluSc8	SINE	Alu	LTR12	1433495
317.735	4.0232	0.357242	-11.2617	2.02723e-29	0	ENSG00000005073.5_2	chr7	27221129	27224842	-	protein_coding	HOXA11	21331	L1MC5	LINE	L1	LTR12C	670823
1712.8	5.555	0.494768	-11.2275	2.98744e-29	0	ENSG00000081853.14_3	chr5	140718327	140892546	+	protein_coding	PCDHGA2	441	L2c	LINE	L2	LTR12C	1787784
7318.78	-1.3772	0.122778	11.2171	3.36011e-29	0	ENSG00000077152.10_3	chr1	202300785	202311108	-	protein_coding	UBE2T	573	AluSx	SINE	Alu	LTR12F	747815
287.465	8.4206	0.75076	-11.2161	3.39989e-29	0	ENSG00000155754.14_5	chr2	202352148	202483901	-	protein_coding	C2CD6	1249	MER65A	LTR	ERV1	LTR12D	516856
448.172	2.4127	0.215155	-11.2137	3.49296e-29	0	ENSG00000187990.4	chr6	26216428	26216872	-	protein_coding	HIST1H2BG	495	AluSq2	SINE	Alu	LTR12E	706961
505.486	2.2495	0.200748	-11.2057	3.82459e-29	0	ENSG00000230043.1_4	chr20	49457152	49457286	-	processed_pseudogene	TMSB4XP6	80	AluSq2	SINE	Alu	LTR12D	1886558
774.143	6.0803	0.542903	-11.1996	4.09407e-29	0	ENSG00000234438.4_3	chr15	65369154	65372277	+	protein_coding	KBTBD13	227	LTR12C	LTR	ERV1	LTR12C	227
116.621	5.2823	0.472412	-11.1816	5.01572e-29	0	ENSG00000229921.6_4	chr6	168393502	168397757	-	lincRNA	KIF25-AS1	920	MIR	SINE	MIR	LTR12C	745125
141.712	3.3611	0.300938	-11.1689	5.79199e-29	0	ENSG00000205089.7_2	chr5	132083137	132090095	+	protein_coding	CCNI2	546	(TA)n	Simple_repeat	Simple_repeat	LTR12D	299927
811.959	2.1971	0.196851	-11.1614	6.30065e-29	0	ENSG00000165359.15_4	chrX	134654568	134716435	+	protein_coding	INTS6L	196	(TCCCG)n	Simple_repeat	Simple_repeat	LTR12C	193661
117.864	7.5849	0.679989	-11.1544	6.81224e-29	0	ENSG00000164411.11_3	chr6	87992696	88038996	-	protein_coding	GJB7	0	L1PA3	LINE	L1	LTR12C	268957
139.991	7.2565	0.651336	-11.141	7.92525e-29	0	ENSG00000188060.7_2	chr1	28918712	28921955	+	protein_coding	RAB42	195	G-rich	Low_complexity	Low_complexity	LTR12F	3510071
562.385	5.7567	0.517065	-11.1335	8.6214e-29	0	ENSG00000197213.9_3	chr19	56700939	56709289	-	protein_coding	ZSCAN5B	384	AluSq2	SINE	Alu	LTR12C	726697
523.706	7.2009	0.647057	-11.1286	9.10236e-29	0	ENSG00000198798.5_3	chrX	30248553	30255609	+	protein_coding	MAGEB3	599	AluJb	SINE	Alu	LTR12F	1944729
7922.52	-1.7971	0.161895	11.1004	1.24872e-28	0	ENSG00000131153.8_3	chr16	85709804	85723679	-	protein_coding	GINS2	299	MER5A	DNA	hAT-Charlie	LTR12C	1484926
95.0597	4.9778	0.451118	-11.0343	2.60991e-28	0	ENSG00000285906.1_1	chr3	11235125	11267563	-	antisense	AC083855.2	0	L2b	LINE	L2	LTR12	122156
954.924	13.2556	1.2021	-11.0271	2.82982e-28	0	ENSG00000165584.15_2	chrX	48205863	48216142	-	protein_coding	SSX3	284	AluSx	SINE	Alu	LTR12C	1245169
322.784	3.2843	0.298669	-10.9964	3.97596e-28	0	ENSG00000004776.12_2	chr19	36245470	36248980	-	protein_coding	HSPB6	580	AluSz6	SINE	Alu	LTR12C	66454
270.438	2.8686	0.260881	-10.9957	4.0071e-28	0	ENSG00000176054.6_2	chr21	30369934	30370354	-	processed_pseudogene	RPL23P2	222	MSTA	LTR	ERVL-MaLR	LTR12C	78353
959.968	2.4209	0.220678	-10.9701	5.31941e-28	0	ENSG00000119508.17_2	chr9	102584137	102629173	+	protein_coding	NR4A3	100	(CA)n	Simple_repeat	Simple_repeat	LTR12E	648607
5834.01	-1.4367	0.131131	10.956	6.22033e-28	0	ENSG00000122952.16_4	chr10	58116989	58121036	-	protein_coding	ZWINT	537	L2a	LINE	L2	LTR12	211425
364.365	4.9211	0.449698	-10.943	7.17564e-28	0	ENSG00000256980.4_3	chr6	73933267	73935493	-	protein_coding	KHDC1L	949	MER89-int	LTR	ERV1	LTR12C	42276
156.796	3.9748	0.363345	-10.9393	7.47483e-28	0	ENSG00000099937.10_2	chr22	21128167	21142008	+	protein_coding	SERPIND1	436	L1MC4	LINE	L1	LTR12B	1965927
213.038	4.4488	0.407103	-10.928	8.46834e-28	0	ENSG00000187049.9_2	chr11	61159159	61166335	+	protein_coding	TMEM216	146	AluSq2	SINE	Alu	LTR12B	421777
199.318	4.4356	0.40614	-10.9213	9.11423e-28	0	ENSG00000177465.4_2	chr14	74058410	74063200	+	protein_coding	ACOT4	138	AluSz	SINE	Alu	LTR12_	23642
6856.83	-1.3707	0.125545	10.9181	9.44627e-28	0	ENSG00000111665.11_2	chr12	6953957	6961230	-	protein_coding	CDCA3	1750	AluJb	SINE	Alu	LTR12C	660628
1015.77	-1.6092	0.147463	10.9125	1.00492e-27	0	ENSG00000197479.6_3	chr5	140579155	140583352	+	protein_coding	PCDHB11	2201	MIR	SINE	MIR	LTR12C	1648612
10812.9	1.5486	0.141999	-10.9056	1.08317e-27	0	ENSG00000078237.6_3	chr12	4416929	4463759	+	protein_coding	TIGAR	515	MER102b	DNA	hAT-Charlie	LTR12C	1824667
235.895	8.1239	0.74508	-10.9034	1.10998e-27	0	ENSG00000169059.12_3	chrX	6451659	6453159	-	protein_coding	VCX3A	235	MLT2C1	LTR	ERVL	LTR12C	154446
792.408	4.6336	0.425298	-10.8949	1.21932e-27	0	ENSG00000111321.10_2	chr12	6484211	6500737	+	protein_coding	LTBR	147	C-rich	Low_complexity	Low_complexity	LTR12C	214354
1215.62	13.5809	1.24768	-10.8849	1.36012e-27	0	ENSG00000268447.5_2	chrX	52780209	52819350	+	protein_coding	SSX2B	363	AluSx	SINE	Alu	LTR12_	1554023
65.2604	3.9732	0.365019	-10.8848	1.36129e-27	0	ENSG00000128594.7_3	chr7	127667124	127672160	-	protein_coding	LRRC4	1796	MIR	SINE	MIR	LTR12D	1225050
247.966	4.8241	0.443475	-10.878	1.46807e-27	0	ENSG00000171812.12_4	chr1	36560837	36590821	-	protein_coding	COL8A2	453	MIRb	SINE	MIR	LTR12	2852533
1163.99	13.0373	1.199	-10.8734	1.54262e-27	0	ENSG00000156269.4_3	chr4	80146848	80247204	-	protein_coding	NAA11	186	L1ME3A	LINE	L1	LTR12F	2335650
174.813	5.7513	0.529242	-10.8671	1.653e-27	0	ENSG00000153064.11_5	chr4	102332443	102995969	+	protein_coding	BANK1	1373	MIRb	SINE	MIR	LTR12_	67017
316.22	8.1797	0.754163	-10.8461	2.08117e-27	0	ENSG00000266826.2_5	chr17	56737785	56769379	-	protein_coding	AC011195.2	862	AluJb	SINE	Alu	LTR12F	1982395
622.081	2.4181	0.222979	-10.8447	2.11418e-27	0	ENSG00000147082.17_2	chrX	49967364	50094909	+	protein_coding	CCNB3	56	(CAAAAA)n	Simple_repeat	Simple_repeat	LTR12	1254683
124.521	3.0765	0.284185	-10.8257	2.60173e-27	0	ENSG00000250131.1_5	chr4	178366133	178598280	+	antisense	AC078881.1	0	LTR1	LTR	ERV1	LTR12C	50431
5184.11	-1.1803	0.109079	10.8202	2.76059e-27	0	ENSG00000138796.16_2	chr4	108910870	108956331	+	protein_coding	HADH	675	MER57C1	LTR	ERV1	LTR12C	915165
1155.31	2.8406	0.262553	-10.8192	2.79062e-27	0	ENSG00000172901.19_4	chr5	115298151	115363316	+	protein_coding	LVRN	1094	(CA)n	Simple_repeat	Simple_repeat	LTR12D	962347
602.238	5.2049	0.481277	-10.8148	2.92886e-27	0	ENSG00000167815.11_3	chr19	12907634	12912673	-	protein_coding	PRDX2	941	MIRb	SINE	MIR	LTR12C	383868
36394.8	2.4802	0.229577	-10.8031	3.3265e-27	0	ENSG00000111057.10_5	chr12	53342655	53346685	+	protein_coding	KRT18	62	(CGGGG)n	Simple_repeat	Simple_repeat	LTR12F	2025852
1123.48	13.9333	1.29065	-10.7956	3.61212e-27	0	ENSG00000229807.11_4	chrX	73040486	73072558	-	lincRNA	XIST	555	MIRc	SINE	MIR	LTR12C	1319812
316.918	5.8715	0.54484	-10.7765	4.44543e-27	0	ENSG00000027869.11_3	chr1	156776035	156786654	-	protein_coding	SH2D2A	777	AluSz6	SINE	Alu	LTR12C	628572
162.423	3.9627	0.368008	-10.768	4.87229e-27	0	ENSG00000135636.13_3	chr2	71680852	71913898	+	protein_coding	DYSF	467	L1ME4a	LINE	L1	LTR12F	231517
322.523	3.3326	0.30961	-10.7638	5.09989e-27	0	ENSG00000113211.5_2	chr5	140529603	140532868	+	protein_coding	PCDHB6	2018	L1ME2z	LINE	L1	LTR12C	1599060
444.812	2.6202	0.243443	-10.763	5.14803e-27	0	ENSG00000109743.10_3	chr4	15704573	15739936	+	protein_coding	BST1	222	(CTG)n	Simple_repeat	Simple_repeat	LTR12C	86668
597.894	7.4564	0.693123	-10.7576	5.45473e-27	0	ENSG00000256615.1_6	chr12	21815247	21912966	+	antisense	AC010197.1	0	LTR12C	LTR	ERV1	LTR12C	0
959.231	12.8682	1.19666	-10.7534	5.71047e-27	0	ENSG00000095627.9_2	chr10	115939029	115992063	+	protein_coding	TDRD1	446	L1MC5	LINE	L1	LTR12_	857629
471.194	7.7734	0.722928	-10.7527	5.75747e-27	0	ENSG00000196218.12_3	chr19	38924339	39078204	+	protein_coding	RYR1	212	MIRb	SINE	MIR	LTR12C	387636
208.737	2.9047	0.270322	-10.7454	6.23034e-27	0	ENSG00000136531.15_4	chr2	166051503	166248820	+	protein_coding	SCN2A	1142	L4	LINE	RTE	LTR12C	1280124
517.491	5.4129	0.504607	-10.7269	7.60924e-27	0	ENSG00000178033.5_3	chr6	116832809	116845955	+	protein_coding	CALHM5	419	AT_rich	Low_complexity	Low_complexity	LTR12	414691
529.569	2.2432	0.209212	-10.7219	8.03032e-27	0	ENSG00000069812.11_2	chr1	6472478	6484730	-	protein_coding	HES2	1157	L2b	LINE	L2	LTR12E	28376
240.725	4.1778	0.3902	-10.7068	9.46214e-27	0	ENSG00000181885.18_3	chr17	7163222	7167302	-	protein_coding	CLDN7	76	AluJb	SINE	Alu	LTR12C	162889
420.217	4.0997	0.38293	-10.7061	9.52907e-27	0	ENSG00000101445.9_2	chr20	37434348	37551667	+	protein_coding	PPP1R16B	247	MIRb	SINE	MIR	LTR12E	2105449
7618.1	-1.8119	0.169296	10.7028	9.87939e-27	0	ENSG00000163235.15_3	chr2	70674412	70781325	-	protein_coding	TGFA	2329	MIR	SINE	MIR	LTR12C	537326
717.814	12.7614	1.1939	-10.6888	1.14816e-26	0	ENSG00000154654.14_3	chr21	22370633	22915650	+	protein_coding	NCAM2	0	(CCG)n	Simple_repeat	Simple_repeat	LTR12F	413269
513.148	3.0907	0.289415	-10.6791	1.27472e-26	0	ENSG00000092068.19_4	chr14	23594504	23652883	-	protein_coding	SLC7A8	2671	AluSg	SINE	Alu	LTR12C	400224
98.5046	6.6369	0.621506	-10.6787	1.28111e-26	0	ENSG00000233589.1_5	chr1	68944812	68949222	+	antisense	AL138789.1	20	MLT1K	LTR	ERVL-MaLR	LTR12F	130396
193.606	4.0538	0.379682	-10.6768	1.30714e-26	0	ENSG00000103067.13_4	chr16	68263014	68272005	-	protein_coding	ESRP2	192	AluSq2	SINE	Alu	LTR12F	285544
1524.34	1.3647	0.127822	-10.6764	1.31258e-26	0	ENSG00000131015.4_2	chr6	150263136	150270371	+	protein_coding	ULBP2	444	AluSq	SINE	Alu	LTR12_	907125
435.795	3.7669	0.353725	-10.6492	1.75789e-26	0	ENSG00000132386.10_2	chr17	1665253	1680868	+	protein_coding	SERPINF1	613	L1ME3C	LINE	L1	LTR12C	1452764
5451.94	-1.7629	0.165616	10.6446	1.84801e-26	0	ENSG00000163808.16_3	chr3	44803209	44914868	+	protein_coding	KIF15	692	AT_rich	Low_complexity	Low_complexity	LTR12C	544767
8626.56	-1.1014	0.103585	10.6325	2.10359e-26	0	ENSG00000123374.10_2	chr12	56360553	56366568	+	protein_coding	CDK2	2348	FLAM_C	SINE	Alu	LTR12_	841088
626.614	12.6926	1.19515	-10.6201	2.403e-26	0	ENSG00000256683.6_5	chr19	52467596	52490109	-	protein_coding	ZNF350	564	AluSc5	SINE	Alu	LTR12	538919
390.962	6.3205	0.595475	-10.6142	2.55974e-26	0	ENSG00000254122.2_3	chr5	140797212	140892546	+	protein_coding	PCDHGB7	235	GC_rich	Low_complexity	Low_complexity	LTR12C	1866669
221.352	6.5072	0.613314	-10.61	2.67809e-26	0	ENSG00000164078.12_3	chr3	49924435	49941306	-	protein_coding	MST1R	481	AluSx	SINE	Alu	LTR12	674616
987.351	12.61	1.18938	-10.6021	2.91327e-26	0	ENSG00000233436.7_4	chr11	57510986	57519253	-	protein_coding	BTBD18	955	MIR	SINE	MIR	LTR12F	560454
367.537	6.5551	0.619348	-10.5839	3.53844e-26	0	ENSG00000159871.14_3	chr19	44300081	44331358	-	protein_coding	LYPD5	919	L2	LINE	L2	LTR12C	604710
520.465	12.669	1.19832	-10.5723	4.00415e-26	0	ENSG00000162618.13_2	chr1	79355449	79472403	-	protein_coding	ADGRL4	1346	MIR	SINE	MIR	LTR12C	553840
253.087	7.1941	0.680699	-10.5686	4.16447e-26	0	ENSG00000223403.4_3	chr14	101530488	101539274	+	lincRNA	MEG9	2195	(CGAG)n	Simple_repeat	Simple_repeat	LTR12C	624755
708.333	1.7655	0.167117	-10.5647	4.3426e-26	0	ENSG00000163132.6_2	chr4	4861393	4865663	+	protein_coding	MSX1	93	GC_rich	Low_complexity	Low_complexity	LTR12C	743050
391.463	2.4806	0.234885	-10.5611	4.51344e-26	0	ENSG00000137440.4_2	chr4	15937192	15940363	-	protein_coding	FGFBP1	0	MIR3	SINE	MIR	LTR12C	151478
1773.59	2.8594	0.271036	-10.5497	5.09375e-26	0	ENSG00000158406.4_3	chr6	26277837	26285866	-	protein_coding	HIST1H4H	577	FLAM_C	SINE	Alu	LTR12E	637967
499.661	12.6875	1.20313	-10.5455	5.33135e-26	0	ENSG00000234722.4_4	chr7	153052450	153111066	-	lincRNA	LINC01287	0	HERV-Fc1_LTR1	LTR	ERV1	LTR12C	683140
429.271	5.5523	0.526615	-10.5434	5.45182e-26	0	ENSG00000019582.14_4	chr5	149781200	149792492	-	protein_coding	CD74	294	MER34B	LTR	ERV1	LTR12D	993861
1436.58	13.2197	1.2566	-10.5202	6.97008e-26	0	ENSG00000180113.15_2	chr6	46655612	46672056	+	protein_coding	TDRD6	1163	(TTCA)n	Simple_repeat	Simple_repeat	LTR12C	86542
470.069	9.5338	0.906373	-10.5186	7.09324e-26	0	ENSG00000172969.7_4	chr3	75713481	75716371	+	protein_coding	FRG2C	1284	AT_rich	Low_complexity	Low_complexity	LTR12C	75314
4319.16	-1.5671	0.149005	10.5172	7.20062e-26	0	ENSG00000123080.10_2	chr1	51426417	51440305	+	protein_coding	CDKN2C	456	(CCG)n	Simple_repeat	Simple_repeat	LTR12D	217171
11095.9	-0.7595	0.0722321	10.5142	7.43162e-26	0	ENSG00000120254.15_5	chr6	151186685	151423023	+	protein_coding	MTHFD1L	171	(CCG)n	Simple_repeat	Simple_repeat	LTR12_	8856
311.456	2.7505	0.26194	-10.5007	8.57416e-26	0	ENSG00000143512.12_2	chr1	222695600	222721445	-	protein_coding	HHIPL2	613	MLT1A0	LTR	ERVL-MaLR	LTR12C	568061
879.822	2.098	0.200088	-10.4852	1.01051e-25	0	ENSG00000183690.12_3	chrX	44007128	44202918	-	protein_coding	EFHC2	539	FLAM_C	SINE	Alu	LTR12C	1320242
180.343	3.7006	0.352949	-10.4848	1.01498e-25	0	ENSG00000170608.2_3	chr19	46367247	46377055	+	protein_coding	FOXA3	855	(CCG)n	Simple_repeat	Simple_repeat	LTR12	5734983
245.471	7.6167	0.726675	-10.4816	1.04989e-25	0	ENSG00000144834.13_3	chr3	111717511	111732734	+	protein_coding	TAGLN3	190	AT_rich	Low_complexity	Low_complexity	LTR12E	542473
1357.82	1.012	0.0965685	-10.4791	1.07766e-25	0	ENSG00000267260.1_5	chr19	37264055	37267980	+	lincRNA	AC020928.1	1109	LTR46	LTR	ERV1	LTR12F	120351
9127.51	-1.648	0.157419	10.4688	1.20156e-25	0	ENSG00000144554.10_2	chr3	10068098	10143614	+	protein_coding	FANCD2	521	MIR	SINE	MIR	LTR12C	1034795
431.491	9.6069	0.91846	-10.4598	1.32169e-25	0	ENSG00000166008.5	chrX	148863584	148869397	+	protein_coding	MAGEA9	435	(CACCC)n	Simple_repeat	Simple_repeat	LTR12C	21976
20863.7	-1.025	0.0980316	10.4554	1.38405e-25	0	ENSG00000134690.10_2	chr1	38158090	38175391	+	protein_coding	CDCA8	687	L2a	LINE	L2	LTR12C	172929
716.006	10.8405	1.03734	-10.4502	1.46209e-25	0	ENSG00000251381.7_4	chr11	12983389	13011095	-	lincRNA	LINC00958	0	THE1D	LTR	ERVL-MaLR	LTR12_	497030
165.012	3.0345	0.291115	-10.4237	1.93228e-25	0	ENSG00000225329.3_2	chr7	104535075	104567092	-	processed_transcript	LHFPL3-AS2	0	MIR	SINE	MIR	LTR12C	1028398
228.569	1.7627	0.169177	-10.4194	2.02316e-25	0	ENSG00000137331.11_2	chr6	30710976	30712331	-	protein_coding	IER3	269	L1PA16	LINE	L1	LTR12C	62162
378.304	4.4476	0.42711	-10.4131	2.15959e-25	0	ENSG00000105641.3_2	chr19	17982782	18005983	+	protein_coding	SLC5A5	253	MIRc	SINE	MIR	LTR12F	705294
909.3	12.4393	1.19565	-10.4038	2.38344e-25	0	ENSG00000261649.6_5	chr15	29086979	29093821	-	protein_coding	GOLGA6L7	283	SVA_D	Other	Other	LTR12F	229975
892.342	12.4656	1.20007	-10.3874	2.82891e-25	0	ENSG00000176746.6_3	chrX	26210557	26213763	+	protein_coding	MAGEB6	840	AT_rich	Low_complexity	Low_complexity	LTR12C	12179
130.524	5.6593	0.544902	-10.3859	2.87392e-25	0	ENSG00000172020.12_4	chr3	115342171	115440337	+	protein_coding	GAP43	1	GA-rich	Low_complexity	Low_complexity	LTR12C	168054
2224.16	12.8972	1.24362	-10.3707	3.36991e-25	0	ENSG00000265972.5_2	chr1	145438469	145442635	+	protein_coding	TXNIP	184	C-rich	Low_complexity	Low_complexity	LTR12_	200977
426.876	8.0716	0.77967	-10.3526	4.07472e-25	0	ENSG00000281131.1_2	chr2	181556831	181781666	+	lincRNA	SCHLAP1	0	LTR12C	LTR	ERV1	LTR12C	0
7628.84	-0.7603	0.0734603	10.3505	4.16481e-25	0	ENSG00000138085.16_5	chr2	27434895	27440046	+	protein_coding	ATRAID	28	GC_rich	Low_complexity	Low_complexity	LTR12C	396439
320.876	2.0995	0.202984	-10.343	4.50387e-25	0	ENSG00000147571.4_2	chr8	67088617	67090960	-	protein_coding	CRH	1945	THE1B	LTR	ERVL-MaLR	LTR12C	200389
1507.51	12.4155	1.20229	-10.3265	5.3465e-25	0	ENSG00000226372.3_3	chrX	27996110	27999566	-	protein_coding	DCAF8L1	452	LTR16A2	LTR	ERVL	LTR12_	123713
459.898	2.2617	0.219606	-10.2987	7.14276e-25	0	ENSG00000145949.10_3	chr6	2663863	2751200	-	protein_coding	MYLK4	1228	L1MC3	LINE	L1	LTR12C	11676
179.277	5.4856	0.532955	-10.2928	7.59704e-25	0	ENSG00000049089.14_5	chr1	40766159	40783485	-	protein_coding	COL9A2	501	AluSx	SINE	Alu	LTR12C	239622
563.824	7.8743	0.76636	-10.2749	9.14319e-25	0	ENSG00000237153.3_5	chr9	16917509	17114120	+	lincRNA	AL162725.2	0	THE1B	LTR	ERVL-MaLR	LTR12C	154911
421.392	12.5014	1.2167	-10.2748	9.14957e-25	0	ENSG00000163735.6_2	chr4	74861359	74864496	-	protein_coding	CXCL5	2533	MIRc	SINE	MIR	LTR12C	399565
137.387	5.3133	0.518236	-10.2527	1.15091e-24	0	ENSG00000185432.11_2	chr12	51317255	51326300	+	protein_coding	METTL7A	70	AT_rich	Low_complexity	Low_complexity	LTR12F	452
166.427	2.9167	0.284678	-10.2456	1.23859e-24	0	ENSG00000111644.7_3	chr12	6747241	6756626	-	protein_coding	ACRBP	125	AluSc	SINE	Alu	LTR12C	456024
17355.6	-1.5582	0.152138	10.2422	1.28293e-24	0	ENSG00000111206.12_4	chr12	2966847	2986321	-	protein_coding	FOXM1	581	L2b	LINE	L2	LTR12F	1062614
465.894	3.5138	0.343161	-10.2394	1.31998e-24	0	ENSG00000253767.2_4	chr5	140769724	140892546	+	protein_coding	PCDHGA8	700	(TG)n	Simple_repeat	Simple_repeat	LTR12C	1839181
489.695	1.7187	0.167998	-10.2305	1.4483e-24	0	ENSG00000232417.5	chrX	134883488	134891885	+	protein_coding	CT45A3	0	LTR41	LTR	ERVL	LTR12C	422581
1043.31	3.3789	0.330401	-10.2266	1.50656e-24	0	ENSG00000133083.14_3	chr13	36342789	36705443	-	protein_coding	DCLK1	2135	MIRb	SINE	MIR	LTR12B	446034
22537.1	-1.4207	0.138991	10.2216	1.58645e-24	0	ENSG00000113368.11_2	chr5	126112315	126172712	+	protein_coding	LMNB1	433	(CCCCG)n	Simple_repeat	Simple_repeat	LTR12B	241794
4446.44	-1.4757	0.144463	10.2151	1.69644e-24	0	ENSG00000163918.10_3	chr3	186507669	186524847	-	protein_coding	RFC4	296	L2a	LINE	L2	LTR12C	559843
11960.8	-0.8309	0.0813839	10.2098	1.79305e-24	0	ENSG00000103051.18_3	chr16	70514471	70557468	-	protein_coding	COG4	726	MIR3	SINE	MIR	LTR12C	72203
461.684	5.2599	0.515553	-10.2024	1.93513e-24	0	ENSG00000170160.17_3	chr17	16592851	16681195	+	protein_coding	CCDC144A	342	CT-rich	Low_complexity	Low_complexity	LTR12_	702018
1470.62	-1.2195	0.119731	10.1852	2.30788e-24	0	ENSG00000005189.19_5	chr16	20817751	20860990	+	protein_coding	REXO5	392	LTR10C	LTR	ERV1	LTR12C	345982
261.238	2.5255	0.248177	-10.1763	2.52913e-24	0	ENSG00000148734.7_2	chr10	72007085	72043432	-	protein_coding	NPFFR1	899	MIR	SINE	MIR	LTR12D	1460570
9413.17	-1.2591	0.123726	10.1764	2.52829e-24	0	ENSG00000105011.8_2	chr19	14230321	14247768	-	protein_coding	ASF1B	872	AluSx1	SINE	Alu	LTR12C	949691
337.464	8.0304	0.789396	-10.1728	2.62295e-24	0	ENSG00000164707.15_3	chr7	135365985	135414006	-	protein_coding	SLC13A4	3064	MIR3	SINE	MIR	LTR12C	283450
944.967	5.3842	0.529474	-10.169	2.72739e-24	0	ENSG00000157765.12_5	chr4	25649633	25680370	+	protein_coding	SLC34A2	707	MIRb	SINE	MIR	LTR12C	2464584
118.567	6.5161	0.642477	-10.1422	3.5896e-24	0	ENSG00000102575.11_3	chr19	11685475	11689823	-	protein_coding	ACP5	310	AluYk4	SINE	Alu	LTR12C	361260
1213.43	12.4189	1.22557	-10.1332	3.93458e-24	0	ENSG00000204710.2_2	chr11	64937625	64940715	+	protein_coding	SPDYC	459	AluSx3	SINE	Alu	LTR12C	1618564
763.685	12.0549	1.19024	-10.1281	4.14728e-24	0	ENSG00000077800.12_4	chr7	72742167	72772646	+	protein_coding	FKBP6	656	(CAAT)n	Simple_repeat	Simple_repeat	LTR12F	1918963
335.323	12.0436	1.19121	-10.1104	4.96964e-24	0	ENSG00000079257.7_2	chr3	158363611	158390482	-	protein_coding	LXN	804	AluSq	SINE	Alu	LTR12	122391
373.183	12.2027	1.20699	-10.11	4.98732e-24	0	ENSG00000046774.9_3	chrX	141290131	141293076	-	protein_coding	MAGEC2	961	L1MC3	LINE	L1	LTR12C	92069
124.766	7.7246	0.764189	-10.1082	5.0791e-24	0	ENSG00000272282.1_4	chr3	27754401	27755496	+	lincRNA	LINC02084	764	(T)n	Simple_repeat	Simple_repeat	LTR12C	1859888
356.36	10.4703	1.03643	-10.1022	5.39961e-24	0	ENSG00000179909.15_2	chr19	58208735	58220562	-	protein_coding	ZNF154	495	AluSz6	SINE	Alu	LTR12_	107269
169.894	5.222	0.517269	-10.0953	5.79597e-24	0	ENSG00000152580.8_2	chr3	151143172	151176497	-	protein_coding	IGSF10	387	L1ME4a	LINE	L1	LTR12D	211751
249.377	2.759	0.273544	-10.0861	6.3639e-24	0	ENSG00000213344.2_4	chr12	66039772	66040242	-	processed_pseudogene	PCNPP3	691	LTR45B	LTR	ERV1	LTR12C	656544
255.321	4.0967	0.406268	-10.0838	6.51769e-24	0	ENSG00000237452.2_2	chr19	46236509	46267792	+	protein_coding	BHMG1	203	L2a	LINE	L2	LTR12	5865721
331.836	2.436	0.241583	-10.0835	6.53288e-24	0	ENSG00000225868.7_6	chr19	38314362	38345855	-	transcribed_unprocessed_pseudogene	AC016582.1	774	MER53	DNA	hAT	LTR12	1212816
4899.66	-1.8331	0.18199	10.0725	7.30608e-24	0	ENSG00000085999.11_3	chr1	46713360	46744145	+	protein_coding	RAD54L	129	C-rich	Low_complexity	Low_complexity	LTR12C	153638
756.432	10.477	1.04186	-10.056	8.64148e-24	0	ENSG00000187690.3_4	chrX	51149767	51151695	+	protein_coding	CXorf67	222	(CA)n	Simple_repeat	Simple_repeat	LTR12	72280
183.24	4.0955	0.40765	-10.0465	9.51839e-24	0	ENSG00000025708.13_3	chr22	50964181	50968485	-	protein_coding	TYMP	1751	AluJb	SINE	Alu	LTR12C	904084
507.895	11.961	1.19211	-10.0335	1.08579e-23	0	ENSG00000121570.12_5	chr3	109044988	109056419	-	protein_coding	DPPA4	372	AluSp	SINE	Alu	LTR12C	4899567
163.69	4.9651	0.49513	-10.0279	1.14901e-23	0	ENSG00000256779.2_5	chr11	94770646	94772975	+	transcribed_processed_pseudogene	AP002383.3	1747	L1ME3B	LINE	L1	LTR12	911635
10818.3	-1.2842	0.128072	10.0272	1.15787e-23	0	ENSG00000168496.3_3	chr11	61560109	61564716	+	protein_coding	FEN1	442	MIRb	SINE	MIR	LTR12B	20827
21219.7	1.5675	0.156894	-9.99082	1.67185e-23	0	ENSG00000170846.17_5	chr4	6665123	6678482	+	protein_coding	AC093323.1	0	MLT1F2	LTR	ERVL-MaLR	LTR12C	9143
747.889	5.7964	0.580272	-9.98906	1.70183e-23	0	ENSG00000213145.9_3	chr14	105952654	105955284	+	protein_coding	CRIP1	1356	GC_rich	Low_complexity	Low_complexity	LTR12C	61337
244.191	4.6224	0.463579	-9.97114	2.03866e-23	0	ENSG00000250616.2_5	chr16	30107751	30115437	+	antisense	AC012645.1	44	GC_rich	Low_complexity	Low_complexity	LTR12C	347109
1468.73	-1.8478	0.185362	9.96873	2.08888e-23	0	ENSG00000106804.7_2	chr9	123714613	123812554	-	protein_coding	C5	846	AluSx3	SINE	Alu	LTR12C	1179428
560.591	3.1283	0.313894	-9.96609	2.14517e-23	0	ENSG00000170965.9_2	chrX	133699868	133898352	-	protein_coding	PLAC1	113	MER113	DNA	hAT-Charlie	LTR12C	4186850
423.421	12.0431	1.20876	-9.96316	2.20928e-23	0	ENSG00000169715.14_2	chr16	56659387	56661024	+	protein_coding	MT1E	897	T-rich	Low_complexity	Low_complexity	LTR12C	1794399
4249.93	0.9873	0.0991686	-9.95551	2.38589e-23	0	ENSG00000158109.14_2	chr1	3541566	3546691	+	protein_coding	TPRG1L	0	G-rich	Low_complexity	Low_complexity	LTR12C	810513
606.524	11.875	1.19657	-9.92423	3.26615e-23	0	ENSG00000255836.1_5	chr12	7591376	7592586	-	processed_pseudogene	AC131206.1	448	L1PA8A	LINE	L1	LTR12E	311383
351.553	11.8421	1.19359	-9.92142	3.35958e-23	0	ENSG00000143006.7_2	chr1	53925072	53933161	+	protein_coding	DMRTB1	296	(CCCCCG)n	Simple_repeat	Simple_repeat	LTR12D	2280789
1897.84	-0.9944	0.100343	9.91	3.7663e-23	0	ENSG00000248593.3_2	chr12	6993846	6994950	+	transcribed_unprocessed_pseudogene	DSTNP2	1132	AluJb	SINE	Alu	LTR12C	150699
1183.38	4.0973	0.414174	-9.89261	4.48205e-23	0	ENSG00000162645.12_3	chr1	89571815	89616139	-	protein_coding	GBP2	385	MER45A	DNA	hAT-Tip100	LTR12C	21846
263.003	7.6748	0.776439	-9.88458	4.85628e-23	0	ENSG00000105877.17_3	chr7	21582833	21941457	+	protein_coding	DNAH11	134	(GGA)n	Simple_repeat	Simple_repeat	LTR12C	485281
2234	1.0933	0.110629	-9.88284	4.94116e-23	0	ENSG00000167191.11_3	chr16	19868013	19897489	-	protein_coding	GPRC5B	671	MIR	SINE	MIR	LTR12	494380
179.204	3.4347	0.348026	-9.8692	5.66168e-23	0	ENSG00000137474.20_3	chr11	76839310	76926286	+	protein_coding	MYO7A	567	MIRb	SINE	MIR	LTR12C	1066442
244.15	8.19	0.830107	-9.86616	5.83532e-23	0	ENSG00000165583.14_5	chrX	48045656	48056199	-	protein_coding	SSX5	220	AluSx	SINE	Alu	LTR12C	1085226
2663.41	-1.4827	0.150324	9.86329	6.0048e-23	0	ENSG00000167720.12_3	chr17	2206677	2228554	+	protein_coding	SRR	135	G-rich	Low_complexity	Low_complexity	LTR12F	963878
71.7162	4.7425	0.481125	-9.85716	6.38309e-23	0	ENSG00000160097.17_4	chr1	33327869	33338083	-	protein_coding	FNDC5	256	MIR3	SINE	MIR	LTR12F	2882183
2032.32	1.5873	0.161048	-9.85601	6.45625e-23	0	ENSG00000196569.12_3	chr6	129204286	129837714	+	protein_coding	LAMA2	644	(TA)n	Simple_repeat	Simple_repeat	LTR12C	1502065
346.289	11.787	1.19832	-9.83628	7.85628e-23	0	ENSG00000054983.16_4	chr14	88304164	88460009	-	protein_coding	GALC	1619	MER61F	LTR	ERV1	LTR12C	258347
394.588	11.7543	1.19649	-9.82398	8.87666e-23	0	ENSG00000230445.4_4	chr10	27535279	27548384	-	transcribed_processed_pseudogene	LRRC37A6P	713	AluSg	SINE	Alu	LTR12F	1052521
1394.05	10.3272	1.05157	-9.82075	9.16627e-23	0	ENSG00000164692.17_2	chr7	94023873	94060544	+	protein_coding	COL1A2	1048	(CA)n	Simple_repeat	Simple_repeat	LTR12C	292163
493.836	11.9973	1.22168	-9.82032	9.20471e-23	0	ENSG00000180116.15_3	chr12	40019969	40302102	+	protein_coding	C12orf40	1413	Charlie16a	DNA	hAT-Charlie	LTR12E	994330
1521.17	1.0334	0.105261	-9.81737	9.47821e-23	0	ENSG00000105991.8_3	chr7	27132612	27135615	-	protein_coding	HOXA1	8872	AluSq2	SINE	Alu	LTR12C	760050
270.502	3.1267	0.318579	-9.81465	9.73715e-23	0	ENSG00000236669.1	chr7	157318477	157320019	+	protein_coding	AC006372.1	54	L1MA3	LINE	L1	LTR12C	536602
160975	-0.6017	0.0613297	9.81067	1.01298e-22	0	ENSG00000156482.10_2	chr8	99037079	99058697	-	protein_coding	RPL30	176	MIR	SINE	MIR	LTR12C	1115944
8708.41	-0.9134	0.0931708	9.80361	1.08632e-22	0	ENSG00000135842.16_2	chr1	184759858	184943682	-	protein_coding	FAM129A	2539	AluSc	SINE	Alu	LTR12C	346366
7238.72	-1.6417	0.167533	9.7992	1.13484e-22	0	ENSG00000198056.13_5	chr12	57125380	57146157	-	protein_coding	PRIM1	303	AluY	SINE	Alu	LTR12C	42481
91868.4	-0.8384	0.0856467	9.78926	1.2521e-22	0	ENSG00000010292.12_3	chr12	6602522	6641121	+	protein_coding	NCAPD2	593	MIR	SINE	MIR	LTR12C	214765
4616.55	-1.623	0.165845	9.78615	1.29125e-22	0	ENSG00000101003.9_2	chr20	25388363	25433264	+	protein_coding	GINS1	430	MIRb	SINE	MIR	LTR12_	1589230
4413.77	10.4256	1.06543	-9.78532	1.30177e-22	0	ENSG00000130957.4_2	chr9	97321002	97356075	-	protein_coding	FBP2	960	AluSc	SINE	Alu	LTR12E	2160
7513.89	-2.1023	0.215041	9.77636	1.42227e-22	0	ENSG00000166803.12_4	chr15	64656510	64679886	-	protein_coding	PCLAF	638	AluSz	SINE	Alu	LTR12C	912661
469.145	11.7574	1.20291	-9.77414	1.45392e-22	0	ENSG00000116977.18_3	chr1	236681300	236716281	+	protein_coding	LGALS8	645	AT_rich	Low_complexity	Low_complexity	LTR12C	1376005
5562.4	1.239	0.126797	-9.77135	1.4944e-22	0	ENSG00000106853.19_4	chr9	114312002	114362173	-	protein_coding	PTGR1	699	AluJo	SINE	Alu	LTR12C	5098044
453.774	8.35	0.854654	-9.76999	1.51471e-22	0	ENSG00000183166.10_3	chr7	71244476	71912136	-	protein_coding	CALN1	1461	AluSx3	SINE	Alu	LTR12_	34529
200.778	2.9898	0.306183	-9.76466	1.59654e-22	0	ENSG00000132357.13_3	chr5	40841286	40860277	+	protein_coding	CARD6	525	(CATATA)n	Simple_repeat	Simple_repeat	LTR12C	401262
18141.8	-0.9554	0.0978976	9.7594	1.68145e-22	0	ENSG00000076382.16_4	chr17	26904583	26926297	-	protein_coding	SPAG5	289	MIR	SINE	MIR	LTR12D	275090
708.457	1.9762	0.202518	-9.75834	1.69919e-22	0	ENSG00000185055.10_4	chr7	105205567	105241322	-	protein_coding	EFCAB10	0	THE1D	LTR	ERVL-MaLR	LTR12C	354168
369.953	3.7418	0.383769	-9.75002	1.84427e-22	0	ENSG00000158825.5_2	chr1	20915441	20945401	+	protein_coding	CDA	1614	L2b	LINE	L2	LTR12E	3900881
357.755	8.2301	0.844133	-9.74978	1.84871e-22	0	ENSG00000112562.18_3	chr6	168841831	169073984	+	protein_coding	SMOC2	15	G-rich	Low_complexity	Low_complexity	LTR12B	747260
179.72	3.5142	0.360556	-9.74654	1.90854e-22	0	ENSG00000138411.12_4	chr2	197053823	197458416	-	protein_coding	HECW2	2209	L3	LINE	CR1	LTR12C	996849
302.359	3.1113	0.319722	-9.73141	2.21496e-22	0	ENSG00000137842.6_3	chr15	43415477	43477344	+	protein_coding	TMEM62	260	(TG)n	Simple_repeat	Simple_repeat	LTR12F	1887019
290.199	11.6596	1.19843	-9.72909	2.2662e-22	0	ENSG00000168263.8_2	chr9	2717502	2730037	+	protein_coding	KCNV2	725	L2c	LINE	L2	LTR12C	1016127
1126.79	-1.3283	0.136589	9.7248	2.36375e-22	0	ENSG00000170390.15_3	chr4	150999426	151178609	+	protein_coding	DCLK2	0	CT-rich	Low_complexity	Low_complexity	LTR12D	1157797
922.634	1.9555	0.201174	-9.72041	2.46785e-22	0	ENSG00000196154.11_3	chr1	153516089	153522612	-	protein_coding	S100A4	519	L1MEd	LINE	L1	LTR12_	532597
27359	-1.0886	0.112047	9.71575	2.58344e-22	0	ENSG00000175063.16_2	chr20	44441215	44445596	+	protein_coding	UBE2C	1244	AluSz6	SINE	Alu	LTR12C	75027
551.873	11.6979	1.20479	-9.70946	2.74784e-22	0	ENSG00000140403.12_3	chr15	78556428	78574538	+	protein_coding	DNAJA4	506	G-rich	Low_complexity	Low_complexity	LTR12C	582603
217.781	6.0261	0.620916	-9.70524	2.86415e-22	0	ENSG00000143416.20_4	chr1	151336778	151345209	-	protein_coding	SELENBP1	167	AluSx1	SINE	Alu	LTR12	1638229
17290.4	3.1409	0.323955	-9.69533	3.15618e-22	0	ENSG00000170421.12_4	chr12	53290971	53343738	-	protein_coding	KRT8	1164	AluSc	SINE	Alu	LTR12C	3049439
853.902	10.3696	1.0698	-9.69306	3.22721e-22	0	ENSG00000105967.15_3	chr7	115575202	115799950	-	protein_coding	TFEC	1791	L2a	LINE	L2	LTR12C	21230
220.734	11.7276	1.21028	-9.69001	3.3248e-22	0	ENSG00000145107.15_3	chr3	196046213	196065374	-	protein_coding	TM4SF19	320	AluSx1	SINE	Alu	LTR12C	259700
274.296	11.6601	1.20418	-9.68304	3.55962e-22	0	ENSG00000229205.3_3	chr10	1205708	1210729	+	lincRNA	LINC00200	613	MER5A1	DNA	hAT-Charlie	LTR12F	1027498
434.786	2.215	0.228758	-9.68283	3.5672e-22	0	ENSG00000155974.12_4	chr12	66741211	67462942	-	protein_coding	GRIP1	4051	L1PA3	LINE	L1	LTR12C	649190
173.98	4.7205	0.487541	-9.68221	3.58861e-22	0	ENSG00000158859.9_2	chr1	161154098	161168846	-	protein_coding	ADAMTS4	2519	MER91C	DNA	hAT-Tip100	LTR12_	288521
152.583	3.7856	0.391004	-9.68174	3.60537e-22	0	ENSG00000173114.12_2	chr7	110731062	110765510	+	protein_coding	LRRN3	564	(CA)n	Simple_repeat	Simple_repeat	LTR12_	1786072
470.72	11.769	1.21576	-9.68035	3.65472e-22	0	ENSG00000106302.9_3	chr7	123469037	123517532	+	protein_coding	HYAL4	519	(CA)n	Simple_repeat	Simple_repeat	LTR12_	235481
4625.69	-1.4027	0.144999	9.67374	3.89865e-22	0	ENSG00000093009.9_2	chr22	19466982	19508135	+	protein_coding	CDC45	437	(CCCCG)n	Simple_repeat	Simple_repeat	LTR12C	827342
1135.29	2.0137	0.208193	-9.67226	3.95548e-22	0	ENSG00000170542.5_2	chr6	2887500	2903514	-	protein_coding	SERPINB9	462	AluSz	SINE	Alu	LTR12C	32642
192.787	7.7691	0.805559	-9.64439	5.19182e-22	0	ENSG00000182218.9_2	chr14	100111447	100146906	+	protein_coding	HHIPL1	355	GC_rich	Low_complexity	Low_complexity	LTR12C	2043796
246.039	11.458	1.18895	-9.6371	5.57416e-22	0	ENSG00000216307.2_5	chr6	4189350	4190040	+	processed_pseudogene	AL136309.1	253	AT_rich	Low_complexity	Low_complexity	LTR12C	97635
82.0997	3.6602	0.379908	-9.63448	5.71832e-22	0	ENSG00000005243.9_3	chr17	46103533	46115392	-	protein_coding	COPZ2	522	MIRc	SINE	MIR	LTR12C	980177
414.739	10.0135	1.03932	-9.63465	5.70839e-22	0	ENSG00000068985.4_2	chrX	49452053	49460596	-	protein_coding	PAGE1	829	AluJb	SINE	Alu	LTR12C	466156
180.622	7.3732	0.765268	-9.63484	5.69831e-22	0	ENSG00000224078.13_3	chr15	25223730	25664609	+	processed_transcript	SNHG14	937	AluSq2	SINE	Alu	LTR12F	145867
198.373	2.681	0.278418	-9.62956	5.99858e-22	0	ENSG00000175318.11_5	chr15	72452148	72490126	-	protein_coding	GRAMD2A	2428	MIR3	SINE	MIR	LTR12C	1533576
382.973	11.5047	1.19497	-9.62761	6.11322e-22	0	ENSG00000268009.5_2	chrX	48242957	48252789	+	protein_coding	SSX4	235	AluSx	SINE	Alu	LTR12	2767649
788.978	1.916	0.199315	-9.61266	7.06973e-22	0	ENSG00000121895.7_4	chr4	38968365	39034542	-	protein_coding	TMEM156	166	L1M5	LINE	L1	LTR12C	684740
382.19	11.5488	1.2024	-9.60479	7.63169e-22	0	ENSG00000269791.5_2	chrX	48261520	48271355	-	protein_coding	SSX4B	236	AluSx	SINE	Alu	LTR12C	1300382
456.619	2.4841	0.258683	-9.60292	7.77085e-22	0	ENSG00000176658.16_3	chr17	30819540	31204195	-	protein_coding	MYO1D	395	MIR	SINE	MIR	LTR12D	702318
10213.7	-1.3561	0.14129	9.59828	8.1293e-22	0	ENSG00000112029.9_3	chr6	153291654	153304714	-	protein_coding	FBXO5	844	MER96B	DNA	hAT	LTR12C	17086
1768.85	3.5468	0.369593	-9.59645	8.27462e-22	0	ENSG00000111799.20_3	chr6	75794042	75915767	-	protein_coding	COL12A1	3784	L2c	LINE	L2	LTR12C	1214856
203.679	3.206	0.334566	-9.58262	9.46168e-22	0	ENSG00000028277.21_5	chr19	42590262	42700737	-	protein_coding	POU2F2	564	AluSx	SINE	Alu	LTR12C	1024350
329.443	4.8236	0.503425	-9.58155	9.55986e-22	0	ENSG00000164434.11_2	chr6	123100620	123105219	+	protein_coding	FABP7	433	L4	LINE	RTE	LTR12_	332249
2255.35	-1.0916	0.113987	9.57625	1.00631e-21	0	ENSG00000135776.4_2	chr1	229652329	229694442	-	protein_coding	ABCB10	723	AluSx	SINE	Alu	LTR12C	1729929
314.863	2.2593	0.235959	-9.57495	1.0191e-21	0	ENSG00000187566.5_2	chr6	18120671	18122918	-	protein_coding	NHLRC1	144	MIRc	SINE	MIR	LTR12C	101141
231.308	5.839	0.609842	-9.57467	1.02183e-21	0	ENSG00000105371.9_4	chr19	10397643	10399198	+	protein_coding	ICAM4	1005	MER91A	DNA	hAT-Tip100	LTR12C	737615
326.663	8.856	0.925372	-9.57019	1.06708e-21	0	ENSG00000155495.8_4	chrX	140991680	140997174	+	protein_coding	MAGEC1	117	GC_rich	Low_complexity	Low_complexity	LTR12	447537
82.425	3.8151	0.398898	-9.56405	1.13241e-21	0	ENSG00000213279.2_6	chr22	49965912	49969074	-	lincRNA	Z97192.2	2618	L1M5	LINE	L1	LTR12C	93660
5944.67	-1.1843	0.123944	9.55509	1.23472e-21	0	ENSG00000159259.7_3	chr21	37757676	37791313	+	protein_coding	CHAF1B	190	GC_rich	Low_complexity	Low_complexity	LTR12C	4118550
807.685	3.637	0.380712	-9.55319	1.25764e-21	0	ENSG00000196361.9_3	chr19	11562141	11591861	-	protein_coding	ELAVL3	1721	MIR3	SINE	MIR	LTR12C	459222
130.526	4.6905	0.491226	-9.54864	1.31415e-21	0	ENSG00000254285.3_4	chr8	62490779	62492227	+	processed_pseudogene	KRT8P3	796	(A)n	Simple_repeat	Simple_repeat	LTR12C	1547706
804.084	2.857	0.299353	-9.54402	1.374e-21	0	ENSG00000186019.10_5	chr19	44609616	44617298	-	antisense	AC021092.1	700	LTR9	LTR	ERV1	LTR12C	448350
470.361	2.0177	0.211577	-9.53654	1.47672e-21	0	ENSG00000164932.12_2	chr8	104383743	104395225	+	protein_coding	CTHRC1	337	AluY	SINE	Alu	LTR12	2625126
291.213	7.3398	0.769824	-9.5344	1.50755e-21	0	ENSG00000164122.8_3	chr4	177134824	177198722	-	protein_coding	ASB5	173	L2c	LINE	L2	LTR12	198302
480.553	11.4705	1.20319	-9.53338	1.52237e-21	0	ENSG00000112246.9_2	chr6	100832891	100912805	-	protein_coding	SIM1	4818	MER5A	DNA	hAT-Charlie	LTR12C	363511
206.277	3.7558	0.394394	-9.52299	1.68271e-21	0	ENSG00000133392.17_4	chr16	15797029	15950890	-	protein_coding	MYH11	1754	MIR3	SINE	MIR	LTR12C	246785
412.001	2.9155	0.306401	-9.51536	1.81077e-21	0	ENSG00000100918.12_4	chr14	24641062	24649463	+	protein_coding	REC8	680	AluSx1	SINE	Alu	LTR12C	278730
451.964	7.1094	0.748317	-9.50053	2.08828e-21	0	ENSG00000255314.3_6	chr11	46144582	46198657	+	lincRNA	AC024475.4	1001	(CGG)n	Simple_repeat	Simple_repeat	LTR12F	1330394
125.332	3.8435	0.404673	-9.49784	2.14281e-21	0	ENSG00000184507.15_2	chr15	34635516	34649938	+	protein_coding	NUTM1	453	L1M5	LINE	L1	LTR12_	819764
623.941	11.32	1.19351	-9.48466	2.43169e-21	0	ENSG00000163530.4_2	chr3	109012635	109035364	-	protein_coding	DPPA2	66	AluJr	SINE	Alu	LTR12	4915576
176.599	2.9947	0.315924	-9.47911	2.56452e-21	0	ENSG00000116329.10_2	chr1	29138654	29197779	+	protein_coding	OPRD1	111	GC_rich	Low_complexity	Low_complexity	LTR12F	3290129
305.355	11.5281	1.21636	-9.47755	2.60318e-21	0	ENSG00000133477.16_2	chr22	40390953	40439533	+	protein_coding	FAM83F	12	(CGGGG)n	Simple_repeat	Simple_repeat	LTR12C	636156
1476.09	1.2977	0.136993	-9.47295	2.7204e-21	0	ENSG00000158373.8_3	chr6	26158374	26171577	+	protein_coding	HIST1H2BD	1096	(T)n	Simple_repeat	Simple_repeat	LTR12C	854507
137.853	5.9123	0.625609	-9.4504	3.37542e-21	0	ENSG00000170006.11_3	chr4	153539784	153601317	-	protein_coding	TMEM154	1871	X6B_LINE	LINE	CR1	LTR12	1326392
200.703	11.31	1.19853	-9.43658	3.85142e-21	0	ENSG00000144407.9_3	chr2	209224438	209719227	+	protein_coding	PTH2R	1303	(TTTTTG)n	Simple_repeat	Simple_repeat	LTR12C	1027481
5062.78	-0.8753	0.0927591	9.43628	3.86249e-21	0	ENSG00000134222.16_5	chr1	109822178	109825808	-	protein_coding	PSRC1	1632	MIRb	SINE	MIR	LTR12_	177979
3469.38	-1.1787	0.12491	9.4361	3.86912e-21	0	ENSG00000164494.11_3	chr6	107473761	107780768	-	protein_coding	PDSS2	760	MIR	SINE	MIR	LTR12C	94754
980.472	3.3811	0.358484	-9.43168	4.03583e-21	0	ENSG00000188958.9_4	chr3	190984957	191048325	-	protein_coding	UTS2B	2519	MER58D	DNA	hAT-Charlie	LTR12C	12980
12594.9	-2.0159	0.213966	9.42152	4.44612e-21	0	ENSG00000228716.6_3	chr5	79922047	79950802	-	protein_coding	DHFR	190	MIR3	SINE	MIR	LTR12C	344476
953.065	3.7376	0.397105	-9.41206	4.86522e-21	0	ENSG00000161905.12_3	chr17	4534197	4545589	-	protein_coding	ALOX15	386	AluSg7	SINE	Alu	LTR12C	13346
926.035	10.0581	1.06903	-9.40866	5.025e-21	0	ENSG00000225746.11_6	chr14	101361107	101505196	+	lincRNA	MEG8	430	AluSz	SINE	Alu	LTR12C	794136
183.467	7.6116	0.809061	-9.40794	5.05948e-21	0	ENSG00000282413.1_5	chr10	121578378	121578645	+	processed_pseudogene	AL133461.1	53	(CGGA)n	Simple_repeat	Simple_repeat	LTR12	64824
97.0883	4.5136	0.480341	-9.39665	5.63288e-21	0	ENSG00000104848.1_2	chr19	49570675	49576198	-	protein_coding	KCNA7	70	AluSz	SINE	Alu	LTR12	2374164
282.956	9.6958	1.03213	-9.39396	5.77835e-21	0	ENSG00000259672.2_5	chr15	63383566	63402788	+	lincRNA	AC087612.1	1006	MIR	SINE	MIR	LTR12C	367522
224.705	11.2854	1.20154	-9.39239	5.86522e-21	0	ENSG00000204832.9_5	chr10	17428935	17455502	+	antisense	ST8SIA6-AS1	382	AluSg	SINE	Alu	LTR12F	261217
814.842	1.5964	0.170001	-9.39084	5.95234e-21	0	ENSG00000234062.7_6	chrX	135991554	136103789	+	transcribed_unprocessed_pseudogene	AL390879.1	46	(CGGGG)n	Simple_repeat	Simple_repeat	LTR12	4506
[truncated: 60,310 more rows]

## Sheet: DAC+SB939_vs_DMSO
baseMean	log2FoldChange	lfcSE	stat	pvalue	padj	gene_id	seqnames	start	end	strand	gene_type	gene_name	dist_nearest_repeat	nearest_repeat_repName	nearest_repeat_repClass	nearest_repeat_repFamily	nearest_LTR12repeat_repName	dist_nearest_LTR12repeat
[truncated: 60,880 more rows]
